# Supplementary material for: Comprehensive omic characterization of breast cancer in Mexican-Hispanic women
Source: Nat Commun. 2021 Apr 14;12:2245. doi: 10.1038/s41467-021-22478-5 (PMC8046804; doi:10.1038/s41467-021-22478-5)
Supplement: Supplementary file 4 — Supplementary Data 1 [file 41467_2021_22478_MOESM4_ESM.xlsx]

## Sheet: Features
Supplementary Data 1: Summary of clinical features and "omic" characterization of HM data-set and the descriptive statistics for all study variables (N=204)
Tumor Sample Barcode	Mutation WES	SNP6 (Matched Normal/Tumor)	Expression	ER (IHC)	PR (IHC)	Her2 (IHC)	Class IHC	IHC subtype	Pam50	Age	Age class	Histology	Grade (SBR)	Tumor Size (mm)	TNM	Age at menarche	Number of pregnancies	Menopause	Age at menopuse	BMI	Ancestry Component				Source	Name ID dbGap	Name ID cbioportal	Name ID GSE87049 expression	Name ID GSE87049 SNP6
																					% Native American	% European	% African	% Asian
FUC_T250	No	No	Yes	Negative	Negative	Negative	TN	TN	Basal	29	Younger	IDC	III	31	T3N1M0	14	1	No	NA	25.7	NA	NA	NA	NA	GSE87049	NA	NA	GSM2301084	NA
BDD-FUC_210	Yes	No	No	Positive	Positive	Negative	HR+/HER2-	Luminal A	NA	31	Younger	IDC	II	52	T2N1M0	12	0	No	NA	24.4	NA	NA	NA	NA	phs001250. v1.p1	BDD-FUC_210	NA	NA	NA
FUC_T108	No	Yes	Yes	Negative	Negative	Positive	HER2+	Her2-enriched	Her2	33	Younger	IDC	II	25	T2N2aM0	14	2	No	NA	NA	0.515781	0.411009	0.055342	0.017869	GSE87049	NA	NA	GSM2301120	GSM2319889
BDD-FUC_152	Yes	No	No	Positive	Positive	NA	NA	NA	NA	34	Younger	IDC	II	8	TisN0M0	9	1	Yes	24	29.5	NA	NA	NA	NA	phs001250. v1.p1	BDD-FUC_152	NA	NA	NA
FUC_T159	No	No	Yes	Positive	Positive	Positive	HR+/HER2+	Luminal B	LumB	34	Younger	IDC	II	20	T2N0M0	15	3	No	NA	23.57	NA	NA	NA	NA	GSE87049	NA	NA	GSM2301102	NA
BDD-FUC_320	Yes	No	No	Negative	Negative	Negative	TN	TN	NA	34	Younger	Other	NA	26	T1cN0M0	12	4	No	NA	28.5	NA	NA	NA	NA	phs001250. v1.p1	BDD-FUC_320	NA	NA	NA
FUC_T195	No	No	Yes	Negative	Negative	Negative	TN	TN	Basal	37	Younger	Other	II	54	T3N1M0	11	2	No	NA	22.91	0.774492	0.140257	0.0602	0.025051	GSE87049	NA	NA	GSM2301081	NA
BDD-FUC_292	Yes	No	No	Positive	Negative	Negative	HR+/HER2-	Luminal A	NA	37	Younger	NA	NA	NA	NA	NA	NA	NA	NA	NA	NA	NA	NA	NA	phs001250. v1.p1	BDD-FUC_292	NA	NA	NA
MEX-BR-45	Yes	Yes	Yes	Negative	Negative	Negative	TN	TN	Basal	37	Younger	IDC	III	30	T2N1M0	12	3	No	NA	NA	0.784704	0.175177	0.029321	0.010798	cbioportal/GSE87049	NA	BR-M-45	GSM2301072	NA
FUC_T48	Yes	No	No	Positive	Negative	Positive	HR+/HER2+	Luminal B	Normal	37	Younger	IDC	II	25	T2N0M0	11	3	No	NA	21.45	0.654162	0.311684	0.023641	0.010513	cbioportal/GSE87049	NA	BR-M-048	GSM2301135	GSM2319864
MEX-BR-080	Yes	No	No	Negative	Negative	Negative	TN	TN	NA	37	Younger	IDC	III	25	T2N0M0	12	4	No	NA	27.16	0.40536	0.303151	0.24655	0.04494	Cbioportal/GSE87049	NA	BR-M-080	GSM2301137	GSM2319878
FUC_T206	No	No	Yes	Positive	Positive	Negative	HR+/HER2-	Luminal A	LumA	38	Younger	IDC	I	35	TIN0M0	14	2	No	NA	32.45	NA	NA	NA	NA	GSE87049	NA	NA	GSM2301067	NA
FUC_T105	Yes	Yes	Yes	Positive	Positive	Negative	HR+/HER2-	Luminal A	LumB	39	Younger	IDC	III	23	T2N3aM0	12	1	No	NA	NA	0.375754	0.566192	0.051686	0.006369	cbioportal/GSE87049	NA	BR-M-105	GSM2301094	GSM2319887
MEX-BR-110	Yes	Yes	Yes	Positive	Negative	Negative	HR+/HER2-	Luminal A	LumA	39	Younger	IDC	II	30	T2N1Mx	13	0	No	NA	26.1	0.691827	0.25571	0.032259	0.020205	cbioportal/GSE87049	NA	BR-M-110	GSM2301044	NA
FUC_T194	No	Yes	Yes	Positive	Positive	Negative	HR+/HER2-	Luminal A	LumA	39	Younger	IL	NA	28	T2N0M0	8	3	No	NA	39.12	0.603316	0.363865	0.02009	0.012729	GSE87049	NA	NA	GSM2301064	GSM2319932
BDD-FUC_319	Yes	No	No	Positive	Positive	Negative	HR+/HER2-	Luminal A	NA	39	Younger	IDC	II	22	T2N0M0	12	1	No	NA	24.8	NA	NA	NA	NA	phs001250. v1.p1	BDD-FUC_319	NA	NA	NA
BDD-FUC_327	Yes	No	No	Positive	Positive	Negative	HR+/HER2-	Luminal A	NA	39	Younger	NA	NA	NA	NA	NA	NA	NA	NA	NA	NA	NA	NA	NA	phs001250. v1.p1	BDD-FUC_327	NA	NA	NA
FUC_T71	No	Yes	Yes	Positive	Negative	Negative	HR+/HER2-	Luminal A	LumA	39	Younger	IDC	II	19	T1cN2M0	13	3	No	NA	29.21	0.826738	0.158027	0.011315	0.003919	GSE87049	NA	NA	GSM2301038	GSM2319871
BDD-FUC_378	Yes	No	No	Positive	Positive	Positive	HR+/HER2+	Luminal B	NA	40	Younger	IDC	III	35	T2N1M0	13	4	No	NA	27.1	NA	NA	NA	NA	phs001250. v1.p1	BDD-FUC_378	NA	NA	NA
FUC_T215	No	No	Yes	Positive	Positive	Positive	HR+/HER2+	Luminal B	LumB	41	Younger	IDC	II	25	T2N1M0	14	3	No	NA	NA	NA	NA	NA	NA	GSE87049	NA	NA	GSM2301126	NA
FUC_T28	Yes	Yes	Yes	Positive	Positive	Negative	HR+/HER2-	Luminal A	LumA	41	Younger	IDC	I	14	T1cN1M0	14	8	Yes	42	37.55	0.603317	0.338253	0.038769	0.01966	cbioportal/GSE87049	NA	BR-M-028	GSM2301026	GSM2319849
BDD-FUC_312	Yes	No	No	Negative	Positive	Negative	HR+/HER2-	Luminal A	NA	41	Younger	IDC	II	28	T2N0M0	12	1	No	NA	22.6	NA	NA	NA	NA	phs001250. v1.p1	BDD-FUC_312	NA	NA	NA
FUC_T38	Yes	Yes	Yes	Negative	Positive	Negative	HR+/HER2-	Luminal A	LumB	41	Younger	IDC	II	15	T1cN1M0	13	3	No	NA	31.16	0.553916	0.387125	0.046228	0.012731	cbioportal/GSE87049	NA	BR-M-038	GSM2301088	GSM2319856
FUC_T106	Yes	Yes	Yes	Positive	Positive	Negative	HR+/HER2-	Luminal A	LumA	42	Younger	IDC	II	16	T1cN0M0	11	3	Yes	45	30	0.368787	0.562003	0.06089	0.00832	cbioportal/GSE87049	NA	BR-M-106	GSM2301043	GSM2319888
FUC_T160	No	Yes	Yes	Positive	Positive	Negative	HR+/HER2-	Luminal A	LumA	42	Younger	IDC	NA	12	T2N0M0	13	4	No	NA	33.12	0.698735	0.263777	0.034927	0.002561	GSE87049	NA	NA	GSM2301051	GSM2319914
MEX-BR-165	Yes	Yes	Yes	Positive	Positive	Negative	HR+/HER2-	Luminal A	LumA	42	Younger	IDC	II	62	T2N0M0	11	2	No	NA	NA	NA	NA	NA	NA	cbioportal/GSE87049	NA	BR-M-165	GSM2301052	NA
FUC_T200	Yes	Yes	Yes	Positive	Positive	Negative	HR+/HER2-	Luminal A	LumA	42	Younger	Other	NA	NA				NA	NA	NA	0.67841	0.273083	0.041762	0.006745	cbioportal/GSE87049	NA	BR-M-200	GSM2301065	GSM2319935
BDD-FUC_377	Yes	No	No	NA	NA	NA	NA	NA	NA	42	Younger	IDC	II	30	T2N1M0	14	3	No	NA	24.8	NA	NA	NA	NA	phs001250. v1.p1	BDD-FUC_377	NA	NA	NA
BDD-FUC_67	Yes	No	No	Positive	Positive	Negative	HR+/HER2-	Luminal A	NA	42	Younger	IDC	II	15	T1cN0M0	17	2	No	NA	25.4	NA	NA	NA	NA	phs001250. v1.p1	BDD-FUC_67	NA	NA	NA
FUC_T140	No	Yes	Yes	Positive	Negative	Negative	HR+/HER2-	Luminal A	Basal	43	Younger	IDC	II	30	T2N1M0	12	5	No	NA	36.71	0.415239	0.175895	0.347986	0.06088	GSE87049	NA	NA	GSM2301076	GSM2319904
MEX-BR-193	Yes	Yes	Yes	Negative	Negative	Positive	HER2+	Her2-enriched	Her2	43	Younger	IDC	III	37	T2N1M0	13	3	No	NA	36.64	NA	NA	NA	NA	cbioportal/GSE87049	NA	BR-M-193	GSM2301124	NA
BDD-FUC_285	Yes	No	No	Negative	Negative	Negative	TN	TN	NA	43	Younger	IDC	II	15	T2N1M0	14	3	No	NA	23.1	NA	NA	NA	NA	phs001250. v1.p1	BDD-FUC_285	NA	NA	NA
FUC_T184	Yes	Yes	Yes	Positive	Positive	Negative	HR+/HER2-	Luminal A	LumA	44	Younger	IDC	II	26	T2N0M0	12	3	No	NA	27.37	0.648539	0.327168	0.02146	0.002832	cbioportal/GSE87049	NA	BR-M-184	GSM2301060	GSM2319924
MEX-BR-198	Yes	No	No	Positive	NA	Negative	HR+/HER2-	Luminal A	NA	44	Younger	IDC	II	23	T2N1M0	15	3	No	NA	49.07	0.980456	0.008068	1e-05	0.011465	cbioportal/GSE87049	NA	BR-M-198	GSM2301142	NA
FUC_T239	No	No	Yes	Positive	Negative	Negative	HR+/HER2-	Luminal A	LumB	44	Younger	IDC	II	28	T2N0M0	9	2	No	NA	28.94	NA	NA	NA	NA	GSE87049	NA	NA	GSM2301110	NA
FUC_T249	No	No	Yes	Negative	Negative	Negative	TN	TN	LumB	44	Younger	IDC	III	11	T3N2aM0	11	4	No	NA	32.03	NA	NA	NA	NA	GSE87049	NA	NA	GSM2301083	NA
BDD-FUC_282	Yes	No	No	Positive	Positive	Negative	HR+/HER2-	Luminal A	NA	44	Younger	Other	NA	19	T2N0M0	14	3	No	NA	28.2	NA	NA	NA	NA	phs001250. v1.p1	BDD-FUC_282	NA	NA	NA
BDD-FUC_294	Yes	No	No	Positive	Positive	Negative	HR+/HER2-	Luminal A	NA	44	Younger	IDC	II	23	T2N1M0	15	3	No	NA	30.1	NA	NA	NA	NA	phs001250. v1.p1	BDD-FUC_294	NA	NA	NA
BDD-FUC_304	Yes	No	No	Positive	Positive	Negative	HR+/HER2-	Luminal A	NA	44	Younger	IDC	II	56	TisN0M0	9	1	Yes	39	25.3	NA	NA	NA	NA	phs001250. v1.p1	BDD-FUC_304	NA	NA	NA
BDD-FUC_428	Yes	No	No	Negative	Negative	Positive	HER2+	Her2-enriched	NA	44	Younger	IDC	II	37	T2N0M0	13	2	No	NA	31.2	NA	NA	NA	NA	phs001250. v1.p1	BDD-FUC_428	NA	NA	NA
BDD-FUC_113	Yes	No	No	Positive	Positive	NA	NA	NA	NA	45	Younger	IL	NA	17	T1cN1M0	15	2	No	NA	26.8	NA	NA	NA	NA	phs001250. v1.p1	BDD-FUC_113	NA	NA	NA
FUC_T17	No	Yes	Yes	Positive	Positive	Negative	HR+/HER2-	Luminal A	Normal	45	Younger	NA	NA	NA	NA	NA	NA	NA	NA	NA	0.921826	0.061666	0.004357	0.012152	GSE87049	NA	NA	GSM2301131	GSM2319845
BDD-FUC_321	Yes	No	No	Positive	Positive	Negative	HR+/HER2-	Luminal A	NA	45	Younger	IDC	II	25	T1cN0M0	12	0	No	NA	22.8	NA	NA	NA	NA	phs001250. v1.p1	BDD-FUC_321	NA	NA	NA
FUC_T40	No	Yes	Yes	Positive	Positive	Negative	HR+/HER2-	Luminal A	LumA	45	Younger	IDC	II	17	T1cN1aM0	14	3	No	NA	26.75	0.723255	0.261853	0.009227	0.005665	GSE87049	NA	NA	GSM2301032	GSM2319858
BDD-FUC_423	Yes	No	No	Negative	Negative	Positive	HER2+	Her2-enriched	NA	45	Younger	IDC	II	28	T2N0M0	15	1	Yes	42	28.8	NA	NA	NA	NA	phs001250. v1.p1	BDD-FUC_423	NA	NA	NA
FUC_T62	No	Yes	Yes	Positive	Negative	Negative	HR+/HER2-	Luminal A	LumA	45	Younger	IDC	II	23	T2N1M0	14	3	No	NA	34.53	0.53548	0.403711	0.042799	0.01801	GSE87049	NA	NA	GSM2301036	GSM2319869
BDD-FUC_64	Yes	No	No	Positive	Positive	Negative	HR+/HER2-	Luminal A	NA	45	Younger	IDC	II	15	T1cN0M0	15	1	No	NA	28.8	NA	NA	NA	NA	phs001250. v1.p1	BDD-FUC_64	NA	NA	NA
FUC_T212	No	No	Yes	Positive	Positive	Negative	HR+/HER2-	Luminal A	LumA	46	Older	IC	NA	21	T2N0M0	15	1	No	NA	31.55	NA	NA	NA	NA	GSE87049	NA	NA	GSM2301068	NA
BDD-FUC_273	Yes	No	No	Positive	Positive	Negative	HR+/HER2-	Luminal A	NA	46	Older	IL	NA	15	T4bN0M0	14	1	No	NA	29.3	NA	NA	NA	NA	phs001250. v1.p1	BDD-FUC_273	NA	NA	NA
BDD-FUC_313	Yes	No	No	Positive	Positive	Negative	HR+/HER2-	Luminal A	NA	46	Older	IDC	II	25	T2N0M0	22	4	Yes	45	27.9	NA	NA	NA	NA	phs001250. v1.p1	BDD-FUC_313	NA	NA	NA
FUC_T142	No	Yes	Yes	Negative	Positive	Negative	HR+/HER2-	Luminal A	Normal	47	Older	IL	II	18	T1bN0M0	12	4	No	NA	20.58	0.303778	0.645732	0.035492	0.014998	GSE87049	NA	NA	GSM2301139	GSM2319906
MEX-BR-172	Yes	Yes	Yes	Positive	Positive	I NA	HR+/HER2-	Luminal A	LumA	47	Older	IDC	II	23	T2N0M0	15	1	No	NA	23.29	NA	NA	NA	NA	cbioportal/GSE87049	NA	BR-M-172	GSM2301057	NA
FUC_T229	No	No	Yes	NA	NA	NA	NA	NA	LumA	47	Older	Other	II	40	T2N0M0	12	0	NA	NA	NA	NA	NA	NA	NA	GSE87049	NA	NA	GSM2301069	NA
BDD-FUC_307	Yes	No	No	Positive	Positive	Negative	HR+/HER2-	Luminal A	NA	47	Older	IDC	II	32	T2N1M0	12	2	No	NA	27.6	NA	NA	NA	NA	phs001250. v1.p1	BDD-FUC_307	NA	NA	NA
BDD-FUC_333	Yes	No	No	Positive	Positive	Negative	HR+/HER2-	Luminal A	NA	47	Older	Other	II	15	T2N0M0	12	4	No	NA	33.2	NA	NA	NA	NA	phs001250. v1.p1	BDD-FUC_333	NA	NA	NA
BDD-FUC_361	Yes	No	No	Positive	Positive	Negative	HR+/HER2-	Luminal A	NA	47	Older	IDC	II	30	T2N1M0	12	4	No	NA	32.4	NA	NA	NA	NA	phs001250. v1.p1	BDD-FUC_361	NA	NA	NA
MEX-BR-50	Yes	Yes	Yes	Positive	Positive	Negative	HR+/HER2-	Luminal A	LumA	47	Older	IDC	II	25	T2N0M0	13	5	No	NA	21.82	0.410077	0.526078	0.063835	1e-05	cbioportal/GSE87049	NA	BR-M-050	GSM2301034	NA
MEX-BR-74	Yes	Yes	Yes	Negative	Positive	Negative	HR+/HER2-	Luminal A	LumA	47	Older	IC	II	35	T2N1aM0	13	3	Yes	37	26	0.603641	0.330528	0.056869	0.008963	cbioportal/GSE87049	NA	BR-M-074	GSM2301039	NA
FUC_T85	Yes	Yes	Yes	Negative	Positive	Positive	HR+/HER2+	Luminal B	LumA	47	Older	IDC	II	27	T2N0M0	11	1	No	NA	30.07	0.432613	0.51885	0.037724	0.010813	cbioportal/GSE87049	NA	BR-M-085	GSM2301118	GSM2319882
BDD-FUC_92	Yes	No	No	Positive	Positive	Negative	HR+/HER2-	Luminal A	NA	47	Older	IDC	II	23	T2N0M0	13	7	Yes	49	27.3	NA	NA	NA	NA	phs001250. v1.p1	BDD-FUC_92	NA	NA	NA
FUC_T162	No	No	Yes	Negative	Negative	Negative	TN	TN	Basal	48	Older	IDC	III	39	T2N1M0	10	6	Yes	44	NA	0.980056	0.019469	1e-05	0.000465	GSE87049	NA	NA	GSM2301078	NA
FUC_T167	Yes	No	Yes	Positive	Positive	Negative	HR+/HER2-	Luminal A	LumA	48	Older	IL	NA	23	T2N0M0	14	2	No	NA	33.98	NA	NA	NA	NA	cbioportal/GSE87049	NA	BR-M-167	GSM2301053	NA
FUC_T190	No	Yes	Yes	Negative	Positive	Negative	HR+/HER2-	Luminal A	LumA	48	Older	IDC	III	23	T2N1M0	12	4	Yes	42	27	0.463883	0.486867	0.031677	0.017573	GSE87049	NA	NA	GSM2301062	GSM2319928
FUC_T226	No	No	Yes	Negative	Negative	Positive	HER2+	Her2-enriched	Her2	48	Older	IDC	II	25	T2N1M0	13	2	Yes	44	30.12	NA	NA	NA	NA	GSE87049	NA	NA	GSM2301127	NA
BDD-FUC_267	Yes	No	No	Negative	Positive	Negative	HR+/HER2-	Luminal A	NA	48	Older	IDC	II	23	T2N1M0	12	4	Yes	42	26.8	NA	NA	NA	NA	phs001250. v1.p1	BDD-FUC_267	NA	NA	NA
BDD-FUC_275	Yes	No	No	Positive	Positive	Negative	HR+/HER2-	Luminal A	NA	48	Older	NA	NA	NA	NA	NA	NA	NA	NA	NA	NA	NA	NA	NA	phs001250. v1.p1	BDD-FUC_275	NA	NA	NA
FUC_T81	No	Yes	Yes	Negative	Positive	Negative	HR+/HER2-	Luminal A	LumA	48	Older	IDC	II	25	T1cN1aM0	11	3	No	NA	26.14	0.421262	0.527466	0.037503	0.013768	GSE87049	NA	NA	GSM2301040	GSM2319879
FUC_T150	Yes	Yes	Yes	Positive	Positive	Negative	HR+/HER2-	Luminal A	LumB	49	Older	IDC	II	15	T2N0M0	16	4	No	NA	27.3	0.743298	0.240459	0.016232	1e-05	cbioportal/GSE87049	NA	BR-M-150	GSM2301100	GSM2319911
BDD-FUC_287	Yes	No	No	Positive	Negative	Positive	HR+/HER2+	Luminal B	NA	49	Older	IDC	II	60	T1cN0M0	13	5	Yes	36	NA	NA	NA	NA	NA	phs001250. v1.p1	BDD-FUC_287	NA	NA	NA
BDD-FUC_63	Yes	No	No	Positive	Positive	Negative	HR+/HER2-	Luminal A	NA	49	Older	NA	NA	NA	NA	NA	NA	NA	NA	NA	NA	NA	NA	NA	phs001250. v1.p1	BDD-FUC_63	NA	NA	NA
FUC_T76	Yes	Yes	Yes	Negative	Negative	Positive	HER2+	Her2-enriched	Her2	49	Older	IDC	III	20	T2N0M0	12	3	No	NA	20.83	0.253504	0.679578	0.066908	1e-05	cbioportal/GSE87049	NA	BR-M-076	GSM2301116	GSM2319875
BDD-FUC_318	Yes	No	No	Negative	Negative	Positive	HER2+	Her2-enriched	NA	50	Older	NA	NA	NA	NA	NA	NA	NA	NA	NA	NA	NA	NA	NA	phs001250. v1.p1	BDD-FUC_318	NA	NA	NA
BDD-FUC_322	Yes	No	No	Positive	Positive	Negative	HR+/HER2-	Luminal A	NA	50	Older	IDC	II	15	T1cN0M0	12	5	No	NA	24.3	NA	NA	NA	NA	phs001250. v1.p1	BDD-FUC_322	NA	NA	NA
FUC_T41	Yes	Yes	Yes	Negative	Positive	Negative	HR+/HER2-	Luminal A	LumA	50	Older	IDC	II	15	T1N0M0	12	5	No	NA	24.22	0.649412	0.274688	0.047175	0.028725	cbioportal/GSE87049	NA	BR-M-041	GSM2301033	GSM2319859
FUC_T75	No	Yes	Yes	Negative	Negative	Positive	HER2+	Her2-enriched	Her2	50	Older	IDC	II	25	T2N1aM0	15	3	No	NA	26.83	0.85873	0.134336	1e-05	0.006924	GSE87049	NA	NA	GSM2301115	GSM2319874
FUC_T1	No	Yes	Yes	Positive	Positive	Negative	HR+/HER2-	Luminal A	Normal	51	Older	NA	NA	NA	NA	NA	NA	NA	NA	NA	0.687623	0.292919	0.01697	0.002488	GSE87049	NA	NA	GSM2301130	GSM2319836
FUC_T122	Yes	Yes	Yes	Negative	Negative	Negative	TN	TN	Basal	51	Older	IDC	III	16	T1cN1aM0	13	6	Yes	40	25.62	0.704889	0.243777	0.045011	0.006323	cbioportal/GSE87049	NA	BR-M-122	GSM2301075	GSM2319895
BDD-FUC_278	Yes	No	No	NA	NA	NA	NA	NA	NA	51	Older	IDC	II	30	T2N1M0	11	3	Yes	47	31.7	NA	NA	NA	NA	phs001250. v1.p1	BDD-FUC_278	NA	NA	NA
MEX-BR-031	Yes	No	No	Positive	NA	Positive	HR+/HER2+	Luminal B	NA	51	Older	IDC	II	12	T2N3aM0	12	4	No	NA	28.67	NA	NA	NA	NA	Cbioportal/GSE87049	NA	BR-M-031	GSM2301132	NA
BDD-FUC_425	Yes	No	No	Negative	Positive	I NAeterminte	HR+/HER2-	Luminal A	NA	51	Older	IDC	II	25	T1cN1M0	11	2	Yes	49	27.3	NA	NA	NA	NA	phs001250. v1.p1	BDD-FUC_425	NA	NA	NA
FUC_T154	Yes	Yes	Yes	Positive	Positive	Negative	HR+/HER2-	Luminal A	LumA	52	Older	IDC	II	20	T1cN0M0	8	3	Yes	45	19	0.223426	0.717348	0.046483	0.012743	cbioportal/GSE87049	NA	BR-M-154	GSM2301050	GSM2319912
MEX-BR-169	Yes	Yes	Yes	Positive	Positive	Negative	HR+/HER2-	Luminal A	LumA	52	Older	IDC	II	12	T2N0M0	13	2	Yes	49	NA	NA	NA	NA	NA	cbioportal/GSE87049	NA	BR-M-169	GSM2301054	NA
BDD-FUC_329	Yes	No	No	Positive	Positive	Negative	HR+/HER2-	Luminal A	NA	52	Older	IDC	I	8	T1bN0M0	13	5	Yes	45	25.8	NA	NA	NA	NA	phs001250. v1.p1	BDD-FUC_329	NA	NA	NA
FUC_T55	Yes	Yes	Yes	Positive	Negative	Positive	HR+/HER2+	Luminal B	LumB	52	Older	IDC	III	20	T1cN0M0	10	3	No	NA	37.89	0.504101	0.418057	0.064242	0.0136	cbioportal/GSE87049	NA	BR-M-055	GSM2301089	GSM2319866
FUC_T95	Yes	Yes	Yes	Positive	Negative	Negative	HR+/HER2-	Luminal A	Her2	52	Older	IL	NA	15	T1cN0M0	14	4	No	NA	24	0.873199	0.126781	1e-05	1e-05	cbioportal/GSE87049	NA	BR-M-095	GSM2301119	GSM2319884
FUC_T129	Yes	Yes	Yes	Positive	Positive	Negative	HR+/HER2-	Luminal A	LumA	53	Older	IDC	II	13	T1cN0M0	15	3	NA	NA	NA	0.713668	0.243985	0.030461	0.011886	cbioportal/GSE87049	NA	BR-M-129	GSM2301047	GSM2319900
FUC_T144	No	Yes	Yes	Negative	Negative	Negative	TN	TN	Basal	53	Older	IDC	III	27	T2N1M0	13	3	No	NA	NA	0.69274	0.284952	0.022297	1e-05	GSE87049	NA	NA	GSM2301077	GSM2319908
MEX-BR-166	Yes	Yes	Yes	Positive	Positive	Negative	HR+/HER2-	Luminal A	Her2	53	Older	Other	II	24	T2N1Mx	13	5	Yes	49	28.71	0.563738	0.378754	0.040764	0.016745	cbioportal/GSE87049	NA	BR-M-166	GSM2301122	NA
BDD-FUC_202	Yes	No	No	Positive	Positive	Negative	HR+/HER2-	Luminal A	NA	53	Older	IDC	II	28	T2N0M0	8	6	Yes	47	37.4	NA	NA	NA	NA	phs001250. v1.p1	BDD-FUC_202	NA	NA	NA
FUC_T27	Yes	Yes	Yes	Positive	Negative	Negative	HR+/HER2-	Luminal A	LumA	53	Older	IDC	II	19	T2N0M0	15	1	Yes	51	NA	0.910163	0.081558	0.00572	0.002559	cbioportal/GSE87049	NA	BR-M-027	GSM2301025	GSM2319848
BDD-FUC_332	Yes	No	No	Positive	Positive	Negative	HR+/HER2-	Luminal A	NA	53	Older	IDC	II	23	T1cN1M0	13	1	Yes	51	24.7	NA	NA	NA	NA	phs001250. v1.p1	BDD-FUC_332	NA	NA	NA
BDD-FUC_369	Yes	No	No	Positive	Positive	Negative	HR+/HER2-	Luminal A	NA	53	Older	NA	NA	NA	NA	NA	NA	NA	NA	NA	NA	NA	NA	NA	phs001250. v1.p1	BDD-FUC_369	NA	NA	NA
MEX-BR-26	Yes	Yes	Yes	Positive	Positive	Negative	HR+/HER2-	Luminal A	LumA	54	Older	Other	I	21	T4bN0M0	13	3	Yes	49	35.47	0.571677	0.269716	0.133137	0.025469	cbioportal/GSE87049	NA	BR-M-026	GSM2301024	NA
BDD-FUC_274	Yes	No	No	Negative	Negative	Negative	TN	TN	NA	54	Older	IDC	II	25	T2N1M0	14	5	Yes	42	33	NA	NA	NA	NA	phs001250. v1.p1	BDD-FUC_274	NA	NA	NA
FUC_T3	No	No	Yes	Negative	Negative	Negative	TN	TN	Basal	54	Older	IL	NA	30	T2N1M0	12	2	Yes	50	NA	NA	NA	NA	NA	GSE87049	NA	NA	GSM2301071	NA
BDD-FUC_387	Yes	No	No	Positive	Positive	Negative	HR+/HER2-	Luminal A	NA	54	Older	IDC	III	30	T2N0M0	12	13	Yes	53	33.5	NA	NA	NA	NA	phs001250. v1.p1	BDD-FUC_387	NA	NA	NA
FUC_T39	No	Yes	No	Positive	Positive	Negative	HR+/HER2-	Luminal A	NA	54	Older	IL	NA	19	T2N1M0	11	3	Yes	53	31.05	0.762323	0.194145	0.029618	0.013914	GSE87049	NA	NA	NA	GSM2319857
MEX-BR-59	Yes	Yes	Yes	Positive	Positive	Negative	HR+/HER2-	Luminal A	LumA	54	Older	IDC	II	15	T1cN1aM0	12	5	Yes	51	29.29	0.521289	0.409653	0.065076	0.003983	cbioportal/GSE87049	NA	BR-M-059	GSM2301035	NA
BDD-FUC_72	Yes	No	No	Positive	Negative	Positive	HR+/HER2+	Luminal B	NA	54	Older	IDC	II	20	T2N1M0	12	9	Yes	38	30.6	NA	NA	NA	NA	phs001250. v1.p1	BDD-FUC_72	NA	NA	NA
BDD-FUC_101	Yes	No	No	Negative	Negative	Negative	TN	TN	NA	55	Older	IDC	II	22	T2N0M0	12	3	Yes	45	24	NA	NA	NA	NA	phs001250. v1.p1	BDD-FUC_101	NA	NA	NA
FUC_T186	Yes	Yes	Yes	Positive	Positive	Negative	HR+/HER2-	Luminal A	LumB	55	Older	IDC	II	27	T2N0M0	12	3	Yes	49	NA	0.411968	0.560871	0.027151	1e-05	cbioportal/GSE87049	NA	BR-M-186	GSM2301104	GSM2319925
FUC_T191	Yes	Yes	Yes	Negative	Negative	Positive	HER2+	Her2-enriched	Her2	55	Older	IDC	II	39	T2N1MX	13	4	Yes	55	NA	0.708218	0.186025	0.090419	0.015337	cbioportal/GSE87049	NA	BR-M-191	GSM2301123	GSM2319929
BDD-FUC_263	Yes	No	No	Positive	Positive	Negative	HR+/HER2-	Luminal A	NA	55	Older	IDC	II	22	T1cN0M0	10	0	Yes	51	25.1	NA	NA	NA	NA	phs001250. v1.p1	BDD-FUC_263	NA	NA	NA
BDD-FUC_266	Yes	No	No	Positive	Positive	Negative	HR+/HER2-	Luminal A	NA	55	Older	IDC	II	27	T2N0M0	12	3	Yes	49	25.8	NA	NA	NA	NA	phs001250. v1.p1	BDD-FUC_266	NA	NA	NA
FUC_T138	No	Yes	Yes	Positive	Negative	Negative	HR+/HER2-	Luminal A	Normal	56	Older	IDC	II	27	T2N1Mx	11	5	Yes	43	23.66	0.794799	0.166134	0.025036	0.014031	GSE87049	NA	NA	GSM2301138	GSM2319903
FUC_T158	Yes	No	Yes	Positive	Positive	Negative	HR+/HER2-	Luminal A	LumB	56	Older	IDC	II	23	T1N0M0	12	8	Yes	50	29.34	NA	NA	NA	NA	cbioportal/GSE87049	NA	BR-M-158	GSM2301101	NA
FUC_T168	No	No	Yes	Negative	Negative	Negative	TN	TN	Normal	56	Older	Other	II	56	T2N1M0	10	8	Yes	50	NA	0.857895	0.118844	0.023251	1e-05	GSE87049	NA	NA	GSM2301141	GSM2319917
BDD-FUC_187	Yes	No	No	Positive	Positive	Negative	HR+/HER2-	Luminal A	NA	56	Older	IDC	III	19	T2N1M0	15	13	Yes	52	25.92	NA	NA	NA	NA	phs001250. v1.p1	BDD-FUC_187	NA	NA	NA
FUC_T187	No	Yes	Yes	Positive	Negative	Negative	HR+/HER2-	Luminal A	LumA	56	Older	IDC	III	19	T2N1M0	15	13	Yes	52	25.92	0.773135	0.203003	0.01712	0.006742	GSE87049	NA	NA	GSM2301061	GSM2319926
FUC_T209	No	No	Yes	Negative	Negative	Negative	TN	TN	Her2	56	Older	IDC	II	23	T1N1M0	13	2	Yes	50	NA	NA	NA	NA	NA	GSE87049	NA	NA	GSM2301125	NA
FUC_T227	No	No	Yes	NA	NA	NA	NA	NA	LumB	56	Older	IDC	II	18	T2N0M0	11	4	Yes	53	NA	NA	NA	NA	NA	GSE87049	NA	NA	GSM2301108	NA
BDD-FUC_298	Yes	No	No	Positive	Positive	Negative	HR+/HER2-	Luminal A	NA	56	Older	IDC	II	15	T2N0M0	11	0	Yes	39	24.2	NA	NA	NA	NA	phs001250. v1.p1	BDD-FUC_298	NA	NA	NA
BDD-FUC_323	Yes	No	No	Positive	Positive	Negative	HR+/HER2-	Luminal A	NA	56	Older	IDC	II	7	T1cN0M0	12	0	Yes	46	29.1	NA	NA	NA	NA	phs001250. v1.p1	BDD-FUC_323	NA	NA	NA
BDD-FUC_328	Yes	No	No	Positive	Positive	Negative	HR+/HER2-	Luminal A	NA	56	Older	IDC	II	15	T1cN0M0	15	5	Yes	43	34.2	NA	NA	NA	NA	phs001250. v1.p1	BDD-FUC_328	NA	NA	NA
FUC_T43	No	Yes	Yes	Positive	Negative	Negative	HR+/HER2-	Luminal A	Normal	56	Older	NA	NA	NA	NA	NA	NA	NA	NA	NA	0.440222	0.485082	0.066565	0.008131	GSE87049	NA	NA	GSM2301133	GSM2319860
FUC_T79	Yes	Yes	Yes	Positive	Negative	Negative	HR+/HER2-	Luminal A	LumB	56	Older	IDC	II	2	T1cN2aM0	13	1	No	NA	31.2	0.396884	0.554219	0.043043	0.005853	cbioportal/GSE87049	NA	BR-M-079	GSM2301091	GSM2319877
FUC_T97	No	Yes	Yes	Negative	Negative	Negative	TN	TN	Basal	56	Older	IDC	III	47	T2N2aM0	15	2	Yes	44	17.98	0.810337	0.148247	0.030378	0.011037	GSE87049	NA	NA	GSM2301073	GSM2319885
FUC_T125	No	Yes	Yes	Positive	Negative	Negative	HR+/HER2-	Luminal A	LumA	57	Older	IDC	II	25	T2N1M0	16	0	NA	NA	NA	0.087587	0.856602	0.046204	0.009607	GSE87049	NA	NA	GSM2301046	GSM2319898
MEX-BR-174	Yes	Yes	Yes	Negative	Negative	Negative	TN	TN	Basal	57	Older	IDC	III	29	T2N0M0	13	3	Yes	50	27.92	NA	NA	NA	NA	cbioportal/GSE87049	NA	BR-M-174	GSM2301079	NA
BDD-FUC_335	Yes	No	No	Positive	Positive	Negative	HR+/HER2-	Luminal A	NA	57	Older	IDC	II	22	T1N0M0	13	3	Yes	42	27.02	NA	NA	NA	NA	phs001250. v1.p1	BDD-FUC_335	NA	NA	NA
FUC_T196	No	Yes	Yes	Positive	Positive	Negative	HR+/HER2-	Luminal A	LumB	58	Older	IDC	II	51	T2N0M0	14	3	Yes	47	34.19	0.915286	0.078007	0.002202	0.004505	GSE87049	NA	NA	GSM2301105	GSM2319933
MEX-BR-37	Yes	Yes	Yes	Positive	Positive	Negative	HR+/HER2-	Luminal A	LumA	58	Older	IDC	II	23	T2N1miM0	14	2	Yes	50	28.44	0.566258	0.356104	0.068876	0.008762	cbioportal/GSE87049	NA	BR-M-037	GSM2301031	NA
BDD-FUC_396	Yes	No	No	Positive	Positive	Negative	HR+/HER2-	Luminal A	NA	58	Older	IDC	II	27	T2N1M0	13	8	Yes	53	33.2	NA	NA	NA	NA	phs001250. v1.p1	BDD-FUC_396	NA	NA	NA
FUC_T4	No	Yes	Yes	Positive	Positive	Negative	HR+/HER2-	Luminal A	LumA	58	Older	IDC	II	30	T2N0M0	12	13	Yes	53	NA	0.638398	0.291235	0.051817	0.01855	GSE87049	NA	NA	GSM2301021	GSM2319838
FUC_T15	No	Yes	Yes	Negative	Positive	Positive	HR+/HER2+	Luminal B	Her2	59	Older	NA	NA	NA	NA	NA	NA	NA	NA	NA	0.598098	0.36916	0.02174	0.011002	GSE87049	NA	NA	GSM2301113	GSM2319843
FUC_T192	Yes	Yes	Yes	Positive	Positive	Negative	HR+/HER2-	Luminal A	LumA	59	Older	NA	II	2	T2N1M0	14	4	Yes	31	NA	0.487074	0.473719	0.039197	1e-05	cbioportal/GSE87049	NA	BR-M-192	GSM2301063	GSM2319930
BDD-FUC_305	Yes	No	No	NA	NA	NA	NA	NA	NA	59	Older	NA	NA	NA	NA	NA	NA	NA	NA	NA	NA	NA	NA	NA	phs001250. v1.p1	BDD-FUC_305	NA	NA	NA
BDD-FUC_362	Yes	No	No	Positive	Positive	Negative	HR+/HER2-	Luminal A	NA	59	Older	IDC	II	25	T2N1M0	9	2	No	NA	28.1	NA	NA	NA	NA	phs001250. v1.p1	BDD-FUC_362	NA	NA	NA
FUC_T58	No	Yes	Yes	Negative	Negative	Positive	HER2+	Her2-enriched	Normal	59	Older	In-situ_Ductal	I	35	T1CN0M0	14	7	Yes	54	NA	0.672646	0.282428	0.026351	0.018575	GSE87049	NA	NA	GSM2301136	GSM2319867
FUC_T82	No	Yes	Yes	Positive	Negative	Negative	HR+/HER2-	Luminal A	LumB	59	Older	IDC	II	22	T2N0M0	14	4	Yes	49	22.63	0.427804	0.254272	0.136619	0.181305	GSE87049	NA	NA	GSM2301092	GSM2319880
FUC_T83	Yes	Yes	Yes	Positive	Positive	Negative	HR+/HER2-	Luminal A	LumA	59	Older	IL	NA	19	T2N1M0	11	3	Yes	53	30.84	0.770172	0.184754	0.017569	0.027506	cbioportal/GSE87049	NA	BR-M-083	GSM2301041	GSM2319881
FUC_T170	No	No	Yes	Positive	Positive	Negative	HR+/HER2-	Luminal A	LumA	60	Older	Other	II	28	T2N0M0	15	5	Yes	50	NA	NA	NA	NA	NA	GSE87049	NA	NA	GSM2301055	NA
BDD-FUC_325	Yes	No	No	Positive	Positive	Negative	HR+/HER2-	Luminal A	NA	60	Older	IC	II	28	T2N0M0	15	5	Yes	50	23.7	NA	NA	NA	NA	phs001250. v1.p1	BDD-FUC_325	NA	NA	NA
FUC_T149	Yes	Yes	Yes	Positive	Positive	Negative	HR+/HER2-	Luminal A	LumB	61	Older	IDC	II	30	T2N0M0	13	2	Yes	51	22.4	0.639526	0.308684	0.031328	0.020462	phs001250. v1.p1 GSE87049	BDD-FUC_149	NA	GSM2301099	GSM2319910
BDD-FUC_280	Yes	No	No	Positive	Positive	Negative	HR+/HER2-	Luminal A	NA	61	Older	IDC	II	21	T1cN0M0	12	3	Yes	26	41.3	NA	NA	NA	NA	phs001250. v1.p1	BDD-FUC_280	NA	NA	NA
BDD-FUC_314	Yes	No	No	Negative	Negative	Positive	HER2+	Her2-enriched	NA	61	Older	IDC	III	17	T1cN0M0	13	4	Yes	51	26.8	NA	NA	NA	NA	phs001250. v1.p1	BDD-FUC_314	NA	NA	NA
BDD-FUC_334	Yes	No	No	Positive	Positive	Positive	HR+/HER2+	Luminal B	NA	61	Older	IDC	II	16	T1cN1M0	15	1	Yes	51	NA	NA	NA	NA	NA	phs001250. v1.p1	BDD-FUC_334	NA	NA	NA
FUC_T13	No	Yes	Yes	Positive	Positive	Negative	HR+/HER2-	Luminal A	LumB	62	Older	NA	NA	15	T1cN0M0	12	0	Yes	38	28.3	0.784358	0.169281	0.031976	0.014385	GSE87049	NA	NA	GSM2301086	GSM2319842
FUC_T143	No	Yes	Yes	Positive	Positive	Negative	HR+/HER2-	Luminal A	Normal	62	Older	IL	NA	25	T1N1M0	13	6	No	NA	NA	0.442665	0.445067	0.093395	0.018873	GSE87049	NA	NA	GSM2301140	GSM2319907
FUC_T171	No	No	Yes	Positive	Positive	Negative	HR+/HER2-	Luminal A	LumA	62	Older	IDC	II	25	T2N1M0	13	4	Yes	49	NA	0.65713	0.266149	0.058972	0.01775	GSE87049	NA	NA	GSM2301056	NA
BDD-FUC_188	Yes	No	No	Positive	Negative	Negative	HR+/HER2-	Luminal A	NA	62	Older	IL	NA	37	T2N1M0	12	3	Yes	45	26.6	NA	NA	NA	NA	phs001250. v1.p1	BDD-FUC_188	NA	NA	NA
FUC_T232	No	No	Yes	NA	NA	NA	NA	NA	LumB	62	Older	IDC	II	32	T2N0M0	13	0	NA	NA	NA	NA	NA	NA	NA	GSE87049	NA	NA	GSM2301109	NA
BDD-FUC_269	Yes	No	No	Positive	Negative	Negative	HR+/HER2-	Luminal A	NA	62	Older	IDC	II	29	T2N0M0	12	7	Yes	50	30.1	NA	NA	NA	NA	phs001250. v1.p1	BDD-FUC_269	NA	NA	NA
BDD-FUC_296	Yes	No	No	Positive	Positive	Negative	HR+/HER2-	Luminal A	NA	62	Older	IDC	II	25	T2N1M0	13	4	Yes	49	25.1	NA	NA	NA	NA	phs001250. v1.p1	BDD-FUC_296	NA	NA	NA
FUC_T36	Yes	Yes	Yes	Positive	Positive	Negative	HR+/HER2-	Luminal A	LumA	62	Older	IDC	I	15	T1N1miM0	13	4	Yes	45	23.29	0.460898	0.459531	0.055418	0.024153	cbioportal/GSE87049	NA	BR-M-036	GSM2301030	GSM2319854
FUC_T6	No	Yes	Yes	Positive	Negative	Negative	HR+/HER2-	Luminal A	LumB	62	Older	IDC	II	35	T1CN1M0	13	6	Yes	50	NA	0.78146	0.200272	0.008593	0.009675	GSE87049	NA	NA	GSM2301085	GSM2319840
FUC_T69	No	Yes	Yes	Positive	Positive	Negative	HR+/HER2-	Luminal A	LumA	62	Older	IL	NA	15	T1cN0M0	16	3	Yes	52	26.33	0.575185	0.380243	0.031341	0.013231	GSE87049	NA	NA	GSM2301037	GSM2319870
FUC_T176	No	Yes	Yes	Positive	Positive	i NA	HR+/HER2-	Luminal A	LumB	63	Older	IL	NA	19	T1cN1M0	11	5	Yes	48	23.33	0.349179	0.603574	0.040552	0.006695	GSE87049	NA	NA	GSM2301103	GSM2319922
FUC_T178	No	Yes	Yes	Positive	Positive	Negative	HR+/HER2-	Luminal A	LumA	63	Older	IDC	II	NA	T2N0M0	13	3	Yes	51	26.9	0.509268	0.456672	0.018674	0.015386	GSE87049	NA	NA	GSM2301058	GSM2319923
FUC_T204	No	No	Yes	Negative	Positive	Negative	HR+/HER2-	Luminal A	Normal	63	Older	IDC	II	19	T2N0M0	15	5	Yes	50	30.3	NA	NA	NA	NA	GSE87049	NA	NA	GSM2301143	NA
FUC_T230	No	No	Yes	NA	NA	NA	NA	NA	Her2	63	Older	IDC	II	35	T2N1M0	14	6	NA	NA	NA	NA	NA	NA	NA	GSE87049	NA	NA	GSM2301128	NA
BDD-FUC_295	Yes	No	No	Positive	Positive	Negative	HR+/HER2-	Luminal A	NA	63	Older	IDC	I	17	T1N0M0	13	3	Yes	40	NA	NA	NA	NA	NA	phs001250. v1.p1	BDD-FUC_295	NA	NA	NA
BDD-FUC_360	Yes	No	No	Positive	Positive	Negative	HR+/HER2-	Luminal A	NA	63	Older	IL	NA	20	T2N0M0	13	3	Yes	43	NA	NA	NA	NA	NA	phs001250. v1.p1	BDD-FUC_360	NA	NA	NA
BDD-FUC_376	Yes	No	No	Positive	Negative	Negative	HR+/HER2-	Luminal A	NA	63	Older	Other	NA	50	T2N0M0	11	4	Yes	42	30.6	NA	NA	NA	NA	phs001250. v1.p1	BDD-FUC_376	NA	NA	NA
BDD-FUC_427	Yes	No	No	Positive	Positive	Negative	HR+/HER2-	Luminal A	NA	63	Older	IDC	II	22	T2N0M0	13	8	Yes	43	28	NA	NA	NA	NA	phs001250. v1.p1	BDD-FUC_427	NA	NA	NA
FUC_T44	No	Yes	Yes	Negative	Negative	Negative	TN	TN	Normal	63	Older	IDC	I	17	T1cN0M0	13	5	Yes	50	26.66	0.769829	0.185619	0.012249	0.032304	GSE87049	NA	NA	GSM2301134	GSM2319861
FUC_T7	No	No	Yes	Positive	Positive	Positive	HR+/HER2+	Luminal B	LumB	63	Older	Other	I	22	T2N0M0	13	8	Yes	NA	NA	NA	NA	NA	NA	GSE87049	NA	NA	GSM2301022	NA
BDD-FUC_303	Yes	No	No	Positive	Positive	Negative	HR+/HER2-	Luminal A	NA	64	Older	IDC	II	32	T2N1M0	10	3	Yes	55	25	NA	NA	NA	NA	phs001250. v1.p1	BDD-FUC_303	NA	NA	NA
BDD-FUC_338	Yes	No	No	Positive	Positive	Negative	HR+/HER2-	Luminal A	NA	64	Older	IDC	I	10	T1bN0M0	12	3	Yes	50	31.9	NA	NA	NA	NA	phs001250. v1.p1	BDD-FUC_338	NA	NA	NA
FUC_T124	No	Yes	Yes	Positive	Positive	Negative	HR+/HER2-	Luminal A	LumA	65	Older	IL	NA	20	T2N0M0	12	9	Yes	49	29.24	0.99997	1e-05	1e-05	1e-05	GSE87049	NA	NA	GSM2301045	GSM2319897
FUC_T189	Yes	Yes	Yes	Negative	Negative	Negative	TN	TN	Basal	65	Older	Other	I	54	T2N1M1	13	8	Yes	52	43.55	0.275189	0.659795	0.056144	0.008872	cbioportal/GSE87049	NA	BR-M-189	GSM2301080	GSM2319927
BDD-FUC_324	Yes	No	No	Positive	Positive	Negative	HR+/HER2-	Luminal A	NA	65	Older	IDC	II	20	T1cN0M0	14	12	Yes	55	NA	NA	NA	NA	NA	phs001250. v1.p1	BDD-FUC_324	NA	NA	NA
FUC_T34	Yes	Yes	Yes	Positive	Positive	Negative	HR+/HER2-	Luminal A	LumA	65	Older	IDC	II	25	T3N1M0	18	7	Yes	38	32	0.558311	0.338873	0.102407	0.000409	cbioportal/GSE87049	NA	BR-M-034	GSM2301029	GSM2319853
BDD-FUC_53	Yes	No	No	Negative	Negative	Negative	TN	TN	NA	65	Older	IDC	III	21	T2N1M0	14	3	Yes	38	26.4	NA	NA	NA	NA	phs001250. v1.p1	BDD-FUC_53	NA	NA	NA
FUC_T73	Yes	Yes	Yes	Positive	Positive	Negative	HR+/HER2-	Luminal A	LumB	65	Older	NA	II	2	T1cN2M0	14	12	Yes	55	NA	0.900648	0.079398	0.012208	0.007746	cbioportal/GSE87049	NA	BR-M-073	GSM2301090	GSM2319872
FUC_T98	Yes	Yes	Yes	Positive	Negative	Negative	HR+/HER2-	Luminal A	LumA	65	Older	IDC	II	2	T2N0M0	15	6	Yes	43	28	0.494449	0.435714	0.055853	0.013985	cbioportal/GSE87049	NA	BR-M-098	GSM2301042	GSM2319886
BDD-FUC_211	Yes	No	No	Positive	Negative	Negative	HR+/HER2-	Luminal A	NA	66	Older	Other	II	20	T2N1M0	13	0	Yes	40	NA	NA	NA	NA	NA	phs001250. v1.p1	BDD-FUC_211	NA	NA	NA
MEX-BR-5	Yes	Yes	Yes	Negative	Negative	Positive	HER2+	Her2-enriched	Her2	66	Older	IDC	II	30	T2N1M0	12	10	Yes	59	NA	0.707039	0.254518	0.025151	0.013292	cbioportal/GSE87049	NA	BR-M-005	GSM2301112	NA
FUC_T24	No	No	Yes	Negative	Negative	Positive	HER2+	Her2-enriched	LumA	67	Older	Other	NA	25	T2N1M0	12	3	Yes	55	NA	NA	NA	NA	NA	GSE87049	NA	NA	GSM2301023	NA
BDD-FUC_288	Yes	No	No	Positive	Positive	Negative	HR+/HER2-	Luminal A	NA	67	Older	IDC	II	10	T1bN0M0	15	5	Yes	55	35.9	NA	NA	NA	NA	phs001250. v1.p1	BDD-FUC_288	NA	NA	NA
FUC_T120	Yes	Yes	Yes	Positive	Positive	Negative	HR+/HER2-	Luminal A	Basal	68	Older	IDC	II	15	T2N0M0	15	2	Yes	50	20.99	0.522801	0.395345	0.062781	0.019073	cbioportal/GSE87049	NA	BR-M-120	GSM2301074	GSM2319893
FUC_T126	Yes	Yes	Yes	Positive	Positive	Negative	HR+/HER2-	Luminal A	LumB	68	Older	NA	NA	NA	NA	NA	NA	NA	NA	NA	0.228963	0.72438	0.04125	0.005407	cbioportal/GSE87049	NA	BR-M-126	GSM2301097	GSM2319899
FUC_T137	No	Yes	Yes	Positive	Positive	Negative	HR+/HER2-	Luminal A	LumB	68	Older	IDC	III	25	T2N0Mx	12	6	Yes	51	26.66	0.572289	0.396709	0.022775	0.008228	GSE87049	NA	NA	GSM2301098	GSM2319902
FUC_T141	No	Yes	Yes	Positive	Positive	Negative	HR+/HER2-	Luminal A	LumA	68	Older	NA	NA	NA	NA	NA	NA	NA	NA	NA	0.543913	0.414859	0.03704	0.004188	GSE87049	NA	NA	GSM2301049	GSM2319905
FUC_T203	No	No	Yes	Positive	Positive	Negative	HR+/HER2-	Luminal A	LumA	68	Older	IDC	I	19	T2N0M0	13	9	Yes	43	29.43	NA	NA	NA	NA	GSE87049	NA	NA	GSM2301066	NA
FUC_T135	No	Yes	Yes	Positive	Positive	Positive	HR+/HER2+	Luminal B	LumA	69	Older	IDC	II	20	T1cN0M	16	3	Yes	48	31.96	0.567343	0.385014	0.033768	0.013876	GSE87049	NA	NA	GSM2301048	GSM2319901
BDD-FUC_297	Yes	No	No	Positive	Positive	Negative	HR+/HER2-	Luminal A	NA	70	Older	IDC	II	23	T1N0M0	12	4	Yes	54	31.1	NA	NA	NA	NA	phs001250. v1.p1	BDD-FUC_297	NA	NA	NA
MEX-BR-123	Yes	Yes	Yes	Positive	Positive	Negative	HR+/HER2-	Luminal A	LumB	71	Older	IDC	III	49	T2N1aM0	13	9	Yes	48	34.93	0.671082	0.245715	0.075259	0.007944	cbioportal/GSE87049	NA	BR-M-123	GSM2301096	NA
BDD-FUC_128	Yes	No	No	Positive	Positive	Negative	HR+/HER2-	Luminal A	NA	71	Older	IC	NA	22	T2N0M0	13	0	Yes	50	37.8	NA	NA	NA	NA	phs001250. v1.p1	BDD-FUC_128	NA	NA	NA
BDD-FUC_316	Yes	No	No	Positive	Positive	Positive	HR+/HER2+	Luminal B	NA	71	Older	IDC	II	35	T1N0M0	14	7	Yes	50	33.8	NA	NA	NA	NA	phs001250. v1.p1	BDD-FUC_316	NA	NA	NA
BDD-FUC_404	Yes	No	No	NA	NA	NA	NA	NA	NA	71	Older	IDC	II	49	T4bN1M0	13	9	Yes	36	34.8	NA	NA	NA	NA	phs001250. v1.p1	BDD-FUC_404	NA	NA	NA
BDD-FUC_410	Yes	No	No	Positive	Positive	Negative	HR+/HER2-	Luminal A	NA	71	Older	IDC	II	28	T2N1M0	13	0	Yes	55	31.9	NA	NA	NA	NA	phs001250. v1.p1	BDD-FUC_410	NA	NA	NA
FUC_T16	No	Yes	Yes	Positive	Positive	Negative	HR+/HER2-	Luminal A	LumB	72	Older	NA	NA	14	T2N0M0	14	6	Yes	52	33.2	0.329829	0.62321	0.040671	0.006291	GSE87049	NA	NA	GSM2301087	GSM2319844
FUC_T201	No	No	Yes	Negative	Negative	Negative	TN	TN	Basal	72	Older	IDC	III	53	T3N0Mo	15	8	Yes	45	29.52	NA	NA	NA	NA	GSE87049	NA	NA	GSM2301082	NA
BDD-FUC_164	Yes	No	No	Positive	Negative	NA	NA	NA	NA	75	Older	IL	NA	34	T2N0M0	14	2	Yes	55	26.7	NA	NA	NA	NA	phs001250. v1.p1	BDD-FUC_164	NA	NA	NA
MEX-BR-47	Yes	Yes	Yes	Negative	Negative	Positive	HER2+	Her2-enriched	Her2	78	Older	IDC	II	25	T2N0M0	16	12	No	NA	21.66	0.508144	0.437441	0.029395	0.025019	cbioportal/GSE87049	NA	BR-M-047	GSM2301114	NA
FUC_T146	No	Yes	Yes	Positive	Positive	I NA	HR+/HER2-	Luminal A	Her2	80	Older	IDC	II	65	T4bN0M0	14	3	Yes	58	22.36	0.657764	0.323476	0.007691	0.011069	GSE87049	NA	NA	GSM2301121	GSM2319909
FUC_T78	No	No	Yes	Positive	Positive	Positive	HR+/HER2+	Luminal B	Her2	80	Older	IDC	II	15	T1cN2aM0	12	4	Yes	50	NA	0.676505	0.294719	0.027313	0.001463	GSE87049	NA	NA	GSM2301117	NA
BDD-FUC_118	Yes	No	No	Positive	Negative	Positive	HR+/HER2+	Luminal B	NA	87	Older	IDC	III	25	T2N1M0	12	7	Yes	50	NA	NA	NA	NA	NA	phs001250. v1.p1	BDD-FUC_118	NA	NA	NA
FUC_T30	Yes	Yes	Yes	Positive	Negative	Negative	HR+/HER2-	Luminal A	LumA	89	Older	NA	NA	NA	NA	NA	NA	NA	NA	NA	1e-05	0.959445	0.019059	0.021486	cbioportal/GSE87049	NA	BR-M-030	GSM2301028	GSM2319851
MEX-BR-116	Yes	Yes	Yes	Positive	Negative	Negative	HR+/HER2-	Luminal A	LumB	92	Older	IDC	III	59	T4N1M0TI	12	6	Yes	52	NA	0.685284	0.279399	0.027319	0.007998	cbioportal/GSE87049	NA	BR-M-116	GSM2301095	NA
FUC_T121	Yes	No	No	Positive	Positive	Negative	HR+/HER2-	Luminal A	NA	NA		IDC	II	14	T2N0M0	11	6	No	NA	27.9	0.522584	0.429989	0.031507	0.015919	cbioportal/GSE87049	NA	BR-M-121	NA	GSM2319894
MEX-BR-155	Yes	No	No	NA	NA	NA	NA	NA	NA	NA		IDC	II	19	T2N0M0	14	5	Yes	52	27.8	NA	NA	NA	NA	cbioportal/GSE87049	NA	BR-M-155	NA	NA
FUC_T183	No	No	Yes	Positive	Positive	Negative	HR+/HER2-	Luminal A	LumA	NA		NA	NA	NA	NA	NA	NA	NA	NA	NA	NA	NA	NA	NA	GSE87049	NA	NA	GSM2301059	NA
FUC_T213	No	No	Yes	Positive	Positive	Negative	HR+/HER2-	Luminal A	LumB	NA		NA	NA	NA	NA	NA	NA	NA	NA	NA	NA	NA	NA	NA	GSE87049	NA	NA	GSM2301106	NA
BDD-FUC_216	Yes	No	No	NA	NA	NA	NA	NA	NA	NA		NA	NA	NA	NA	NA	NA	NA	NA	28.8	NA	NA	NA	NA	phs001250. v1.p1	BDD-FUC_216	NA	NA	NA
FUC_T218	No	No	Yes	Positive	Positive	Negative	HR+/HER2-	Luminal A	LumB	NA		NA	NA	NA	NA	NA	NA	NA	NA	NA	NA	NA	NA	NA	GSE87049	NA	NA	GSM2301107	NA
FUC_T234	No	No	Yes	NA	NA	NA	NA	NA	Her2	NA		NA	NA	NA	NA	NA	NA	NA	NA	NA	NA	NA	NA	NA	GSE87049	NA	NA	GSM2301129	NA
BDD-FUC_238	Yes	No	No	NA	NA	NA	NA	NA	NA	NA		IDC	II	23	T2N0M0	11	3	No	NA	32.2	NA	NA	NA	NA	phs001250. v1.p1	BDD-FUC_238	NA	NA	NA
FUC_T244	No	No	Yes	Positive	Negative	Negative	HR+/HER2-	Luminal A	LumA	NA		NA	II	18	T2N0M0	14	3	Yes	51	34.7	NA	NA	NA	NA	GSE87049	NA	NA	GSM2301070	NA
FUC_T248	No	No	Yes	NA	NA	NA	NA	NA	LumB	NA		NA	NA	NA	NA	NA	NA	NA	NA	NA	NA	NA	NA	NA	GSE87049	NA	NA	GSM2301111	NA
BDD-FUC_272	Yes	No	No	NA	NA	NA	NA	NA	NA	NA		IL	NA	35	T3N1M0	13	3	Yes	40	31.6	NA	NA	NA	NA	phs001250. v1.p1	BDD-FUC_272	NA	NA	NA
FUC_T29	No	Yes	Yes	Positive	Negative	Positive	HR+/HER2+	Luminal B	LumA	NA		IDC	II	16	T1cN1M0	10	9	Yes	51	25	0.703487	0.253539	0.041535	0.001439	GSE87049	NA	NA	GSM2301027	GSM2319850
MEX-BR-94	Yes	Yes	Yes	NA	NA	NA	NA	NA	LumB	NA		Other	II	25	T2N1M0	13	3	No	NA	NA	0.455669	0.156534	0.350715	0.037081	cbioportal/GSE87049	NA	BR-M-094	GSM2301093	NA

## Sheet: Descriptive_statistics
Supplementary Data 1: Summary of clinical features and "omic" characterization of HM data-set and the descriptive statistics for all study variables
ER positive required at least 1% staining nuclei.
PR positive required at least 1% staining nuclei.
HER2 positive were 3+ IHC or 2+ and CISH confirmed.
Clinical feature of triple negative tumors
Triple negative tumors dedicated IHC (N=11)	N=	%
EGFR+ Cit5/6+ Cit14+ Cit17+ CLD1+ CLD3+	3	27
EGFR+ Cit5/6- Cit14+ Cit17+ CLD1+ CLD3+	1	9
EGFR- Cit5/6- Cit14+ Cit17+ CLD1+ CLD3+	4	37
EGFR- Cit5/6- Cit14- Cit17- CLD1+ CLD3+	3	27
