# Supplementary material for: Comprehensive omic characterization of breast cancer in Mexican-Hispanic women
Source: Nat Commun. 2021 Apr 14;12:2245. doi: 10.1038/s41467-021-22478-5 (PMC8046804; doi:10.1038/s41467-021-22478-5)
Supplement: Supplementary file 5 — Supplementary Data 2 [file 41467_2021_22478_MOESM5_ESM.xlsx]

## Sheet: Summary
Supplementary Data 2: Information and clinical features of multi-ethnic publicly available data analyzed and the descriptive statistics for HM, TCGA, Asian Kan, Lace and SEER. (N= 4045 , n= 339 AA, 855 Asian, 2427 Caucasian, 129 Hispanic non-Mexican, 257 Hispanic Mexico, 186 Nigerian)
Sample	Source	Platform	Publicly available information	Ancestry	Pam50	Class IHC	Age	Age Class	Grade
GSM2082086	GEO Omnibus	GSE78958_Affymetrix	Clinical and GEP	AA	LumB	NA	NA	NA	NA
GSM2082095	GEO Omnibus	GSE78958_Affymetrix	Clinical and GEP	AA	Her2	NA	NA	NA	NA
GSM2082097	GEO Omnibus	GSE78958_Affymetrix	Clinical and GEP	AA	Basal	NA	NA	NA	NA
GSM2082098	GEO Omnibus	GSE78958_Affymetrix	Clinical and GEP	AA	Her2	NA	NA	NA	NA
GSM2082100	GEO Omnibus	GSE78958_Affymetrix	Clinical and GEP	AA	LumA	NA	NA	NA	NA
GSM2082104	GEO Omnibus	GSE78958_Affymetrix	Clinical and GEP	AA	Basal	NA	NA	NA	NA
GSM2082106	GEO Omnibus	GSE78958_Affymetrix	Clinical and GEP	AA	Basal	NA	NA	NA	NA
GSM2082115	GEO Omnibus	GSE78958_Affymetrix	Clinical and GEP	AA	LumA	NA	NA	NA	NA
GSM2082118	GEO Omnibus	GSE78958_Affymetrix	Clinical and GEP	AA	Basal	NA	NA	NA	NA
GSM2082119	GEO Omnibus	GSE78958_Affymetrix	Clinical and GEP	AA	Basal	NA	NA	NA	NA
GSM2082135	GEO Omnibus	GSE78958_Affymetrix	Clinical and GEP	AA	LumA	NA	NA	NA	NA
GSM2082141	GEO Omnibus	GSE78958_Affymetrix	Clinical and GEP	AA	LumA	NA	NA	NA	NA
GSM2082143	GEO Omnibus	GSE78958_Affymetrix	Clinical and GEP	AA	LumA	NA	NA	NA	NA
GSM2082158	GEO Omnibus	GSE78958_Affymetrix	Clinical and GEP	AA	Basal	NA	NA	NA	NA
GSM2082163	GEO Omnibus	GSE78958_Affymetrix	Clinical and GEP	AA	Basal	NA	NA	NA	NA
GSM2082166	GEO Omnibus	GSE78958_Affymetrix	Clinical and GEP	AA	LumB	NA	NA	NA	NA
GSM2082169	GEO Omnibus	GSE78958_Affymetrix	Clinical and GEP	AA	Basal	NA	NA	NA	NA
GSM2082170	GEO Omnibus	GSE78958_Affymetrix	Clinical and GEP	AA	LumA	NA	NA	NA	NA
GSM2082171	GEO Omnibus	GSE78958_Affymetrix	Clinical and GEP	AA	LumB	NA	NA	NA	NA
GSM2082172	GEO Omnibus	GSE78958_Affymetrix	Clinical and GEP	AA	Basal	NA	NA	NA	NA
GSM2082174	GEO Omnibus	GSE78958_Affymetrix	Clinical and GEP	AA	Her2	NA	NA	NA	NA
GSM2082181	GEO Omnibus	GSE78958_Affymetrix	Clinical and GEP	AA	Basal	NA	NA	NA	NA
GSM2082182	GEO Omnibus	GSE78958_Affymetrix	Clinical and GEP	AA	Her2	NA	NA	NA	NA
GSM2082184	GEO Omnibus	GSE78958_Affymetrix	Clinical and GEP	AA	Basal	NA	NA	NA	NA
GSM2082185	GEO Omnibus	GSE78958_Affymetrix	Clinical and GEP	AA	Basal	NA	NA	NA	NA
GSM2082186	GEO Omnibus	GSE78958_Affymetrix	Clinical and GEP	AA	LumA	NA	NA	NA	NA
GSM2082188	GEO Omnibus	GSE78958_Affymetrix	Clinical and GEP	AA	Basal	NA	NA	NA	NA
GSM2082189	GEO Omnibus	GSE78958_Affymetrix	Clinical and GEP	AA	LumA	NA	NA	NA	NA
GSM2082191	GEO Omnibus	GSE78958_Affymetrix	Clinical and GEP	AA	Her2	NA	NA	NA	NA
GSM2082199	GEO Omnibus	GSE78958_Affymetrix	Clinical and GEP	AA	LumB	NA	NA	NA	NA
GSM2082204	GEO Omnibus	GSE78958_Affymetrix	Clinical and GEP	AA	Basal	NA	NA	NA	NA
GSM2082207	GEO Omnibus	GSE78958_Affymetrix	Clinical and GEP	AA	Her2	NA	NA	NA	NA
GSM2082209	GEO Omnibus	GSE78958_Affymetrix	Clinical and GEP	AA	LumA	NA	NA	NA	NA
GSM2082210	GEO Omnibus	GSE78958_Affymetrix	Clinical and GEP	AA	Basal	NA	NA	NA	NA
GSM2082213	GEO Omnibus	GSE78958_Affymetrix	Clinical and GEP	AA	LumA	NA	NA	NA	NA
GSM2082222	GEO Omnibus	GSE78958_Affymetrix	Clinical and GEP	AA	Basal	NA	NA	NA	NA
GSM2082223	GEO Omnibus	GSE78958_Affymetrix	Clinical and GEP	AA	Basal	NA	NA	NA	NA
GSM2082229	GEO Omnibus	GSE78958_Affymetrix	Clinical and GEP	AA	LumA	NA	NA	NA	NA
GSM2082234	GEO Omnibus	GSE78958_Affymetrix	Clinical and GEP	AA	Basal	NA	NA	NA	NA
GSM2082237	GEO Omnibus	GSE78958_Affymetrix	Clinical and GEP	AA	LumA	NA	NA	NA	NA
GSM2082238	GEO Omnibus	GSE78958_Affymetrix	Clinical and GEP	AA	Basal	NA	NA	NA	NA
GSM2082239	GEO Omnibus	GSE78958_Affymetrix	Clinical and GEP	AA	LumB	NA	NA	NA	NA
GSM2082243	GEO Omnibus	GSE78958_Affymetrix	Clinical and GEP	AA	LumA	NA	NA	NA	NA
GSM2082249	GEO Omnibus	GSE78958_Affymetrix	Clinical and GEP	AA	LumA	NA	NA	NA	NA
GSM2082255	GEO Omnibus	GSE78958_Affymetrix	Clinical and GEP	AA	Basal	NA	NA	NA	NA
GSM2082263	GEO Omnibus	GSE78958_Affymetrix	Clinical and GEP	AA	LumA	NA	NA	NA	NA
GSM2082266	GEO Omnibus	GSE78958_Affymetrix	Clinical and GEP	AA	LumB	NA	NA	NA	NA
GSM2082271	GEO Omnibus	GSE78958_Affymetrix	Clinical and GEP	AA	Basal	NA	NA	NA	NA
GSM2082273	GEO Omnibus	GSE78958_Affymetrix	Clinical and GEP	AA	Basal	NA	NA	NA	NA
GSM2082274	GEO Omnibus	GSE78958_Affymetrix	Clinical and GEP	AA	Basal	NA	NA	NA	NA
GSM2082285	GEO Omnibus	GSE78958_Affymetrix	Clinical and GEP	AA	LumA	NA	NA	NA	NA
GSM2082293	GEO Omnibus	GSE78958_Affymetrix	Clinical and GEP	AA	Her2	NA	NA	NA	NA
GSM2082294	GEO Omnibus	GSE78958_Affymetrix	Clinical and GEP	AA	Basal	NA	NA	NA	NA
GSM2082302	GEO Omnibus	GSE78958_Affymetrix	Clinical and GEP	AA	LumA	NA	NA	NA	NA
GSM2082303	GEO Omnibus	GSE78958_Affymetrix	Clinical and GEP	AA	Basal	NA	NA	NA	NA
GSM2082309	GEO Omnibus	GSE78958_Affymetrix	Clinical and GEP	AA	LumA	NA	NA	NA	NA
GSM2082333	GEO Omnibus	GSE78958_Affymetrix	Clinical and GEP	AA	LumA	NA	NA	NA	NA
GSM2082340	GEO Omnibus	GSE78958_Affymetrix	Clinical and GEP	AA	Basal	NA	NA	NA	NA
GSM2082348	GEO Omnibus	GSE78958_Affymetrix	Clinical and GEP	AA	LumA	NA	NA	NA	NA
GSM2082349	GEO Omnibus	GSE78958_Affymetrix	Clinical and GEP	AA	LumA	NA	NA	NA	NA
GSM2082351	GEO Omnibus	GSE78958_Affymetrix	Clinical and GEP	AA	LumA	NA	NA	NA	NA
GSM2082353	GEO Omnibus	GSE78958_Affymetrix	Clinical and GEP	AA	LumB	NA	NA	NA	NA
GSM2082359	GEO Omnibus	GSE78958_Affymetrix	Clinical and GEP	AA	LumA	NA	NA	NA	NA
GSM2082361	GEO Omnibus	GSE78958_Affymetrix	Clinical and GEP	AA	LumA	NA	NA	NA	NA
GSM2082363	GEO Omnibus	GSE78958_Affymetrix	Clinical and GEP	AA	LumA	NA	NA	NA	NA
GSM2082364	GEO Omnibus	GSE78958_Affymetrix	Clinical and GEP	AA	LumB	NA	NA	NA	NA
GSM2082370	GEO Omnibus	GSE78958_Affymetrix	Clinical and GEP	AA	Basal	NA	NA	NA	NA
GSM2082371	GEO Omnibus	GSE78958_Affymetrix	Clinical and GEP	AA	LumA	NA	NA	NA	NA
GSM2082372	GEO Omnibus	GSE78958_Affymetrix	Clinical and GEP	AA	LumA	NA	NA	NA	NA
GSM2082373	GEO Omnibus	GSE78958_Affymetrix	Clinical and GEP	AA	LumA	NA	NA	NA	NA
GSM2082374	GEO Omnibus	GSE78958_Affymetrix	Clinical and GEP	AA	Her2	NA	NA	NA	NA
GSM2082376	GEO Omnibus	GSE78958_Affymetrix	Clinical and GEP	AA	Basal	NA	NA	NA	NA
GSM2082388	GEO Omnibus	GSE78958_Affymetrix	Clinical and GEP	AA	LumA	NA	NA	NA	NA
GSM2082390	GEO Omnibus	GSE78958_Affymetrix	Clinical and GEP	AA	Basal	NA	NA	NA	NA
GSM2082391	GEO Omnibus	GSE78958_Affymetrix	Clinical and GEP	AA	LumB	NA	NA	NA	NA
GSM2082392	GEO Omnibus	GSE78958_Affymetrix	Clinical and GEP	AA	LumA	NA	NA	NA	NA
GSM2082393	GEO Omnibus	GSE78958_Affymetrix	Clinical and GEP	AA	LumA	NA	NA	NA	NA
GSM2082401	GEO Omnibus	GSE78958_Affymetrix	Clinical and GEP	AA	LumB	NA	NA	NA	NA
GSM2082402	GEO Omnibus	GSE78958_Affymetrix	Clinical and GEP	AA	Her2	NA	NA	NA	NA
GSM2082404	GEO Omnibus	GSE78958_Affymetrix	Clinical and GEP	AA	LumA	NA	NA	NA	NA
GSM2082406	GEO Omnibus	GSE78958_Affymetrix	Clinical and GEP	AA	LumA	NA	NA	NA	NA
GSM2082407	GEO Omnibus	GSE78958_Affymetrix	Clinical and GEP	AA	LumA	NA	NA	NA	NA
GSM2082408	GEO Omnibus	GSE78958_Affymetrix	Clinical and GEP	AA	LumA	NA	NA	NA	NA
GSM2082417	GEO Omnibus	GSE78958_Affymetrix	Clinical and GEP	AA	LumA	NA	NA	NA	NA
GSM2082418	GEO Omnibus	GSE78958_Affymetrix	Clinical and GEP	AA	Basal	NA	NA	NA	NA
GSM2082419	GEO Omnibus	GSE78958_Affymetrix	Clinical and GEP	AA	LumA	NA	NA	NA	NA
GSM2082427	GEO Omnibus	GSE78958_Affymetrix	Clinical and GEP	AA	LumB	NA	NA	NA	NA
GSM2082428	GEO Omnibus	GSE78958_Affymetrix	Clinical and GEP	AA	LumA	NA	NA	NA	NA
GSM2082435	GEO Omnibus	GSE78958_Affymetrix	Clinical and GEP	AA	LumA	NA	NA	NA	NA
GSM2082436	GEO Omnibus	GSE78958_Affymetrix	Clinical and GEP	AA	LumA	NA	NA	NA	NA
GSM2082438	GEO Omnibus	GSE78958_Affymetrix	Clinical and GEP	AA	LumB	NA	NA	NA	NA
GSM2082439	GEO Omnibus	GSE78958_Affymetrix	Clinical and GEP	AA	LumA	NA	NA	NA	NA
GSM2082442	GEO Omnibus	GSE78958_Affymetrix	Clinical and GEP	AA	LumB	NA	NA	NA	NA
GSM505331	GEO Omnibus	GSE16716_Affymetrix	Clinical and GEP	AA	Her2	TN	75	Old	III
GSM505334	GEO Omnibus	GSE16716_Affymetrix	Clinical and GEP	AA	LumB	HR+/HER2-	50	Old	II
GSM505338	GEO Omnibus	GSE16716_Affymetrix	Clinical and GEP	AA	LumA	HR+/HER2-	53	Old	II
GSM505339	GEO Omnibus	GSE16716_Affymetrix	Clinical and GEP	AA	LumB	HR+/HER2-	42	Young	III
GSM505353	GEO Omnibus	GSE16716_Affymetrix	Clinical and GEP	AA	LumB	HR+/HER2-	68	Old	I
GSM505356	GEO Omnibus	GSE16716_Affymetrix	Clinical and GEP	AA	Basal	HER2+	46	Old	III
GSM505357	GEO Omnibus	GSE16716_Affymetrix	Clinical and GEP	AA	Her2	TN	44	Young	III
GSM505388	GEO Omnibus	GSE16716_Affymetrix	Clinical and GEP	AA	LumB	HR+/HER2+	62	Old	III
GSM505389	GEO Omnibus	GSE16716_Affymetrix	Clinical and GEP	AA	LumB	HR+/HER2+	62	Old	III
GSM505400	GEO Omnibus	GSE16716_Affymetrix	Clinical and GEP	AA	Her2	HER2+	53	Old	III
GSM505401	GEO Omnibus	GSE16716_Affymetrix	Clinical and GEP	AA	Her2	HER2+	53	Old	III
GSM505411	GEO Omnibus	GSE16716_Affymetrix	Clinical and GEP	AA	Basal	TN	46	Old	III
GSM505422	GEO Omnibus	GSE16716_Affymetrix	Clinical and GEP	AA	LumA	HR+/HER2-	65	Old	II
GSM505436	GEO Omnibus	GSE16716_Affymetrix	Clinical and GEP	AA	Basal	HR+/HER2-	48	Old	III
GSM505457	GEO Omnibus	GSE16716_Affymetrix	Clinical and GEP	AA	LumB	HR+/HER2-	44	Young	II
GSM505464	GEO Omnibus	GSE16716_Affymetrix	Clinical and GEP	AA	LumA	HR+/HER2-	47	Old	III
GSM505500	GEO Omnibus	GSE16716_Affymetrix	Clinical and GEP	AA	Basal	NA	46	Old	NA
GSM505516	GEO Omnibus	GSE16716_Affymetrix	Clinical and GEP	AA	Basal	TN	39	Young	III
GSM505521	GEO Omnibus	GSE16716_Affymetrix	Clinical and GEP	AA	Her2	HER2+	55	Old	III
GSM505526	GEO Omnibus	GSE16716_Affymetrix	Clinical and GEP	AA	Her2	HR+/HER2-	68	Old	II
GSM505528	GEO Omnibus	GSE16716_Affymetrix	Clinical and GEP	AA	Basal	TN	52	Old	III
GSM505535	GEO Omnibus	GSE16716_Affymetrix	Clinical and GEP	AA	Basal	TN	59	Old	III
GSM505545	GEO Omnibus	GSE16716_Affymetrix	Clinical and GEP	AA	Basal	TN	32	Young	III
GSM505547	GEO Omnibus	GSE16716_Affymetrix	Clinical and GEP	AA	LumB	HR+/HER2-	45	Young	III
GSM505583	GEO Omnibus	GSE16716_Affymetrix	Clinical and GEP	AA	Basal	TN	53	Old	III
GSM505591	GEO Omnibus	GSE16716_Affymetrix	Clinical and GEP	AA	LumB	HR+/HER2-	49	Old	III
GSM505593	GEO Omnibus	GSE16716_Affymetrix	Clinical and GEP	AA	LumA	HR+/HER2-	36	Young	II
GSM505595	GEO Omnibus	GSE16716_Affymetrix	Clinical and GEP	AA	LumA	HR+/HER2-	56	Old	I
GSM508067	GEO Omnibus	GSE20271_Affymetrix	Clinical and GEP	AA	Her2	HR+/HER2-	49	Old	III
GSM508080	GEO Omnibus	GSE20271_Affymetrix	Clinical and GEP	AA	Basal	TN	46	Old	III
GSM508085	GEO Omnibus	GSE20271_Affymetrix	Clinical and GEP	AA	Basal	TN	46	Old	III
GSM508097	GEO Omnibus	GSE20271_Affymetrix	Clinical and GEP	AA	Her2	TN	57	Old	II
GSM508119	GEO Omnibus	GSE20271_Affymetrix	Clinical and GEP	AA	Her2	HR+/HER2-	68	Old	II
GSM508128	GEO Omnibus	GSE20271_Affymetrix	Clinical and GEP	AA	LumA	HR+/HER2-	47	Old	II
GSM508134	GEO Omnibus	GSE20271_Affymetrix	Clinical and GEP	AA	Basal	TN	43	Young	III
GSM508171	GEO Omnibus	GSE20271_Affymetrix	Clinical and GEP	AA	Her2	HER2+	55	Old	III
GSM508172	GEO Omnibus	GSE20271_Affymetrix	Clinical and GEP	AA	LumB	HR+/HER2-	44	Young	II
GSM508173	GEO Omnibus	GSE20271_Affymetrix	Clinical and GEP	AA	Basal	TN	59	Old	III
GSM508187	GEO Omnibus	GSE20271_Affymetrix	Clinical and GEP	AA	LumA	HR+/HER2-	56	Old	I
GSM927011	GEO Omnibus	GSE37751_Affymetrix	Clinical and GEP	AA	Basal	NA	39	Young	NA
GSM927014	GEO Omnibus	GSE37751_Affymetrix	Clinical and GEP	AA	LumB	NA	91	Old	NA
GSM927015	GEO Omnibus	GSE37751_Affymetrix	Clinical and GEP	AA	Basal	NA	39	Young	NA
GSM927016	GEO Omnibus	GSE37751_Affymetrix	Clinical and GEP	AA	LumA	NA	81	Old	NA
GSM927018	GEO Omnibus	GSE37751_Affymetrix	Clinical and GEP	AA	Her2	NA	30	Young	NA
GSM927019	GEO Omnibus	GSE37751_Affymetrix	Clinical and GEP	AA	Her2	NA	65	Old	NA
GSM927023	GEO Omnibus	GSE37751_Affymetrix	Clinical and GEP	AA	LumA	NA	86	Old	NA
GSM927026	GEO Omnibus	GSE37751_Affymetrix	Clinical and GEP	AA	Basal	NA	48	Old	NA
GSM927029	GEO Omnibus	GSE37751_Affymetrix	Clinical and GEP	AA	LumA	NA	46	Old	NA
GSM927033	GEO Omnibus	GSE37751_Affymetrix	Clinical and GEP	AA	LumB	NA	76	Old	NA
GSM927036	GEO Omnibus	GSE37751_Affymetrix	Clinical and GEP	AA	Her2	NA	50	Old	NA
GSM927038	GEO Omnibus	GSE37751_Affymetrix	Clinical and GEP	AA	LumB	NA	43	Young	NA
GSM927039	GEO Omnibus	GSE37751_Affymetrix	Clinical and GEP	AA	Basal	NA	44	Young	NA
GSM927040	GEO Omnibus	GSE37751_Affymetrix	Clinical and GEP	AA	Her2	NA	46	Old	NA
GSM927041	GEO Omnibus	GSE37751_Affymetrix	Clinical and GEP	AA	Basal	NA	55	Old	NA
GSM927046	GEO Omnibus	GSE37751_Affymetrix	Clinical and GEP	AA	Basal	NA	37	Young	NA
GSM927049	GEO Omnibus	GSE37751_Affymetrix	Clinical and GEP	AA	Her2	NA	73	Old	NA
GSM927050	GEO Omnibus	GSE37751_Affymetrix	Clinical and GEP	AA	LumB	NA	43	Young	NA
GSM927053	GEO Omnibus	GSE37751_Affymetrix	Clinical and GEP	AA	LumA	NA	45	Young	NA
GSM927059	GEO Omnibus	GSE37751_Affymetrix	Clinical and GEP	AA	Basal	NA	51	Old	NA
GSM927060	GEO Omnibus	GSE37751_Affymetrix	Clinical and GEP	AA	LumA	NA	57	Old	NA
GSM927061	GEO Omnibus	GSE37751_Affymetrix	Clinical and GEP	AA	Her2	NA	67	Old	NA
GSM927064	GEO Omnibus	GSE37751_Affymetrix	Clinical and GEP	AA	Basal	NA	36	Young	NA
GSM927066	GEO Omnibus	GSE37751_Affymetrix	Clinical and GEP	AA	LumA	NA	36	Young	NA
GSM927067	GEO Omnibus	GSE37751_Affymetrix	Clinical and GEP	AA	LumA	NA	46	Old	NA
GSM927068	GEO Omnibus	GSE37751_Affymetrix	Clinical and GEP	AA	Her2	NA	66	Old	NA
GSM927069	GEO Omnibus	GSE37751_Affymetrix	Clinical and GEP	AA	Basal	NA	53	Old	NA
GSM927070	GEO Omnibus	GSE37751_Affymetrix	Clinical and GEP	AA	LumA	NA	72	Old	NA
GSM1176873	GEO Omnibus	GSE48390_Affymetrix	Clinical and GEP	Asian	LumA	NA	NA	NA	NA
GSM1176874	GEO Omnibus	GSE48390_Affymetrix	Clinical and GEP	Asian	LumA	NA	NA	NA	NA
GSM1176875	GEO Omnibus	GSE48390_Affymetrix	Clinical and GEP	Asian	LumA	NA	NA	NA	NA
GSM1176877	GEO Omnibus	GSE48390_Affymetrix	Clinical and GEP	Asian	Her2	NA	NA	NA	NA
GSM1176878	GEO Omnibus	GSE48390_Affymetrix	Clinical and GEP	Asian	LumB	NA	NA	NA	NA
GSM1176879	GEO Omnibus	GSE48390_Affymetrix	Clinical and GEP	Asian	LumA	NA	NA	NA	NA
GSM1176880	GEO Omnibus	GSE48390_Affymetrix	Clinical and GEP	Asian	Basal	NA	NA	NA	NA
GSM1176883	GEO Omnibus	GSE48390_Affymetrix	Clinical and GEP	Asian	LumB	NA	NA	NA	NA
GSM1176884	GEO Omnibus	GSE48390_Affymetrix	Clinical and GEP	Asian	LumA	NA	NA	NA	NA
GSM1176885	GEO Omnibus	GSE48390_Affymetrix	Clinical and GEP	Asian	Her2	NA	NA	NA	NA
GSM1176888	GEO Omnibus	GSE48390_Affymetrix	Clinical and GEP	Asian	LumA	NA	NA	NA	NA
GSM1176889	GEO Omnibus	GSE48390_Affymetrix	Clinical and GEP	Asian	LumB	NA	NA	NA	NA
GSM1176890	GEO Omnibus	GSE48390_Affymetrix	Clinical and GEP	Asian	Her2	NA	NA	NA	NA
GSM1176891	GEO Omnibus	GSE48390_Affymetrix	Clinical and GEP	Asian	LumA	NA	NA	NA	NA
GSM1176892	GEO Omnibus	GSE48390_Affymetrix	Clinical and GEP	Asian	Basal	NA	NA	NA	NA
GSM1176893	GEO Omnibus	GSE48390_Affymetrix	Clinical and GEP	Asian	LumA	NA	NA	NA	NA
GSM1176894	GEO Omnibus	GSE48390_Affymetrix	Clinical and GEP	Asian	LumA	NA	NA	NA	NA
GSM1176897	GEO Omnibus	GSE48390_Affymetrix	Clinical and GEP	Asian	Her2	NA	NA	NA	NA
GSM1176899	GEO Omnibus	GSE48390_Affymetrix	Clinical and GEP	Asian	Her2	NA	NA	NA	NA
GSM1176901	GEO Omnibus	GSE48390_Affymetrix	Clinical and GEP	Asian	LumB	NA	NA	NA	NA
GSM1176902	GEO Omnibus	GSE48390_Affymetrix	Clinical and GEP	Asian	LumB	NA	NA	NA	NA
GSM1176903	GEO Omnibus	GSE48390_Affymetrix	Clinical and GEP	Asian	Basal	NA	NA	NA	NA
GSM1176904	GEO Omnibus	GSE48390_Affymetrix	Clinical and GEP	Asian	LumB	NA	NA	NA	NA
GSM1176905	GEO Omnibus	GSE48390_Affymetrix	Clinical and GEP	Asian	LumA	NA	NA	NA	NA
GSM1176906	GEO Omnibus	GSE48390_Affymetrix	Clinical and GEP	Asian	Her2	NA	NA	NA	NA
GSM1176907	GEO Omnibus	GSE48390_Affymetrix	Clinical and GEP	Asian	Her2	NA	NA	NA	NA
GSM1176908	GEO Omnibus	GSE48390_Affymetrix	Clinical and GEP	Asian	LumA	NA	NA	NA	NA
GSM1176909	GEO Omnibus	GSE48390_Affymetrix	Clinical and GEP	Asian	Basal	NA	NA	NA	NA
GSM1176910	GEO Omnibus	GSE48390_Affymetrix	Clinical and GEP	Asian	LumA	NA	NA	NA	NA
GSM1176911	GEO Omnibus	GSE48390_Affymetrix	Clinical and GEP	Asian	LumA	NA	NA	NA	NA
GSM1176912	GEO Omnibus	GSE48390_Affymetrix	Clinical and GEP	Asian	Basal	NA	NA	NA	NA
GSM1176914	GEO Omnibus	GSE48390_Affymetrix	Clinical and GEP	Asian	LumA	NA	NA	NA	NA
GSM1176915	GEO Omnibus	GSE48390_Affymetrix	Clinical and GEP	Asian	LumB	NA	NA	NA	NA
GSM1176916	GEO Omnibus	GSE48390_Affymetrix	Clinical and GEP	Asian	Basal	NA	NA	NA	NA
GSM1176917	GEO Omnibus	GSE48390_Affymetrix	Clinical and GEP	Asian	LumB	NA	NA	NA	NA
GSM1176918	GEO Omnibus	GSE48390_Affymetrix	Clinical and GEP	Asian	LumA	NA	NA	NA	NA
GSM1176919	GEO Omnibus	GSE48390_Affymetrix	Clinical and GEP	Asian	Basal	NA	NA	NA	NA
GSM1176920	GEO Omnibus	GSE48390_Affymetrix	Clinical and GEP	Asian	Her2	NA	NA	NA	NA
GSM1176921	GEO Omnibus	GSE48390_Affymetrix	Clinical and GEP	Asian	LumA	NA	NA	NA	NA
GSM1176922	GEO Omnibus	GSE48390_Affymetrix	Clinical and GEP	Asian	LumB	NA	NA	NA	NA
GSM1176923	GEO Omnibus	GSE48390_Affymetrix	Clinical and GEP	Asian	LumB	NA	NA	NA	NA
GSM1176924	GEO Omnibus	GSE48390_Affymetrix	Clinical and GEP	Asian	LumA	NA	NA	NA	NA
GSM1176925	GEO Omnibus	GSE48390_Affymetrix	Clinical and GEP	Asian	LumA	NA	NA	NA	NA
GSM1176926	GEO Omnibus	GSE48390_Affymetrix	Clinical and GEP	Asian	Her2	NA	NA	NA	NA
GSM1176927	GEO Omnibus	GSE48390_Affymetrix	Clinical and GEP	Asian	LumB	NA	NA	NA	NA
GSM1176928	GEO Omnibus	GSE48390_Affymetrix	Clinical and GEP	Asian	LumB	NA	NA	NA	NA
GSM1176929	GEO Omnibus	GSE48390_Affymetrix	Clinical and GEP	Asian	LumB	NA	NA	NA	NA
GSM1176930	GEO Omnibus	GSE48390_Affymetrix	Clinical and GEP	Asian	Her2	NA	NA	NA	NA
GSM1176931	GEO Omnibus	GSE48390_Affymetrix	Clinical and GEP	Asian	LumB	NA	NA	NA	NA
GSM1176932	GEO Omnibus	GSE48390_Affymetrix	Clinical and GEP	Asian	LumB	NA	NA	NA	NA
GSM1176933	GEO Omnibus	GSE48390_Affymetrix	Clinical and GEP	Asian	LumA	NA	NA	NA	NA
GSM1176934	GEO Omnibus	GSE48390_Affymetrix	Clinical and GEP	Asian	Her2	NA	NA	NA	NA
GSM1176936	GEO Omnibus	GSE48390_Affymetrix	Clinical and GEP	Asian	LumA	NA	NA	NA	NA
GSM1176937	GEO Omnibus	GSE48390_Affymetrix	Clinical and GEP	Asian	LumA	NA	NA	NA	NA
GSM1176938	GEO Omnibus	GSE48390_Affymetrix	Clinical and GEP	Asian	LumA	NA	NA	NA	NA
GSM1176939	GEO Omnibus	GSE48390_Affymetrix	Clinical and GEP	Asian	LumB	NA	NA	NA	NA
GSM1176940	GEO Omnibus	GSE48390_Affymetrix	Clinical and GEP	Asian	LumB	NA	NA	NA	NA
GSM1176941	GEO Omnibus	GSE48390_Affymetrix	Clinical and GEP	Asian	LumA	NA	NA	NA	NA
GSM1176942	GEO Omnibus	GSE48390_Affymetrix	Clinical and GEP	Asian	LumA	NA	NA	NA	NA
GSM1176943	GEO Omnibus	GSE48390_Affymetrix	Clinical and GEP	Asian	LumB	NA	NA	NA	NA
GSM1176945	GEO Omnibus	GSE48390_Affymetrix	Clinical and GEP	Asian	Her2	NA	NA	NA	NA
GSM1176946	GEO Omnibus	GSE48390_Affymetrix	Clinical and GEP	Asian	LumA	NA	NA	NA	NA
GSM1176947	GEO Omnibus	GSE48390_Affymetrix	Clinical and GEP	Asian	LumB	NA	NA	NA	NA
GSM1176948	GEO Omnibus	GSE48390_Affymetrix	Clinical and GEP	Asian	LumA	NA	NA	NA	NA
GSM1176949	GEO Omnibus	GSE48390_Affymetrix	Clinical and GEP	Asian	LumA	NA	NA	NA	NA
GSM1176950	GEO Omnibus	GSE48390_Affymetrix	Clinical and GEP	Asian	LumA	NA	NA	NA	NA
GSM1176952	GEO Omnibus	GSE48390_Affymetrix	Clinical and GEP	Asian	LumA	NA	NA	NA	NA
GSM1176953	GEO Omnibus	GSE48390_Affymetrix	Clinical and GEP	Asian	Basal	NA	NA	NA	NA
GSM1305324	GEO Omnibus	GSE54002_Affymetrix	Clinical and GEP	Asian	Basal	NA	NA	NA	NA
GSM1305325	GEO Omnibus	GSE54002_Affymetrix	Clinical and GEP	Asian	LumA	NA	NA	NA	NA
GSM1305326	GEO Omnibus	GSE54002_Affymetrix	Clinical and GEP	Asian	Her2	NA	NA	NA	NA
GSM1305327	GEO Omnibus	GSE54002_Affymetrix	Clinical and GEP	Asian	LumB	NA	NA	NA	NA
GSM1305328	GEO Omnibus	GSE54002_Affymetrix	Clinical and GEP	Asian	Her2	NA	NA	NA	NA
GSM1305329	GEO Omnibus	GSE54002_Affymetrix	Clinical and GEP	Asian	LumB	NA	NA	NA	NA
GSM1305330	GEO Omnibus	GSE54002_Affymetrix	Clinical and GEP	Asian	LumA	NA	NA	NA	NA
GSM1305331	GEO Omnibus	GSE54002_Affymetrix	Clinical and GEP	Asian	LumB	NA	NA	NA	NA
GSM1305332	GEO Omnibus	GSE54002_Affymetrix	Clinical and GEP	Asian	Her2	NA	NA	NA	NA
GSM1305333	GEO Omnibus	GSE54002_Affymetrix	Clinical and GEP	Asian	LumA	NA	NA	NA	NA
GSM1305334	GEO Omnibus	GSE54002_Affymetrix	Clinical and GEP	Asian	Basal	NA	NA	NA	NA
GSM1305335	GEO Omnibus	GSE54002_Affymetrix	Clinical and GEP	Asian	Her2	NA	NA	NA	NA
GSM1305336	GEO Omnibus	GSE54002_Affymetrix	Clinical and GEP	Asian	Her2	NA	NA	NA	NA
GSM1305337	GEO Omnibus	GSE54002_Affymetrix	Clinical and GEP	Asian	LumB	NA	NA	NA	NA
GSM1305338	GEO Omnibus	GSE54002_Affymetrix	Clinical and GEP	Asian	Basal	NA	NA	NA	NA
GSM1305339	GEO Omnibus	GSE54002_Affymetrix	Clinical and GEP	Asian	LumA	NA	NA	NA	NA
GSM1305340	GEO Omnibus	GSE54002_Affymetrix	Clinical and GEP	Asian	Basal	NA	NA	NA	NA
GSM1305341	GEO Omnibus	GSE54002_Affymetrix	Clinical and GEP	Asian	Basal	NA	NA	NA	NA
GSM1305342	GEO Omnibus	GSE54002_Affymetrix	Clinical and GEP	Asian	LumA	NA	NA	NA	NA
GSM1305343	GEO Omnibus	GSE54002_Affymetrix	Clinical and GEP	Asian	LumB	NA	NA	NA	NA
GSM1305344	GEO Omnibus	GSE54002_Affymetrix	Clinical and GEP	Asian	LumB	NA	NA	NA	NA
GSM1305345	GEO Omnibus	GSE54002_Affymetrix	Clinical and GEP	Asian	Her2	NA	NA	NA	NA
GSM1305346	GEO Omnibus	GSE54002_Affymetrix	Clinical and GEP	Asian	LumB	NA	NA	NA	NA
GSM1305347	GEO Omnibus	GSE54002_Affymetrix	Clinical and GEP	Asian	Her2	NA	NA	NA	NA
GSM1305348	GEO Omnibus	GSE54002_Affymetrix	Clinical and GEP	Asian	LumA	NA	NA	NA	NA
GSM1305349	GEO Omnibus	GSE54002_Affymetrix	Clinical and GEP	Asian	Her2	NA	NA	NA	NA
GSM1305350	GEO Omnibus	GSE54002_Affymetrix	Clinical and GEP	Asian	Basal	NA	NA	NA	NA
GSM1305351	GEO Omnibus	GSE54002_Affymetrix	Clinical and GEP	Asian	LumB	NA	NA	NA	NA
GSM1305352	GEO Omnibus	GSE54002_Affymetrix	Clinical and GEP	Asian	LumA	NA	NA	NA	NA
GSM1305353	GEO Omnibus	GSE54002_Affymetrix	Clinical and GEP	Asian	Basal	NA	NA	NA	NA
GSM1305354	GEO Omnibus	GSE54002_Affymetrix	Clinical and GEP	Asian	Her2	NA	NA	NA	NA
GSM1305355	GEO Omnibus	GSE54002_Affymetrix	Clinical and GEP	Asian	LumA	NA	NA	NA	NA
GSM1305357	GEO Omnibus	GSE54002_Affymetrix	Clinical and GEP	Asian	LumA	NA	NA	NA	NA
GSM1305358	GEO Omnibus	GSE54002_Affymetrix	Clinical and GEP	Asian	LumA	NA	NA	NA	NA
GSM1305359	GEO Omnibus	GSE54002_Affymetrix	Clinical and GEP	Asian	LumA	NA	NA	NA	NA
GSM1305360	GEO Omnibus	GSE54002_Affymetrix	Clinical and GEP	Asian	Basal	NA	NA	NA	NA
GSM1305361	GEO Omnibus	GSE54002_Affymetrix	Clinical and GEP	Asian	LumB	NA	NA	NA	NA
GSM1305362	GEO Omnibus	GSE54002_Affymetrix	Clinical and GEP	Asian	Basal	NA	NA	NA	NA
GSM1305363	GEO Omnibus	GSE54002_Affymetrix	Clinical and GEP	Asian	LumA	NA	NA	NA	NA
GSM1305364	GEO Omnibus	GSE54002_Affymetrix	Clinical and GEP	Asian	Her2	NA	NA	NA	NA
GSM1305365	GEO Omnibus	GSE54002_Affymetrix	Clinical and GEP	Asian	LumA	NA	NA	NA	NA
GSM1305366	GEO Omnibus	GSE54002_Affymetrix	Clinical and GEP	Asian	LumA	NA	NA	NA	NA
GSM1305367	GEO Omnibus	GSE54002_Affymetrix	Clinical and GEP	Asian	LumA	NA	NA	NA	NA
GSM1305368	GEO Omnibus	GSE54002_Affymetrix	Clinical and GEP	Asian	LumB	NA	NA	NA	NA
GSM1305369	GEO Omnibus	GSE54002_Affymetrix	Clinical and GEP	Asian	LumA	NA	NA	NA	NA
GSM1305370	GEO Omnibus	GSE54002_Affymetrix	Clinical and GEP	Asian	Her2	NA	NA	NA	NA
GSM1305371	GEO Omnibus	GSE54002_Affymetrix	Clinical and GEP	Asian	Her2	NA	NA	NA	NA
GSM1305372	GEO Omnibus	GSE54002_Affymetrix	Clinical and GEP	Asian	LumB	NA	NA	NA	NA
GSM1305373	GEO Omnibus	GSE54002_Affymetrix	Clinical and GEP	Asian	Her2	NA	NA	NA	NA
GSM1305374	GEO Omnibus	GSE54002_Affymetrix	Clinical and GEP	Asian	LumA	NA	NA	NA	NA
GSM1305375	GEO Omnibus	GSE54002_Affymetrix	Clinical and GEP	Asian	Basal	NA	NA	NA	NA
GSM1305376	GEO Omnibus	GSE54002_Affymetrix	Clinical and GEP	Asian	Basal	NA	NA	NA	NA
GSM1305377	GEO Omnibus	GSE54002_Affymetrix	Clinical and GEP	Asian	Basal	NA	NA	NA	NA
GSM1305378	GEO Omnibus	GSE54002_Affymetrix	Clinical and GEP	Asian	LumB	NA	NA	NA	NA
GSM1305379	GEO Omnibus	GSE54002_Affymetrix	Clinical and GEP	Asian	LumA	NA	NA	NA	NA
GSM1305380	GEO Omnibus	GSE54002_Affymetrix	Clinical and GEP	Asian	LumB	NA	NA	NA	NA
GSM1305381	GEO Omnibus	GSE54002_Affymetrix	Clinical and GEP	Asian	LumA	NA	NA	NA	NA
GSM1305382	GEO Omnibus	GSE54002_Affymetrix	Clinical and GEP	Asian	LumB	NA	NA	NA	NA
GSM1305383	GEO Omnibus	GSE54002_Affymetrix	Clinical and GEP	Asian	Her2	NA	NA	NA	NA
GSM1305384	GEO Omnibus	GSE54002_Affymetrix	Clinical and GEP	Asian	Basal	NA	NA	NA	NA
GSM1305385	GEO Omnibus	GSE54002_Affymetrix	Clinical and GEP	Asian	Basal	NA	NA	NA	NA
GSM1305386	GEO Omnibus	GSE54002_Affymetrix	Clinical and GEP	Asian	LumA	NA	NA	NA	NA
GSM1305387	GEO Omnibus	GSE54002_Affymetrix	Clinical and GEP	Asian	LumA	NA	NA	NA	NA
GSM1305388	GEO Omnibus	GSE54002_Affymetrix	Clinical and GEP	Asian	LumA	NA	NA	NA	NA
GSM1305389	GEO Omnibus	GSE54002_Affymetrix	Clinical and GEP	Asian	Her2	NA	NA	NA	NA
GSM1305390	GEO Omnibus	GSE54002_Affymetrix	Clinical and GEP	Asian	LumA	NA	NA	NA	NA
GSM1305391	GEO Omnibus	GSE54002_Affymetrix	Clinical and GEP	Asian	Basal	NA	NA	NA	NA
GSM1305392	GEO Omnibus	GSE54002_Affymetrix	Clinical and GEP	Asian	LumB	NA	NA	NA	NA
GSM1305393	GEO Omnibus	GSE54002_Affymetrix	Clinical and GEP	Asian	LumA	NA	NA	NA	NA
GSM1305394	GEO Omnibus	GSE54002_Affymetrix	Clinical and GEP	Asian	Basal	NA	NA	NA	NA
GSM1305395	GEO Omnibus	GSE54002_Affymetrix	Clinical and GEP	Asian	Basal	NA	NA	NA	NA
GSM1305396	GEO Omnibus	GSE54002_Affymetrix	Clinical and GEP	Asian	LumA	NA	NA	NA	NA
GSM1305397	GEO Omnibus	GSE54002_Affymetrix	Clinical and GEP	Asian	Her2	NA	NA	NA	NA
GSM1305398	GEO Omnibus	GSE54002_Affymetrix	Clinical and GEP	Asian	LumA	NA	NA	NA	NA
GSM1305399	GEO Omnibus	GSE54002_Affymetrix	Clinical and GEP	Asian	LumB	NA	NA	NA	NA
GSM1305400	GEO Omnibus	GSE54002_Affymetrix	Clinical and GEP	Asian	LumB	NA	NA	NA	NA
GSM1305401	GEO Omnibus	GSE54002_Affymetrix	Clinical and GEP	Asian	Her2	NA	NA	NA	NA
GSM1305402	GEO Omnibus	GSE54002_Affymetrix	Clinical and GEP	Asian	Basal	NA	NA	NA	NA
GSM1305403	GEO Omnibus	GSE54002_Affymetrix	Clinical and GEP	Asian	LumA	NA	NA	NA	NA
GSM1305404	GEO Omnibus	GSE54002_Affymetrix	Clinical and GEP	Asian	LumB	NA	NA	NA	NA
GSM1305405	GEO Omnibus	GSE54002_Affymetrix	Clinical and GEP	Asian	LumA	NA	NA	NA	NA
GSM1305406	GEO Omnibus	GSE54002_Affymetrix	Clinical and GEP	Asian	LumA	NA	NA	NA	NA
GSM1305407	GEO Omnibus	GSE54002_Affymetrix	Clinical and GEP	Asian	LumA	NA	NA	NA	NA
GSM1305408	GEO Omnibus	GSE54002_Affymetrix	Clinical and GEP	Asian	Her2	NA	NA	NA	NA
GSM1305409	GEO Omnibus	GSE54002_Affymetrix	Clinical and GEP	Asian	Basal	NA	NA	NA	NA
GSM1305410	GEO Omnibus	GSE54002_Affymetrix	Clinical and GEP	Asian	LumA	NA	NA	NA	NA
GSM1305411	GEO Omnibus	GSE54002_Affymetrix	Clinical and GEP	Asian	LumA	NA	NA	NA	NA
GSM1305412	GEO Omnibus	GSE54002_Affymetrix	Clinical and GEP	Asian	Her2	NA	NA	NA	NA
GSM1305413	GEO Omnibus	GSE54002_Affymetrix	Clinical and GEP	Asian	LumA	NA	NA	NA	NA
GSM1305414	GEO Omnibus	GSE54002_Affymetrix	Clinical and GEP	Asian	LumB	NA	NA	NA	NA
GSM1305415	GEO Omnibus	GSE54002_Affymetrix	Clinical and GEP	Asian	Basal	NA	NA	NA	NA
GSM1305416	GEO Omnibus	GSE54002_Affymetrix	Clinical and GEP	Asian	LumA	NA	NA	NA	NA
GSM1305418	GEO Omnibus	GSE54002_Affymetrix	Clinical and GEP	Asian	Her2	NA	NA	NA	NA
GSM1305419	GEO Omnibus	GSE54002_Affymetrix	Clinical and GEP	Asian	Her2	NA	NA	NA	NA
GSM1305420	GEO Omnibus	GSE54002_Affymetrix	Clinical and GEP	Asian	LumB	NA	NA	NA	NA
GSM1305421	GEO Omnibus	GSE54002_Affymetrix	Clinical and GEP	Asian	Basal	NA	NA	NA	NA
GSM1305422	GEO Omnibus	GSE54002_Affymetrix	Clinical and GEP	Asian	Basal	NA	NA	NA	NA
GSM1305423	GEO Omnibus	GSE54002_Affymetrix	Clinical and GEP	Asian	Basal	NA	NA	NA	NA
GSM1305424	GEO Omnibus	GSE54002_Affymetrix	Clinical and GEP	Asian	LumA	NA	NA	NA	NA
GSM1305425	GEO Omnibus	GSE54002_Affymetrix	Clinical and GEP	Asian	LumA	NA	NA	NA	NA
GSM1305426	GEO Omnibus	GSE54002_Affymetrix	Clinical and GEP	Asian	LumA	NA	NA	NA	NA
GSM1305427	GEO Omnibus	GSE54002_Affymetrix	Clinical and GEP	Asian	LumA	NA	NA	NA	NA
GSM1305428	GEO Omnibus	GSE54002_Affymetrix	Clinical and GEP	Asian	Her2	NA	NA	NA	NA
GSM1305429	GEO Omnibus	GSE54002_Affymetrix	Clinical and GEP	Asian	LumA	NA	NA	NA	NA
GSM1305430	GEO Omnibus	GSE54002_Affymetrix	Clinical and GEP	Asian	Her2	NA	NA	NA	NA
GSM1305431	GEO Omnibus	GSE54002_Affymetrix	Clinical and GEP	Asian	LumA	NA	NA	NA	NA
GSM1305432	GEO Omnibus	GSE54002_Affymetrix	Clinical and GEP	Asian	Her2	NA	NA	NA	NA
GSM1305433	GEO Omnibus	GSE54002_Affymetrix	Clinical and GEP	Asian	LumA	NA	NA	NA	NA
GSM1305434	GEO Omnibus	GSE54002_Affymetrix	Clinical and GEP	Asian	LumB	NA	NA	NA	NA
GSM1305435	GEO Omnibus	GSE54002_Affymetrix	Clinical and GEP	Asian	Basal	NA	NA	NA	NA
GSM1305436	GEO Omnibus	GSE54002_Affymetrix	Clinical and GEP	Asian	Basal	NA	NA	NA	NA
GSM1305437	GEO Omnibus	GSE54002_Affymetrix	Clinical and GEP	Asian	Basal	NA	NA	NA	NA
GSM1305438	GEO Omnibus	GSE54002_Affymetrix	Clinical and GEP	Asian	Basal	NA	NA	NA	NA
GSM1305439	GEO Omnibus	GSE54002_Affymetrix	Clinical and GEP	Asian	Her2	NA	NA	NA	NA
GSM1305440	GEO Omnibus	GSE54002_Affymetrix	Clinical and GEP	Asian	Her2	NA	NA	NA	NA
GSM1305441	GEO Omnibus	GSE54002_Affymetrix	Clinical and GEP	Asian	Her2	NA	NA	NA	NA
GSM1305442	GEO Omnibus	GSE54002_Affymetrix	Clinical and GEP	Asian	Basal	NA	NA	NA	NA
GSM1305443	GEO Omnibus	GSE54002_Affymetrix	Clinical and GEP	Asian	LumA	NA	NA	NA	NA
GSM1305444	GEO Omnibus	GSE54002_Affymetrix	Clinical and GEP	Asian	Basal	NA	NA	NA	NA
GSM1305445	GEO Omnibus	GSE54002_Affymetrix	Clinical and GEP	Asian	Her2	NA	NA	NA	NA
GSM1305446	GEO Omnibus	GSE54002_Affymetrix	Clinical and GEP	Asian	Her2	NA	NA	NA	NA
GSM1305447	GEO Omnibus	GSE54002_Affymetrix	Clinical and GEP	Asian	LumA	NA	NA	NA	NA
GSM1305448	GEO Omnibus	GSE54002_Affymetrix	Clinical and GEP	Asian	LumB	NA	NA	NA	NA
GSM1305449	GEO Omnibus	GSE54002_Affymetrix	Clinical and GEP	Asian	Basal	NA	NA	NA	NA
GSM1305450	GEO Omnibus	GSE54002_Affymetrix	Clinical and GEP	Asian	Her2	NA	NA	NA	NA
GSM1305451	GEO Omnibus	GSE54002_Affymetrix	Clinical and GEP	Asian	LumB	NA	NA	NA	NA
GSM1305452	GEO Omnibus	GSE54002_Affymetrix	Clinical and GEP	Asian	LumB	NA	NA	NA	NA
GSM1305453	GEO Omnibus	GSE54002_Affymetrix	Clinical and GEP	Asian	LumA	NA	NA	NA	NA
GSM1305454	GEO Omnibus	GSE54002_Affymetrix	Clinical and GEP	Asian	LumA	NA	NA	NA	NA
GSM1305455	GEO Omnibus	GSE54002_Affymetrix	Clinical and GEP	Asian	Her2	NA	NA	NA	NA
GSM1305456	GEO Omnibus	GSE54002_Affymetrix	Clinical and GEP	Asian	Basal	NA	NA	NA	NA
GSM1305457	GEO Omnibus	GSE54002_Affymetrix	Clinical and GEP	Asian	Basal	NA	NA	NA	NA
GSM1305458	GEO Omnibus	GSE54002_Affymetrix	Clinical and GEP	Asian	LumA	NA	NA	NA	NA
GSM1305459	GEO Omnibus	GSE54002_Affymetrix	Clinical and GEP	Asian	LumA	NA	NA	NA	NA
GSM1305460	GEO Omnibus	GSE54002_Affymetrix	Clinical and GEP	Asian	LumA	NA	NA	NA	NA
GSM1305461	GEO Omnibus	GSE54002_Affymetrix	Clinical and GEP	Asian	Her2	NA	NA	NA	NA
GSM1305462	GEO Omnibus	GSE54002_Affymetrix	Clinical and GEP	Asian	LumB	NA	NA	NA	NA
GSM1305463	GEO Omnibus	GSE54002_Affymetrix	Clinical and GEP	Asian	LumA	NA	NA	NA	NA
GSM1305464	GEO Omnibus	GSE54002_Affymetrix	Clinical and GEP	Asian	Basal	NA	NA	NA	NA
GSM1305465	GEO Omnibus	GSE54002_Affymetrix	Clinical and GEP	Asian	Basal	NA	NA	NA	NA
GSM1305466	GEO Omnibus	GSE54002_Affymetrix	Clinical and GEP	Asian	LumB	NA	NA	NA	NA
GSM1305467	GEO Omnibus	GSE54002_Affymetrix	Clinical and GEP	Asian	Her2	NA	NA	NA	NA
GSM1305468	GEO Omnibus	GSE54002_Affymetrix	Clinical and GEP	Asian	Her2	NA	NA	NA	NA
GSM1305469	GEO Omnibus	GSE54002_Affymetrix	Clinical and GEP	Asian	LumB	NA	NA	NA	NA
GSM1305470	GEO Omnibus	GSE54002_Affymetrix	Clinical and GEP	Asian	LumB	NA	NA	NA	NA
GSM1305471	GEO Omnibus	GSE54002_Affymetrix	Clinical and GEP	Asian	Her2	NA	NA	NA	NA
GSM1305472	GEO Omnibus	GSE54002_Affymetrix	Clinical and GEP	Asian	LumA	NA	NA	NA	NA
GSM1305473	GEO Omnibus	GSE54002_Affymetrix	Clinical and GEP	Asian	LumA	NA	NA	NA	NA
GSM1305474	GEO Omnibus	GSE54002_Affymetrix	Clinical and GEP	Asian	Her2	NA	NA	NA	NA
GSM1305475	GEO Omnibus	GSE54002_Affymetrix	Clinical and GEP	Asian	LumA	NA	NA	NA	NA
GSM1305476	GEO Omnibus	GSE54002_Affymetrix	Clinical and GEP	Asian	Her2	NA	NA	NA	NA
GSM1305477	GEO Omnibus	GSE54002_Affymetrix	Clinical and GEP	Asian	LumB	NA	NA	NA	NA
GSM1305478	GEO Omnibus	GSE54002_Affymetrix	Clinical and GEP	Asian	Her2	NA	NA	NA	NA
GSM1305479	GEO Omnibus	GSE54002_Affymetrix	Clinical and GEP	Asian	LumA	NA	NA	NA	NA
GSM1305480	GEO Omnibus	GSE54002_Affymetrix	Clinical and GEP	Asian	LumA	NA	NA	NA	NA
GSM1305481	GEO Omnibus	GSE54002_Affymetrix	Clinical and GEP	Asian	LumA	NA	NA	NA	NA
GSM1305482	GEO Omnibus	GSE54002_Affymetrix	Clinical and GEP	Asian	Her2	NA	NA	NA	NA
GSM1305483	GEO Omnibus	GSE54002_Affymetrix	Clinical and GEP	Asian	LumA	NA	NA	NA	NA
GSM1305484	GEO Omnibus	GSE54002_Affymetrix	Clinical and GEP	Asian	LumA	NA	NA	NA	NA
GSM1305485	GEO Omnibus	GSE54002_Affymetrix	Clinical and GEP	Asian	LumA	NA	NA	NA	NA
GSM1305486	GEO Omnibus	GSE54002_Affymetrix	Clinical and GEP	Asian	LumB	NA	NA	NA	NA
GSM1305487	GEO Omnibus	GSE54002_Affymetrix	Clinical and GEP	Asian	LumA	NA	NA	NA	NA
GSM1305488	GEO Omnibus	GSE54002_Affymetrix	Clinical and GEP	Asian	LumA	NA	NA	NA	NA
GSM1305489	GEO Omnibus	GSE54002_Affymetrix	Clinical and GEP	Asian	LumA	NA	NA	NA	NA
GSM1305490	GEO Omnibus	GSE54002_Affymetrix	Clinical and GEP	Asian	LumA	NA	NA	NA	NA
GSM1305491	GEO Omnibus	GSE54002_Affymetrix	Clinical and GEP	Asian	LumA	NA	NA	NA	NA
GSM1305492	GEO Omnibus	GSE54002_Affymetrix	Clinical and GEP	Asian	LumB	NA	NA	NA	NA
GSM1305493	GEO Omnibus	GSE54002_Affymetrix	Clinical and GEP	Asian	LumA	NA	NA	NA	NA
GSM1305494	GEO Omnibus	GSE54002_Affymetrix	Clinical and GEP	Asian	LumB	NA	NA	NA	NA
GSM1305495	GEO Omnibus	GSE54002_Affymetrix	Clinical and GEP	Asian	LumB	NA	NA	NA	NA
GSM1305496	GEO Omnibus	GSE54002_Affymetrix	Clinical and GEP	Asian	LumA	NA	NA	NA	NA
GSM1305497	GEO Omnibus	GSE54002_Affymetrix	Clinical and GEP	Asian	LumA	NA	NA	NA	NA
GSM1305498	GEO Omnibus	GSE54002_Affymetrix	Clinical and GEP	Asian	LumA	NA	NA	NA	NA
GSM1305499	GEO Omnibus	GSE54002_Affymetrix	Clinical and GEP	Asian	Her2	NA	NA	NA	NA
GSM1305500	GEO Omnibus	GSE54002_Affymetrix	Clinical and GEP	Asian	LumA	NA	NA	NA	NA
GSM1305501	GEO Omnibus	GSE54002_Affymetrix	Clinical and GEP	Asian	LumA	NA	NA	NA	NA
GSM1305502	GEO Omnibus	GSE54002_Affymetrix	Clinical and GEP	Asian	LumA	NA	NA	NA	NA
GSM1305503	GEO Omnibus	GSE54002_Affymetrix	Clinical and GEP	Asian	LumA	NA	NA	NA	NA
GSM1305504	GEO Omnibus	GSE54002_Affymetrix	Clinical and GEP	Asian	LumA	NA	NA	NA	NA
GSM1305505	GEO Omnibus	GSE54002_Affymetrix	Clinical and GEP	Asian	Her2	NA	NA	NA	NA
GSM1305506	GEO Omnibus	GSE54002_Affymetrix	Clinical and GEP	Asian	LumA	NA	NA	NA	NA
GSM1305507	GEO Omnibus	GSE54002_Affymetrix	Clinical and GEP	Asian	LumA	NA	NA	NA	NA
GSM1305508	GEO Omnibus	GSE54002_Affymetrix	Clinical and GEP	Asian	LumA	NA	NA	NA	NA
GSM1305509	GEO Omnibus	GSE54002_Affymetrix	Clinical and GEP	Asian	Basal	NA	NA	NA	NA
GSM1305511	GEO Omnibus	GSE54002_Affymetrix	Clinical and GEP	Asian	Her2	NA	NA	NA	NA
GSM1305512	GEO Omnibus	GSE54002_Affymetrix	Clinical and GEP	Asian	LumA	NA	NA	NA	NA
GSM1305513	GEO Omnibus	GSE54002_Affymetrix	Clinical and GEP	Asian	LumA	NA	NA	NA	NA
GSM1305514	GEO Omnibus	GSE54002_Affymetrix	Clinical and GEP	Asian	Basal	NA	NA	NA	NA
GSM1305515	GEO Omnibus	GSE54002_Affymetrix	Clinical and GEP	Asian	LumA	NA	NA	NA	NA
GSM1305516	GEO Omnibus	GSE54002_Affymetrix	Clinical and GEP	Asian	LumA	NA	NA	NA	NA
GSM1305517	GEO Omnibus	GSE54002_Affymetrix	Clinical and GEP	Asian	LumA	NA	NA	NA	NA
GSM1305518	GEO Omnibus	GSE54002_Affymetrix	Clinical and GEP	Asian	LumA	NA	NA	NA	NA
GSM1305519	GEO Omnibus	GSE54002_Affymetrix	Clinical and GEP	Asian	LumA	NA	NA	NA	NA
GSM1305520	GEO Omnibus	GSE54002_Affymetrix	Clinical and GEP	Asian	LumA	NA	NA	NA	NA
GSM1305521	GEO Omnibus	GSE54002_Affymetrix	Clinical and GEP	Asian	LumA	NA	NA	NA	NA
GSM1305522	GEO Omnibus	GSE54002_Affymetrix	Clinical and GEP	Asian	LumA	NA	NA	NA	NA
GSM1305523	GEO Omnibus	GSE54002_Affymetrix	Clinical and GEP	Asian	Basal	NA	NA	NA	NA
GSM1305524	GEO Omnibus	GSE54002_Affymetrix	Clinical and GEP	Asian	LumB	NA	NA	NA	NA
GSM1305525	GEO Omnibus	GSE54002_Affymetrix	Clinical and GEP	Asian	Her2	NA	NA	NA	NA
GSM1305526	GEO Omnibus	GSE54002_Affymetrix	Clinical and GEP	Asian	LumA	NA	NA	NA	NA
GSM1305527	GEO Omnibus	GSE54002_Affymetrix	Clinical and GEP	Asian	LumA	NA	NA	NA	NA
GSM1305528	GEO Omnibus	GSE54002_Affymetrix	Clinical and GEP	Asian	LumB	NA	NA	NA	NA
GSM1305529	GEO Omnibus	GSE54002_Affymetrix	Clinical and GEP	Asian	LumA	NA	NA	NA	NA
GSM1305530	GEO Omnibus	GSE54002_Affymetrix	Clinical and GEP	Asian	Basal	NA	NA	NA	NA
GSM1305531	GEO Omnibus	GSE54002_Affymetrix	Clinical and GEP	Asian	LumA	NA	NA	NA	NA
GSM1305532	GEO Omnibus	GSE54002_Affymetrix	Clinical and GEP	Asian	LumA	NA	NA	NA	NA
GSM1305533	GEO Omnibus	GSE54002_Affymetrix	Clinical and GEP	Asian	LumB	NA	NA	NA	NA
GSM1305534	GEO Omnibus	GSE54002_Affymetrix	Clinical and GEP	Asian	LumB	NA	NA	NA	NA
GSM1305535	GEO Omnibus	GSE54002_Affymetrix	Clinical and GEP	Asian	LumA	NA	NA	NA	NA
GSM1305536	GEO Omnibus	GSE54002_Affymetrix	Clinical and GEP	Asian	LumB	NA	NA	NA	NA
GSM1305537	GEO Omnibus	GSE54002_Affymetrix	Clinical and GEP	Asian	LumA	NA	NA	NA	NA
GSM1305538	GEO Omnibus	GSE54002_Affymetrix	Clinical and GEP	Asian	LumA	NA	NA	NA	NA
GSM1305539	GEO Omnibus	GSE54002_Affymetrix	Clinical and GEP	Asian	LumA	NA	NA	NA	NA
GSM1305540	GEO Omnibus	GSE54002_Affymetrix	Clinical and GEP	Asian	LumA	NA	NA	NA	NA
GSM1305541	GEO Omnibus	GSE54002_Affymetrix	Clinical and GEP	Asian	LumA	NA	NA	NA	NA
GSM1305542	GEO Omnibus	GSE54002_Affymetrix	Clinical and GEP	Asian	Basal	NA	NA	NA	NA
GSM1305543	GEO Omnibus	GSE54002_Affymetrix	Clinical and GEP	Asian	LumA	NA	NA	NA	NA
GSM1305544	GEO Omnibus	GSE54002_Affymetrix	Clinical and GEP	Asian	LumB	NA	NA	NA	NA
GSM1305545	GEO Omnibus	GSE54002_Affymetrix	Clinical and GEP	Asian	Her2	NA	NA	NA	NA
GSM1305546	GEO Omnibus	GSE54002_Affymetrix	Clinical and GEP	Asian	LumA	NA	NA	NA	NA
GSM1305547	GEO Omnibus	GSE54002_Affymetrix	Clinical and GEP	Asian	Basal	NA	NA	NA	NA
GSM1305548	GEO Omnibus	GSE54002_Affymetrix	Clinical and GEP	Asian	LumA	NA	NA	NA	NA
GSM1305549	GEO Omnibus	GSE54002_Affymetrix	Clinical and GEP	Asian	LumA	NA	NA	NA	NA
GSM1305550	GEO Omnibus	GSE54002_Affymetrix	Clinical and GEP	Asian	Her2	NA	NA	NA	NA
GSM1305551	GEO Omnibus	GSE54002_Affymetrix	Clinical and GEP	Asian	LumB	NA	NA	NA	NA
GSM1305552	GEO Omnibus	GSE54002_Affymetrix	Clinical and GEP	Asian	Her2	NA	NA	NA	NA
GSM1305553	GEO Omnibus	GSE54002_Affymetrix	Clinical and GEP	Asian	LumB	NA	NA	NA	NA
GSM1305554	GEO Omnibus	GSE54002_Affymetrix	Clinical and GEP	Asian	Her2	NA	NA	NA	NA
GSM1305555	GEO Omnibus	GSE54002_Affymetrix	Clinical and GEP	Asian	LumA	NA	NA	NA	NA
GSM1305556	GEO Omnibus	GSE54002_Affymetrix	Clinical and GEP	Asian	Her2	NA	NA	NA	NA
GSM1305557	GEO Omnibus	GSE54002_Affymetrix	Clinical and GEP	Asian	Her2	NA	NA	NA	NA
GSM1305558	GEO Omnibus	GSE54002_Affymetrix	Clinical and GEP	Asian	LumA	NA	NA	NA	NA
GSM1305559	GEO Omnibus	GSE54002_Affymetrix	Clinical and GEP	Asian	LumA	NA	NA	NA	NA
GSM1305560	GEO Omnibus	GSE54002_Affymetrix	Clinical and GEP	Asian	LumA	NA	NA	NA	NA
GSM1305561	GEO Omnibus	GSE54002_Affymetrix	Clinical and GEP	Asian	Basal	NA	NA	NA	NA
GSM1305562	GEO Omnibus	GSE54002_Affymetrix	Clinical and GEP	Asian	Her2	NA	NA	NA	NA
GSM1305563	GEO Omnibus	GSE54002_Affymetrix	Clinical and GEP	Asian	LumB	NA	NA	NA	NA
GSM1305564	GEO Omnibus	GSE54002_Affymetrix	Clinical and GEP	Asian	LumA	NA	NA	NA	NA
GSM1305565	GEO Omnibus	GSE54002_Affymetrix	Clinical and GEP	Asian	LumA	NA	NA	NA	NA
GSM1305566	GEO Omnibus	GSE54002_Affymetrix	Clinical and GEP	Asian	Basal	NA	NA	NA	NA
GSM1305567	GEO Omnibus	GSE54002_Affymetrix	Clinical and GEP	Asian	LumA	NA	NA	NA	NA
GSM1305568	GEO Omnibus	GSE54002_Affymetrix	Clinical and GEP	Asian	LumA	NA	NA	NA	NA
GSM1305569	GEO Omnibus	GSE54002_Affymetrix	Clinical and GEP	Asian	LumA	NA	NA	NA	NA
GSM1305570	GEO Omnibus	GSE54002_Affymetrix	Clinical and GEP	Asian	Her2	NA	NA	NA	NA
GSM1305571	GEO Omnibus	GSE54002_Affymetrix	Clinical and GEP	Asian	LumB	NA	NA	NA	NA
GSM1305572	GEO Omnibus	GSE54002_Affymetrix	Clinical and GEP	Asian	LumA	NA	NA	NA	NA
GSM1305573	GEO Omnibus	GSE54002_Affymetrix	Clinical and GEP	Asian	LumA	NA	NA	NA	NA
GSM1305574	GEO Omnibus	GSE54002_Affymetrix	Clinical and GEP	Asian	Basal	NA	NA	NA	NA
GSM1305575	GEO Omnibus	GSE54002_Affymetrix	Clinical and GEP	Asian	Her2	NA	NA	NA	NA
GSM1305576	GEO Omnibus	GSE54002_Affymetrix	Clinical and GEP	Asian	LumA	NA	NA	NA	NA
GSM1305577	GEO Omnibus	GSE54002_Affymetrix	Clinical and GEP	Asian	LumA	NA	NA	NA	NA
GSM1305578	GEO Omnibus	GSE54002_Affymetrix	Clinical and GEP	Asian	LumB	NA	NA	NA	NA
GSM1305579	GEO Omnibus	GSE54002_Affymetrix	Clinical and GEP	Asian	Basal	NA	NA	NA	NA
GSM1305580	GEO Omnibus	GSE54002_Affymetrix	Clinical and GEP	Asian	LumA	NA	NA	NA	NA
GSM1305581	GEO Omnibus	GSE54002_Affymetrix	Clinical and GEP	Asian	LumA	NA	NA	NA	NA
GSM1305582	GEO Omnibus	GSE54002_Affymetrix	Clinical and GEP	Asian	LumA	NA	NA	NA	NA
GSM1305583	GEO Omnibus	GSE54002_Affymetrix	Clinical and GEP	Asian	LumA	NA	NA	NA	NA
GSM1305584	GEO Omnibus	GSE54002_Affymetrix	Clinical and GEP	Asian	LumA	NA	NA	NA	NA
GSM1305585	GEO Omnibus	GSE54002_Affymetrix	Clinical and GEP	Asian	Her2	NA	NA	NA	NA
GSM1305586	GEO Omnibus	GSE54002_Affymetrix	Clinical and GEP	Asian	LumA	NA	NA	NA	NA
GSM1305587	GEO Omnibus	GSE54002_Affymetrix	Clinical and GEP	Asian	Basal	NA	NA	NA	NA
GSM1305588	GEO Omnibus	GSE54002_Affymetrix	Clinical and GEP	Asian	LumA	NA	NA	NA	NA
GSM1305589	GEO Omnibus	GSE54002_Affymetrix	Clinical and GEP	Asian	LumA	NA	NA	NA	NA
GSM1305590	GEO Omnibus	GSE54002_Affymetrix	Clinical and GEP	Asian	LumA	NA	NA	NA	NA
GSM1305591	GEO Omnibus	GSE54002_Affymetrix	Clinical and GEP	Asian	LumA	NA	NA	NA	NA
GSM1305592	GEO Omnibus	GSE54002_Affymetrix	Clinical and GEP	Asian	LumA	NA	NA	NA	NA
GSM1305593	GEO Omnibus	GSE54002_Affymetrix	Clinical and GEP	Asian	Her2	NA	NA	NA	NA
GSM1305594	GEO Omnibus	GSE54002_Affymetrix	Clinical and GEP	Asian	LumB	NA	NA	NA	NA
GSM1305595	GEO Omnibus	GSE54002_Affymetrix	Clinical and GEP	Asian	LumA	NA	NA	NA	NA
GSM1305596	GEO Omnibus	GSE54002_Affymetrix	Clinical and GEP	Asian	LumA	NA	NA	NA	NA
GSM1305597	GEO Omnibus	GSE54002_Affymetrix	Clinical and GEP	Asian	LumA	NA	NA	NA	NA
GSM1305598	GEO Omnibus	GSE54002_Affymetrix	Clinical and GEP	Asian	LumA	NA	NA	NA	NA
GSM1305599	GEO Omnibus	GSE54002_Affymetrix	Clinical and GEP	Asian	LumA	NA	NA	NA	NA
GSM1305600	GEO Omnibus	GSE54002_Affymetrix	Clinical and GEP	Asian	LumA	NA	NA	NA	NA
GSM1305601	GEO Omnibus	GSE54002_Affymetrix	Clinical and GEP	Asian	LumA	NA	NA	NA	NA
GSM1305602	GEO Omnibus	GSE54002_Affymetrix	Clinical and GEP	Asian	LumA	NA	NA	NA	NA
GSM1305603	GEO Omnibus	GSE54002_Affymetrix	Clinical and GEP	Asian	LumB	NA	NA	NA	NA
GSM1305604	GEO Omnibus	GSE54002_Affymetrix	Clinical and GEP	Asian	LumA	NA	NA	NA	NA
GSM1305605	GEO Omnibus	GSE54002_Affymetrix	Clinical and GEP	Asian	LumA	NA	NA	NA	NA
GSM1305606	GEO Omnibus	GSE54002_Affymetrix	Clinical and GEP	Asian	LumA	NA	NA	NA	NA
GSM1305607	GEO Omnibus	GSE54002_Affymetrix	Clinical and GEP	Asian	LumA	NA	NA	NA	NA
GSM1305608	GEO Omnibus	GSE54002_Affymetrix	Clinical and GEP	Asian	LumB	NA	NA	NA	NA
GSM1305610	GEO Omnibus	GSE54002_Affymetrix	Clinical and GEP	Asian	LumA	NA	NA	NA	NA
GSM1305611	GEO Omnibus	GSE54002_Affymetrix	Clinical and GEP	Asian	LumA	NA	NA	NA	NA
GSM1305612	GEO Omnibus	GSE54002_Affymetrix	Clinical and GEP	Asian	Her2	NA	NA	NA	NA
GSM1305613	GEO Omnibus	GSE54002_Affymetrix	Clinical and GEP	Asian	LumA	NA	NA	NA	NA
GSM1305614	GEO Omnibus	GSE54002_Affymetrix	Clinical and GEP	Asian	LumB	NA	NA	NA	NA
GSM1305615	GEO Omnibus	GSE54002_Affymetrix	Clinical and GEP	Asian	LumA	NA	NA	NA	NA
GSM1305616	GEO Omnibus	GSE54002_Affymetrix	Clinical and GEP	Asian	LumA	NA	NA	NA	NA
GSM1305617	GEO Omnibus	GSE54002_Affymetrix	Clinical and GEP	Asian	Basal	NA	NA	NA	NA
GSM1305618	GEO Omnibus	GSE54002_Affymetrix	Clinical and GEP	Asian	LumA	NA	NA	NA	NA
GSM1305619	GEO Omnibus	GSE54002_Affymetrix	Clinical and GEP	Asian	LumA	NA	NA	NA	NA
GSM1305620	GEO Omnibus	GSE54002_Affymetrix	Clinical and GEP	Asian	LumA	NA	NA	NA	NA
GSM1305621	GEO Omnibus	GSE54002_Affymetrix	Clinical and GEP	Asian	LumA	NA	NA	NA	NA
GSM1305622	GEO Omnibus	GSE54002_Affymetrix	Clinical and GEP	Asian	LumA	NA	NA	NA	NA
GSM1305623	GEO Omnibus	GSE54002_Affymetrix	Clinical and GEP	Asian	LumA	NA	NA	NA	NA
GSM1305640	GEO Omnibus	GSE54002_Affymetrix	Clinical and GEP	Asian	LumA	NA	NA	NA	NA
GSM1305641	GEO Omnibus	GSE54002_Affymetrix	Clinical and GEP	Asian	Her2	NA	NA	NA	NA
GSM1305642	GEO Omnibus	GSE54002_Affymetrix	Clinical and GEP	Asian	LumB	NA	NA	NA	NA
GSM1305643	GEO Omnibus	GSE54002_Affymetrix	Clinical and GEP	Asian	Basal	NA	NA	NA	NA
GSM1305644	GEO Omnibus	GSE54002_Affymetrix	Clinical and GEP	Asian	LumB	NA	NA	NA	NA
GSM1305645	GEO Omnibus	GSE54002_Affymetrix	Clinical and GEP	Asian	Basal	NA	NA	NA	NA
GSM1305646	GEO Omnibus	GSE54002_Affymetrix	Clinical and GEP	Asian	LumB	NA	NA	NA	NA
GSM1305647	GEO Omnibus	GSE54002_Affymetrix	Clinical and GEP	Asian	LumA	NA	NA	NA	NA
GSM1305648	GEO Omnibus	GSE54002_Affymetrix	Clinical and GEP	Asian	LumA	NA	NA	NA	NA
GSM1305649	GEO Omnibus	GSE54002_Affymetrix	Clinical and GEP	Asian	LumB	NA	NA	NA	NA
GSM1305650	GEO Omnibus	GSE54002_Affymetrix	Clinical and GEP	Asian	Basal	NA	NA	NA	NA
GSM1305651	GEO Omnibus	GSE54002_Affymetrix	Clinical and GEP	Asian	Basal	NA	NA	NA	NA
GSM1305652	GEO Omnibus	GSE54002_Affymetrix	Clinical and GEP	Asian	Her2	NA	NA	NA	NA
GSM1305653	GEO Omnibus	GSE54002_Affymetrix	Clinical and GEP	Asian	LumA	NA	NA	NA	NA
GSM1305654	GEO Omnibus	GSE54002_Affymetrix	Clinical and GEP	Asian	LumA	NA	NA	NA	NA
GSM1305655	GEO Omnibus	GSE54002_Affymetrix	Clinical and GEP	Asian	Basal	NA	NA	NA	NA
GSM1305656	GEO Omnibus	GSE54002_Affymetrix	Clinical and GEP	Asian	Her2	NA	NA	NA	NA
GSM1305657	GEO Omnibus	GSE54002_Affymetrix	Clinical and GEP	Asian	Basal	NA	NA	NA	NA
GSM1305658	GEO Omnibus	GSE54002_Affymetrix	Clinical and GEP	Asian	Basal	NA	NA	NA	NA
GSM1305659	GEO Omnibus	GSE54002_Affymetrix	Clinical and GEP	Asian	LumA	NA	NA	NA	NA
GSM1305660	GEO Omnibus	GSE54002_Affymetrix	Clinical and GEP	Asian	Basal	NA	NA	NA	NA
GSM1305661	GEO Omnibus	GSE54002_Affymetrix	Clinical and GEP	Asian	Basal	NA	NA	NA	NA
GSM1305662	GEO Omnibus	GSE54002_Affymetrix	Clinical and GEP	Asian	Her2	NA	NA	NA	NA
GSM1305663	GEO Omnibus	GSE54002_Affymetrix	Clinical and GEP	Asian	LumA	NA	NA	NA	NA
GSM1305664	GEO Omnibus	GSE54002_Affymetrix	Clinical and GEP	Asian	LumA	NA	NA	NA	NA
GSM1305665	GEO Omnibus	GSE54002_Affymetrix	Clinical and GEP	Asian	LumA	NA	NA	NA	NA
GSM1305666	GEO Omnibus	GSE54002_Affymetrix	Clinical and GEP	Asian	LumB	NA	NA	NA	NA
GSM1305667	GEO Omnibus	GSE54002_Affymetrix	Clinical and GEP	Asian	LumA	NA	NA	NA	NA
GSM1305668	GEO Omnibus	GSE54002_Affymetrix	Clinical and GEP	Asian	LumA	NA	NA	NA	NA
GSM1305669	GEO Omnibus	GSE54002_Affymetrix	Clinical and GEP	Asian	LumA	NA	NA	NA	NA
GSM1305670	GEO Omnibus	GSE54002_Affymetrix	Clinical and GEP	Asian	LumA	NA	NA	NA	NA
GSM1305671	GEO Omnibus	GSE54002_Affymetrix	Clinical and GEP	Asian	LumA	NA	NA	NA	NA
GSM1305672	GEO Omnibus	GSE54002_Affymetrix	Clinical and GEP	Asian	Her2	NA	NA	NA	NA
GSM1305673	GEO Omnibus	GSE54002_Affymetrix	Clinical and GEP	Asian	LumB	NA	NA	NA	NA
GSM1305674	GEO Omnibus	GSE54002_Affymetrix	Clinical and GEP	Asian	Her2	NA	NA	NA	NA
GSM1305675	GEO Omnibus	GSE54002_Affymetrix	Clinical and GEP	Asian	LumA	NA	NA	NA	NA
GSM1305676	GEO Omnibus	GSE54002_Affymetrix	Clinical and GEP	Asian	LumA	NA	NA	NA	NA
GSM1305677	GEO Omnibus	GSE54002_Affymetrix	Clinical and GEP	Asian	LumB	NA	NA	NA	NA
GSM1305678	GEO Omnibus	GSE54002_Affymetrix	Clinical and GEP	Asian	LumB	NA	NA	NA	NA
GSM1305679	GEO Omnibus	GSE54002_Affymetrix	Clinical and GEP	Asian	LumA	NA	NA	NA	NA
GSM1305680	GEO Omnibus	GSE54002_Affymetrix	Clinical and GEP	Asian	LumA	NA	NA	NA	NA
GSM1305681	GEO Omnibus	GSE54002_Affymetrix	Clinical and GEP	Asian	Her2	NA	NA	NA	NA
GSM1305682	GEO Omnibus	GSE54002_Affymetrix	Clinical and GEP	Asian	LumB	NA	NA	NA	NA
GSM1305683	GEO Omnibus	GSE54002_Affymetrix	Clinical and GEP	Asian	LumA	NA	NA	NA	NA
GSM1305684	GEO Omnibus	GSE54002_Affymetrix	Clinical and GEP	Asian	Her2	NA	NA	NA	NA
GSM1305685	GEO Omnibus	GSE54002_Affymetrix	Clinical and GEP	Asian	LumB	NA	NA	NA	NA
GSM1305686	GEO Omnibus	GSE54002_Affymetrix	Clinical and GEP	Asian	LumB	NA	NA	NA	NA
GSM1305687	GEO Omnibus	GSE54002_Affymetrix	Clinical and GEP	Asian	LumA	NA	NA	NA	NA
GSM1305688	GEO Omnibus	GSE54002_Affymetrix	Clinical and GEP	Asian	Basal	NA	NA	NA	NA
GSM1305689	GEO Omnibus	GSE54002_Affymetrix	Clinical and GEP	Asian	LumB	NA	NA	NA	NA
GSM1305690	GEO Omnibus	GSE54002_Affymetrix	Clinical and GEP	Asian	LumB	NA	NA	NA	NA
GSM1305691	GEO Omnibus	GSE54002_Affymetrix	Clinical and GEP	Asian	LumB	NA	NA	NA	NA
GSM1305692	GEO Omnibus	GSE54002_Affymetrix	Clinical and GEP	Asian	LumA	NA	NA	NA	NA
GSM1305693	GEO Omnibus	GSE54002_Affymetrix	Clinical and GEP	Asian	LumB	NA	NA	NA	NA
GSM1305694	GEO Omnibus	GSE54002_Affymetrix	Clinical and GEP	Asian	Her2	NA	NA	NA	NA
GSM1305695	GEO Omnibus	GSE54002_Affymetrix	Clinical and GEP	Asian	Her2	NA	NA	NA	NA
GSM1305696	GEO Omnibus	GSE54002_Affymetrix	Clinical and GEP	Asian	LumA	NA	NA	NA	NA
GSM1305697	GEO Omnibus	GSE54002_Affymetrix	Clinical and GEP	Asian	LumA	NA	NA	NA	NA
GSM1305698	GEO Omnibus	GSE54002_Affymetrix	Clinical and GEP	Asian	LumA	NA	NA	NA	NA
GSM1305699	GEO Omnibus	GSE54002_Affymetrix	Clinical and GEP	Asian	LumB	NA	NA	NA	NA
GSM1305700	GEO Omnibus	GSE54002_Affymetrix	Clinical and GEP	Asian	LumB	NA	NA	NA	NA
GSM1305701	GEO Omnibus	GSE54002_Affymetrix	Clinical and GEP	Asian	LumB	NA	NA	NA	NA
GSM1305702	GEO Omnibus	GSE54002_Affymetrix	Clinical and GEP	Asian	LumA	NA	NA	NA	NA
GSM1305703	GEO Omnibus	GSE54002_Affymetrix	Clinical and GEP	Asian	LumB	NA	NA	NA	NA
GSM1305704	GEO Omnibus	GSE54002_Affymetrix	Clinical and GEP	Asian	Her2	NA	NA	NA	NA
GSM1305705	GEO Omnibus	GSE54002_Affymetrix	Clinical and GEP	Asian	Her2	NA	NA	NA	NA
GSM1305706	GEO Omnibus	GSE54002_Affymetrix	Clinical and GEP	Asian	Her2	NA	NA	NA	NA
GSM1305707	GEO Omnibus	GSE54002_Affymetrix	Clinical and GEP	Asian	Her2	NA	NA	NA	NA
GSM1305708	GEO Omnibus	GSE54002_Affymetrix	Clinical and GEP	Asian	Basal	NA	NA	NA	NA
GSM1305709	GEO Omnibus	GSE54002_Affymetrix	Clinical and GEP	Asian	LumA	NA	NA	NA	NA
GSM1305710	GEO Omnibus	GSE54002_Affymetrix	Clinical and GEP	Asian	LumB	NA	NA	NA	NA
GSM1305711	GEO Omnibus	GSE54002_Affymetrix	Clinical and GEP	Asian	Basal	NA	NA	NA	NA
GSM1305712	GEO Omnibus	GSE54002_Affymetrix	Clinical and GEP	Asian	Basal	NA	NA	NA	NA
GSM1305713	GEO Omnibus	GSE54002_Affymetrix	Clinical and GEP	Asian	LumA	NA	NA	NA	NA
GSM1305714	GEO Omnibus	GSE54002_Affymetrix	Clinical and GEP	Asian	LumA	NA	NA	NA	NA
GSM1305715	GEO Omnibus	GSE54002_Affymetrix	Clinical and GEP	Asian	Her2	NA	NA	NA	NA
GSM1305716	GEO Omnibus	GSE54002_Affymetrix	Clinical and GEP	Asian	LumA	NA	NA	NA	NA
GSM1305717	GEO Omnibus	GSE54002_Affymetrix	Clinical and GEP	Asian	LumA	NA	NA	NA	NA
GSM1305718	GEO Omnibus	GSE54002_Affymetrix	Clinical and GEP	Asian	Basal	NA	NA	NA	NA
GSM1305719	GEO Omnibus	GSE54002_Affymetrix	Clinical and GEP	Asian	Basal	NA	NA	NA	NA
GSM1305720	GEO Omnibus	GSE54002_Affymetrix	Clinical and GEP	Asian	LumB	NA	NA	NA	NA
GSM1305721	GEO Omnibus	GSE54002_Affymetrix	Clinical and GEP	Asian	Her2	NA	NA	NA	NA
GSM1305722	GEO Omnibus	GSE54002_Affymetrix	Clinical and GEP	Asian	LumA	NA	NA	NA	NA
GSM1305723	GEO Omnibus	GSE54002_Affymetrix	Clinical and GEP	Asian	Her2	NA	NA	NA	NA
GSM1305724	GEO Omnibus	GSE54002_Affymetrix	Clinical and GEP	Asian	LumB	NA	NA	NA	NA
GSM1305725	GEO Omnibus	GSE54002_Affymetrix	Clinical and GEP	Asian	Her2	NA	NA	NA	NA
GSM1305726	GEO Omnibus	GSE54002_Affymetrix	Clinical and GEP	Asian	LumA	NA	NA	NA	NA
GSM1305727	GEO Omnibus	GSE54002_Affymetrix	Clinical and GEP	Asian	LumA	NA	NA	NA	NA
GSM1305728	GEO Omnibus	GSE54002_Affymetrix	Clinical and GEP	Asian	LumB	NA	NA	NA	NA
GSM1305729	GEO Omnibus	GSE54002_Affymetrix	Clinical and GEP	Asian	Basal	NA	NA	NA	NA
GSM1305730	GEO Omnibus	GSE54002_Affymetrix	Clinical and GEP	Asian	LumA	NA	NA	NA	NA
GSM1305731	GEO Omnibus	GSE54002_Affymetrix	Clinical and GEP	Asian	LumB	NA	NA	NA	NA
GSM1305732	GEO Omnibus	GSE54002_Affymetrix	Clinical and GEP	Asian	Her2	NA	NA	NA	NA
GSM1305733	GEO Omnibus	GSE54002_Affymetrix	Clinical and GEP	Asian	LumA	NA	NA	NA	NA
GSM1305734	GEO Omnibus	GSE54002_Affymetrix	Clinical and GEP	Asian	LumA	NA	NA	NA	NA
GSM1305735	GEO Omnibus	GSE54002_Affymetrix	Clinical and GEP	Asian	LumB	NA	NA	NA	NA
GSM1305736	GEO Omnibus	GSE54002_Affymetrix	Clinical and GEP	Asian	Her2	NA	NA	NA	NA
GSM1305737	GEO Omnibus	GSE54002_Affymetrix	Clinical and GEP	Asian	LumB	NA	NA	NA	NA
GSM1305738	GEO Omnibus	GSE54002_Affymetrix	Clinical and GEP	Asian	Her2	NA	NA	NA	NA
GSM1305739	GEO Omnibus	GSE54002_Affymetrix	Clinical and GEP	Asian	LumA	NA	NA	NA	NA
GSM1305740	GEO Omnibus	GSE54002_Affymetrix	Clinical and GEP	Asian	Her2	NA	NA	NA	NA
GSM1305741	GEO Omnibus	GSE54002_Affymetrix	Clinical and GEP	Asian	Her2	NA	NA	NA	NA
GSM1305742	GEO Omnibus	GSE54002_Affymetrix	Clinical and GEP	Asian	LumB	NA	NA	NA	NA
GSM1305743	GEO Omnibus	GSE54002_Affymetrix	Clinical and GEP	Asian	Her2	NA	NA	NA	NA
GSM1305744	GEO Omnibus	GSE54002_Affymetrix	Clinical and GEP	Asian	LumA	NA	NA	NA	NA
GSM1305745	GEO Omnibus	GSE54002_Affymetrix	Clinical and GEP	Asian	Basal	NA	NA	NA	NA
GSM1305746	GEO Omnibus	GSE54002_Affymetrix	Clinical and GEP	Asian	Basal	NA	NA	NA	NA
GSM1305747	GEO Omnibus	GSE54002_Affymetrix	Clinical and GEP	Asian	Her2	NA	NA	NA	NA
GSM1305748	GEO Omnibus	GSE54002_Affymetrix	Clinical and GEP	Asian	LumA	NA	NA	NA	NA
GSM1305749	GEO Omnibus	GSE54002_Affymetrix	Clinical and GEP	Asian	Basal	NA	NA	NA	NA
GSM1305750	GEO Omnibus	GSE54002_Affymetrix	Clinical and GEP	Asian	Basal	NA	NA	NA	NA
GSM1305751	GEO Omnibus	GSE54002_Affymetrix	Clinical and GEP	Asian	Basal	NA	NA	NA	NA
GSM1305752	GEO Omnibus	GSE54002_Affymetrix	Clinical and GEP	Asian	Her2	NA	NA	NA	NA
GSM1305753	GEO Omnibus	GSE54002_Affymetrix	Clinical and GEP	Asian	Her2	NA	NA	NA	NA
GSM1305754	GEO Omnibus	GSE54002_Affymetrix	Clinical and GEP	Asian	LumB	NA	NA	NA	NA
GSM1305755	GEO Omnibus	GSE54002_Affymetrix	Clinical and GEP	Asian	LumA	NA	NA	NA	NA
GSM1305756	GEO Omnibus	GSE54002_Affymetrix	Clinical and GEP	Asian	Her2	NA	NA	NA	NA
GSM2082117	GEO Omnibus	GSE78958_Affymetrix	Clinical and GEP	Asian	LumA	NA	NA	NA	NA
GSM2082127	GEO Omnibus	GSE78958_Affymetrix	Clinical and GEP	Asian	Her2	NA	NA	NA	NA
GSM2082167	GEO Omnibus	GSE78958_Affymetrix	Clinical and GEP	Asian	Basal	NA	NA	NA	NA
GSM2082176	GEO Omnibus	GSE78958_Affymetrix	Clinical and GEP	Asian	LumA	NA	NA	NA	NA
GSM2082357	GEO Omnibus	GSE78958_Affymetrix	Clinical and GEP	Asian	LumA	NA	NA	NA	NA
GSM2082360	GEO Omnibus	GSE78958_Affymetrix	Clinical and GEP	Asian	LumA	NA	NA	NA	NA
GSM2082378	GEO Omnibus	GSE78958_Affymetrix	Clinical and GEP	Asian	LumB	NA	NA	NA	NA
GSM2082447	GEO Omnibus	GSE78958_Affymetrix	Clinical and GEP	Asian	LumA	NA	NA	NA	NA
GSM2082457	GEO Omnibus	GSE78958_Affymetrix	Clinical and GEP	Asian	LumA	NA	NA	NA	NA
GSM2082507	GEO Omnibus	GSE78958_Affymetrix	Clinical and GEP	Asian	LumB	NA	NA	NA	NA
GSM398077	GEO Omnibus	GSE15852_Affymetrix	Clinical and GEP	Asian	LumA	NA	79	Old	NA
GSM398079	GEO Omnibus	GSE15852_Affymetrix	Clinical and GEP	Asian	Her2	NA	52	Old	NA
GSM398081	GEO Omnibus	GSE15852_Affymetrix	Clinical and GEP	Asian	LumA	NA	58	Old	NA
GSM398083	GEO Omnibus	GSE15852_Affymetrix	Clinical and GEP	Asian	Her2	NA	75	Old	NA
GSM398097	GEO Omnibus	GSE15852_Affymetrix	Clinical and GEP	Asian	LumA	NA	64	Old	NA
GSM398099	GEO Omnibus	GSE15852_Affymetrix	Clinical and GEP	Asian	Her2	NA	48	Old	NA
GSM398101	GEO Omnibus	GSE15852_Affymetrix	Clinical and GEP	Asian	Basal	NA	41	Young	NA
GSM398103	GEO Omnibus	GSE15852_Affymetrix	Clinical and GEP	Asian	LumA	NA	53	Old	NA
GSM398105	GEO Omnibus	GSE15852_Affymetrix	Clinical and GEP	Asian	LumA	NA	59	Old	NA
GSM398107	GEO Omnibus	GSE15852_Affymetrix	Clinical and GEP	Asian	Her2	NA	43	Young	NA
GSM398109	GEO Omnibus	GSE15852_Affymetrix	Clinical and GEP	Asian	Her2	NA	49	Old	NA
GSM398117	GEO Omnibus	GSE15852_Affymetrix	Clinical and GEP	Asian	LumB	NA	31	Young	NA
GSM398119	GEO Omnibus	GSE15852_Affymetrix	Clinical and GEP	Asian	Basal	NA	45	Young	NA
GSM398121	GEO Omnibus	GSE15852_Affymetrix	Clinical and GEP	Asian	Basal	NA	43	Young	NA
GSM398123	GEO Omnibus	GSE15852_Affymetrix	Clinical and GEP	Asian	Basal	NA	47	Old	NA
GSM398127	GEO Omnibus	GSE15852_Affymetrix	Clinical and GEP	Asian	Her2	NA	52	Old	NA
GSM398129	GEO Omnibus	GSE15852_Affymetrix	Clinical and GEP	Asian	LumB	NA	57	Old	NA
GSM398131	GEO Omnibus	GSE15852_Affymetrix	Clinical and GEP	Asian	LumA	NA	65	Old	NA
GSM398133	GEO Omnibus	GSE15852_Affymetrix	Clinical and GEP	Asian	Basal	NA	43	Young	NA
GSM398137	GEO Omnibus	GSE15852_Affymetrix	Clinical and GEP	Asian	LumA	NA	58	Old	NA
GSM398139	GEO Omnibus	GSE15852_Affymetrix	Clinical and GEP	Asian	LumA	NA	47	Old	NA
GSM398141	GEO Omnibus	GSE15852_Affymetrix	Clinical and GEP	Asian	LumB	NA	47	Old	NA
GSM398143	GEO Omnibus	GSE15852_Affymetrix	Clinical and GEP	Asian	LumA	NA	36	Young	NA
GSM398145	GEO Omnibus	GSE15852_Affymetrix	Clinical and GEP	Asian	Basal	NA	47	Old	NA
GSM398149	GEO Omnibus	GSE15852_Affymetrix	Clinical and GEP	Asian	Her2	NA	54	Old	NA
GSM398151	GEO Omnibus	GSE15852_Affymetrix	Clinical and GEP	Asian	LumA	NA	44	Young	NA
GSM398155	GEO Omnibus	GSE15852_Affymetrix	Clinical and GEP	Asian	LumA	NA	70	Old	NA
GSM398157	GEO Omnibus	GSE15852_Affymetrix	Clinical and GEP	Asian	LumA	NA	56	Old	NA
GSM398159	GEO Omnibus	GSE15852_Affymetrix	Clinical and GEP	Asian	Her2	NA	57	Old	NA
GSM505328	GEO Omnibus	GSE16716_Affymetrix	Clinical and GEP	Asian	LumA	HR+/HER2-	69	Old	II
GSM505335	GEO Omnibus	GSE16716_Affymetrix	Clinical and GEP	Asian	Her2	HER2+	42	Young	III
GSM505342	GEO Omnibus	GSE16716_Affymetrix	Clinical and GEP	Asian	Her2	HER2+	59	Old	III
GSM505343	GEO Omnibus	GSE16716_Affymetrix	Clinical and GEP	Asian	Her2	HR+/HER2-	66	Old	III
GSM505354	GEO Omnibus	GSE16716_Affymetrix	Clinical and GEP	Asian	LumA	HR+/HER2-	38	Young	II
GSM505390	GEO Omnibus	GSE16716_Affymetrix	Clinical and GEP	Asian	Her2	HR+/HER2+	56	Old	II
GSM505391	GEO Omnibus	GSE16716_Affymetrix	Clinical and GEP	Asian	Her2	HR+/HER2+	56	Old	II
GSM505398	GEO Omnibus	GSE16716_Affymetrix	Clinical and GEP	Asian	LumA	HR+/HER2-	45	Young	III
GSM505399	GEO Omnibus	GSE16716_Affymetrix	Clinical and GEP	Asian	LumA	HR+/HER2-	45	Young	III
GSM505460	GEO Omnibus	GSE16716_Affymetrix	Clinical and GEP	Asian	Basal	HR+/HER2-	52	Old	III
GSM505465	GEO Omnibus	GSE16716_Affymetrix	Clinical and GEP	Asian	LumA	HR+/HER2-	50	Old	II
GSM505519	GEO Omnibus	GSE16716_Affymetrix	Clinical and GEP	Asian	LumA	HR+/HER2-	58	Old	III
GSM505524	GEO Omnibus	GSE16716_Affymetrix	Clinical and GEP	Asian	Her2	HR+/HER2-	44	Young	II
GSM505563	GEO Omnibus	GSE16716_Affymetrix	Clinical and GEP	Asian	Basal	TN	51	Old	III
GSM505565	GEO Omnibus	GSE16716_Affymetrix	Clinical and GEP	Asian	LumA	HR+/HER2-	46	Old	II
GSM505568	GEO Omnibus	GSE16716_Affymetrix	Clinical and GEP	Asian	LumA	HR+/HER2-	50	Old	III
GSM505569	GEO Omnibus	GSE16716_Affymetrix	Clinical and GEP	Asian	LumA	HR+/HER2-	47	Old	II
GSM505587	GEO Omnibus	GSE16716_Affymetrix	Clinical and GEP	Asian	LumA	HR+/HER2-	52	Old	I
GSM152569	GEO Omnibus	GSE2109_Affymetrix	Clinical and GEP	Caucasian	LumA	NA	75	Old	NA
GSM152570	GEO Omnibus	GSE2109_Affymetrix	Clinical and GEP	Caucasian	LumA	NA	55	Old	NA
GSM152571	GEO Omnibus	GSE2109_Affymetrix	Clinical and GEP	Caucasian	LumA	HR+/HER2-	55	Old	III
GSM152576	GEO Omnibus	GSE2109_Affymetrix	Clinical and GEP	Caucasian	LumA	NA	45	Young	NA
GSM152585	GEO Omnibus	GSE2109_Affymetrix	Clinical and GEP	Caucasian	LumB	HR+/HER2-	75	Old	I
GSM152605	GEO Omnibus	GSE2109_Affymetrix	Clinical and GEP	Caucasian	LumA	NA	65	Old	NA
GSM152615	GEO Omnibus	GSE2109_Affymetrix	Clinical and GEP	Caucasian	LumA	HR+/HER2+	45	Young	III
GSM152616	GEO Omnibus	GSE2109_Affymetrix	Clinical and GEP	Caucasian	LumA	NA	55	Old	NA
GSM152620	GEO Omnibus	GSE2109_Affymetrix	Clinical and GEP	Caucasian	LumB	NA	65	Old	NA
GSM152621	GEO Omnibus	GSE2109_Affymetrix	Clinical and GEP	Caucasian	LumA	HR+/HER2-	55	Old	III
GSM152627	GEO Omnibus	GSE2109_Affymetrix	Clinical and GEP	Caucasian	Basal	TN	55	Old	III
GSM152645	GEO Omnibus	GSE2109_Affymetrix	Clinical and GEP	Caucasian	LumA	HR+/HER2-	55	Old	II
GSM152669	GEO Omnibus	GSE2109_Affymetrix	Clinical and GEP	Caucasian	LumB	HR+/HER2+	85	Old	II
GSM152678	GEO Omnibus	GSE2109_Affymetrix	Clinical and GEP	Caucasian	LumA	HR+/HER2-	55	Old	II
GSM152691	GEO Omnibus	GSE2109_Affymetrix	Clinical and GEP	Caucasian	LumA	HR+/HER2-	85	Old	II
GSM152698	GEO Omnibus	GSE2109_Affymetrix	Clinical and GEP	Caucasian	Basal	TN	75	Old	III
GSM152699	GEO Omnibus	GSE2109_Affymetrix	Clinical and GEP	Caucasian	LumA	NA	75	Old	NA
GSM152707	GEO Omnibus	GSE2109_Affymetrix	Clinical and GEP	Caucasian	LumB	HR+/HER2-	55	Old	II
GSM152711	GEO Omnibus	GSE2109_Affymetrix	Clinical and GEP	Caucasian	Her2	TN	55	Old	II
GSM152713	GEO Omnibus	GSE2109_Affymetrix	Clinical and GEP	Caucasian	LumA	HR+/HER2-	75	Old	I
GSM152729	GEO Omnibus	GSE2109_Affymetrix	Clinical and GEP	Caucasian	LumA	HR+/HER2-	65	Old	II
GSM152753	GEO Omnibus	GSE2109_Affymetrix	Clinical and GEP	Caucasian	Basal	TN	65	Old	III
GSM152759	GEO Omnibus	GSE2109_Affymetrix	Clinical and GEP	Caucasian	LumA	HR+/HER2-	85	Old	II
GSM152761	GEO Omnibus	GSE2109_Affymetrix	Clinical and GEP	Caucasian	Basal	HER2+	55	Old	III
GSM152766	GEO Omnibus	GSE2109_Affymetrix	Clinical and GEP	Caucasian	Her2	NA	65	Old	NA
GSM152768	GEO Omnibus	GSE2109_Affymetrix	Clinical and GEP	Caucasian	Basal	TN	55	Old	III
GSM152775	GEO Omnibus	GSE2109_Affymetrix	Clinical and GEP	Caucasian	LumB	HR+/HER2-	75	Old	I
GSM152776	GEO Omnibus	GSE2109_Affymetrix	Clinical and GEP	Caucasian	LumB	NA	75	Old	NA
GSM152781	GEO Omnibus	GSE2109_Affymetrix	Clinical and GEP	Caucasian	LumA	NA	55	Old	NA
GSM152782	GEO Omnibus	GSE2109_Affymetrix	Clinical and GEP	Caucasian	LumB	HR+/HER2-	35	Young	III
GSM152803	GEO Omnibus	GSE2109_Affymetrix	Clinical and GEP	Caucasian	LumA	NA	45	Young	NA
GSM179780	GEO Omnibus	GSE2109_Affymetrix	Clinical and GEP	Caucasian	Basal	HR+/HER2+	75	Old	II
GSM179791	GEO Omnibus	GSE2109_Affymetrix	Clinical and GEP	Caucasian	LumA	HR+/HER2-	65	Old	III
GSM179806	GEO Omnibus	GSE2109_Affymetrix	Clinical and GEP	Caucasian	LumA	HR+/HER2-	65	Old	I
GSM179829	GEO Omnibus	GSE2109_Affymetrix	Clinical and GEP	Caucasian	Her2	HR+/HER2-	45	Young	III
GSM179837	GEO Omnibus	GSE2109_Affymetrix	Clinical and GEP	Caucasian	Basal	HR+/HER2-	55	Old	III
GSM179841	GEO Omnibus	GSE2109_Affymetrix	Clinical and GEP	Caucasian	Basal	TN	35	Young	III
GSM179854	GEO Omnibus	GSE2109_Affymetrix	Clinical and GEP	Caucasian	Basal	TN	45	Young	III
GSM179861	GEO Omnibus	GSE2109_Affymetrix	Clinical and GEP	Caucasian	Her2	NA	55	Old	NA
GSM179862	GEO Omnibus	GSE2109_Affymetrix	Clinical and GEP	Caucasian	LumA	NA	35	Young	NA
GSM179863	GEO Omnibus	GSE2109_Affymetrix	Clinical and GEP	Caucasian	LumA	NA	55	Old	NA
GSM179885	GEO Omnibus	GSE2109_Affymetrix	Clinical and GEP	Caucasian	Basal	TN	55	Old	III
GSM179891	GEO Omnibus	GSE2109_Affymetrix	Clinical and GEP	Caucasian	LumA	HR+/HER2+	65	Old	III
GSM179892	GEO Omnibus	GSE2109_Affymetrix	Clinical and GEP	Caucasian	LumA	HER2+	75	Old	II
GSM179895	GEO Omnibus	GSE2109_Affymetrix	Clinical and GEP	Caucasian	Her2	HR+/HER2+	65	Old	II
GSM179896	GEO Omnibus	GSE2109_Affymetrix	Clinical and GEP	Caucasian	LumA	HR+/HER2+	65	Old	II
GSM179902	GEO Omnibus	GSE2109_Affymetrix	Clinical and GEP	Caucasian	Basal	TN	65	Old	III
GSM179932	GEO Omnibus	GSE2109_Affymetrix	Clinical and GEP	Caucasian	Basal	HER2+	85	Old	III
GSM179933	GEO Omnibus	GSE2109_Affymetrix	Clinical and GEP	Caucasian	Her2	NA	35	Young	NA
GSM179946	GEO Omnibus	GSE2109_Affymetrix	Clinical and GEP	Caucasian	Her2	HR+/HER2+	55	Old	III
GSM179950	GEO Omnibus	GSE2109_Affymetrix	Clinical and GEP	Caucasian	LumA	HR+/HER2-	65	Old	II
GSM179957	GEO Omnibus	GSE2109_Affymetrix	Clinical and GEP	Caucasian	LumA	HR+/HER2-	65	Old	II
GSM203623	GEO Omnibus	GSE2109_Affymetrix	Clinical and GEP	Caucasian	Her2	HR+/HER2-	75	Old	II
GSM203624	GEO Omnibus	GSE2109_Affymetrix	Clinical and GEP	Caucasian	LumB	HR+/HER2-	45	Young	II
GSM203628	GEO Omnibus	GSE2109_Affymetrix	Clinical and GEP	Caucasian	Basal	NA	55	Old	NA
GSM203639	GEO Omnibus	GSE2109_Affymetrix	Clinical and GEP	Caucasian	LumB	NA	75	Old	NA
GSM203648	GEO Omnibus	GSE2109_Affymetrix	Clinical and GEP	Caucasian	LumB	HR+/HER2-	25	Young	III
GSM203658	GEO Omnibus	GSE2109_Affymetrix	Clinical and GEP	Caucasian	LumA	HR+/HER2+	55	Old	II
GSM203669	GEO Omnibus	GSE2109_Affymetrix	Clinical and GEP	Caucasian	LumA	HR+/HER2-	75	Old	III
GSM203690	GEO Omnibus	GSE2109_Affymetrix	Clinical and GEP	Caucasian	LumA	NA	85	Old	NA
GSM203693	GEO Omnibus	GSE2109_Affymetrix	Clinical and GEP	Caucasian	LumA	HR+/HER2-	75	Old	I
GSM203701	GEO Omnibus	GSE2109_Affymetrix	Clinical and GEP	Caucasian	LumA	HR+/HER2-	45	Young	II
GSM203708	GEO Omnibus	GSE2109_Affymetrix	Clinical and GEP	Caucasian	LumA	HR+/HER2-	45	Young	II
GSM203726	GEO Omnibus	GSE2109_Affymetrix	Clinical and GEP	Caucasian	Her2	NA	75	Old	NA
GSM203752	GEO Omnibus	GSE2109_Affymetrix	Clinical and GEP	Caucasian	LumA	HR+/HER2-	55	Old	III
GSM203759	GEO Omnibus	GSE2109_Affymetrix	Clinical and GEP	Caucasian	LumB	HR+/HER2-	35	Young	II
GSM203784	GEO Omnibus	GSE2109_Affymetrix	Clinical and GEP	Caucasian	LumA	HR+/HER2-	55	Old	II
GSM203792	GEO Omnibus	GSE2109_Affymetrix	Clinical and GEP	Caucasian	Basal	HR+/HER2-	75	Old	II
GSM2082085	GEO Omnibus	GSE78958_Affymetrix	Clinical and GEP	Caucasian	Her2	NA	NA	NA	NA
GSM2082087	GEO Omnibus	GSE78958_Affymetrix	Clinical and GEP	Caucasian	LumA	NA	NA	NA	NA
GSM2082088	GEO Omnibus	GSE78958_Affymetrix	Clinical and GEP	Caucasian	LumA	NA	NA	NA	NA
GSM2082089	GEO Omnibus	GSE78958_Affymetrix	Clinical and GEP	Caucasian	LumA	NA	NA	NA	NA
GSM2082090	GEO Omnibus	GSE78958_Affymetrix	Clinical and GEP	Caucasian	Her2	NA	NA	NA	NA
GSM2082091	GEO Omnibus	GSE78958_Affymetrix	Clinical and GEP	Caucasian	LumA	NA	NA	NA	NA
GSM2082092	GEO Omnibus	GSE78958_Affymetrix	Clinical and GEP	Caucasian	LumA	NA	NA	NA	NA
GSM2082093	GEO Omnibus	GSE78958_Affymetrix	Clinical and GEP	Caucasian	Basal	NA	NA	NA	NA
GSM2082094	GEO Omnibus	GSE78958_Affymetrix	Clinical and GEP	Caucasian	LumA	NA	NA	NA	NA
GSM2082096	GEO Omnibus	GSE78958_Affymetrix	Clinical and GEP	Caucasian	LumA	NA	NA	NA	NA
GSM2082101	GEO Omnibus	GSE78958_Affymetrix	Clinical and GEP	Caucasian	LumA	NA	NA	NA	NA
GSM2082102	GEO Omnibus	GSE78958_Affymetrix	Clinical and GEP	Caucasian	LumA	NA	NA	NA	NA
GSM2082103	GEO Omnibus	GSE78958_Affymetrix	Clinical and GEP	Caucasian	LumB	NA	NA	NA	NA
GSM2082105	GEO Omnibus	GSE78958_Affymetrix	Clinical and GEP	Caucasian	Her2	NA	NA	NA	NA
GSM2082107	GEO Omnibus	GSE78958_Affymetrix	Clinical and GEP	Caucasian	LumB	NA	NA	NA	NA
GSM2082108	GEO Omnibus	GSE78958_Affymetrix	Clinical and GEP	Caucasian	LumA	NA	NA	NA	NA
GSM2082109	GEO Omnibus	GSE78958_Affymetrix	Clinical and GEP	Caucasian	LumB	NA	NA	NA	NA
GSM2082110	GEO Omnibus	GSE78958_Affymetrix	Clinical and GEP	Caucasian	LumA	NA	NA	NA	NA
GSM2082111	GEO Omnibus	GSE78958_Affymetrix	Clinical and GEP	Caucasian	LumA	NA	NA	NA	NA
GSM2082112	GEO Omnibus	GSE78958_Affymetrix	Clinical and GEP	Caucasian	Basal	NA	NA	NA	NA
GSM2082113	GEO Omnibus	GSE78958_Affymetrix	Clinical and GEP	Caucasian	LumB	NA	NA	NA	NA
GSM2082114	GEO Omnibus	GSE78958_Affymetrix	Clinical and GEP	Caucasian	LumA	NA	NA	NA	NA
GSM2082120	GEO Omnibus	GSE78958_Affymetrix	Clinical and GEP	Caucasian	Basal	NA	NA	NA	NA
GSM2082121	GEO Omnibus	GSE78958_Affymetrix	Clinical and GEP	Caucasian	Basal	NA	NA	NA	NA
GSM2082122	GEO Omnibus	GSE78958_Affymetrix	Clinical and GEP	Caucasian	LumA	NA	NA	NA	NA
GSM2082123	GEO Omnibus	GSE78958_Affymetrix	Clinical and GEP	Caucasian	Her2	NA	NA	NA	NA
GSM2082124	GEO Omnibus	GSE78958_Affymetrix	Clinical and GEP	Caucasian	LumA	NA	NA	NA	NA
GSM2082125	GEO Omnibus	GSE78958_Affymetrix	Clinical and GEP	Caucasian	LumA	NA	NA	NA	NA
GSM2082126	GEO Omnibus	GSE78958_Affymetrix	Clinical and GEP	Caucasian	Her2	NA	NA	NA	NA
GSM2082128	GEO Omnibus	GSE78958_Affymetrix	Clinical and GEP	Caucasian	Her2	NA	NA	NA	NA
GSM2082129	GEO Omnibus	GSE78958_Affymetrix	Clinical and GEP	Caucasian	LumB	NA	NA	NA	NA
GSM2082130	GEO Omnibus	GSE78958_Affymetrix	Clinical and GEP	Caucasian	LumA	NA	NA	NA	NA
GSM2082131	GEO Omnibus	GSE78958_Affymetrix	Clinical and GEP	Caucasian	Her2	NA	NA	NA	NA
GSM2082132	GEO Omnibus	GSE78958_Affymetrix	Clinical and GEP	Caucasian	LumB	NA	NA	NA	NA
GSM2082133	GEO Omnibus	GSE78958_Affymetrix	Clinical and GEP	Caucasian	LumB	NA	NA	NA	NA
GSM2082134	GEO Omnibus	GSE78958_Affymetrix	Clinical and GEP	Caucasian	LumB	NA	NA	NA	NA
GSM2082136	GEO Omnibus	GSE78958_Affymetrix	Clinical and GEP	Caucasian	LumA	NA	NA	NA	NA
GSM2082137	GEO Omnibus	GSE78958_Affymetrix	Clinical and GEP	Caucasian	Her2	NA	NA	NA	NA
GSM2082138	GEO Omnibus	GSE78958_Affymetrix	Clinical and GEP	Caucasian	LumA	NA	NA	NA	NA
GSM2082139	GEO Omnibus	GSE78958_Affymetrix	Clinical and GEP	Caucasian	LumA	NA	NA	NA	NA
GSM2082140	GEO Omnibus	GSE78958_Affymetrix	Clinical and GEP	Caucasian	LumA	NA	NA	NA	NA
GSM2082142	GEO Omnibus	GSE78958_Affymetrix	Clinical and GEP	Caucasian	LumA	NA	NA	NA	NA
GSM2082144	GEO Omnibus	GSE78958_Affymetrix	Clinical and GEP	Caucasian	LumB	NA	NA	NA	NA
GSM2082145	GEO Omnibus	GSE78958_Affymetrix	Clinical and GEP	Caucasian	Basal	NA	NA	NA	NA
GSM2082147	GEO Omnibus	GSE78958_Affymetrix	Clinical and GEP	Caucasian	LumA	NA	NA	NA	NA
GSM2082148	GEO Omnibus	GSE78958_Affymetrix	Clinical and GEP	Caucasian	LumA	NA	NA	NA	NA
GSM2082149	GEO Omnibus	GSE78958_Affymetrix	Clinical and GEP	Caucasian	Her2	NA	NA	NA	NA
GSM2082150	GEO Omnibus	GSE78958_Affymetrix	Clinical and GEP	Caucasian	Basal	NA	NA	NA	NA
GSM2082151	GEO Omnibus	GSE78958_Affymetrix	Clinical and GEP	Caucasian	Basal	NA	NA	NA	NA
GSM2082152	GEO Omnibus	GSE78958_Affymetrix	Clinical and GEP	Caucasian	LumA	NA	NA	NA	NA
GSM2082153	GEO Omnibus	GSE78958_Affymetrix	Clinical and GEP	Caucasian	Her2	NA	NA	NA	NA
GSM2082154	GEO Omnibus	GSE78958_Affymetrix	Clinical and GEP	Caucasian	LumA	NA	NA	NA	NA
GSM2082156	GEO Omnibus	GSE78958_Affymetrix	Clinical and GEP	Caucasian	LumA	NA	NA	NA	NA
GSM2082157	GEO Omnibus	GSE78958_Affymetrix	Clinical and GEP	Caucasian	LumA	NA	NA	NA	NA
GSM2082159	GEO Omnibus	GSE78958_Affymetrix	Clinical and GEP	Caucasian	Basal	NA	NA	NA	NA
GSM2082160	GEO Omnibus	GSE78958_Affymetrix	Clinical and GEP	Caucasian	Basal	NA	NA	NA	NA
GSM2082161	GEO Omnibus	GSE78958_Affymetrix	Clinical and GEP	Caucasian	Basal	NA	NA	NA	NA
GSM2082162	GEO Omnibus	GSE78958_Affymetrix	Clinical and GEP	Caucasian	Her2	NA	NA	NA	NA
GSM2082164	GEO Omnibus	GSE78958_Affymetrix	Clinical and GEP	Caucasian	LumA	NA	NA	NA	NA
GSM2082165	GEO Omnibus	GSE78958_Affymetrix	Clinical and GEP	Caucasian	LumB	NA	NA	NA	NA
GSM2082168	GEO Omnibus	GSE78958_Affymetrix	Clinical and GEP	Caucasian	LumA	NA	NA	NA	NA
GSM2082173	GEO Omnibus	GSE78958_Affymetrix	Clinical and GEP	Caucasian	Basal	NA	NA	NA	NA
GSM2082175	GEO Omnibus	GSE78958_Affymetrix	Clinical and GEP	Caucasian	Her2	NA	NA	NA	NA
GSM2082177	GEO Omnibus	GSE78958_Affymetrix	Clinical and GEP	Caucasian	Basal	NA	NA	NA	NA
GSM2082178	GEO Omnibus	GSE78958_Affymetrix	Clinical and GEP	Caucasian	Basal	NA	NA	NA	NA
GSM2082179	GEO Omnibus	GSE78958_Affymetrix	Clinical and GEP	Caucasian	LumB	NA	NA	NA	NA
GSM2082183	GEO Omnibus	GSE78958_Affymetrix	Clinical and GEP	Caucasian	Basal	NA	NA	NA	NA
GSM2082187	GEO Omnibus	GSE78958_Affymetrix	Clinical and GEP	Caucasian	Basal	NA	NA	NA	NA
GSM2082190	GEO Omnibus	GSE78958_Affymetrix	Clinical and GEP	Caucasian	LumB	NA	NA	NA	NA
GSM2082192	GEO Omnibus	GSE78958_Affymetrix	Clinical and GEP	Caucasian	LumA	NA	NA	NA	NA
GSM2082193	GEO Omnibus	GSE78958_Affymetrix	Clinical and GEP	Caucasian	Basal	NA	NA	NA	NA
GSM2082194	GEO Omnibus	GSE78958_Affymetrix	Clinical and GEP	Caucasian	Her2	NA	NA	NA	NA
GSM2082195	GEO Omnibus	GSE78958_Affymetrix	Clinical and GEP	Caucasian	Basal	NA	NA	NA	NA
GSM2082196	GEO Omnibus	GSE78958_Affymetrix	Clinical and GEP	Caucasian	LumB	NA	NA	NA	NA
GSM2082197	GEO Omnibus	GSE78958_Affymetrix	Clinical and GEP	Caucasian	LumA	NA	NA	NA	NA
GSM2082201	GEO Omnibus	GSE78958_Affymetrix	Clinical and GEP	Caucasian	Her2	NA	NA	NA	NA
GSM2082202	GEO Omnibus	GSE78958_Affymetrix	Clinical and GEP	Caucasian	LumA	NA	NA	NA	NA
GSM2082203	GEO Omnibus	GSE78958_Affymetrix	Clinical and GEP	Caucasian	LumA	NA	NA	NA	NA
GSM2082205	GEO Omnibus	GSE78958_Affymetrix	Clinical and GEP	Caucasian	Basal	NA	NA	NA	NA
GSM2082206	GEO Omnibus	GSE78958_Affymetrix	Clinical and GEP	Caucasian	Her2	NA	NA	NA	NA
GSM2082208	GEO Omnibus	GSE78958_Affymetrix	Clinical and GEP	Caucasian	LumA	NA	NA	NA	NA
GSM2082212	GEO Omnibus	GSE78958_Affymetrix	Clinical and GEP	Caucasian	LumA	NA	NA	NA	NA
GSM2082214	GEO Omnibus	GSE78958_Affymetrix	Clinical and GEP	Caucasian	LumA	NA	NA	NA	NA
GSM2082215	GEO Omnibus	GSE78958_Affymetrix	Clinical and GEP	Caucasian	Her2	NA	NA	NA	NA
GSM2082216	GEO Omnibus	GSE78958_Affymetrix	Clinical and GEP	Caucasian	LumA	NA	NA	NA	NA
GSM2082217	GEO Omnibus	GSE78958_Affymetrix	Clinical and GEP	Caucasian	LumA	NA	NA	NA	NA
GSM2082218	GEO Omnibus	GSE78958_Affymetrix	Clinical and GEP	Caucasian	LumB	NA	NA	NA	NA
GSM2082219	GEO Omnibus	GSE78958_Affymetrix	Clinical and GEP	Caucasian	LumB	NA	NA	NA	NA
GSM2082220	GEO Omnibus	GSE78958_Affymetrix	Clinical and GEP	Caucasian	LumB	NA	NA	NA	NA
GSM2082221	GEO Omnibus	GSE78958_Affymetrix	Clinical and GEP	Caucasian	LumA	NA	NA	NA	NA
GSM2082224	GEO Omnibus	GSE78958_Affymetrix	Clinical and GEP	Caucasian	LumA	NA	NA	NA	NA
GSM2082225	GEO Omnibus	GSE78958_Affymetrix	Clinical and GEP	Caucasian	LumA	NA	NA	NA	NA
GSM2082226	GEO Omnibus	GSE78958_Affymetrix	Clinical and GEP	Caucasian	LumB	NA	NA	NA	NA
GSM2082227	GEO Omnibus	GSE78958_Affymetrix	Clinical and GEP	Caucasian	Her2	NA	NA	NA	NA
GSM2082228	GEO Omnibus	GSE78958_Affymetrix	Clinical and GEP	Caucasian	Her2	NA	NA	NA	NA
GSM2082230	GEO Omnibus	GSE78958_Affymetrix	Clinical and GEP	Caucasian	LumA	NA	NA	NA	NA
GSM2082231	GEO Omnibus	GSE78958_Affymetrix	Clinical and GEP	Caucasian	Basal	NA	NA	NA	NA
GSM2082232	GEO Omnibus	GSE78958_Affymetrix	Clinical and GEP	Caucasian	Basal	NA	NA	NA	NA
GSM2082233	GEO Omnibus	GSE78958_Affymetrix	Clinical and GEP	Caucasian	Her2	NA	NA	NA	NA
GSM2082235	GEO Omnibus	GSE78958_Affymetrix	Clinical and GEP	Caucasian	LumB	NA	NA	NA	NA
GSM2082236	GEO Omnibus	GSE78958_Affymetrix	Clinical and GEP	Caucasian	Her2	NA	NA	NA	NA
GSM2082240	GEO Omnibus	GSE78958_Affymetrix	Clinical and GEP	Caucasian	Basal	NA	NA	NA	NA
GSM2082241	GEO Omnibus	GSE78958_Affymetrix	Clinical and GEP	Caucasian	Her2	NA	NA	NA	NA
GSM2082242	GEO Omnibus	GSE78958_Affymetrix	Clinical and GEP	Caucasian	LumA	NA	NA	NA	NA
GSM2082244	GEO Omnibus	GSE78958_Affymetrix	Clinical and GEP	Caucasian	Her2	NA	NA	NA	NA
GSM2082245	GEO Omnibus	GSE78958_Affymetrix	Clinical and GEP	Caucasian	LumA	NA	NA	NA	NA
GSM2082246	GEO Omnibus	GSE78958_Affymetrix	Clinical and GEP	Caucasian	Her2	NA	NA	NA	NA
GSM2082247	GEO Omnibus	GSE78958_Affymetrix	Clinical and GEP	Caucasian	LumA	NA	NA	NA	NA
GSM2082248	GEO Omnibus	GSE78958_Affymetrix	Clinical and GEP	Caucasian	Her2	NA	NA	NA	NA
GSM2082250	GEO Omnibus	GSE78958_Affymetrix	Clinical and GEP	Caucasian	LumA	NA	NA	NA	NA
GSM2082251	GEO Omnibus	GSE78958_Affymetrix	Clinical and GEP	Caucasian	Basal	NA	NA	NA	NA
GSM2082252	GEO Omnibus	GSE78958_Affymetrix	Clinical and GEP	Caucasian	Basal	NA	NA	NA	NA
GSM2082253	GEO Omnibus	GSE78958_Affymetrix	Clinical and GEP	Caucasian	Basal	NA	NA	NA	NA
GSM2082254	GEO Omnibus	GSE78958_Affymetrix	Clinical and GEP	Caucasian	Basal	NA	NA	NA	NA
GSM2082256	GEO Omnibus	GSE78958_Affymetrix	Clinical and GEP	Caucasian	Her2	NA	NA	NA	NA
GSM2082257	GEO Omnibus	GSE78958_Affymetrix	Clinical and GEP	Caucasian	LumA	NA	NA	NA	NA
GSM2082258	GEO Omnibus	GSE78958_Affymetrix	Clinical and GEP	Caucasian	Basal	NA	NA	NA	NA
GSM2082259	GEO Omnibus	GSE78958_Affymetrix	Clinical and GEP	Caucasian	Basal	NA	NA	NA	NA
GSM2082260	GEO Omnibus	GSE78958_Affymetrix	Clinical and GEP	Caucasian	Basal	NA	NA	NA	NA
GSM2082261	GEO Omnibus	GSE78958_Affymetrix	Clinical and GEP	Caucasian	LumA	NA	NA	NA	NA
GSM2082262	GEO Omnibus	GSE78958_Affymetrix	Clinical and GEP	Caucasian	LumA	NA	NA	NA	NA
GSM2082264	GEO Omnibus	GSE78958_Affymetrix	Clinical and GEP	Caucasian	LumB	NA	NA	NA	NA
GSM2082265	GEO Omnibus	GSE78958_Affymetrix	Clinical and GEP	Caucasian	LumB	NA	NA	NA	NA
GSM2082267	GEO Omnibus	GSE78958_Affymetrix	Clinical and GEP	Caucasian	LumB	NA	NA	NA	NA
GSM2082268	GEO Omnibus	GSE78958_Affymetrix	Clinical and GEP	Caucasian	Her2	NA	NA	NA	NA
GSM2082269	GEO Omnibus	GSE78958_Affymetrix	Clinical and GEP	Caucasian	LumB	NA	NA	NA	NA
GSM2082270	GEO Omnibus	GSE78958_Affymetrix	Clinical and GEP	Caucasian	Basal	NA	NA	NA	NA
GSM2082272	GEO Omnibus	GSE78958_Affymetrix	Clinical and GEP	Caucasian	LumA	NA	NA	NA	NA
GSM2082275	GEO Omnibus	GSE78958_Affymetrix	Clinical and GEP	Caucasian	LumA	NA	NA	NA	NA
GSM2082276	GEO Omnibus	GSE78958_Affymetrix	Clinical and GEP	Caucasian	LumA	NA	NA	NA	NA
GSM2082277	GEO Omnibus	GSE78958_Affymetrix	Clinical and GEP	Caucasian	LumA	NA	NA	NA	NA
GSM2082278	GEO Omnibus	GSE78958_Affymetrix	Clinical and GEP	Caucasian	LumA	NA	NA	NA	NA
GSM2082279	GEO Omnibus	GSE78958_Affymetrix	Clinical and GEP	Caucasian	LumA	NA	NA	NA	NA
GSM2082280	GEO Omnibus	GSE78958_Affymetrix	Clinical and GEP	Caucasian	LumA	NA	NA	NA	NA
GSM2082281	GEO Omnibus	GSE78958_Affymetrix	Clinical and GEP	Caucasian	LumA	NA	NA	NA	NA
GSM2082282	GEO Omnibus	GSE78958_Affymetrix	Clinical and GEP	Caucasian	LumA	NA	NA	NA	NA
GSM2082283	GEO Omnibus	GSE78958_Affymetrix	Clinical and GEP	Caucasian	LumA	NA	NA	NA	NA
GSM2082286	GEO Omnibus	GSE78958_Affymetrix	Clinical and GEP	Caucasian	LumB	NA	NA	NA	NA
GSM2082287	GEO Omnibus	GSE78958_Affymetrix	Clinical and GEP	Caucasian	Basal	NA	NA	NA	NA
GSM2082289	GEO Omnibus	GSE78958_Affymetrix	Clinical and GEP	Caucasian	Basal	NA	NA	NA	NA
GSM2082290	GEO Omnibus	GSE78958_Affymetrix	Clinical and GEP	Caucasian	LumB	NA	NA	NA	NA
GSM2082291	GEO Omnibus	GSE78958_Affymetrix	Clinical and GEP	Caucasian	LumA	NA	NA	NA	NA
GSM2082292	GEO Omnibus	GSE78958_Affymetrix	Clinical and GEP	Caucasian	Her2	NA	NA	NA	NA
GSM2082295	GEO Omnibus	GSE78958_Affymetrix	Clinical and GEP	Caucasian	LumA	NA	NA	NA	NA
GSM2082296	GEO Omnibus	GSE78958_Affymetrix	Clinical and GEP	Caucasian	LumA	NA	NA	NA	NA
GSM2082297	GEO Omnibus	GSE78958_Affymetrix	Clinical and GEP	Caucasian	Basal	NA	NA	NA	NA
GSM2082298	GEO Omnibus	GSE78958_Affymetrix	Clinical and GEP	Caucasian	Basal	NA	NA	NA	NA
GSM2082299	GEO Omnibus	GSE78958_Affymetrix	Clinical and GEP	Caucasian	Her2	NA	NA	NA	NA
GSM2082300	GEO Omnibus	GSE78958_Affymetrix	Clinical and GEP	Caucasian	Basal	NA	NA	NA	NA
GSM2082304	GEO Omnibus	GSE78958_Affymetrix	Clinical and GEP	Caucasian	LumB	NA	NA	NA	NA
GSM2082305	GEO Omnibus	GSE78958_Affymetrix	Clinical and GEP	Caucasian	LumB	NA	NA	NA	NA
GSM2082306	GEO Omnibus	GSE78958_Affymetrix	Clinical and GEP	Caucasian	LumA	NA	NA	NA	NA
GSM2082307	GEO Omnibus	GSE78958_Affymetrix	Clinical and GEP	Caucasian	Her2	NA	NA	NA	NA
GSM2082308	GEO Omnibus	GSE78958_Affymetrix	Clinical and GEP	Caucasian	LumA	NA	NA	NA	NA
GSM2082310	GEO Omnibus	GSE78958_Affymetrix	Clinical and GEP	Caucasian	Basal	NA	NA	NA	NA
GSM2082311	GEO Omnibus	GSE78958_Affymetrix	Clinical and GEP	Caucasian	LumA	NA	NA	NA	NA
GSM2082312	GEO Omnibus	GSE78958_Affymetrix	Clinical and GEP	Caucasian	LumB	NA	NA	NA	NA
GSM2082313	GEO Omnibus	GSE78958_Affymetrix	Clinical and GEP	Caucasian	LumA	NA	NA	NA	NA
GSM2082314	GEO Omnibus	GSE78958_Affymetrix	Clinical and GEP	Caucasian	LumB	NA	NA	NA	NA
GSM2082315	GEO Omnibus	GSE78958_Affymetrix	Clinical and GEP	Caucasian	LumA	NA	NA	NA	NA
GSM2082316	GEO Omnibus	GSE78958_Affymetrix	Clinical and GEP	Caucasian	LumA	NA	NA	NA	NA
GSM2082317	GEO Omnibus	GSE78958_Affymetrix	Clinical and GEP	Caucasian	LumA	NA	NA	NA	NA
GSM2082318	GEO Omnibus	GSE78958_Affymetrix	Clinical and GEP	Caucasian	LumA	NA	NA	NA	NA
GSM2082320	GEO Omnibus	GSE78958_Affymetrix	Clinical and GEP	Caucasian	LumA	NA	NA	NA	NA
GSM2082321	GEO Omnibus	GSE78958_Affymetrix	Clinical and GEP	Caucasian	LumA	NA	NA	NA	NA
GSM2082323	GEO Omnibus	GSE78958_Affymetrix	Clinical and GEP	Caucasian	LumB	NA	NA	NA	NA
GSM2082324	GEO Omnibus	GSE78958_Affymetrix	Clinical and GEP	Caucasian	LumB	NA	NA	NA	NA
GSM2082325	GEO Omnibus	GSE78958_Affymetrix	Clinical and GEP	Caucasian	Basal	NA	NA	NA	NA
GSM2082326	GEO Omnibus	GSE78958_Affymetrix	Clinical and GEP	Caucasian	LumA	NA	NA	NA	NA
GSM2082327	GEO Omnibus	GSE78958_Affymetrix	Clinical and GEP	Caucasian	LumB	NA	NA	NA	NA
GSM2082328	GEO Omnibus	GSE78958_Affymetrix	Clinical and GEP	Caucasian	LumA	NA	NA	NA	NA
GSM2082329	GEO Omnibus	GSE78958_Affymetrix	Clinical and GEP	Caucasian	LumA	NA	NA	NA	NA
GSM2082330	GEO Omnibus	GSE78958_Affymetrix	Clinical and GEP	Caucasian	LumB	NA	NA	NA	NA
GSM2082331	GEO Omnibus	GSE78958_Affymetrix	Clinical and GEP	Caucasian	LumB	NA	NA	NA	NA
GSM2082332	GEO Omnibus	GSE78958_Affymetrix	Clinical and GEP	Caucasian	LumA	NA	NA	NA	NA
GSM2082334	GEO Omnibus	GSE78958_Affymetrix	Clinical and GEP	Caucasian	LumA	NA	NA	NA	NA
GSM2082335	GEO Omnibus	GSE78958_Affymetrix	Clinical and GEP	Caucasian	LumA	NA	NA	NA	NA
GSM2082336	GEO Omnibus	GSE78958_Affymetrix	Clinical and GEP	Caucasian	Her2	NA	NA	NA	NA
GSM2082337	GEO Omnibus	GSE78958_Affymetrix	Clinical and GEP	Caucasian	LumA	NA	NA	NA	NA
GSM2082338	GEO Omnibus	GSE78958_Affymetrix	Clinical and GEP	Caucasian	LumA	NA	NA	NA	NA
GSM2082339	GEO Omnibus	GSE78958_Affymetrix	Clinical and GEP	Caucasian	LumB	NA	NA	NA	NA
GSM2082342	GEO Omnibus	GSE78958_Affymetrix	Clinical and GEP	Caucasian	LumB	NA	NA	NA	NA
GSM2082343	GEO Omnibus	GSE78958_Affymetrix	Clinical and GEP	Caucasian	LumB	NA	NA	NA	NA
GSM2082344	GEO Omnibus	GSE78958_Affymetrix	Clinical and GEP	Caucasian	LumA	NA	NA	NA	NA
GSM2082345	GEO Omnibus	GSE78958_Affymetrix	Clinical and GEP	Caucasian	LumA	NA	NA	NA	NA
GSM2082346	GEO Omnibus	GSE78958_Affymetrix	Clinical and GEP	Caucasian	LumA	NA	NA	NA	NA
GSM2082347	GEO Omnibus	GSE78958_Affymetrix	Clinical and GEP	Caucasian	LumA	NA	NA	NA	NA
GSM2082350	GEO Omnibus	GSE78958_Affymetrix	Clinical and GEP	Caucasian	LumA	NA	NA	NA	NA
GSM2082352	GEO Omnibus	GSE78958_Affymetrix	Clinical and GEP	Caucasian	Basal	NA	NA	NA	NA
GSM2082354	GEO Omnibus	GSE78958_Affymetrix	Clinical and GEP	Caucasian	LumA	NA	NA	NA	NA
GSM2082355	GEO Omnibus	GSE78958_Affymetrix	Clinical and GEP	Caucasian	LumA	NA	NA	NA	NA
GSM2082356	GEO Omnibus	GSE78958_Affymetrix	Clinical and GEP	Caucasian	LumA	NA	NA	NA	NA
GSM2082358	GEO Omnibus	GSE78958_Affymetrix	Clinical and GEP	Caucasian	LumB	NA	NA	NA	NA
GSM2082362	GEO Omnibus	GSE78958_Affymetrix	Clinical and GEP	Caucasian	LumA	NA	NA	NA	NA
GSM2082365	GEO Omnibus	GSE78958_Affymetrix	Clinical and GEP	Caucasian	LumA	NA	NA	NA	NA
GSM2082366	GEO Omnibus	GSE78958_Affymetrix	Clinical and GEP	Caucasian	LumA	NA	NA	NA	NA
GSM2082367	GEO Omnibus	GSE78958_Affymetrix	Clinical and GEP	Caucasian	LumB	NA	NA	NA	NA
GSM2082368	GEO Omnibus	GSE78958_Affymetrix	Clinical and GEP	Caucasian	Basal	NA	NA	NA	NA
GSM2082369	GEO Omnibus	GSE78958_Affymetrix	Clinical and GEP	Caucasian	Her2	NA	NA	NA	NA
GSM2082377	GEO Omnibus	GSE78958_Affymetrix	Clinical and GEP	Caucasian	LumB	NA	NA	NA	NA
GSM2082379	GEO Omnibus	GSE78958_Affymetrix	Clinical and GEP	Caucasian	LumA	NA	NA	NA	NA
GSM2082380	GEO Omnibus	GSE78958_Affymetrix	Clinical and GEP	Caucasian	LumA	NA	NA	NA	NA
GSM2082381	GEO Omnibus	GSE78958_Affymetrix	Clinical and GEP	Caucasian	LumB	NA	NA	NA	NA
GSM2082382	GEO Omnibus	GSE78958_Affymetrix	Clinical and GEP	Caucasian	Her2	NA	NA	NA	NA
GSM2082383	GEO Omnibus	GSE78958_Affymetrix	Clinical and GEP	Caucasian	Her2	NA	NA	NA	NA
GSM2082384	GEO Omnibus	GSE78958_Affymetrix	Clinical and GEP	Caucasian	Basal	NA	NA	NA	NA
GSM2082385	GEO Omnibus	GSE78958_Affymetrix	Clinical and GEP	Caucasian	Basal	NA	NA	NA	NA
GSM2082386	GEO Omnibus	GSE78958_Affymetrix	Clinical and GEP	Caucasian	Basal	NA	NA	NA	NA
GSM2082387	GEO Omnibus	GSE78958_Affymetrix	Clinical and GEP	Caucasian	Her2	NA	NA	NA	NA
GSM2082389	GEO Omnibus	GSE78958_Affymetrix	Clinical and GEP	Caucasian	LumA	NA	NA	NA	NA
GSM2082394	GEO Omnibus	GSE78958_Affymetrix	Clinical and GEP	Caucasian	LumA	NA	NA	NA	NA
GSM2082395	GEO Omnibus	GSE78958_Affymetrix	Clinical and GEP	Caucasian	LumA	NA	NA	NA	NA
GSM2082396	GEO Omnibus	GSE78958_Affymetrix	Clinical and GEP	Caucasian	LumA	NA	NA	NA	NA
GSM2082397	GEO Omnibus	GSE78958_Affymetrix	Clinical and GEP	Caucasian	LumA	NA	NA	NA	NA
GSM2082398	GEO Omnibus	GSE78958_Affymetrix	Clinical and GEP	Caucasian	LumB	NA	NA	NA	NA
GSM2082399	GEO Omnibus	GSE78958_Affymetrix	Clinical and GEP	Caucasian	LumA	NA	NA	NA	NA
GSM2082400	GEO Omnibus	GSE78958_Affymetrix	Clinical and GEP	Caucasian	Her2	NA	NA	NA	NA
GSM2082403	GEO Omnibus	GSE78958_Affymetrix	Clinical and GEP	Caucasian	Her2	NA	NA	NA	NA
GSM2082405	GEO Omnibus	GSE78958_Affymetrix	Clinical and GEP	Caucasian	LumA	NA	NA	NA	NA
GSM2082409	GEO Omnibus	GSE78958_Affymetrix	Clinical and GEP	Caucasian	Basal	NA	NA	NA	NA
GSM2082410	GEO Omnibus	GSE78958_Affymetrix	Clinical and GEP	Caucasian	LumA	NA	NA	NA	NA
GSM2082411	GEO Omnibus	GSE78958_Affymetrix	Clinical and GEP	Caucasian	LumA	NA	NA	NA	NA
GSM2082412	GEO Omnibus	GSE78958_Affymetrix	Clinical and GEP	Caucasian	Her2	NA	NA	NA	NA
GSM2082413	GEO Omnibus	GSE78958_Affymetrix	Clinical and GEP	Caucasian	Her2	NA	NA	NA	NA
GSM2082414	GEO Omnibus	GSE78958_Affymetrix	Clinical and GEP	Caucasian	LumA	NA	NA	NA	NA
GSM2082416	GEO Omnibus	GSE78958_Affymetrix	Clinical and GEP	Caucasian	LumB	NA	NA	NA	NA
GSM2082420	GEO Omnibus	GSE78958_Affymetrix	Clinical and GEP	Caucasian	Basal	NA	NA	NA	NA
GSM2082421	GEO Omnibus	GSE78958_Affymetrix	Clinical and GEP	Caucasian	Basal	NA	NA	NA	NA
GSM2082422	GEO Omnibus	GSE78958_Affymetrix	Clinical and GEP	Caucasian	Basal	NA	NA	NA	NA
GSM2082423	GEO Omnibus	GSE78958_Affymetrix	Clinical and GEP	Caucasian	Basal	NA	NA	NA	NA
GSM2082425	GEO Omnibus	GSE78958_Affymetrix	Clinical and GEP	Caucasian	LumA	NA	NA	NA	NA
GSM2082426	GEO Omnibus	GSE78958_Affymetrix	Clinical and GEP	Caucasian	LumA	NA	NA	NA	NA
GSM2082429	GEO Omnibus	GSE78958_Affymetrix	Clinical and GEP	Caucasian	Basal	NA	NA	NA	NA
GSM2082430	GEO Omnibus	GSE78958_Affymetrix	Clinical and GEP	Caucasian	LumA	NA	NA	NA	NA
GSM2082431	GEO Omnibus	GSE78958_Affymetrix	Clinical and GEP	Caucasian	LumB	NA	NA	NA	NA
GSM2082432	GEO Omnibus	GSE78958_Affymetrix	Clinical and GEP	Caucasian	LumA	NA	NA	NA	NA
GSM2082433	GEO Omnibus	GSE78958_Affymetrix	Clinical and GEP	Caucasian	LumA	NA	NA	NA	NA
GSM2082434	GEO Omnibus	GSE78958_Affymetrix	Clinical and GEP	Caucasian	LumB	NA	NA	NA	NA
GSM2082437	GEO Omnibus	GSE78958_Affymetrix	Clinical and GEP	Caucasian	LumB	NA	NA	NA	NA
GSM2082441	GEO Omnibus	GSE78958_Affymetrix	Clinical and GEP	Caucasian	LumB	NA	NA	NA	NA
GSM2082443	GEO Omnibus	GSE78958_Affymetrix	Clinical and GEP	Caucasian	Her2	NA	NA	NA	NA
GSM2082444	GEO Omnibus	GSE78958_Affymetrix	Clinical and GEP	Caucasian	LumA	NA	NA	NA	NA
GSM2082445	GEO Omnibus	GSE78958_Affymetrix	Clinical and GEP	Caucasian	LumA	NA	NA	NA	NA
GSM2082446	GEO Omnibus	GSE78958_Affymetrix	Clinical and GEP	Caucasian	LumA	NA	NA	NA	NA
GSM2082448	GEO Omnibus	GSE78958_Affymetrix	Clinical and GEP	Caucasian	LumA	NA	NA	NA	NA
GSM2082449	GEO Omnibus	GSE78958_Affymetrix	Clinical and GEP	Caucasian	LumB	NA	NA	NA	NA
GSM2082450	GEO Omnibus	GSE78958_Affymetrix	Clinical and GEP	Caucasian	LumB	NA	NA	NA	NA
GSM2082451	GEO Omnibus	GSE78958_Affymetrix	Clinical and GEP	Caucasian	LumA	NA	NA	NA	NA
GSM2082452	GEO Omnibus	GSE78958_Affymetrix	Clinical and GEP	Caucasian	LumB	NA	NA	NA	NA
GSM2082453	GEO Omnibus	GSE78958_Affymetrix	Clinical and GEP	Caucasian	LumA	NA	NA	NA	NA
GSM2082454	GEO Omnibus	GSE78958_Affymetrix	Clinical and GEP	Caucasian	Basal	NA	NA	NA	NA
GSM2082455	GEO Omnibus	GSE78958_Affymetrix	Clinical and GEP	Caucasian	Her2	NA	NA	NA	NA
GSM2082456	GEO Omnibus	GSE78958_Affymetrix	Clinical and GEP	Caucasian	LumA	NA	NA	NA	NA
GSM2082458	GEO Omnibus	GSE78958_Affymetrix	Clinical and GEP	Caucasian	LumB	NA	NA	NA	NA
GSM2082459	GEO Omnibus	GSE78958_Affymetrix	Clinical and GEP	Caucasian	Her2	NA	NA	NA	NA
GSM2082461	GEO Omnibus	GSE78958_Affymetrix	Clinical and GEP	Caucasian	LumB	NA	NA	NA	NA
GSM2082462	GEO Omnibus	GSE78958_Affymetrix	Clinical and GEP	Caucasian	LumA	NA	NA	NA	NA
GSM2082463	GEO Omnibus	GSE78958_Affymetrix	Clinical and GEP	Caucasian	LumA	NA	NA	NA	NA
GSM2082464	GEO Omnibus	GSE78958_Affymetrix	Clinical and GEP	Caucasian	LumB	NA	NA	NA	NA
GSM2082465	GEO Omnibus	GSE78958_Affymetrix	Clinical and GEP	Caucasian	LumB	NA	NA	NA	NA
GSM2082466	GEO Omnibus	GSE78958_Affymetrix	Clinical and GEP	Caucasian	LumA	NA	NA	NA	NA
GSM2082467	GEO Omnibus	GSE78958_Affymetrix	Clinical and GEP	Caucasian	Her2	NA	NA	NA	NA
GSM2082468	GEO Omnibus	GSE78958_Affymetrix	Clinical and GEP	Caucasian	LumA	NA	NA	NA	NA
GSM2082469	GEO Omnibus	GSE78958_Affymetrix	Clinical and GEP	Caucasian	LumA	NA	NA	NA	NA
GSM2082470	GEO Omnibus	GSE78958_Affymetrix	Clinical and GEP	Caucasian	LumA	NA	NA	NA	NA
GSM2082471	GEO Omnibus	GSE78958_Affymetrix	Clinical and GEP	Caucasian	LumB	NA	NA	NA	NA
GSM2082472	GEO Omnibus	GSE78958_Affymetrix	Clinical and GEP	Caucasian	LumA	NA	NA	NA	NA
GSM2082473	GEO Omnibus	GSE78958_Affymetrix	Clinical and GEP	Caucasian	Her2	NA	NA	NA	NA
GSM2082474	GEO Omnibus	GSE78958_Affymetrix	Clinical and GEP	Caucasian	LumB	NA	NA	NA	NA
GSM2082475	GEO Omnibus	GSE78958_Affymetrix	Clinical and GEP	Caucasian	LumB	NA	NA	NA	NA
GSM2082476	GEO Omnibus	GSE78958_Affymetrix	Clinical and GEP	Caucasian	LumA	NA	NA	NA	NA
GSM2082477	GEO Omnibus	GSE78958_Affymetrix	Clinical and GEP	Caucasian	LumB	NA	NA	NA	NA
GSM2082478	GEO Omnibus	GSE78958_Affymetrix	Clinical and GEP	Caucasian	LumA	NA	NA	NA	NA
GSM2082479	GEO Omnibus	GSE78958_Affymetrix	Clinical and GEP	Caucasian	LumA	NA	NA	NA	NA
GSM2082480	GEO Omnibus	GSE78958_Affymetrix	Clinical and GEP	Caucasian	LumA	NA	NA	NA	NA
GSM2082481	GEO Omnibus	GSE78958_Affymetrix	Clinical and GEP	Caucasian	Basal	NA	NA	NA	NA
GSM2082482	GEO Omnibus	GSE78958_Affymetrix	Clinical and GEP	Caucasian	LumA	NA	NA	NA	NA
GSM2082483	GEO Omnibus	GSE78958_Affymetrix	Clinical and GEP	Caucasian	LumA	NA	NA	NA	NA
GSM2082484	GEO Omnibus	GSE78958_Affymetrix	Clinical and GEP	Caucasian	LumA	NA	NA	NA	NA
GSM2082485	GEO Omnibus	GSE78958_Affymetrix	Clinical and GEP	Caucasian	Her2	NA	NA	NA	NA
GSM2082486	GEO Omnibus	GSE78958_Affymetrix	Clinical and GEP	Caucasian	Her2	NA	NA	NA	NA
GSM2082487	GEO Omnibus	GSE78958_Affymetrix	Clinical and GEP	Caucasian	Her2	NA	NA	NA	NA
GSM2082488	GEO Omnibus	GSE78958_Affymetrix	Clinical and GEP	Caucasian	LumA	NA	NA	NA	NA
GSM2082490	GEO Omnibus	GSE78958_Affymetrix	Clinical and GEP	Caucasian	LumA	NA	NA	NA	NA
GSM2082491	GEO Omnibus	GSE78958_Affymetrix	Clinical and GEP	Caucasian	LumA	NA	NA	NA	NA
GSM2082492	GEO Omnibus	GSE78958_Affymetrix	Clinical and GEP	Caucasian	LumA	NA	NA	NA	NA
GSM2082493	GEO Omnibus	GSE78958_Affymetrix	Clinical and GEP	Caucasian	LumA	NA	NA	NA	NA
GSM2082494	GEO Omnibus	GSE78958_Affymetrix	Clinical and GEP	Caucasian	LumA	NA	NA	NA	NA
GSM2082495	GEO Omnibus	GSE78958_Affymetrix	Clinical and GEP	Caucasian	LumA	NA	NA	NA	NA
GSM2082496	GEO Omnibus	GSE78958_Affymetrix	Clinical and GEP	Caucasian	LumA	NA	NA	NA	NA
GSM2082497	GEO Omnibus	GSE78958_Affymetrix	Clinical and GEP	Caucasian	LumA	NA	NA	NA	NA
GSM2082498	GEO Omnibus	GSE78958_Affymetrix	Clinical and GEP	Caucasian	LumA	NA	NA	NA	NA
GSM2082499	GEO Omnibus	GSE78958_Affymetrix	Clinical and GEP	Caucasian	LumA	NA	NA	NA	NA
GSM2082500	GEO Omnibus	GSE78958_Affymetrix	Clinical and GEP	Caucasian	LumA	NA	NA	NA	NA
GSM2082501	GEO Omnibus	GSE78958_Affymetrix	Clinical and GEP	Caucasian	Her2	NA	NA	NA	NA
GSM2082502	GEO Omnibus	GSE78958_Affymetrix	Clinical and GEP	Caucasian	LumA	NA	NA	NA	NA
GSM2082503	GEO Omnibus	GSE78958_Affymetrix	Clinical and GEP	Caucasian	LumA	NA	NA	NA	NA
GSM2082504	GEO Omnibus	GSE78958_Affymetrix	Clinical and GEP	Caucasian	LumA	NA	NA	NA	NA
GSM2082505	GEO Omnibus	GSE78958_Affymetrix	Clinical and GEP	Caucasian	LumA	NA	NA	NA	NA
GSM2082506	GEO Omnibus	GSE78958_Affymetrix	Clinical and GEP	Caucasian	LumA	NA	NA	NA	NA
GSM2082508	GEO Omnibus	GSE78958_Affymetrix	Clinical and GEP	Caucasian	Her2	NA	NA	NA	NA
GSM231884	GEO Omnibus	GSE2109_Affymetrix	Clinical and GEP	Caucasian	Her2	HR+/HER2+	55	Old	III
GSM231887	GEO Omnibus	GSE2109_Affymetrix	Clinical and GEP	Caucasian	Basal	TN	55	Old	III
GSM231892	GEO Omnibus	GSE2109_Affymetrix	Clinical and GEP	Caucasian	Her2	NA	75	Old	NA
GSM231902	GEO Omnibus	GSE2109_Affymetrix	Clinical and GEP	Caucasian	Her2	NA	55	Old	NA
GSM231917	GEO Omnibus	GSE2109_Affymetrix	Clinical and GEP	Caucasian	LumA	HR+/HER2-	75	Old	II
GSM231918	GEO Omnibus	GSE2109_Affymetrix	Clinical and GEP	Caucasian	Basal	TN	65	Old	III
GSM231919	GEO Omnibus	GSE2109_Affymetrix	Clinical and GEP	Caucasian	LumA	HR+/HER2-	75	Old	II
GSM231932	GEO Omnibus	GSE2109_Affymetrix	Clinical and GEP	Caucasian	LumA	HR+/HER2-	65	Old	II
GSM231976	GEO Omnibus	GSE2109_Affymetrix	Clinical and GEP	Caucasian	LumA	HR+/HER2-	65	Old	II
GSM231992	GEO Omnibus	GSE2109_Affymetrix	Clinical and GEP	Caucasian	LumA	NA	75	Old	NA
GSM277681	GEO Omnibus	GSE2109_Affymetrix	Clinical and GEP	Caucasian	Basal	TN	55	Old	III
GSM277682	GEO Omnibus	GSE2109_Affymetrix	Clinical and GEP	Caucasian	LumA	HR+/HER2+	65	Old	II
GSM277685	GEO Omnibus	GSE2109_Affymetrix	Clinical and GEP	Caucasian	Basal	HER2+	45	Young	III
GSM277688	GEO Omnibus	GSE2109_Affymetrix	Clinical and GEP	Caucasian	LumB	NA	75	Old	NA
GSM277734	GEO Omnibus	GSE2109_Affymetrix	Clinical and GEP	Caucasian	LumB	NA	75	Old	NA
GSM301653	GEO Omnibus	GSE2109_Affymetrix	Clinical and GEP	Caucasian	Basal	TN	45	Young	III
GSM301657	GEO Omnibus	GSE2109_Affymetrix	Clinical and GEP	Caucasian	LumA	HR+/HER2-	65	Old	II
GSM301663	GEO Omnibus	GSE2109_Affymetrix	Clinical and GEP	Caucasian	Basal	NA	65	Old	NA
GSM301664	GEO Omnibus	GSE2109_Affymetrix	Clinical and GEP	Caucasian	LumB	NA	65	Old	NA
GSM301686	GEO Omnibus	GSE2109_Affymetrix	Clinical and GEP	Caucasian	Basal	HR+/HER2-	35	Young	III
GSM301688	GEO Omnibus	GSE2109_Affymetrix	Clinical and GEP	Caucasian	LumA	HR+/HER2-	85	Old	III
GSM301690	GEO Omnibus	GSE2109_Affymetrix	Clinical and GEP	Caucasian	Basal	HR+/HER2+	35	Young	III
GSM325787	GEO Omnibus	GSE2109_Affymetrix	Clinical and GEP	Caucasian	Basal	TN	85	Old	III
GSM325788	GEO Omnibus	GSE2109_Affymetrix	Clinical and GEP	Caucasian	LumA	HR+/HER2-	85	Old	II
GSM325792	GEO Omnibus	GSE2109_Affymetrix	Clinical and GEP	Caucasian	LumA	HR+/HER2-	45	Young	I
GSM325826	GEO Omnibus	GSE2109_Affymetrix	Clinical and GEP	Caucasian	LumB	HR+/HER2-	45	Young	III
GSM325837	GEO Omnibus	GSE2109_Affymetrix	Clinical and GEP	Caucasian	LumB	NA	55	Old	NA
GSM325845	GEO Omnibus	GSE2109_Affymetrix	Clinical and GEP	Caucasian	Basal	NA	85	Old	NA
GSM353926	GEO Omnibus	GSE2109_Affymetrix	Clinical and GEP	Caucasian	Her2	NA	65	Old	NA
GSM505327	GEO Omnibus	GSE16716_Affymetrix	Clinical and GEP	Caucasian	LumA	HR+/HER2-	57	Old	II
GSM505330	GEO Omnibus	GSE16716_Affymetrix	Clinical and GEP	Caucasian	LumA	HR+/HER2-	54	Old	II
GSM505333	GEO Omnibus	GSE16716_Affymetrix	Clinical and GEP	Caucasian	Basal	TN	29	Young	III
GSM505336	GEO Omnibus	GSE16716_Affymetrix	Clinical and GEP	Caucasian	Basal	HR+/HER2-	61	Old	III
GSM505337	GEO Omnibus	GSE16716_Affymetrix	Clinical and GEP	Caucasian	LumA	HR+/HER2-	38	Young	III
GSM505340	GEO Omnibus	GSE16716_Affymetrix	Clinical and GEP	Caucasian	Her2	HER2+	54	Old	III
GSM505341	GEO Omnibus	GSE16716_Affymetrix	Clinical and GEP	Caucasian	Her2	HR+/HER2+	44	Young	III
GSM505344	GEO Omnibus	GSE16716_Affymetrix	Clinical and GEP	Caucasian	Basal	NA	44	Young	NA
GSM505345	GEO Omnibus	GSE16716_Affymetrix	Clinical and GEP	Caucasian	Basal	TN	65	Old	III
GSM505346	GEO Omnibus	GSE16716_Affymetrix	Clinical and GEP	Caucasian	LumB	HR+/HER2-	62	Old	III
GSM505347	GEO Omnibus	GSE16716_Affymetrix	Clinical and GEP	Caucasian	LumA	HR+/HER2-	67	Old	II
GSM505348	GEO Omnibus	GSE16716_Affymetrix	Clinical and GEP	Caucasian	LumA	HR+/HER2-	38	Young	III
GSM505350	GEO Omnibus	GSE16716_Affymetrix	Clinical and GEP	Caucasian	Her2	TN	67	Old	II
GSM505351	GEO Omnibus	GSE16716_Affymetrix	Clinical and GEP	Caucasian	Basal	TN	50	Old	III
GSM505352	GEO Omnibus	GSE16716_Affymetrix	Clinical and GEP	Caucasian	LumA	HR+/HER2-	75	Old	II
GSM505355	GEO Omnibus	GSE16716_Affymetrix	Clinical and GEP	Caucasian	LumA	HR+/HER2-	31	Young	II
GSM505359	GEO Omnibus	GSE16716_Affymetrix	Clinical and GEP	Caucasian	Basal	TN	48	Old	III
GSM505360	GEO Omnibus	GSE16716_Affymetrix	Clinical and GEP	Caucasian	Basal	TN	52	Old	III
GSM505361	GEO Omnibus	GSE16716_Affymetrix	Clinical and GEP	Caucasian	LumA	HR+/HER2-	52	Old	II
GSM505362	GEO Omnibus	GSE16716_Affymetrix	Clinical and GEP	Caucasian	LumA	HR+/HER2+	51	Old	III
GSM505363	GEO Omnibus	GSE16716_Affymetrix	Clinical and GEP	Caucasian	LumB	HR+/HER2-	59	Old	II
GSM505364	GEO Omnibus	GSE16716_Affymetrix	Clinical and GEP	Caucasian	LumA	HR+/HER2-	51	Old	II
GSM505365	GEO Omnibus	GSE16716_Affymetrix	Clinical and GEP	Caucasian	LumA	HR+/HER2-	34	Young	II
GSM505366	GEO Omnibus	GSE16716_Affymetrix	Clinical and GEP	Caucasian	LumA	HR+/HER2-	57	Old	II
GSM505367	GEO Omnibus	GSE16716_Affymetrix	Clinical and GEP	Caucasian	LumB	HR+/HER2+	39	Young	III
GSM505368	GEO Omnibus	GSE16716_Affymetrix	Clinical and GEP	Caucasian	LumA	HR+/HER2-	52	Old	I
GSM505369	GEO Omnibus	GSE16716_Affymetrix	Clinical and GEP	Caucasian	Basal	HR+/HER2-	59	Old	III
GSM505370	GEO Omnibus	GSE16716_Affymetrix	Clinical and GEP	Caucasian	Basal	TN	35	Young	III
GSM505373	GEO Omnibus	GSE16716_Affymetrix	Clinical and GEP	Caucasian	Her2	HER2+	54	Old	III
GSM505374	GEO Omnibus	GSE16716_Affymetrix	Clinical and GEP	Caucasian	LumA	HR+/HER2-	47	Old	III
GSM505375	GEO Omnibus	GSE16716_Affymetrix	Clinical and GEP	Caucasian	LumA	HR+/HER2-	75	Old	II
GSM505376	GEO Omnibus	GSE16716_Affymetrix	Clinical and GEP	Caucasian	Her2	HER2+	58	Old	III
GSM505377	GEO Omnibus	GSE16716_Affymetrix	Clinical and GEP	Caucasian	Her2	HER2+	58	Old	III
GSM505378	GEO Omnibus	GSE16716_Affymetrix	Clinical and GEP	Caucasian	LumB	HR+/HER2-	53	Old	II
GSM505379	GEO Omnibus	GSE16716_Affymetrix	Clinical and GEP	Caucasian	LumB	HR+/HER2-	53	Old	II
GSM505380	GEO Omnibus	GSE16716_Affymetrix	Clinical and GEP	Caucasian	Her2	HER2+	39	Young	III
GSM505381	GEO Omnibus	GSE16716_Affymetrix	Clinical and GEP	Caucasian	Her2	HER2+	39	Young	III
GSM505386	GEO Omnibus	GSE16716_Affymetrix	Clinical and GEP	Caucasian	Her2	HER2+	55	Old	III
GSM505387	GEO Omnibus	GSE16716_Affymetrix	Clinical and GEP	Caucasian	Her2	HER2+	55	Old	III
GSM505392	GEO Omnibus	GSE16716_Affymetrix	Clinical and GEP	Caucasian	LumA	HR+/HER2-	71	Old	III
GSM505393	GEO Omnibus	GSE16716_Affymetrix	Clinical and GEP	Caucasian	LumA	HR+/HER2-	71	Old	III
GSM505394	GEO Omnibus	GSE16716_Affymetrix	Clinical and GEP	Caucasian	Her2	HR+/HER2+	52	Old	III
GSM505395	GEO Omnibus	GSE16716_Affymetrix	Clinical and GEP	Caucasian	Her2	HR+/HER2+	52	Old	III
GSM505396	GEO Omnibus	GSE16716_Affymetrix	Clinical and GEP	Caucasian	LumA	HR+/HER2-	54	Old	II
GSM505397	GEO Omnibus	GSE16716_Affymetrix	Clinical and GEP	Caucasian	LumA	HR+/HER2-	54	Old	II
GSM505402	GEO Omnibus	GSE16716_Affymetrix	Clinical and GEP	Caucasian	LumA	HR+/HER2-	52	Old	II
GSM505403	GEO Omnibus	GSE16716_Affymetrix	Clinical and GEP	Caucasian	LumA	HR+/HER2-	52	Old	II
GSM505404	GEO Omnibus	GSE16716_Affymetrix	Clinical and GEP	Caucasian	LumA	HR+/HER2+	73	Old	II
GSM505405	GEO Omnibus	GSE16716_Affymetrix	Clinical and GEP	Caucasian	LumA	HR+/HER2+	73	Old	II
GSM505406	GEO Omnibus	GSE16716_Affymetrix	Clinical and GEP	Caucasian	LumA	HR+/HER2-	79	Old	III
GSM505407	GEO Omnibus	GSE16716_Affymetrix	Clinical and GEP	Caucasian	LumA	HR+/HER2-	79	Old	III
GSM505408	GEO Omnibus	GSE16716_Affymetrix	Clinical and GEP	Caucasian	LumB	HR+/HER2-	67	Old	III
GSM505409	GEO Omnibus	GSE16716_Affymetrix	Clinical and GEP	Caucasian	LumB	HR+/HER2-	67	Old	III
GSM505410	GEO Omnibus	GSE16716_Affymetrix	Clinical and GEP	Caucasian	LumB	HR+/HER2+	39	Young	III
GSM505413	GEO Omnibus	GSE16716_Affymetrix	Clinical and GEP	Caucasian	Basal	TN	51	Old	II
GSM505414	GEO Omnibus	GSE16716_Affymetrix	Clinical and GEP	Caucasian	LumA	HR+/HER2+	79	Old	III
GSM505415	GEO Omnibus	GSE16716_Affymetrix	Clinical and GEP	Caucasian	LumA	HR+/HER2-	50	Old	III
GSM505416	GEO Omnibus	GSE16716_Affymetrix	Clinical and GEP	Caucasian	LumA	NA	48	Old	NA
GSM505417	GEO Omnibus	GSE16716_Affymetrix	Clinical and GEP	Caucasian	Basal	HER2+	51	Old	III
GSM505418	GEO Omnibus	GSE16716_Affymetrix	Clinical and GEP	Caucasian	Her2	HER2+	55	Old	III
GSM505419	GEO Omnibus	GSE16716_Affymetrix	Clinical and GEP	Caucasian	Her2	HER2+	62	Old	III
GSM505420	GEO Omnibus	GSE16716_Affymetrix	Clinical and GEP	Caucasian	LumA	HR+/HER2-	46	Old	II
GSM505421	GEO Omnibus	GSE16716_Affymetrix	Clinical and GEP	Caucasian	Basal	TN	60	Old	III
GSM505423	GEO Omnibus	GSE16716_Affymetrix	Clinical and GEP	Caucasian	Basal	TN	48	Old	III
GSM505424	GEO Omnibus	GSE16716_Affymetrix	Clinical and GEP	Caucasian	Her2	HR+/HER2-	44	Young	II
GSM505426	GEO Omnibus	GSE16716_Affymetrix	Clinical and GEP	Caucasian	LumA	HR+/HER2-	56	Old	II
GSM505427	GEO Omnibus	GSE16716_Affymetrix	Clinical and GEP	Caucasian	LumB	HR+/HER2-	67	Old	III
GSM505428	GEO Omnibus	GSE16716_Affymetrix	Clinical and GEP	Caucasian	Basal	TN	38	Young	III
GSM505429	GEO Omnibus	GSE16716_Affymetrix	Clinical and GEP	Caucasian	LumA	HR+/HER2+	28	Young	III
GSM505430	GEO Omnibus	GSE16716_Affymetrix	Clinical and GEP	Caucasian	LumB	HR+/HER2-	42	Young	II
GSM505431	GEO Omnibus	GSE16716_Affymetrix	Clinical and GEP	Caucasian	LumB	HR+/HER2+	65	Old	III
GSM505432	GEO Omnibus	GSE16716_Affymetrix	Clinical and GEP	Caucasian	LumA	NA	64	Old	NA
GSM505433	GEO Omnibus	GSE16716_Affymetrix	Clinical and GEP	Caucasian	LumA	HR+/HER2-	35	Young	II
GSM505434	GEO Omnibus	GSE16716_Affymetrix	Clinical and GEP	Caucasian	Her2	HER2+	45	Young	III
GSM505438	GEO Omnibus	GSE16716_Affymetrix	Clinical and GEP	Caucasian	Basal	TN	38	Young	III
GSM505440	GEO Omnibus	GSE16716_Affymetrix	Clinical and GEP	Caucasian	LumA	NA	64	Old	NA
GSM505441	GEO Omnibus	GSE16716_Affymetrix	Clinical and GEP	Caucasian	LumB	HR+/HER2+	65	Old	III
GSM505442	GEO Omnibus	GSE16716_Affymetrix	Clinical and GEP	Caucasian	LumB	HR+/HER2-	67	Old	III
GSM505443	GEO Omnibus	GSE16716_Affymetrix	Clinical and GEP	Caucasian	LumA	HR+/HER2+	28	Young	III
GSM505444	GEO Omnibus	GSE16716_Affymetrix	Clinical and GEP	Caucasian	LumB	HR+/HER2-	42	Young	II
GSM505445	GEO Omnibus	GSE16716_Affymetrix	Clinical and GEP	Caucasian	Her2	HER2+	45	Young	III
GSM505446	GEO Omnibus	GSE16716_Affymetrix	Clinical and GEP	Caucasian	LumA	HR+/HER2-	35	Young	II
GSM505449	GEO Omnibus	GSE16716_Affymetrix	Clinical and GEP	Caucasian	LumA	HR+/HER2-	41	Young	III
GSM505451	GEO Omnibus	GSE16716_Affymetrix	Clinical and GEP	Caucasian	LumA	HR+/HER2-	47	Old	II
GSM505452	GEO Omnibus	GSE16716_Affymetrix	Clinical and GEP	Caucasian	LumA	NA	36	Young	NA
GSM505453	GEO Omnibus	GSE16716_Affymetrix	Clinical and GEP	Caucasian	LumB	HR+/HER2-	40	Young	II
GSM505456	GEO Omnibus	GSE16716_Affymetrix	Clinical and GEP	Caucasian	LumA	HR+/HER2-	46	Old	II
GSM505458	GEO Omnibus	GSE16716_Affymetrix	Clinical and GEP	Caucasian	LumA	HR+/HER2-	55	Old	II
GSM505459	GEO Omnibus	GSE16716_Affymetrix	Clinical and GEP	Caucasian	Her2	NA	62	Old	NA
GSM505466	GEO Omnibus	GSE16716_Affymetrix	Clinical and GEP	Caucasian	Basal	TN	50	Old	III
GSM505467	GEO Omnibus	GSE16716_Affymetrix	Clinical and GEP	Caucasian	Basal	TN	46	Old	II
GSM505469	GEO Omnibus	GSE16716_Affymetrix	Clinical and GEP	Caucasian	LumA	HR+/HER2-	52	Old	II
GSM505473	GEO Omnibus	GSE16716_Affymetrix	Clinical and GEP	Caucasian	LumB	HR+/HER2-	62	Old	III
GSM505475	GEO Omnibus	GSE16716_Affymetrix	Clinical and GEP	Caucasian	Basal	TN	38	Young	III
GSM505476	GEO Omnibus	GSE16716_Affymetrix	Clinical and GEP	Caucasian	LumB	NA	61	Old	NA
GSM505477	GEO Omnibus	GSE16716_Affymetrix	Clinical and GEP	Caucasian	LumA	HR+/HER2-	48	Old	II
GSM505479	GEO Omnibus	GSE16716_Affymetrix	Clinical and GEP	Caucasian	LumB	HR+/HER2-	46	Old	III
GSM505481	GEO Omnibus	GSE16716_Affymetrix	Clinical and GEP	Caucasian	LumB	HR+/HER2-	46	Old	III
GSM505483	GEO Omnibus	GSE16716_Affymetrix	Clinical and GEP	Caucasian	LumB	HR+/HER2-	57	Old	II
GSM505484	GEO Omnibus	GSE16716_Affymetrix	Clinical and GEP	Caucasian	LumA	HR+/HER2-	55	Old	II
GSM505485	GEO Omnibus	GSE16716_Affymetrix	Clinical and GEP	Caucasian	LumB	HR+/HER2-	41	Young	II
GSM505486	GEO Omnibus	GSE16716_Affymetrix	Clinical and GEP	Caucasian	LumB	HR+/HER2-	50	Old	II
GSM505487	GEO Omnibus	GSE16716_Affymetrix	Clinical and GEP	Caucasian	Her2	TN	63	Old	III
GSM505503	GEO Omnibus	GSE16716_Affymetrix	Clinical and GEP	Caucasian	Basal	TN	60	Old	III
GSM505504	GEO Omnibus	GSE16716_Affymetrix	Clinical and GEP	Caucasian	Basal	HER2+	51	Old	III
GSM505506	GEO Omnibus	GSE16716_Affymetrix	Clinical and GEP	Caucasian	LumA	HR+/HER2-	42	Young	II
GSM505507	GEO Omnibus	GSE16716_Affymetrix	Clinical and GEP	Caucasian	LumA	HER2+	49	Old	III
GSM505509	GEO Omnibus	GSE16716_Affymetrix	Clinical and GEP	Caucasian	LumA	HR+/HER2-	45	Young	II
GSM505510	GEO Omnibus	GSE16716_Affymetrix	Clinical and GEP	Caucasian	LumA	HR+/HER2-	46	Old	III
GSM505511	GEO Omnibus	GSE16716_Affymetrix	Clinical and GEP	Caucasian	Her2	HER2+	53	Old	II
GSM505512	GEO Omnibus	GSE16716_Affymetrix	Clinical and GEP	Caucasian	LumA	HR+/HER2-	26	Young	II
GSM505513	GEO Omnibus	GSE16716_Affymetrix	Clinical and GEP	Caucasian	Basal	HR+/HER2-	42	Young	III
GSM505514	GEO Omnibus	GSE16716_Affymetrix	Clinical and GEP	Caucasian	Basal	TN	44	Young	III
GSM505518	GEO Omnibus	GSE16716_Affymetrix	Clinical and GEP	Caucasian	Basal	HR+/HER2-	56	Old	III
GSM505520	GEO Omnibus	GSE16716_Affymetrix	Clinical and GEP	Caucasian	LumA	HR+/HER2-	42	Young	I
GSM505522	GEO Omnibus	GSE16716_Affymetrix	Clinical and GEP	Caucasian	LumA	HR+/HER2+	65	Old	II
GSM505527	GEO Omnibus	GSE16716_Affymetrix	Clinical and GEP	Caucasian	Basal	NA	60	Old	NA
GSM505529	GEO Omnibus	GSE16716_Affymetrix	Clinical and GEP	Caucasian	LumA	HR+/HER2-	50	Old	II
GSM505531	GEO Omnibus	GSE16716_Affymetrix	Clinical and GEP	Caucasian	Her2	HER2+	46	Old	III
GSM505532	GEO Omnibus	GSE16716_Affymetrix	Clinical and GEP	Caucasian	LumA	HR+/HER2-	44	Young	III
GSM505533	GEO Omnibus	GSE16716_Affymetrix	Clinical and GEP	Caucasian	Basal	NA	50	Old	NA
GSM505534	GEO Omnibus	GSE16716_Affymetrix	Clinical and GEP	Caucasian	Basal	HR+/HER2-	66	Old	II
GSM505539	GEO Omnibus	GSE16716_Affymetrix	Clinical and GEP	Caucasian	LumA	HR+/HER2-	47	Old	II
GSM505540	GEO Omnibus	GSE16716_Affymetrix	Clinical and GEP	Caucasian	Basal	TN	57	Old	III
GSM505541	GEO Omnibus	GSE16716_Affymetrix	Clinical and GEP	Caucasian	Basal	TN	62	Old	III
GSM505542	GEO Omnibus	GSE16716_Affymetrix	Clinical and GEP	Caucasian	Her2	HR+/HER2-	55	Old	II
GSM505543	GEO Omnibus	GSE16716_Affymetrix	Clinical and GEP	Caucasian	Basal	TN	68	Old	III
GSM505544	GEO Omnibus	GSE16716_Affymetrix	Clinical and GEP	Caucasian	LumA	HR+/HER2-	39	Young	II
GSM505546	GEO Omnibus	GSE16716_Affymetrix	Clinical and GEP	Caucasian	Her2	HER2+	70	Old	III
GSM505548	GEO Omnibus	GSE16716_Affymetrix	Clinical and GEP	Caucasian	Basal	HR+/HER2-	51	Old	II
GSM505549	GEO Omnibus	GSE16716_Affymetrix	Clinical and GEP	Caucasian	LumA	HR+/HER2-	50	Old	I
GSM505550	GEO Omnibus	GSE16716_Affymetrix	Clinical and GEP	Caucasian	LumA	HR+/HER2-	67	Old	II
GSM505552	GEO Omnibus	GSE16716_Affymetrix	Clinical and GEP	Caucasian	Basal	TN	40	Young	III
GSM505553	GEO Omnibus	GSE16716_Affymetrix	Clinical and GEP	Caucasian	Basal	TN	50	Old	III
GSM505554	GEO Omnibus	GSE16716_Affymetrix	Clinical and GEP	Caucasian	Basal	TN	52	Old	III
GSM505557	GEO Omnibus	GSE16716_Affymetrix	Clinical and GEP	Caucasian	LumA	HR+/HER2-	41	Young	II
GSM505558	GEO Omnibus	GSE16716_Affymetrix	Clinical and GEP	Caucasian	Basal	NA	65	Old	NA
GSM505559	GEO Omnibus	GSE16716_Affymetrix	Clinical and GEP	Caucasian	LumB	HR+/HER2-	61	Old	III
GSM505560	GEO Omnibus	GSE16716_Affymetrix	Clinical and GEP	Caucasian	LumB	HR+/HER2-	66	Old	II
GSM505564	GEO Omnibus	GSE16716_Affymetrix	Clinical and GEP	Caucasian	Basal	TN	49	Old	III
GSM505566	GEO Omnibus	GSE16716_Affymetrix	Clinical and GEP	Caucasian	Basal	TN	57	Old	III
GSM505567	GEO Omnibus	GSE16716_Affymetrix	Clinical and GEP	Caucasian	LumA	HR+/HER2-	58	Old	II
GSM505570	GEO Omnibus	GSE16716_Affymetrix	Clinical and GEP	Caucasian	Her2	TN	43	Young	II
GSM505571	GEO Omnibus	GSE16716_Affymetrix	Clinical and GEP	Caucasian	LumB	HR+/HER2-	30	Young	III
GSM505573	GEO Omnibus	GSE16716_Affymetrix	Clinical and GEP	Caucasian	LumB	NA	64	Old	NA
GSM505574	GEO Omnibus	GSE16716_Affymetrix	Clinical and GEP	Caucasian	Basal	NA	72	Old	NA
GSM505576	GEO Omnibus	GSE16716_Affymetrix	Clinical and GEP	Caucasian	LumA	HR+/HER2-	50	Old	II
GSM505577	GEO Omnibus	GSE16716_Affymetrix	Clinical and GEP	Caucasian	LumA	HR+/HER2-	59	Old	III
GSM505578	GEO Omnibus	GSE16716_Affymetrix	Clinical and GEP	Caucasian	LumA	HR+/HER2-	53	Old	I
GSM505579	GEO Omnibus	GSE16716_Affymetrix	Clinical and GEP	Caucasian	LumA	HR+/HER2-	73	Old	I
GSM505580	GEO Omnibus	GSE16716_Affymetrix	Clinical and GEP	Caucasian	Basal	TN	46	Old	II
GSM505581	GEO Omnibus	GSE16716_Affymetrix	Clinical and GEP	Caucasian	LumA	HR+/HER2-	47	Old	II
GSM505582	GEO Omnibus	GSE16716_Affymetrix	Clinical and GEP	Caucasian	LumB	HR+/HER2-	43	Young	III
GSM505584	GEO Omnibus	GSE16716_Affymetrix	Clinical and GEP	Caucasian	Basal	TN	51	Old	III
GSM505585	GEO Omnibus	GSE16716_Affymetrix	Clinical and GEP	Caucasian	LumA	HR+/HER2-	53	Old	II
GSM505588	GEO Omnibus	GSE16716_Affymetrix	Clinical and GEP	Caucasian	Basal	TN	36	Young	III
GSM505590	GEO Omnibus	GSE16716_Affymetrix	Clinical and GEP	Caucasian	LumA	HR+/HER2-	46	Old	I
GSM505592	GEO Omnibus	GSE16716_Affymetrix	Clinical and GEP	Caucasian	Basal	TN	50	Old	III
GSM505594	GEO Omnibus	GSE16716_Affymetrix	Clinical and GEP	Caucasian	LumA	HR+/HER2-	44	Young	II
GSM505596	GEO Omnibus	GSE16716_Affymetrix	Clinical and GEP	Caucasian	LumB	HR+/HER2-	49	Old	II
GSM505597	GEO Omnibus	GSE16716_Affymetrix	Clinical and GEP	Caucasian	LumA	HR+/HER2-	62	Old	III
GSM505598	GEO Omnibus	GSE16716_Affymetrix	Clinical and GEP	Caucasian	LumA	HR+/HER2-	51	Old	II
GSM505599	GEO Omnibus	GSE16716_Affymetrix	Clinical and GEP	Caucasian	LumA	HR+/HER2-	49	Old	II
GSM505600	GEO Omnibus	GSE16716_Affymetrix	Clinical and GEP	Caucasian	LumA	HR+/HER2-	40	Young	II
GSM505601	GEO Omnibus	GSE16716_Affymetrix	Clinical and GEP	Caucasian	LumA	HR+/HER2-	53	Old	I
GSM505602	GEO Omnibus	GSE16716_Affymetrix	Clinical and GEP	Caucasian	LumB	HR+/HER2-	58	Old	III
GSM505603	GEO Omnibus	GSE16716_Affymetrix	Clinical and GEP	Caucasian	LumA	HR+/HER2-	64	Old	II
GSM505604	GEO Omnibus	GSE16716_Affymetrix	Clinical and GEP	Caucasian	LumB	HR+/HER2-	45	Young	II
GSM508012	GEO Omnibus	GSE20271_Affymetrix	Clinical and GEP	Caucasian	Basal	TN	48	Old	III
GSM508014	GEO Omnibus	GSE20271_Affymetrix	Clinical and GEP	Caucasian	Basal	HER2+	45	Young	III
GSM508015	GEO Omnibus	GSE20271_Affymetrix	Clinical and GEP	Caucasian	LumA	HR+/HER2-	39	Young	II
GSM508016	GEO Omnibus	GSE20271_Affymetrix	Clinical and GEP	Caucasian	LumA	HR+/HER2-	49	Old	I
GSM508017	GEO Omnibus	GSE20271_Affymetrix	Clinical and GEP	Caucasian	Her2	HER2+	39	Young	II
GSM508018	GEO Omnibus	GSE20271_Affymetrix	Clinical and GEP	Caucasian	LumA	HR+/HER2+	48	Old	III
GSM508020	GEO Omnibus	GSE20271_Affymetrix	Clinical and GEP	Caucasian	LumA	HR+/HER2-	42	Young	II
GSM508022	GEO Omnibus	GSE20271_Affymetrix	Clinical and GEP	Caucasian	LumB	NA	45	Young	NA
GSM508023	GEO Omnibus	GSE20271_Affymetrix	Clinical and GEP	Caucasian	LumA	HR+/HER2-	62	Old	II
GSM508025	GEO Omnibus	GSE20271_Affymetrix	Clinical and GEP	Caucasian	LumA	NA	50	Old	NA
GSM508026	GEO Omnibus	GSE20271_Affymetrix	Clinical and GEP	Caucasian	LumA	HR+/HER2-	55	Old	II
GSM508027	GEO Omnibus	GSE20271_Affymetrix	Clinical and GEP	Caucasian	LumA	HR+/HER2-	46	Old	I
GSM508028	GEO Omnibus	GSE20271_Affymetrix	Clinical and GEP	Caucasian	LumB	HR+/HER2-	45	Young	I
GSM508029	GEO Omnibus	GSE20271_Affymetrix	Clinical and GEP	Caucasian	Her2	HER2+	73	Old	III
GSM508030	GEO Omnibus	GSE20271_Affymetrix	Clinical and GEP	Caucasian	LumA	HR+/HER2-	50	Old	II
GSM508031	GEO Omnibus	GSE20271_Affymetrix	Clinical and GEP	Caucasian	LumB	HR+/HER2-	50	Old	II
GSM508032	GEO Omnibus	GSE20271_Affymetrix	Clinical and GEP	Caucasian	LumA	HR+/HER2-	64	Old	II
GSM508039	GEO Omnibus	GSE20271_Affymetrix	Clinical and GEP	Caucasian	LumB	HR+/HER2-	32	Young	III
GSM508040	GEO Omnibus	GSE20271_Affymetrix	Clinical and GEP	Caucasian	Her2	HER2+	54	Old	II
GSM508041	GEO Omnibus	GSE20271_Affymetrix	Clinical and GEP	Caucasian	LumB	HR+/HER2-	66	Old	II
GSM508071	GEO Omnibus	GSE20271_Affymetrix	Clinical and GEP	Caucasian	Basal	NA	59	Old	NA
GSM508072	GEO Omnibus	GSE20271_Affymetrix	Clinical and GEP	Caucasian	Her2	HER2+	49	Old	III
GSM508076	GEO Omnibus	GSE20271_Affymetrix	Clinical and GEP	Caucasian	LumA	HR+/HER2-	47	Old	II
GSM508077	GEO Omnibus	GSE20271_Affymetrix	Clinical and GEP	Caucasian	LumB	HR+/HER2-	45	Young	II
GSM508078	GEO Omnibus	GSE20271_Affymetrix	Clinical and GEP	Caucasian	LumA	HR+/HER2+	59	Old	III
GSM508079	GEO Omnibus	GSE20271_Affymetrix	Clinical and GEP	Caucasian	Basal	HR+/HER2-	53	Old	III
GSM508081	GEO Omnibus	GSE20271_Affymetrix	Clinical and GEP	Caucasian	LumA	HR+/HER2-	40	Young	II
GSM508083	GEO Omnibus	GSE20271_Affymetrix	Clinical and GEP	Caucasian	LumA	HR+/HER2-	61	Old	I
GSM508087	GEO Omnibus	GSE20271_Affymetrix	Clinical and GEP	Caucasian	Basal	TN	59	Old	III
GSM508088	GEO Omnibus	GSE20271_Affymetrix	Clinical and GEP	Caucasian	LumA	HR+/HER2-	49	Old	II
GSM508089	GEO Omnibus	GSE20271_Affymetrix	Clinical and GEP	Caucasian	Basal	TN	38	Young	III
GSM508090	GEO Omnibus	GSE20271_Affymetrix	Clinical and GEP	Caucasian	Basal	TN	66	Old	III
GSM508093	GEO Omnibus	GSE20271_Affymetrix	Clinical and GEP	Caucasian	Basal	TN	52	Old	II
GSM508094	GEO Omnibus	GSE20271_Affymetrix	Clinical and GEP	Caucasian	LumA	HR+/HER2-	43	Young	II
GSM508098	GEO Omnibus	GSE20271_Affymetrix	Clinical and GEP	Caucasian	LumA	HR+/HER2-	73	Old	II
GSM508099	GEO Omnibus	GSE20271_Affymetrix	Clinical and GEP	Caucasian	Her2	HER2+	49	Old	III
GSM508103	GEO Omnibus	GSE20271_Affymetrix	Clinical and GEP	Caucasian	LumA	NA	46	Old	NA
GSM508105	GEO Omnibus	GSE20271_Affymetrix	Clinical and GEP	Caucasian	LumB	HR+/HER2-	56	Old	NA
GSM508107	GEO Omnibus	GSE20271_Affymetrix	Clinical and GEP	Caucasian	LumA	HR+/HER2-	61	Old	II
GSM508108	GEO Omnibus	GSE20271_Affymetrix	Clinical and GEP	Caucasian	LumA	HR+/HER2-	66	Old	I
GSM508110	GEO Omnibus	GSE20271_Affymetrix	Clinical and GEP	Caucasian	LumA	HR+/HER2-	42	Young	I
GSM508111	GEO Omnibus	GSE20271_Affymetrix	Clinical and GEP	Caucasian	Basal	TN	68	Old	III
GSM508112	GEO Omnibus	GSE20271_Affymetrix	Clinical and GEP	Caucasian	LumB	HR+/HER2+	45	Young	III
GSM508113	GEO Omnibus	GSE20271_Affymetrix	Clinical and GEP	Caucasian	Basal	TN	31	Young	III
GSM508114	GEO Omnibus	GSE20271_Affymetrix	Clinical and GEP	Caucasian	Her2	HER2+	46	Old	III
GSM508116	GEO Omnibus	GSE20271_Affymetrix	Clinical and GEP	Caucasian	Basal	TN	50	Old	III
GSM508117	GEO Omnibus	GSE20271_Affymetrix	Clinical and GEP	Caucasian	LumB	HR+/HER2-	57	Old	III
GSM508118	GEO Omnibus	GSE20271_Affymetrix	Clinical and GEP	Caucasian	Basal	HR+/HER2-	42	Young	III
GSM508125	GEO Omnibus	GSE20271_Affymetrix	Clinical and GEP	Caucasian	LumA	HR+/HER2-	42	Young	I
GSM508126	GEO Omnibus	GSE20271_Affymetrix	Clinical and GEP	Caucasian	LumA	HR+/HER2+	65	Old	II
GSM508129	GEO Omnibus	GSE20271_Affymetrix	Clinical and GEP	Caucasian	LumA	HR+/HER2-	36	Young	II
GSM508130	GEO Omnibus	GSE20271_Affymetrix	Clinical and GEP	Caucasian	LumB	HR+/HER2-	40	Young	II
GSM508132	GEO Omnibus	GSE20271_Affymetrix	Clinical and GEP	Caucasian	Basal	NA	65	Old	NA
GSM508159	GEO Omnibus	GSE20271_Affymetrix	Clinical and GEP	Caucasian	Her2	HR+/HER2-	59	Old	II
GSM508164	GEO Omnibus	GSE20271_Affymetrix	Clinical and GEP	Caucasian	Her2	HR+/HER2+	48	Old	III
GSM508165	GEO Omnibus	GSE20271_Affymetrix	Clinical and GEP	Caucasian	Basal	HER2+	45	Young	III
GSM508166	GEO Omnibus	GSE20271_Affymetrix	Clinical and GEP	Caucasian	LumA	HR+/HER2-	44	Young	I
GSM508167	GEO Omnibus	GSE20271_Affymetrix	Clinical and GEP	Caucasian	LumA	HR+/HER2-	61	Old	I
GSM508168	GEO Omnibus	GSE20271_Affymetrix	Clinical and GEP	Caucasian	LumA	HR+/HER2-	67	Old	II
GSM508169	GEO Omnibus	GSE20271_Affymetrix	Clinical and GEP	Caucasian	LumB	HR+/HER2-	64	Old	III
GSM508174	GEO Omnibus	GSE20271_Affymetrix	Clinical and GEP	Caucasian	Basal	TN	49	Old	III
GSM508180	GEO Omnibus	GSE20271_Affymetrix	Clinical and GEP	Caucasian	LumA	HR+/HER2-	26	Young	II
GSM508182	GEO Omnibus	GSE20271_Affymetrix	Clinical and GEP	Caucasian	Basal	TN	36	Young	III
GSM508184	GEO Omnibus	GSE20271_Affymetrix	Clinical and GEP	Caucasian	LumA	HR+/HER2-	73	Old	I
GSM508185	GEO Omnibus	GSE20271_Affymetrix	Clinical and GEP	Caucasian	LumA	HR+/HER2-	53	Old	II
GSM508186	GEO Omnibus	GSE20271_Affymetrix	Clinical and GEP	Caucasian	LumA	HR+/HER2-	53	Old	I
GSM508188	GEO Omnibus	GSE20271_Affymetrix	Clinical and GEP	Caucasian	Basal	NA	50	Old	NA
GSM508189	GEO Omnibus	GSE20271_Affymetrix	Clinical and GEP	Caucasian	LumB	HR+/HER2-	49	Old	II
GSM927010	GEO Omnibus	GSE37751_Affymetrix	Clinical and GEP	Caucasian	LumA	NA	51	Old	NA
GSM927017	GEO Omnibus	GSE37751_Affymetrix	Clinical and GEP	Caucasian	LumA	NA	65	Old	NA
GSM927021	GEO Omnibus	GSE37751_Affymetrix	Clinical and GEP	Caucasian	LumA	NA	59	Old	NA
GSM927022	GEO Omnibus	GSE37751_Affymetrix	Clinical and GEP	Caucasian	Basal	NA	34	Young	NA
GSM927024	GEO Omnibus	GSE37751_Affymetrix	Clinical and GEP	Caucasian	Her2	NA	74	Old	NA
GSM927025	GEO Omnibus	GSE37751_Affymetrix	Clinical and GEP	Caucasian	Basal	NA	62	Old	NA
GSM927027	GEO Omnibus	GSE37751_Affymetrix	Clinical and GEP	Caucasian	Basal	NA	45	Young	NA
GSM927028	GEO Omnibus	GSE37751_Affymetrix	Clinical and GEP	Caucasian	Basal	NA	58	Old	NA
GSM927030	GEO Omnibus	GSE37751_Affymetrix	Clinical and GEP	Caucasian	LumB	NA	45	Young	NA
GSM927032	GEO Omnibus	GSE37751_Affymetrix	Clinical and GEP	Caucasian	LumB	NA	81	Old	NA
GSM927034	GEO Omnibus	GSE37751_Affymetrix	Clinical and GEP	Caucasian	LumB	NA	84	Old	NA
GSM927035	GEO Omnibus	GSE37751_Affymetrix	Clinical and GEP	Caucasian	Her2	NA	57	Old	NA
GSM927037	GEO Omnibus	GSE37751_Affymetrix	Clinical and GEP	Caucasian	LumB	NA	40	Young	NA
GSM927042	GEO Omnibus	GSE37751_Affymetrix	Clinical and GEP	Caucasian	Basal	NA	45	Young	NA
GSM927044	GEO Omnibus	GSE37751_Affymetrix	Clinical and GEP	Caucasian	LumA	NA	89	Old	NA
GSM927045	GEO Omnibus	GSE37751_Affymetrix	Clinical and GEP	Caucasian	LumA	NA	65	Old	NA
GSM927047	GEO Omnibus	GSE37751_Affymetrix	Clinical and GEP	Caucasian	LumA	NA	63	Old	NA
GSM927051	GEO Omnibus	GSE37751_Affymetrix	Clinical and GEP	Caucasian	LumA	NA	93	Old	NA
GSM927052	GEO Omnibus	GSE37751_Affymetrix	Clinical and GEP	Caucasian	LumA	NA	52	Old	NA
GSM927054	GEO Omnibus	GSE37751_Affymetrix	Clinical and GEP	Caucasian	LumA	NA	61	Old	NA
GSM927055	GEO Omnibus	GSE37751_Affymetrix	Clinical and GEP	Caucasian	LumA	NA	37	Young	NA
GSM927056	GEO Omnibus	GSE37751_Affymetrix	Clinical and GEP	Caucasian	Basal	NA	47	Old	NA
GSM927057	GEO Omnibus	GSE37751_Affymetrix	Clinical and GEP	Caucasian	Her2	NA	36	Young	NA
GSM927063	GEO Omnibus	GSE37751_Affymetrix	Clinical and GEP	Caucasian	LumA	NA	38	Young	NA
GSM2082146	GEO Omnibus	GSE78958_Affymetrix	Clinical and GEP	Hispanic non-Mexican	LumA	NA	NA	NA	NA
GSM2082155	GEO Omnibus	GSE78958_Affymetrix	Clinical and GEP	Hispanic non-Mexican	LumA	NA	NA	NA	NA
GSM2082301	GEO Omnibus	GSE78958_Affymetrix	Clinical and GEP	Hispanic non-Mexican	LumA	NA	NA	NA	NA
GSM2082375	GEO Omnibus	GSE78958_Affymetrix	Clinical and GEP	Hispanic non-Mexican	Basal	NA	NA	NA	NA
GSM2082415	GEO Omnibus	GSE78958_Affymetrix	Clinical and GEP	Hispanic non-Mexican	LumA	NA	NA	NA	NA
GSM2082460	GEO Omnibus	GSE78958_Affymetrix	Clinical and GEP	Hispanic non-Mexican	LumB	NA	NA	NA	NA
GSM2082489	GEO Omnibus	GSE78958_Affymetrix	Clinical and GEP	Hispanic non-Mexican	LumA	NA	NA	NA	NA
GSM505349	GEO Omnibus	GSE16716_Affymetrix	Clinical and GEP	Hispanic non-Mexican	Her2	HER2+	49	Old	III
GSM505358	GEO Omnibus	GSE16716_Affymetrix	Clinical and GEP	Hispanic non-Mexican	Basal	HR+/HER2-	38	Young	III
GSM505371	GEO Omnibus	GSE16716_Affymetrix	Clinical and GEP	Hispanic non-Mexican	LumA	HR+/HER2-	46	Old	II
GSM505372	GEO Omnibus	GSE16716_Affymetrix	Clinical and GEP	Hispanic non-Mexican	Basal	TN	38	Young	III
GSM505382	GEO Omnibus	GSE16716_Affymetrix	Clinical and GEP	Hispanic non-Mexican	LumA	HR+/HER2-	42	Young	III
GSM505383	GEO Omnibus	GSE16716_Affymetrix	Clinical and GEP	Hispanic non-Mexican	LumA	HR+/HER2-	42	Young	III
GSM505384	GEO Omnibus	GSE16716_Affymetrix	Clinical and GEP	Hispanic non-Mexican	Her2	HR+/HER2+	51	Old	III
GSM505385	GEO Omnibus	GSE16716_Affymetrix	Clinical and GEP	Hispanic non-Mexican	Her2	HR+/HER2+	51	Old	III
GSM505435	GEO Omnibus	GSE16716_Affymetrix	Clinical and GEP	Hispanic non-Mexican	Basal	HER2+	71	Old	II
GSM505437	GEO Omnibus	GSE16716_Affymetrix	Clinical and GEP	Hispanic non-Mexican	Her2	HER2+	51	Old	III
GSM505439	GEO Omnibus	GSE16716_Affymetrix	Clinical and GEP	Hispanic non-Mexican	Basal	HER2+	71	Old	II
GSM505447	GEO Omnibus	GSE16716_Affymetrix	Clinical and GEP	Hispanic non-Mexican	Her2	HER2+	51	Old	III
GSM505448	GEO Omnibus	GSE16716_Affymetrix	Clinical and GEP	Hispanic non-Mexican	LumA	HR+/HER2-	40	Young	III
GSM505450	GEO Omnibus	GSE16716_Affymetrix	Clinical and GEP	Hispanic non-Mexican	Her2	NA	58	Old	NA
GSM505454	GEO Omnibus	GSE16716_Affymetrix	Clinical and GEP	Hispanic non-Mexican	Basal	TN	31	Young	III
GSM505455	GEO Omnibus	GSE16716_Affymetrix	Clinical and GEP	Hispanic non-Mexican	LumB	HR+/HER2-	51	Old	III
GSM505461	GEO Omnibus	GSE16716_Affymetrix	Clinical and GEP	Hispanic non-Mexican	LumB	HR+/HER2+	47	Old	III
GSM505462	GEO Omnibus	GSE16716_Affymetrix	Clinical and GEP	Hispanic non-Mexican	Basal	TN	50	Old	II
GSM505463	GEO Omnibus	GSE16716_Affymetrix	Clinical and GEP	Hispanic non-Mexican	LumB	HR+/HER2+	70	Old	II
GSM505468	GEO Omnibus	GSE16716_Affymetrix	Clinical and GEP	Hispanic non-Mexican	Her2	HR+/HER2-	60	Old	III
GSM505471	GEO Omnibus	GSE16716_Affymetrix	Clinical and GEP	Hispanic non-Mexican	LumB	HR+/HER2-	65	Old	III
GSM505472	GEO Omnibus	GSE16716_Affymetrix	Clinical and GEP	Hispanic non-Mexican	LumA	HR+/HER2-	60	Old	II
GSM505474	GEO Omnibus	GSE16716_Affymetrix	Clinical and GEP	Hispanic non-Mexican	LumB	HR+/HER2-	71	Old	III
GSM505480	GEO Omnibus	GSE16716_Affymetrix	Clinical and GEP	Hispanic non-Mexican	LumA	HR+/HER2-	47	Old	II
GSM505482	GEO Omnibus	GSE16716_Affymetrix	Clinical and GEP	Hispanic non-Mexican	LumA	HR+/HER2+	45	Young	II
GSM505488	GEO Omnibus	GSE16716_Affymetrix	Clinical and GEP	Hispanic non-Mexican	LumA	HR+/HER2-	73	Old	II
GSM505489	GEO Omnibus	GSE16716_Affymetrix	Clinical and GEP	Hispanic non-Mexican	Basal	TN	35	Young	NA
GSM505490	GEO Omnibus	GSE16716_Affymetrix	Clinical and GEP	Hispanic non-Mexican	Basal	TN	42	Young	NA
GSM505515	GEO Omnibus	GSE16716_Affymetrix	Clinical and GEP	Hispanic non-Mexican	LumA	HR+/HER2-	54	Old	II
GSM505523	GEO Omnibus	GSE16716_Affymetrix	Clinical and GEP	Hispanic non-Mexican	LumA	HR+/HER2-	35	Young	I
GSM505525	GEO Omnibus	GSE16716_Affymetrix	Clinical and GEP	Hispanic non-Mexican	LumA	HR+/HER2-	63	Old	II
GSM505530	GEO Omnibus	GSE16716_Affymetrix	Clinical and GEP	Hispanic non-Mexican	LumA	HR+/HER2-	47	Old	III
GSM505538	GEO Omnibus	GSE16716_Affymetrix	Clinical and GEP	Hispanic non-Mexican	LumA	HR+/HER2-	40	Young	II
GSM505551	GEO Omnibus	GSE16716_Affymetrix	Clinical and GEP	Hispanic non-Mexican	LumA	HR+/HER2-	47	Old	II
GSM505555	GEO Omnibus	GSE16716_Affymetrix	Clinical and GEP	Hispanic non-Mexican	Basal	HER2+	45	Young	III
GSM505556	GEO Omnibus	GSE16716_Affymetrix	Clinical and GEP	Hispanic non-Mexican	LumA	HR+/HER2-	45	Young	II
GSM505561	GEO Omnibus	GSE16716_Affymetrix	Clinical and GEP	Hispanic non-Mexican	Basal	HR+/HER2-	48	Old	II
GSM505562	GEO Omnibus	GSE16716_Affymetrix	Clinical and GEP	Hispanic non-Mexican	Basal	TN	61	Old	III
GSM505575	GEO Omnibus	GSE16716_Affymetrix	Clinical and GEP	Hispanic non-Mexican	Basal	TN	33	Young	III
GSM505589	GEO Omnibus	GSE16716_Affymetrix	Clinical and GEP	Hispanic non-Mexican	LumA	HR+/HER2-	63	Old	II
GSM505605	GEO Omnibus	GSE16716_Affymetrix	Clinical and GEP	Hispanic non-Mexican	LumB	HR+/HER2-	49	Old	III
GSM508021	GEO Omnibus	GSE20271_Affymetrix	Clinical and GEP	Hispanic non-Mexican	LumA	HR+/HER2-	42	Young	III
GSM508024	GEO Omnibus	GSE20271_Affymetrix	Clinical and GEP	Hispanic non-Mexican	LumA	HR+/HER2-	46	Old	NA
GSM508033	GEO Omnibus	GSE20271_Affymetrix	Clinical and GEP	Hispanic non-Mexican	LumB	HR+/HER2-	43	Young	NA
GSM508034	GEO Omnibus	GSE20271_Affymetrix	Clinical and GEP	Hispanic non-Mexican	LumB	HR+/HER2-	43	Young	III
GSM508035	GEO Omnibus	GSE20271_Affymetrix	Clinical and GEP	Hispanic non-Mexican	Basal	TN	58	Old	II
GSM508036	GEO Omnibus	GSE20271_Affymetrix	Clinical and GEP	Hispanic non-Mexican	LumB	HR+/HER2-	43	Young	NA
GSM508037	GEO Omnibus	GSE20271_Affymetrix	Clinical and GEP	Hispanic non-Mexican	LumB	HR+/HER2-	44	Young	NA
GSM508038	GEO Omnibus	GSE20271_Affymetrix	Clinical and GEP	Hispanic non-Mexican	LumA	HR+/HER2-	46	Old	NA
GSM508042	GEO Omnibus	GSE20271_Affymetrix	Clinical and GEP	Hispanic non-Mexican	Her2	TN	39	Young	III
GSM508043	GEO Omnibus	GSE20271_Affymetrix	Clinical and GEP	Hispanic non-Mexican	Basal	NA	58	Old	NA
GSM508044	GEO Omnibus	GSE20271_Affymetrix	Clinical and GEP	Hispanic non-Mexican	LumB	HR+/HER2-	52	Old	II
GSM508045	GEO Omnibus	GSE20271_Affymetrix	Clinical and GEP	Hispanic non-Mexican	LumA	HR+/HER2-	61	Old	III
GSM508046	GEO Omnibus	GSE20271_Affymetrix	Clinical and GEP	Hispanic non-Mexican	LumA	HR+/HER2-	37	Young	III
GSM508047	GEO Omnibus	GSE20271_Affymetrix	Clinical and GEP	Hispanic non-Mexican	Basal	NA	40	Young	NA
GSM508048	GEO Omnibus	GSE20271_Affymetrix	Clinical and GEP	Hispanic non-Mexican	LumA	HR+/HER2-	41	Young	I
GSM508049	GEO Omnibus	GSE20271_Affymetrix	Clinical and GEP	Hispanic non-Mexican	Basal	TN	42	Young	III
GSM508050	GEO Omnibus	GSE20271_Affymetrix	Clinical and GEP	Hispanic non-Mexican	LumB	HR+/HER2-	53	Old	II
GSM508051	GEO Omnibus	GSE20271_Affymetrix	Clinical and GEP	Hispanic non-Mexican	LumA	HR+/HER2-	62	Old	III
GSM508052	GEO Omnibus	GSE20271_Affymetrix	Clinical and GEP	Hispanic non-Mexican	Her2	TN	64	Old	III
GSM508053	GEO Omnibus	GSE20271_Affymetrix	Clinical and GEP	Hispanic non-Mexican	LumA	HR+/HER2-	69	Old	III
GSM508054	GEO Omnibus	GSE20271_Affymetrix	Clinical and GEP	Hispanic non-Mexican	Basal	TN	35	Young	III
GSM508055	GEO Omnibus	GSE20271_Affymetrix	Clinical and GEP	Hispanic non-Mexican	LumB	HR+/HER2-	38	Young	II
GSM508057	GEO Omnibus	GSE20271_Affymetrix	Clinical and GEP	Hispanic non-Mexican	LumB	HR+/HER2-	71	Old	III
GSM508058	GEO Omnibus	GSE20271_Affymetrix	Clinical and GEP	Hispanic non-Mexican	Basal	NA	74	Old	NA
GSM508059	GEO Omnibus	GSE20271_Affymetrix	Clinical and GEP	Hispanic non-Mexican	LumB	HR+/HER2-	36	Young	NA
GSM508060	GEO Omnibus	GSE20271_Affymetrix	Clinical and GEP	Hispanic non-Mexican	LumB	NA	52	Old	NA
GSM508061	GEO Omnibus	GSE20271_Affymetrix	Clinical and GEP	Hispanic non-Mexican	LumA	HR+/HER2-	42	Young	NA
GSM508062	GEO Omnibus	GSE20271_Affymetrix	Clinical and GEP	Hispanic non-Mexican	LumA	HR+/HER2-	45	Young	II
GSM508063	GEO Omnibus	GSE20271_Affymetrix	Clinical and GEP	Hispanic non-Mexican	LumA	NA	57	Old	NA
GSM508064	GEO Omnibus	GSE20271_Affymetrix	Clinical and GEP	Hispanic non-Mexican	LumA	HER2+	61	Old	NA
GSM508065	GEO Omnibus	GSE20271_Affymetrix	Clinical and GEP	Hispanic non-Mexican	LumA	HR+/HER2-	56	Old	NA
GSM508066	GEO Omnibus	GSE20271_Affymetrix	Clinical and GEP	Hispanic non-Mexican	Basal	TN	34	Young	NA
GSM508068	GEO Omnibus	GSE20271_Affymetrix	Clinical and GEP	Hispanic non-Mexican	Basal	TN	68	Old	NA
GSM508069	GEO Omnibus	GSE20271_Affymetrix	Clinical and GEP	Hispanic non-Mexican	Basal	TN	36	Young	NA
GSM508070	GEO Omnibus	GSE20271_Affymetrix	Clinical and GEP	Hispanic non-Mexican	Her2	HR+/HER2+	49	Old	NA
GSM508082	GEO Omnibus	GSE20271_Affymetrix	Clinical and GEP	Hispanic non-Mexican	LumA	HR+/HER2-	48	Old	II
GSM508084	GEO Omnibus	GSE20271_Affymetrix	Clinical and GEP	Hispanic non-Mexican	LumA	HR+/HER2-	62	Old	II
GSM508086	GEO Omnibus	GSE20271_Affymetrix	Clinical and GEP	Hispanic non-Mexican	Her2	HER2+	47	Old	II
GSM508091	GEO Omnibus	GSE20271_Affymetrix	Clinical and GEP	Hispanic non-Mexican	Basal	TN	31	Young	III
GSM508092	GEO Omnibus	GSE20271_Affymetrix	Clinical and GEP	Hispanic non-Mexican	LumB	HR+/HER2-	44	Young	III
GSM508095	GEO Omnibus	GSE20271_Affymetrix	Clinical and GEP	Hispanic non-Mexican	LumB	HR+/HER2-	34	Young	II
GSM508100	GEO Omnibus	GSE20271_Affymetrix	Clinical and GEP	Hispanic non-Mexican	Basal	HR+/HER2-	37	Young	II
GSM508115	GEO Omnibus	GSE20271_Affymetrix	Clinical and GEP	Hispanic non-Mexican	Basal	HER2+	71	Old	II
GSM508120	GEO Omnibus	GSE20271_Affymetrix	Clinical and GEP	Hispanic non-Mexican	LumB	HR+/HER2-	71	Old	III
GSM508121	GEO Omnibus	GSE20271_Affymetrix	Clinical and GEP	Hispanic non-Mexican	LumA	HR+/HER2-	47	Old	II
GSM508122	GEO Omnibus	GSE20271_Affymetrix	Clinical and GEP	Hispanic non-Mexican	LumA	HR+/HER2-	73	Old	II
GSM508123	GEO Omnibus	GSE20271_Affymetrix	Clinical and GEP	Hispanic non-Mexican	LumA	HR+/HER2-	40	Young	III
GSM508127	GEO Omnibus	GSE20271_Affymetrix	Clinical and GEP	Hispanic non-Mexican	LumB	HR+/HER2-	65	Old	III
GSM508133	GEO Omnibus	GSE20271_Affymetrix	Clinical and GEP	Hispanic non-Mexican	LumA	HR+/HER2-	60	Old	II
GSM508135	GEO Omnibus	GSE20271_Affymetrix	Clinical and GEP	Hispanic non-Mexican	LumB	HR+/HER2+	37	Young	III
GSM508136	GEO Omnibus	GSE20271_Affymetrix	Clinical and GEP	Hispanic non-Mexican	Her2	HR+/HER2-	48	Old	II
GSM508137	GEO Omnibus	GSE20271_Affymetrix	Clinical and GEP	Hispanic non-Mexican	LumB	TN	53	Old	NA
GSM508138	GEO Omnibus	GSE20271_Affymetrix	Clinical and GEP	Hispanic non-Mexican	Her2	TN	58	Old	NA
GSM508140	GEO Omnibus	GSE20271_Affymetrix	Clinical and GEP	Hispanic non-Mexican	LumA	HR+/HER2-	66	Old	II
GSM508141	GEO Omnibus	GSE20271_Affymetrix	Clinical and GEP	Hispanic non-Mexican	LumB	NA	53	Old	NA
GSM508142	GEO Omnibus	GSE20271_Affymetrix	Clinical and GEP	Hispanic non-Mexican	LumA	HR+/HER2-	39	Young	II
GSM508143	GEO Omnibus	GSE20271_Affymetrix	Clinical and GEP	Hispanic non-Mexican	LumA	HR+/HER2-	48	Old	II
GSM508144	GEO Omnibus	GSE20271_Affymetrix	Clinical and GEP	Hispanic non-Mexican	Her2	TN	59	Old	II
GSM508145	GEO Omnibus	GSE20271_Affymetrix	Clinical and GEP	Hispanic non-Mexican	LumA	HR+/HER2-	42	Young	NA
GSM508146	GEO Omnibus	GSE20271_Affymetrix	Clinical and GEP	Hispanic non-Mexican	Her2	TN	63	Old	NA
GSM508147	GEO Omnibus	GSE20271_Affymetrix	Clinical and GEP	Hispanic non-Mexican	Basal	HR+/HER2-	40	Young	III
GSM508148	GEO Omnibus	GSE20271_Affymetrix	Clinical and GEP	Hispanic non-Mexican	Her2	HER2+	50	Old	III
GSM508149	GEO Omnibus	GSE20271_Affymetrix	Clinical and GEP	Hispanic non-Mexican	LumB	HR+/HER2-	46	Old	III
GSM508150	GEO Omnibus	GSE20271_Affymetrix	Clinical and GEP	Hispanic non-Mexican	LumA	HR+/HER2-	45	Young	NA
GSM508151	GEO Omnibus	GSE20271_Affymetrix	Clinical and GEP	Hispanic non-Mexican	Her2	HER2+	64	Old	NA
GSM508152	GEO Omnibus	GSE20271_Affymetrix	Clinical and GEP	Hispanic non-Mexican	Basal	TN	49	Old	III
GSM508153	GEO Omnibus	GSE20271_Affymetrix	Clinical and GEP	Hispanic non-Mexican	LumB	NA	37	Young	NA
GSM508154	GEO Omnibus	GSE20271_Affymetrix	Clinical and GEP	Hispanic non-Mexican	LumA	NA	61	Old	NA
GSM508155	GEO Omnibus	GSE20271_Affymetrix	Clinical and GEP	Hispanic non-Mexican	LumA	HR+/HER2-	61	Old	III
GSM508156	GEO Omnibus	GSE20271_Affymetrix	Clinical and GEP	Hispanic non-Mexican	Her2	HER2+	46	Old	III
GSM508157	GEO Omnibus	GSE20271_Affymetrix	Clinical and GEP	Hispanic non-Mexican	Her2	TN	65	Old	NA
GSM508158	GEO Omnibus	GSE20271_Affymetrix	Clinical and GEP	Hispanic non-Mexican	Basal	NA	44	Young	NA
GSM508160	GEO Omnibus	GSE20271_Affymetrix	Clinical and GEP	Hispanic non-Mexican	Basal	HER2+	44	Young	NA
GSM508161	GEO Omnibus	GSE20271_Affymetrix	Clinical and GEP	Hispanic non-Mexican	Basal	TN	29	Young	NA
GSM508162	GEO Omnibus	GSE20271_Affymetrix	Clinical and GEP	Hispanic non-Mexican	Basal	TN	55	Old	NA
GSM508163	GEO Omnibus	GSE20271_Affymetrix	Clinical and GEP	Hispanic non-Mexican	Her2	NA	58	Old	NA
GSM508175	GEO Omnibus	GSE20271_Affymetrix	Clinical and GEP	Hispanic non-Mexican	LumA	HR+/HER2-	54	Old	II
GSM508177	GEO Omnibus	GSE20271_Affymetrix	Clinical and GEP	Hispanic non-Mexican	LumA	HR+/HER2-	35	Young	II
GSM508178	GEO Omnibus	GSE20271_Affymetrix	Clinical and GEP	Hispanic non-Mexican	Her2	TN	51	Old	NA
GSM508181	GEO Omnibus	GSE20271_Affymetrix	Clinical and GEP	Hispanic non-Mexican	LumB	HR+/HER2-	38	Young	III
GSM508183	GEO Omnibus	GSE20271_Affymetrix	Clinical and GEP	Hispanic non-Mexican	Basal	HR+/HER2-	48	Old	II
GSM1963529	GEO Omnibus	GSE75678_Agilent	Clinical and GEP	Hispanic Mexico	LumA	HR+/HER2-	41	Young	NA
GSM1963530	GEO Omnibus	GSE75678_Agilent	Clinical and GEP	Hispanic Mexico	LumA	HER2+	59	Old	NA
GSM1963531	GEO Omnibus	GSE75678_Agilent	Clinical and GEP	Hispanic Mexico	Her2	HER2+	57	Old	NA
GSM1963532	GEO Omnibus	GSE75678_Agilent	Clinical and GEP	Hispanic Mexico	LumA	HR+/HER2-	42	Young	NA
GSM1963533	GEO Omnibus	GSE75678_Agilent	Clinical and GEP	Hispanic Mexico	LumA	HR+/HER2-	49	Old	NA
GSM1963534	GEO Omnibus	GSE75678_Agilent	Clinical and GEP	Hispanic Mexico	LumA	HR+/HER2-	59	Old	NA
GSM1963536	GEO Omnibus	GSE75678_Agilent	Clinical and GEP	Hispanic Mexico	LumB	HR+/HER2+	54	Old	NA
GSM1963537	GEO Omnibus	GSE75678_Agilent	Clinical and GEP	Hispanic Mexico	Her2	HER2+	31	Young	NA
GSM1963538	GEO Omnibus	GSE75678_Agilent	Clinical and GEP	Hispanic Mexico	LumA	HR+/HER2-	70	Old	NA
GSM1963539	GEO Omnibus	GSE75678_Agilent	Clinical and GEP	Hispanic Mexico	LumA	HR+/HER2+	44	Young	NA
GSM1963540	GEO Omnibus	GSE75678_Agilent	Clinical and GEP	Hispanic Mexico	Her2	HER2+	50	Old	NA
GSM1963544	GEO Omnibus	GSE75678_Agilent	Clinical and GEP	Hispanic Mexico	LumB	HR+/HER2-	58	Old	NA
GSM1963545	GEO Omnibus	GSE75678_Agilent	Clinical and GEP	Hispanic Mexico	Basal	HER2+	55	Old	NA
GSM1963546	GEO Omnibus	GSE75678_Agilent	Clinical and GEP	Hispanic Mexico	LumA	HR+/HER2-	71	Old	NA
GSM1963548	GEO Omnibus	GSE75678_Agilent	Clinical and GEP	Hispanic Mexico	LumB	HR+/HER2-	41	Young	NA
GSM1963549	GEO Omnibus	GSE75678_Agilent	Clinical and GEP	Hispanic Mexico	Her2	HER2+	40	Young	NA
GSM1963550	GEO Omnibus	GSE75678_Agilent	Clinical and GEP	Hispanic Mexico	LumA	HR+/HER2-	57	Old	NA
GSM1963551	GEO Omnibus	GSE75678_Agilent	Clinical and GEP	Hispanic Mexico	LumB	HR+/HER2-	62	Old	NA
GSM1963541	GEO Omnibus	GSE75678_Agilent	Clinical and GEP	Hispanic Mexico	Basal	TN	42	Young	NA
GSM1963553	GEO Omnibus	GSE75678_Agilent	Clinical and GEP	Hispanic Mexico	LumA	NA	36	Young	NA
GSM1963558	GEO Omnibus	GSE75678_Agilent	Clinical and GEP	Hispanic Mexico	Basal	TN	43	Young	NA
GSM1963556	GEO Omnibus	GSE75678_Agilent	Clinical and GEP	Hispanic Mexico	LumB	HR+/HER2-	43	Young	NA
GSM1963557	GEO Omnibus	GSE75678_Agilent	Clinical and GEP	Hispanic Mexico	Her2	HR+/HER2+	42	Young	NA
GSM1963559	GEO Omnibus	GSE75678_Agilent	Clinical and GEP	Hispanic Mexico	Her2	HER2+	44	Young	NA
GSM1963560	GEO Omnibus	GSE75678_Agilent	Clinical and GEP	Hispanic Mexico	LumA	HER2+	43	Young	NA
GSM1963528	GEO Omnibus	GSE75678_Agilent	Clinical and GEP	Hispanic Mexico	Basal	TN	45	Young	NA
GSM1963562	GEO Omnibus	GSE75678_Agilent	Clinical and GEP	Hispanic Mexico	Basal	NA	45	Young	NA
GSM1963563	GEO Omnibus	GSE75678_Agilent	Clinical and GEP	Hispanic Mexico	LumA	HR+/HER2-	51	Old	NA
GSM1963564	GEO Omnibus	GSE75678_Agilent	Clinical and GEP	Hispanic Mexico	Her2	HER2+	56	Old	NA
GSM1963565	GEO Omnibus	GSE75678_Agilent	Clinical and GEP	Hispanic Mexico	LumB	HR+/HER2-	57	Old	NA
GSM1963566	GEO Omnibus	GSE75678_Agilent	Clinical and GEP	Hispanic Mexico	Her2	HER2+	41	Young	NA
GSM1963567	GEO Omnibus	GSE75678_Agilent	Clinical and GEP	Hispanic Mexico	LumA	HR+/HER2-	48	Old	NA
GSM1963568	GEO Omnibus	GSE75678_Agilent	Clinical and GEP	Hispanic Mexico	LumB	HR+/HER2-	66	Old	NA
GSM1963569	GEO Omnibus	GSE75678_Agilent	Clinical and GEP	Hispanic Mexico	LumB	HR+/HER2-	53	Old	NA
GSM1963570	GEO Omnibus	GSE75678_Agilent	Clinical and GEP	Hispanic Mexico	LumB	HR+/HER2-	36	Young	NA
GSM1963571	GEO Omnibus	GSE75678_Agilent	Clinical and GEP	Hispanic Mexico	LumA	HR+/HER2+	51	Old	NA
GSM1963555	GEO Omnibus	GSE75678_Agilent	Clinical and GEP	Hispanic Mexico	Her2	TN	45	Young	NA
GSM1963573	GEO Omnibus	GSE75678_Agilent	Clinical and GEP	Hispanic Mexico	LumA	HR+/HER2+	45	Young	NA
GSM1963574	GEO Omnibus	GSE75678_Agilent	Clinical and GEP	Hispanic Mexico	LumB	HR+/HER2-	55	Old	NA
GSM1963575	GEO Omnibus	GSE75678_Agilent	Clinical and GEP	Hispanic Mexico	LumB	HR+/HER2-	35	Young	NA
GSM1963576	GEO Omnibus	GSE75678_Agilent	Clinical and GEP	Hispanic Mexico	LumA	HR+/HER2-	44	Young	NA
GSM1963577	GEO Omnibus	GSE75678_Agilent	Clinical and GEP	Hispanic Mexico	LumA	HR+/HER2-	68	Old	NA
GSM1963578	GEO Omnibus	GSE75678_Agilent	Clinical and GEP	Hispanic Mexico	LumA	HR+/HER2-	46	Old	NA
GSM1963579	GEO Omnibus	GSE75678_Agilent	Clinical and GEP	Hispanic Mexico	LumB	HR+/HER2-	58	Old	NA
GSM1963580	GEO Omnibus	GSE75678_Agilent	Clinical and GEP	Hispanic Mexico	LumB	HR+/HER2+	45	Young	NA
GSM1963581	GEO Omnibus	GSE75678_Agilent	Clinical and GEP	Hispanic Mexico	LumA	HR+/HER2-	54	Old	NA
GSM1963561	GEO Omnibus	GSE75678_Agilent	Clinical and GEP	Hispanic Mexico	Her2	TN	48	Old	NA
GSM1963554	GEO Omnibus	GSE75678_Agilent	Clinical and GEP	Hispanic Mexico	Basal	TN	50	Old	NA
GSM1963543	GEO Omnibus	GSE75678_Agilent	Clinical and GEP	Hispanic Mexico	Basal	TN	51	Old	NA
GSM1963535	GEO Omnibus	GSE75678_Agilent	Clinical and GEP	Hispanic Mexico	Basal	TN	54	Old	NA
GSM1963542	GEO Omnibus	GSE75678_Agilent	Clinical and GEP	Hispanic Mexico	Basal	TN	56	Old	NA
GSM1963572	GEO Omnibus	GSE75678_Agilent	Clinical and GEP	Hispanic Mexico	Basal	TN	57	Old	NA
GSM1963552	GEO Omnibus	GSE75678_Agilent	Clinical and GEP	Hispanic Mexico	Basal	TN	87	Old	NA
FUC_T250	GEO Omnibus	GSE87049_Affymetrix	Clinical and GEP	Hispanic Mexico	Basal	TN	29	Young	III
FUC_T195	GEO Omnibus	GSE87049_Affymetrix	Clinical and GEP	Hispanic Mexico	Basal	TN	37	Young	II
MEX-BR-45	GEO Omnibus	GSE87049_Affymetrix	Clinical and GEP	Hispanic Mexico	Basal	TN	37	Young	III
FUC_T249	GEO Omnibus	GSE87049_Affymetrix	Clinical and GEP	Hispanic Mexico	LumB	TN	44	Young	III
FUC_T108	GEO Omnibus	GSE87049_Affymetrix	Clinical and GEP	Hispanic Mexico	Her2	HER2+	33	Young	II
FUC_T159	GEO Omnibus	GSE87049_Affymetrix	Clinical and GEP	Hispanic Mexico	LumB	HR+/HER2+	34	Young	II
FUC_T162	GEO Omnibus	GSE87049_Affymetrix	Clinical and GEP	Hispanic Mexico	Basal	TN	48	Old	III
FUC_T48	GEO Omnibus	GSE87049_Affymetrix	Clinical and GEP	Hispanic Mexico	Normal	HR+/HER2+	37	Young	II
FUC_T122	GEO Omnibus	GSE87049_Affymetrix	Clinical and GEP	Hispanic Mexico	Basal	TN	51	Old	III
FUC_T206	GEO Omnibus	GSE87049_Affymetrix	Clinical and GEP	Hispanic Mexico	LumA	HR+/HER2-	38	Young	I
FUC_T105	GEO Omnibus	GSE87049_Affymetrix	Clinical and GEP	Hispanic Mexico	LumB	HR+/HER2-	39	Young	III
MEX-BR-110	GEO Omnibus	GSE87049_Affymetrix	Clinical and GEP	Hispanic Mexico	LumA	HR+/HER2-	39	Young	II
FUC_T194	GEO Omnibus	GSE87049_Affymetrix	Clinical and GEP	Hispanic Mexico	LumA	HR+/HER2-	39	Young	NA
FUC_T71	GEO Omnibus	GSE87049_Affymetrix	Clinical and GEP	Hispanic Mexico	LumA	HR+/HER2-	39	Young	II
FUC_T215	GEO Omnibus	GSE87049_Affymetrix	Clinical and GEP	Hispanic Mexico	LumB	HR+/HER2+	41	Young	II
FUC_T28	GEO Omnibus	GSE87049_Affymetrix	Clinical and GEP	Hispanic Mexico	LumA	HR+/HER2-	41	Young	I
FUC_T38	GEO Omnibus	GSE87049_Affymetrix	Clinical and GEP	Hispanic Mexico	LumB	HR+/HER2-	41	Young	II
FUC_T106	GEO Omnibus	GSE87049_Affymetrix	Clinical and GEP	Hispanic Mexico	LumA	HR+/HER2-	42	Young	II
FUC_T160	GEO Omnibus	GSE87049_Affymetrix	Clinical and GEP	Hispanic Mexico	LumA	HR+/HER2-	42	Young	NA
MEX-BR-165	GEO Omnibus	GSE87049_Affymetrix	Clinical and GEP	Hispanic Mexico	LumA	HR+/HER2-	42	Young	II
FUC_T200	GEO Omnibus	GSE87049_Affymetrix	Clinical and GEP	Hispanic Mexico	LumA	HR+/HER2-	42	Young	NA
FUC_T140	GEO Omnibus	GSE87049_Affymetrix	Clinical and GEP	Hispanic Mexico	Basal	HR+/HER2-	43	Young	II
MEX-BR-193	GEO Omnibus	GSE87049_Affymetrix	Clinical and GEP	Hispanic Mexico	Her2	HER2+	43	Young	III
FUC_T144	GEO Omnibus	GSE87049_Affymetrix	Clinical and GEP	Hispanic Mexico	Basal	TN	53	Old	III
FUC_T184	GEO Omnibus	GSE87049_Affymetrix	Clinical and GEP	Hispanic Mexico	LumA	HR+/HER2-	44	Young	II
FUC_T239	GEO Omnibus	GSE87049_Affymetrix	Clinical and GEP	Hispanic Mexico	LumB	HR+/HER2-	44	Young	II
FUC_T17	GEO Omnibus	GSE87049_Affymetrix	Clinical and GEP	Hispanic Mexico	Normal	HR+/HER2-	45	Young	NA
FUC_T40	GEO Omnibus	GSE87049_Affymetrix	Clinical and GEP	Hispanic Mexico	LumA	HR+/HER2-	45	Young	II
FUC_T62	GEO Omnibus	GSE87049_Affymetrix	Clinical and GEP	Hispanic Mexico	LumA	HR+/HER2-	45	Young	II
FUC_T212	GEO Omnibus	GSE87049_Affymetrix	Clinical and GEP	Hispanic Mexico	LumA	HR+/HER2-	46	Old	NA
FUC_T142	GEO Omnibus	GSE87049_Affymetrix	Clinical and GEP	Hispanic Mexico	Normal	HR+/HER2-	47	Old	II
MEX-BR-172	GEO Omnibus	GSE87049_Affymetrix	Clinical and GEP	Hispanic Mexico	LumA	HR+/HER2-	47	Old	II
FUC_T229	GEO Omnibus	GSE87049_Affymetrix	Clinical and GEP	Hispanic Mexico	LumA	NA	47	Old	II
MEX-BR-50	GEO Omnibus	GSE87049_Affymetrix	Clinical and GEP	Hispanic Mexico	LumA	HR+/HER2-	47	Old	II
MEX-BR-74	GEO Omnibus	GSE87049_Affymetrix	Clinical and GEP	Hispanic Mexico	LumA	HR+/HER2-	47	Old	II
FUC_T85	GEO Omnibus	GSE87049_Affymetrix	Clinical and GEP	Hispanic Mexico	LumA	HR+/HER2+	47	Old	II
FUC_T167	GEO Omnibus	GSE87049_Affymetrix	Clinical and GEP	Hispanic Mexico	LumA	HR+/HER2-	48	Old	NA
FUC_T190	GEO Omnibus	GSE87049_Affymetrix	Clinical and GEP	Hispanic Mexico	LumA	HR+/HER2-	48	Old	III
FUC_T226	GEO Omnibus	GSE87049_Affymetrix	Clinical and GEP	Hispanic Mexico	Her2	HER2+	48	Old	II
FUC_T81	GEO Omnibus	GSE87049_Affymetrix	Clinical and GEP	Hispanic Mexico	LumA	HR+/HER2-	48	Old	II
FUC_T150	GEO Omnibus	GSE87049_Affymetrix	Clinical and GEP	Hispanic Mexico	LumB	HR+/HER2-	49	Old	II
FUC_T76	GEO Omnibus	GSE87049_Affymetrix	Clinical and GEP	Hispanic Mexico	Her2	HER2+	49	Old	III
FUC_T41	GEO Omnibus	GSE87049_Affymetrix	Clinical and GEP	Hispanic Mexico	LumA	HR+/HER2-	50	Old	II
FUC_T75	GEO Omnibus	GSE87049_Affymetrix	Clinical and GEP	Hispanic Mexico	Her2	HER2+	50	Old	II
FUC_T1	GEO Omnibus	GSE87049_Affymetrix	Clinical and GEP	Hispanic Mexico	Normal	HR+/HER2-	51	Old	NA
FUC_T3	GEO Omnibus	GSE87049_Affymetrix	Clinical and GEP	Hispanic Mexico	Basal	TN	54	Old	NA
FUC_T154	GEO Omnibus	GSE87049_Affymetrix	Clinical and GEP	Hispanic Mexico	LumA	HR+/HER2-	52	Old	II
MEX-BR-169	GEO Omnibus	GSE87049_Affymetrix	Clinical and GEP	Hispanic Mexico	LumA	HR+/HER2-	52	Old	II
FUC_T55	GEO Omnibus	GSE87049_Affymetrix	Clinical and GEP	Hispanic Mexico	LumB	HR+/HER2+	52	Old	III
FUC_T95	GEO Omnibus	GSE87049_Affymetrix	Clinical and GEP	Hispanic Mexico	Her2	HR+/HER2-	52	Old	NA
FUC_T129	GEO Omnibus	GSE87049_Affymetrix	Clinical and GEP	Hispanic Mexico	LumA	HR+/HER2-	53	Old	II
MEX-BR-166	GEO Omnibus	GSE87049_Affymetrix	Clinical and GEP	Hispanic Mexico	Her2	HR+/HER2-	53	Old	II
FUC_T27	GEO Omnibus	GSE87049_Affymetrix	Clinical and GEP	Hispanic Mexico	LumA	HR+/HER2-	53	Old	II
MEX-BR-26	GEO Omnibus	GSE87049_Affymetrix	Clinical and GEP	Hispanic Mexico	LumA	HR+/HER2-	54	Old	I
FUC_T168	GEO Omnibus	GSE87049_Affymetrix	Clinical and GEP	Hispanic Mexico	Normal	TN	56	Old	II
MEX-BR-59	GEO Omnibus	GSE87049_Affymetrix	Clinical and GEP	Hispanic Mexico	LumA	HR+/HER2-	54	Old	II
FUC_T209	GEO Omnibus	GSE87049_Affymetrix	Clinical and GEP	Hispanic Mexico	Her2	TN	56	Old	II
FUC_T186	GEO Omnibus	GSE87049_Affymetrix	Clinical and GEP	Hispanic Mexico	LumB	HR+/HER2-	55	Old	II
FUC_T191	GEO Omnibus	GSE87049_Affymetrix	Clinical and GEP	Hispanic Mexico	Her2	HER2+	55	Old	II
FUC_T138	GEO Omnibus	GSE87049_Affymetrix	Clinical and GEP	Hispanic Mexico	Normal	HR+/HER2-	56	Old	II
FUC_T158	GEO Omnibus	GSE87049_Affymetrix	Clinical and GEP	Hispanic Mexico	LumB	HR+/HER2-	56	Old	II
FUC_T97	GEO Omnibus	GSE87049_Affymetrix	Clinical and GEP	Hispanic Mexico	Basal	TN	56	Old	III
FUC_T187	GEO Omnibus	GSE87049_Affymetrix	Clinical and GEP	Hispanic Mexico	LumA	HR+/HER2-	56	Old	III
FUC_T227	GEO Omnibus	GSE87049_Affymetrix	Clinical and GEP	Hispanic Mexico	LumB	NA	56	Old	II
FUC_T43	GEO Omnibus	GSE87049_Affymetrix	Clinical and GEP	Hispanic Mexico	Normal	HR+/HER2-	56	Old	NA
FUC_T79	GEO Omnibus	GSE87049_Affymetrix	Clinical and GEP	Hispanic Mexico	LumB	HR+/HER2-	56	Old	II
MEX-BR-174	GEO Omnibus	GSE87049_Affymetrix	Clinical and GEP	Hispanic Mexico	Basal	TN	57	Old	III
FUC_T125	GEO Omnibus	GSE87049_Affymetrix	Clinical and GEP	Hispanic Mexico	LumA	HR+/HER2-	57	Old	II
FUC_T44	GEO Omnibus	GSE87049_Affymetrix	Clinical and GEP	Hispanic Mexico	Normal	TN	63	Old	I
FUC_T196	GEO Omnibus	GSE87049_Affymetrix	Clinical and GEP	Hispanic Mexico	LumB	HR+/HER2-	58	Old	II
MEX-BR-37	GEO Omnibus	GSE87049_Affymetrix	Clinical and GEP	Hispanic Mexico	LumA	HR+/HER2-	58	Old	II
FUC_T4	GEO Omnibus	GSE87049_Affymetrix	Clinical and GEP	Hispanic Mexico	LumA	HR+/HER2-	58	Old	II
FUC_T15	GEO Omnibus	GSE87049_Affymetrix	Clinical and GEP	Hispanic Mexico	Her2	HR+/HER2+	59	Old	NA
FUC_T192	GEO Omnibus	GSE87049_Affymetrix	Clinical and GEP	Hispanic Mexico	LumA	HR+/HER2-	59	Old	II
FUC_T58	GEO Omnibus	GSE87049_Affymetrix	Clinical and GEP	Hispanic Mexico	Normal	HER2+	59	Old	I
FUC_T82	GEO Omnibus	GSE87049_Affymetrix	Clinical and GEP	Hispanic Mexico	LumB	HR+/HER2-	59	Old	II
FUC_T83	GEO Omnibus	GSE87049_Affymetrix	Clinical and GEP	Hispanic Mexico	LumA	HR+/HER2-	59	Old	NA
FUC_T170	GEO Omnibus	GSE87049_Affymetrix	Clinical and GEP	Hispanic Mexico	LumA	HR+/HER2-	60	Old	II
FUC_T149	GEO Omnibus	GSE87049_Affymetrix	Clinical and GEP	Hispanic Mexico	LumB	HR+/HER2-	61	Old	II
FUC_T13	GEO Omnibus	GSE87049_Affymetrix	Clinical and GEP	Hispanic Mexico	LumB	HR+/HER2-	62	Old	NA
FUC_T143	GEO Omnibus	GSE87049_Affymetrix	Clinical and GEP	Hispanic Mexico	Normal	HR+/HER2-	62	Old	NA
FUC_T171	GEO Omnibus	GSE87049_Affymetrix	Clinical and GEP	Hispanic Mexico	LumA	HR+/HER2-	62	Old	II
FUC_T232	GEO Omnibus	GSE87049_Affymetrix	Clinical and GEP	Hispanic Mexico	LumB	NA	62	Old	II
FUC_T36	GEO Omnibus	GSE87049_Affymetrix	Clinical and GEP	Hispanic Mexico	LumA	HR+/HER2-	62	Old	I
FUC_T6	GEO Omnibus	GSE87049_Affymetrix	Clinical and GEP	Hispanic Mexico	LumB	HR+/HER2-	62	Old	II
FUC_T69	GEO Omnibus	GSE87049_Affymetrix	Clinical and GEP	Hispanic Mexico	LumA	HR+/HER2-	62	Old	NA
FUC_T176	GEO Omnibus	GSE87049_Affymetrix	Clinical and GEP	Hispanic Mexico	LumB	HR+/HER2-	63	Old	NA
FUC_T178	GEO Omnibus	GSE87049_Affymetrix	Clinical and GEP	Hispanic Mexico	LumA	HR+/HER2-	63	Old	II
FUC_T204	GEO Omnibus	GSE87049_Affymetrix	Clinical and GEP	Hispanic Mexico	Normal	HR+/HER2-	63	Old	II
FUC_T230	GEO Omnibus	GSE87049_Affymetrix	Clinical and GEP	Hispanic Mexico	Her2	NA	63	Old	II
FUC_T189	GEO Omnibus	GSE87049_Affymetrix	Clinical and GEP	Hispanic Mexico	Basal	TN	65	Old	I
FUC_T7	GEO Omnibus	GSE87049_Affymetrix	Clinical and GEP	Hispanic Mexico	LumB	HR+/HER2+	63	Old	I
FUC_T124	GEO Omnibus	GSE87049_Affymetrix	Clinical and GEP	Hispanic Mexico	LumA	HR+/HER2-	65	Old	NA
FUC_T34	GEO Omnibus	GSE87049_Affymetrix	Clinical and GEP	Hispanic Mexico	LumA	HR+/HER2-	65	Old	II
FUC_T201	GEO Omnibus	GSE87049_Affymetrix	Clinical and GEP	Hispanic Mexico	Basal	TN	72	Old	III
FUC_T73	GEO Omnibus	GSE87049_Affymetrix	Clinical and GEP	Hispanic Mexico	LumB	HR+/HER2-	65	Old	II
FUC_T98	GEO Omnibus	GSE87049_Affymetrix	Clinical and GEP	Hispanic Mexico	LumA	HR+/HER2-	65	Old	II
MEX-BR-5	GEO Omnibus	GSE87049_Affymetrix	Clinical and GEP	Hispanic Mexico	Her2	HER2+	66	Old	II
FUC_T24	GEO Omnibus	GSE87049_Affymetrix	Clinical and GEP	Hispanic Mexico	LumA	HER2+	67	Old	NA
FUC_T120	GEO Omnibus	GSE87049_Affymetrix	Clinical and GEP	Hispanic Mexico	Basal	HR+/HER2-	68	Old	II
FUC_T126	GEO Omnibus	GSE87049_Affymetrix	Clinical and GEP	Hispanic Mexico	LumB	HR+/HER2-	68	Old	NA
FUC_T137	GEO Omnibus	GSE87049_Affymetrix	Clinical and GEP	Hispanic Mexico	LumB	HR+/HER2-	68	Old	III
FUC_T141	GEO Omnibus	GSE87049_Affymetrix	Clinical and GEP	Hispanic Mexico	LumA	HR+/HER2-	68	Old	NA
FUC_T203	GEO Omnibus	GSE87049_Affymetrix	Clinical and GEP	Hispanic Mexico	LumA	HR+/HER2-	68	Old	I
FUC_T135	GEO Omnibus	GSE87049_Affymetrix	Clinical and GEP	Hispanic Mexico	LumA	HR+/HER2+	69	Old	II
MEX-BR-123	GEO Omnibus	GSE87049_Affymetrix	Clinical and GEP	Hispanic Mexico	LumB	HR+/HER2-	71	Old	III
FUC_T16	GEO Omnibus	GSE87049_Affymetrix	Clinical and GEP	Hispanic Mexico	LumB	HR+/HER2-	72	Old	NA
MEX-BR-47	GEO Omnibus	GSE87049_Affymetrix	Clinical and GEP	Hispanic Mexico	Her2	HER2+	78	Old	II
FUC_T146	GEO Omnibus	GSE87049_Affymetrix	Clinical and GEP	Hispanic Mexico	Her2	HR+/HER2-	80	Old	II
FUC_T78	GEO Omnibus	GSE87049_Affymetrix	Clinical and GEP	Hispanic Mexico	Her2	HR+/HER2+	80	Old	II
FUC_T30	GEO Omnibus	GSE87049_Affymetrix	Clinical and GEP	Hispanic Mexico	LumA	HR+/HER2-	89	Old	NA
MEX-BR-116	GEO Omnibus	GSE87049_Affymetrix	Clinical and GEP	Hispanic Mexico	LumB	HR+/HER2-	92	Old	III
FUC_T183	GEO Omnibus	GSE87049_Affymetrix	Clinical and GEP	Hispanic Mexico	LumA	HR+/HER2-	NA	NA	NA
FUC_T213	GEO Omnibus	GSE87049_Affymetrix	Clinical and GEP	Hispanic Mexico	LumB	HR+/HER2-	NA	NA	NA
FUC_T218	GEO Omnibus	GSE87049_Affymetrix	Clinical and GEP	Hispanic Mexico	LumB	HR+/HER2-	NA	NA	NA
FUC_T234	GEO Omnibus	GSE87049_Affymetrix	Clinical and GEP	Hispanic Mexico	Her2	NA	NA	NA	NA
FUC_T244	GEO Omnibus	GSE87049_Affymetrix	Clinical and GEP	Hispanic Mexico	LumA	HR+/HER2-	NA	NA	II
FUC_T248	GEO Omnibus	GSE87049_Affymetrix	Clinical and GEP	Hispanic Mexico	LumB	NA	NA	NA	NA
FUC_T29	GEO Omnibus	GSE87049_Affymetrix	Clinical and GEP	Hispanic Mexico	LumA	HR+/HER2+	NA	NA	II
MEX-BR-94	GEO Omnibus	GSE87049_Affymetrix	Clinical and GEP	Hispanic Mexico	LumB	NA	NA	NA	II
MB-0002	Metabric	Sequencing	Clinical and DNA/RNA	Caucasian	NA	HR+/HER2-	43.19	Young	NA
MB-0008	Metabric	Sequencing	Clinical and DNA/RNA	Caucasian	NA	HR+/HER2-	76.97	Old	NA
MB-0010	Metabric	Sequencing	Clinical and DNA/RNA	Caucasian	NA	HR+/HER2-	78.77	Old	NA
MB-0035	Metabric	Sequencing	Clinical and DNA/RNA	Caucasian	NA	HR+/HER2-	84.22	Old	NA
MB-0036	Metabric	Sequencing	Clinical and DNA/RNA	Caucasian	NA	HR+/HER2-	85.49	Old	NA
MB-0050	Metabric	Sequencing	Clinical and DNA/RNA	Caucasian	NA	HR+/HER2-	44.64	Young	NA
MB-0059	Metabric	Sequencing	Clinical and DNA/RNA	Caucasian	NA	HR+/HER2-	75.58	Old	NA
MB-0060	Metabric	Sequencing	Clinical and DNA/RNA	Caucasian	NA	HR+/HER2-	45.43	Young	NA
MB-0066	Metabric	Sequencing	Clinical and DNA/RNA	Caucasian	NA	HR+/HER2-	61.49	Old	NA
MB-0101	Metabric	Sequencing	Clinical and DNA/RNA	Caucasian	NA	HR+/HER2-	46.89	Old	NA
MB-0102	Metabric	Sequencing	Clinical and DNA/RNA	Caucasian	NA	HR+/HER2-	51.38	Old	NA
MB-0106	Metabric	Sequencing	Clinical and DNA/RNA	Caucasian	NA	HR+/HER2-	49.87	Old	NA
MB-0112	Metabric	Sequencing	Clinical and DNA/RNA	Caucasian	NA	HR+/HER2-	83.89	Old	NA
MB-0115	Metabric	Sequencing	Clinical and DNA/RNA	Caucasian	NA	TN	39.84	Young	NA
MB-0117	Metabric	Sequencing	Clinical and DNA/RNA	Caucasian	NA	HR+/HER2-	60.07	Old	NA
MB-0119	Metabric	Sequencing	Clinical and DNA/RNA	Caucasian	NA	HR+/HER2-	82.73	Old	NA
MB-0120	Metabric	Sequencing	Clinical and DNA/RNA	Caucasian	NA	HR+/HER2+	72.1	Old	NA
MB-0121	Metabric	Sequencing	Clinical and DNA/RNA	Caucasian	NA	HR+/HER2-	78.73	Old	NA
MB-0122	Metabric	Sequencing	Clinical and DNA/RNA	Caucasian	NA	HR+/HER2-	58.95	Old	NA
MB-0123	Metabric	Sequencing	Clinical and DNA/RNA	Caucasian	NA	HR+/HER2-	76.89	Old	NA
MB-0126	Metabric	Sequencing	Clinical and DNA/RNA	Caucasian	NA	HR+/HER2-	61.95	Old	NA
MB-0131	Metabric	Sequencing	Clinical and DNA/RNA	Caucasian	NA	HR+/HER2-	69.16	Old	NA
MB-0133	Metabric	Sequencing	Clinical and DNA/RNA	Caucasian	NA	HR+/HER2-	58.89	Old	NA
MB-0135	Metabric	Sequencing	Clinical and DNA/RNA	Caucasian	NA	HR+/HER2-	74.09	Old	NA
MB-0136	Metabric	Sequencing	Clinical and DNA/RNA	Caucasian	NA	HR+/HER2-	72.3	Old	NA
MB-0138	Metabric	Sequencing	Clinical and DNA/RNA	Caucasian	NA	HR+/HER2-	51.33	Old	NA
MB-0139	Metabric	Sequencing	Clinical and DNA/RNA	Caucasian	NA	HR+/HER2-	47.62	Old	NA
MB-0140	Metabric	Sequencing	Clinical and DNA/RNA	Caucasian	NA	HR+/HER2-	74.07	Old	NA
MB-0142	Metabric	Sequencing	Clinical and DNA/RNA	Caucasian	NA	HR+/HER2-	57.99	Old	NA
MB-0143	Metabric	Sequencing	Clinical and DNA/RNA	Caucasian	NA	HR+/HER2-	85.39	Old	NA
MB-0144	Metabric	Sequencing	Clinical and DNA/RNA	Caucasian	NA	HR+/HER2-	79.73	Old	NA
MB-0145	Metabric	Sequencing	Clinical and DNA/RNA	Caucasian	NA	HR+/HER2-	62.4	Old	NA
MB-0146	Metabric	Sequencing	Clinical and DNA/RNA	Caucasian	NA	HR+/HER2-	81	Old	NA
MB-0150	Metabric	Sequencing	Clinical and DNA/RNA	Caucasian	NA	HR+/HER2-	70.22	Old	NA
MB-0151	Metabric	Sequencing	Clinical and DNA/RNA	Caucasian	NA	HR+/HER2-	67.7	Old	NA
MB-0152	Metabric	Sequencing	Clinical and DNA/RNA	Caucasian	NA	HER2+	63.77	Old	NA
MB-0154	Metabric	Sequencing	Clinical and DNA/RNA	Caucasian	NA	HR+/HER2-	62.46	Old	NA
MB-0155	Metabric	Sequencing	Clinical and DNA/RNA	Caucasian	NA	HR+/HER2-	62.72	Old	NA
MB-0157	Metabric	Sequencing	Clinical and DNA/RNA	Caucasian	NA	TN	71.5	Old	NA
MB-0158	Metabric	Sequencing	Clinical and DNA/RNA	Caucasian	NA	TN	50.43	Old	NA
MB-0162	Metabric	Sequencing	Clinical and DNA/RNA	Caucasian	NA	HR+/HER2-	57.56	Old	NA
MB-0164	Metabric	Sequencing	Clinical and DNA/RNA	Caucasian	NA	TN	37.87	Young	NA
MB-0165	Metabric	Sequencing	Clinical and DNA/RNA	Caucasian	NA	HR+/HER2+	53.75	Old	NA
MB-0166	Metabric	Sequencing	Clinical and DNA/RNA	Caucasian	NA	HR+/HER2-	44.98	Young	NA
MB-0167	Metabric	Sequencing	Clinical and DNA/RNA	Caucasian	NA	HR+/HER2-	76.4	Old	NA
MB-0171	Metabric	Sequencing	Clinical and DNA/RNA	Caucasian	NA	HR+/HER2-	64.57	Old	NA
MB-0173	Metabric	Sequencing	Clinical and DNA/RNA	Caucasian	NA	HR+/HER2-	83.99	Old	NA
MB-0176	Metabric	Sequencing	Clinical and DNA/RNA	Caucasian	NA	HR+/HER2-	38.78	Young	NA
MB-0180	Metabric	Sequencing	Clinical and DNA/RNA	Caucasian	NA	HR+/HER2-	51.69	Old	NA
MB-0181	Metabric	Sequencing	Clinical and DNA/RNA	Caucasian	NA	HR+/HER2-	68.45	Old	NA
MB-0184	Metabric	Sequencing	Clinical and DNA/RNA	Caucasian	NA	HR+/HER2-	68.41	Old	NA
MB-0185	Metabric	Sequencing	Clinical and DNA/RNA	Caucasian	NA	HR+/HER2-	76.84	Old	NA
MB-0189	Metabric	Sequencing	Clinical and DNA/RNA	Caucasian	NA	HR+/HER2-	57.79	Old	NA
MB-0192	Metabric	Sequencing	Clinical and DNA/RNA	Caucasian	NA	HR+/HER2-	62.55	Old	NA
MB-0194	Metabric	Sequencing	Clinical and DNA/RNA	Caucasian	NA	HR+/HER2-	56.45	Old	NA
MB-0197	Metabric	Sequencing	Clinical and DNA/RNA	Caucasian	NA	HR+/HER2-	50.48	Old	NA
MB-0198	Metabric	Sequencing	Clinical and DNA/RNA	Caucasian	NA	HR+/HER2-	43.37	Young	NA
MB-0199	Metabric	Sequencing	Clinical and DNA/RNA	Caucasian	NA	HR+/HER2-	57.56	Old	NA
MB-0201	Metabric	Sequencing	Clinical and DNA/RNA	Caucasian	NA	HER2+	49.5	Old	NA
MB-0202	Metabric	Sequencing	Clinical and DNA/RNA	Caucasian	NA	HR+/HER2-	46	Old	NA
MB-0203	Metabric	Sequencing	Clinical and DNA/RNA	Caucasian	NA	HR+/HER2-	86.24	Old	NA
MB-0204	Metabric	Sequencing	Clinical and DNA/RNA	Caucasian	NA	HR+/HER2-	79.38	Old	NA
MB-0206	Metabric	Sequencing	Clinical and DNA/RNA	Caucasian	NA	TN	55.02	Old	NA
MB-0207	Metabric	Sequencing	Clinical and DNA/RNA	Caucasian	NA	HR+/HER2-	48.13	Old	NA
MB-0209	Metabric	Sequencing	Clinical and DNA/RNA	Caucasian	NA	HR+/HER2-	67.17	Old	NA
MB-0214	Metabric	Sequencing	Clinical and DNA/RNA	Caucasian	NA	TN	41.41	Young	NA
MB-0215	Metabric	Sequencing	Clinical and DNA/RNA	Caucasian	NA	HR+/HER2-	75.63	Old	NA
MB-0218	Metabric	Sequencing	Clinical and DNA/RNA	Caucasian	NA	HR+/HER2-	43.39	Young	NA
MB-0220	Metabric	Sequencing	Clinical and DNA/RNA	Caucasian	NA	TN	37.24	Young	NA
MB-0221	Metabric	Sequencing	Clinical and DNA/RNA	Caucasian	NA	TN	77.72	Old	NA
MB-0223	Metabric	Sequencing	Clinical and DNA/RNA	Caucasian	NA	HR+/HER2-	50.45	Old	NA
MB-0224	Metabric	Sequencing	Clinical and DNA/RNA	Caucasian	NA	HR+/HER2-	44.01	Young	NA
MB-0225	Metabric	Sequencing	Clinical and DNA/RNA	Caucasian	NA	HR+/HER2+	59.15	Old	NA
MB-0229	Metabric	Sequencing	Clinical and DNA/RNA	Caucasian	NA	HR+/HER2-	45.5	Young	NA
MB-0232	Metabric	Sequencing	Clinical and DNA/RNA	Caucasian	NA	HR+/HER2-	44.73	Young	NA
MB-0236	Metabric	Sequencing	Clinical and DNA/RNA	Caucasian	NA	HR+/HER2+	43.63	Young	NA
MB-0238	Metabric	Sequencing	Clinical and DNA/RNA	Caucasian	NA	TN	52.19	Old	NA
MB-0239	Metabric	Sequencing	Clinical and DNA/RNA	Caucasian	NA	HR+/HER2-	77.85	Old	NA
MB-0243	Metabric	Sequencing	Clinical and DNA/RNA	Caucasian	NA	HR+/HER2-	53.72	Old	NA
MB-0247	Metabric	Sequencing	Clinical and DNA/RNA	Caucasian	NA	HR+/HER2-	66.75	Old	NA
MB-0248	Metabric	Sequencing	Clinical and DNA/RNA	Caucasian	NA	HR+/HER2-	45.76	Young	NA
MB-0249	Metabric	Sequencing	Clinical and DNA/RNA	Caucasian	NA	TN	53.45	Old	NA
MB-0257	Metabric	Sequencing	Clinical and DNA/RNA	Caucasian	NA	HR+/HER2-	57.61	Old	NA
MB-0258	Metabric	Sequencing	Clinical and DNA/RNA	Caucasian	NA	HR+/HER2-	62.7	Old	NA
MB-0261	Metabric	Sequencing	Clinical and DNA/RNA	Caucasian	NA	HR+/HER2-	63.93	Old	NA
MB-0272	Metabric	Sequencing	Clinical and DNA/RNA	Caucasian	NA	HR+/HER2-	55.36	Old	NA
MB-0273	Metabric	Sequencing	Clinical and DNA/RNA	Caucasian	NA	HR+/HER2-	68.66	Old	NA
MB-0283	Metabric	Sequencing	Clinical and DNA/RNA	Caucasian	NA	HR+/HER2-	60.3	Old	NA
MB-0285	Metabric	Sequencing	Clinical and DNA/RNA	Caucasian	NA	HR+/HER2-	48.07	Old	NA
MB-0286	Metabric	Sequencing	Clinical and DNA/RNA	Caucasian	NA	HR+/HER2-	62.92	Old	NA
MB-0287	Metabric	Sequencing	Clinical and DNA/RNA	Caucasian	NA	HR+/HER2-	77.54	Old	NA
MB-0291	Metabric	Sequencing	Clinical and DNA/RNA	Caucasian	NA	HR+/HER2+	51.19	Old	NA
MB-0292	Metabric	Sequencing	Clinical and DNA/RNA	Caucasian	NA	TN	80.34	Old	NA
MB-0294	Metabric	Sequencing	Clinical and DNA/RNA	Caucasian	NA	TN	46.17	Old	NA
MB-0295	Metabric	Sequencing	Clinical and DNA/RNA	Caucasian	NA	HR+/HER2-	47.13	Old	NA
MB-0301	Metabric	Sequencing	Clinical and DNA/RNA	Caucasian	NA	HR+/HER2-	82.46	Old	NA
MB-0302	Metabric	Sequencing	Clinical and DNA/RNA	Caucasian	NA	HR+/HER2-	81.53	Old	NA
MB-0306	Metabric	Sequencing	Clinical and DNA/RNA	Caucasian	NA	HR+/HER2-	82.53	Old	NA
MB-0307	Metabric	Sequencing	Clinical and DNA/RNA	Caucasian	NA	HR+/HER2+	41.63	Young	NA
MB-0310	Metabric	Sequencing	Clinical and DNA/RNA	Caucasian	NA	HR+/HER2-	67.38	Old	NA
MB-0311	Metabric	Sequencing	Clinical and DNA/RNA	Caucasian	NA	HR+/HER2-	77.94	Old	NA
MB-0312	Metabric	Sequencing	Clinical and DNA/RNA	Caucasian	NA	HR+/HER2-	70.49	Old	NA
MB-0313	Metabric	Sequencing	Clinical and DNA/RNA	Caucasian	NA	HR+/HER2-	55.52	Old	NA
MB-0314	Metabric	Sequencing	Clinical and DNA/RNA	Caucasian	NA	HER2+	73.48	Old	NA
MB-0315	Metabric	Sequencing	Clinical and DNA/RNA	Caucasian	NA	HR+/HER2-	56.32	Old	NA
MB-0316	Metabric	Sequencing	Clinical and DNA/RNA	Caucasian	NA	TN	50.82	Old	NA
MB-0317	Metabric	Sequencing	Clinical and DNA/RNA	Caucasian	NA	HR+/HER2-	76.68	Old	NA
MB-0319	Metabric	Sequencing	Clinical and DNA/RNA	Caucasian	NA	HR+/HER2-	92.14	Old	NA
MB-0320	Metabric	Sequencing	Clinical and DNA/RNA	Caucasian	NA	HR+/HER2-	50.98	Old	NA
MB-0321	Metabric	Sequencing	Clinical and DNA/RNA	Caucasian	NA	HR+/HER2-	46.86	Old	NA
MB-0322	Metabric	Sequencing	Clinical and DNA/RNA	Caucasian	NA	HR+/HER2-	86.28	Old	NA
MB-0324	Metabric	Sequencing	Clinical and DNA/RNA	Caucasian	NA	HR+/HER2-	47.64	Old	NA
MB-0325	Metabric	Sequencing	Clinical and DNA/RNA	Caucasian	NA	HR+/HER2-	79.34	Old	NA
MB-0327	Metabric	Sequencing	Clinical and DNA/RNA	Caucasian	NA	HR+/HER2-	66.73	Old	NA
MB-0328	Metabric	Sequencing	Clinical and DNA/RNA	Caucasian	NA	HR+/HER2-	69.62	Old	NA
MB-0336	Metabric	Sequencing	Clinical and DNA/RNA	Caucasian	NA	HR+/HER2-	74.76	Old	NA
MB-0341	Metabric	Sequencing	Clinical and DNA/RNA	Caucasian	NA	HR+/HER2-	67.01	Old	NA
MB-0344	Metabric	Sequencing	Clinical and DNA/RNA	Caucasian	NA	HR+/HER2-	59.75	Old	NA
MB-0345	Metabric	Sequencing	Clinical and DNA/RNA	Caucasian	NA	HR+/HER2-	37.3	Young	NA
MB-0346	Metabric	Sequencing	Clinical and DNA/RNA	Caucasian	NA	HER2+	32.61	Young	NA
MB-0347	Metabric	Sequencing	Clinical and DNA/RNA	Caucasian	NA	HR+/HER2-	52.24	Old	NA
MB-0348	Metabric	Sequencing	Clinical and DNA/RNA	Caucasian	NA	HR+/HER2-	81.88	Old	NA
MB-0349	Metabric	Sequencing	Clinical and DNA/RNA	Caucasian	NA	HR+/HER2-	72.26	Old	NA
MB-0352	Metabric	Sequencing	Clinical and DNA/RNA	Caucasian	NA	TN	61.32	Old	NA
MB-0354	Metabric	Sequencing	Clinical and DNA/RNA	Caucasian	NA	TN	73.01	Old	NA
MB-0356	Metabric	Sequencing	Clinical and DNA/RNA	Caucasian	NA	HR+/HER2-	58.16	Old	NA
MB-0358	Metabric	Sequencing	Clinical and DNA/RNA	Caucasian	NA	HR+/HER2-	57.87	Old	NA
MB-0359	Metabric	Sequencing	Clinical and DNA/RNA	Caucasian	NA	HR+/HER2-	44.21	Young	NA
MB-0360	Metabric	Sequencing	Clinical and DNA/RNA	Caucasian	NA	HR+/HER2-	83.58	Old	NA
MB-0361	Metabric	Sequencing	Clinical and DNA/RNA	Caucasian	NA	HER2+	40.5	Young	NA
MB-0362	Metabric	Sequencing	Clinical and DNA/RNA	Caucasian	NA	HR+/HER2-	52.79	Old	NA
MB-0363	Metabric	Sequencing	Clinical and DNA/RNA	Caucasian	NA	HR+/HER2-	73.24	Old	NA
MB-0364	Metabric	Sequencing	Clinical and DNA/RNA	Caucasian	NA	HR+/HER2-	48.67	Old	NA
MB-0366	Metabric	Sequencing	Clinical and DNA/RNA	Caucasian	NA	HR+/HER2-	51.74	Old	NA
MB-0368	Metabric	Sequencing	Clinical and DNA/RNA	Caucasian	NA	HR+/HER2-	74.79	Old	NA
MB-0370	Metabric	Sequencing	Clinical and DNA/RNA	Caucasian	NA	HR+/HER2-	64.01	Old	NA
MB-0371	Metabric	Sequencing	Clinical and DNA/RNA	Caucasian	NA	HR+/HER2+	78.41	Old	NA
MB-0372	Metabric	Sequencing	Clinical and DNA/RNA	Caucasian	NA	TN	39.86	Young	NA
MB-0373	Metabric	Sequencing	Clinical and DNA/RNA	Caucasian	NA	HR+/HER2+	63.31	Old	NA
MB-0375	Metabric	Sequencing	Clinical and DNA/RNA	Caucasian	NA	HR+/HER2-	72.69	Old	NA
MB-0377	Metabric	Sequencing	Clinical and DNA/RNA	Caucasian	NA	HR+/HER2-	63.25	Old	NA
MB-0378	Metabric	Sequencing	Clinical and DNA/RNA	Caucasian	NA	HER2+	57.15	Old	NA
MB-0379	Metabric	Sequencing	Clinical and DNA/RNA	Caucasian	NA	HR+/HER2-	48.22	Old	NA
MB-0380	Metabric	Sequencing	Clinical and DNA/RNA	Caucasian	NA	HR+/HER2-	83.9	Old	NA
MB-0382	Metabric	Sequencing	Clinical and DNA/RNA	Caucasian	NA	HR+/HER2-	59.05	Old	NA
MB-0383	Metabric	Sequencing	Clinical and DNA/RNA	Caucasian	NA	HR+/HER2-	65.02	Old	NA
MB-0384	Metabric	Sequencing	Clinical and DNA/RNA	Caucasian	NA	HR+/HER2-	74.58	Old	NA
MB-0385	Metabric	Sequencing	Clinical and DNA/RNA	Caucasian	NA	HR+/HER2-	66.58	Old	NA
MB-0386	Metabric	Sequencing	Clinical and DNA/RNA	Caucasian	NA	HR+/HER2-	66.83	Old	NA
MB-0389	Metabric	Sequencing	Clinical and DNA/RNA	Caucasian	NA	HR+/HER2+	46.87	Old	NA
MB-0392	Metabric	Sequencing	Clinical and DNA/RNA	Caucasian	NA	HR+/HER2-	56.28	Old	NA
MB-0394	Metabric	Sequencing	Clinical and DNA/RNA	Caucasian	NA	HR+/HER2-	56.48	Old	NA
MB-0395	Metabric	Sequencing	Clinical and DNA/RNA	Caucasian	NA	HER2+	80.38	Old	NA
MB-0397	Metabric	Sequencing	Clinical and DNA/RNA	Caucasian	NA	HR+/HER2-	58.56	Old	NA
MB-0398	Metabric	Sequencing	Clinical and DNA/RNA	Caucasian	NA	HR+/HER2-	56.41	Old	NA
MB-0400	Metabric	Sequencing	Clinical and DNA/RNA	Caucasian	NA	TN	55.28	Old	NA
MB-0401	Metabric	Sequencing	Clinical and DNA/RNA	Caucasian	NA	TN	48.58	Old	NA
MB-0404	Metabric	Sequencing	Clinical and DNA/RNA	Caucasian	NA	HR+/HER2-	60.71	Old	NA
MB-0405	Metabric	Sequencing	Clinical and DNA/RNA	Caucasian	NA	HR+/HER2-	72.85	Old	NA
MB-0406	Metabric	Sequencing	Clinical and DNA/RNA	Caucasian	NA	HR+/HER2-	69.32	Old	NA
MB-0408	Metabric	Sequencing	Clinical and DNA/RNA	Caucasian	NA	HR+/HER2-	51.01	Old	NA
MB-0410	Metabric	Sequencing	Clinical and DNA/RNA	Caucasian	NA	HR+/HER2-	57.41	Old	NA
MB-0412	Metabric	Sequencing	Clinical and DNA/RNA	Caucasian	NA	HR+/HER2-	54.06	Old	NA
MB-0413	Metabric	Sequencing	Clinical and DNA/RNA	Caucasian	NA	HR+/HER2-	56.58	Old	NA
MB-0419	Metabric	Sequencing	Clinical and DNA/RNA	Caucasian	NA	HR+/HER2-	77.92	Old	NA
MB-0420	Metabric	Sequencing	Clinical and DNA/RNA	Caucasian	NA	TN	34.92	Young	NA
MB-0422	Metabric	Sequencing	Clinical and DNA/RNA	Caucasian	NA	HR+/HER2-	66.72	Old	NA
MB-0423	Metabric	Sequencing	Clinical and DNA/RNA	Caucasian	NA	HR+/HER2-	71.1	Old	NA
MB-0424	Metabric	Sequencing	Clinical and DNA/RNA	Caucasian	NA	TN	44.02	Young	NA
MB-0425	Metabric	Sequencing	Clinical and DNA/RNA	Caucasian	NA	HR+/HER2-	83.17	Old	NA
MB-0426	Metabric	Sequencing	Clinical and DNA/RNA	Caucasian	NA	HR+/HER2-	50.48	Old	NA
MB-0427	Metabric	Sequencing	Clinical and DNA/RNA	Caucasian	NA	HR+/HER2-	81.89	Old	NA
MB-0428	Metabric	Sequencing	Clinical and DNA/RNA	Caucasian	NA	HR+/HER2-	85.21	Old	NA
MB-0429	Metabric	Sequencing	Clinical and DNA/RNA	Caucasian	NA	HR+/HER2-	78.86	Old	NA
MB-0431	Metabric	Sequencing	Clinical and DNA/RNA	Caucasian	NA	HR+/HER2-	63.61	Old	NA
MB-0432	Metabric	Sequencing	Clinical and DNA/RNA	Caucasian	NA	TN	60.07	Old	NA
MB-0434	Metabric	Sequencing	Clinical and DNA/RNA	Caucasian	NA	HR+/HER2+	69.79	Old	NA
MB-0438	Metabric	Sequencing	Clinical and DNA/RNA	Caucasian	NA	HER2+	57.41	Old	NA
MB-0439	Metabric	Sequencing	Clinical and DNA/RNA	Caucasian	NA	HR+/HER2-	50.32	Old	NA
MB-0440	Metabric	Sequencing	Clinical and DNA/RNA	Caucasian	NA	HR+/HER2-	56.73	Old	NA
MB-0443	Metabric	Sequencing	Clinical and DNA/RNA	Caucasian	NA	HR+/HER2-	61.67	Old	NA
MB-0444	Metabric	Sequencing	Clinical and DNA/RNA	Caucasian	NA	HR+/HER2-	49.87	Old	NA
MB-0445	Metabric	Sequencing	Clinical and DNA/RNA	Caucasian	NA	HR+/HER2-	40.07	Young	NA
MB-0446	Metabric	Sequencing	Clinical and DNA/RNA	Caucasian	NA	TN	56.96	Old	NA
MB-0448	Metabric	Sequencing	Clinical and DNA/RNA	Caucasian	NA	HR+/HER2-	59.45	Old	NA
MB-0449	Metabric	Sequencing	Clinical and DNA/RNA	Caucasian	NA	HR+/HER2-	54.38	Old	NA
MB-0451	Metabric	Sequencing	Clinical and DNA/RNA	Caucasian	NA	HR+/HER2-	63.2	Old	NA
MB-0452	Metabric	Sequencing	Clinical and DNA/RNA	Caucasian	NA	HR+/HER2-	54.43	Old	NA
MB-0453	Metabric	Sequencing	Clinical and DNA/RNA	Caucasian	NA	TN	61.11	Old	NA
MB-0454	Metabric	Sequencing	Clinical and DNA/RNA	Caucasian	NA	HR+/HER2-	90.02	Old	NA
MB-0455	Metabric	Sequencing	Clinical and DNA/RNA	Caucasian	NA	HR+/HER2-	56.84	Old	NA
MB-0460	Metabric	Sequencing	Clinical and DNA/RNA	Caucasian	NA	HR+/HER2-	81.44	Old	NA
MB-0463	Metabric	Sequencing	Clinical and DNA/RNA	Caucasian	NA	HR+/HER2-	60.48	Old	NA
MB-0465	Metabric	Sequencing	Clinical and DNA/RNA	Caucasian	NA	HR+/HER2+	87.18	Old	NA
MB-0466	Metabric	Sequencing	Clinical and DNA/RNA	Caucasian	NA	HR+/HER2-	33.97	Young	NA
MB-0467	Metabric	Sequencing	Clinical and DNA/RNA	Caucasian	NA	HER2+	58.35	Old	NA
MB-0471	Metabric	Sequencing	Clinical and DNA/RNA	Caucasian	NA	HR+/HER2-	76.49	Old	NA
MB-0475	Metabric	Sequencing	Clinical and DNA/RNA	Caucasian	NA	HR+/HER2-	54.15	Old	NA
MB-0476	Metabric	Sequencing	Clinical and DNA/RNA	Caucasian	NA	HR+/HER2-	54.62	Old	NA
MB-0480	Metabric	Sequencing	Clinical and DNA/RNA	Caucasian	NA	HR+/HER2-	51.86	Old	NA
MB-0481	Metabric	Sequencing	Clinical and DNA/RNA	Caucasian	NA	TN	54.22	Old	NA
MB-0482	Metabric	Sequencing	Clinical and DNA/RNA	Caucasian	NA	HER2+	39.53	Young	NA
MB-0483	Metabric	Sequencing	Clinical and DNA/RNA	Caucasian	NA	HR+/HER2-	49.61	Old	NA
MB-0485	Metabric	Sequencing	Clinical and DNA/RNA	Caucasian	NA	HR+/HER2-	60.78	Old	NA
MB-0486	Metabric	Sequencing	Clinical and DNA/RNA	Caucasian	NA	HR+/HER2-	57.57	Old	NA
MB-0491	Metabric	Sequencing	Clinical and DNA/RNA	Caucasian	NA	HR+/HER2-	43.4	Young	NA
MB-0494	Metabric	Sequencing	Clinical and DNA/RNA	Caucasian	NA	TN	77.22	Old	NA
MB-0496	Metabric	Sequencing	Clinical and DNA/RNA	Caucasian	NA	HR+/HER2-	60	Old	NA
MB-0497	Metabric	Sequencing	Clinical and DNA/RNA	Caucasian	NA	HR+/HER2-	57.27	Old	NA
MB-0501	Metabric	Sequencing	Clinical and DNA/RNA	Caucasian	NA	HR+/HER2-	48.93	Old	NA
MB-0503	Metabric	Sequencing	Clinical and DNA/RNA	Caucasian	NA	HR+/HER2-	60.77	Old	NA
MB-0504	Metabric	Sequencing	Clinical and DNA/RNA	Caucasian	NA	HR+/HER2-	68.16	Old	NA
MB-0505	Metabric	Sequencing	Clinical and DNA/RNA	Caucasian	NA	HR+/HER2-	56.38	Old	NA
MB-0506	Metabric	Sequencing	Clinical and DNA/RNA	Caucasian	NA	HR+/HER2-	60.74	Old	NA
MB-0507	Metabric	Sequencing	Clinical and DNA/RNA	Caucasian	NA	HR+/HER2-	58.71	Old	NA
MB-0511	Metabric	Sequencing	Clinical and DNA/RNA	Caucasian	NA	HR+/HER2-	59.84	Old	NA
MB-0513	Metabric	Sequencing	Clinical and DNA/RNA	Caucasian	NA	HR+/HER2-	73.39	Old	NA
MB-0514	Metabric	Sequencing	Clinical and DNA/RNA	Caucasian	NA	HR+/HER2-	42.89	Young	NA
MB-0516	Metabric	Sequencing	Clinical and DNA/RNA	Caucasian	NA	TN	62.81	Old	NA
MB-0517	Metabric	Sequencing	Clinical and DNA/RNA	Caucasian	NA	HR+/HER2-	47.92	Old	NA
MB-0519	Metabric	Sequencing	Clinical and DNA/RNA	Caucasian	NA	HR+/HER2-	61.99	Old	NA
MB-0521	Metabric	Sequencing	Clinical and DNA/RNA	Caucasian	NA	HR+/HER2-	52.2	Old	NA
MB-0524	Metabric	Sequencing	Clinical and DNA/RNA	Caucasian	NA	HR+/HER2-	40.65	Young	NA
MB-0525	Metabric	Sequencing	Clinical and DNA/RNA	Caucasian	NA	TN	48.47	Old	NA
MB-0527	Metabric	Sequencing	Clinical and DNA/RNA	Caucasian	NA	HR+/HER2-	73.22	Old	NA
MB-0528	Metabric	Sequencing	Clinical and DNA/RNA	Caucasian	NA	HR+/HER2-	53.64	Old	NA
MB-0529	Metabric	Sequencing	Clinical and DNA/RNA	Caucasian	NA	HR+/HER2-	67.46	Old	NA
MB-0532	Metabric	Sequencing	Clinical and DNA/RNA	Caucasian	NA	HR+/HER2-	59.07	Old	NA
MB-0536	Metabric	Sequencing	Clinical and DNA/RNA	Caucasian	NA	HR+/HER2-	67.88	Old	NA
MB-0538	Metabric	Sequencing	Clinical and DNA/RNA	Caucasian	NA	HR+/HER2-	61.89	Old	NA
MB-0540	Metabric	Sequencing	Clinical and DNA/RNA	Caucasian	NA	TN	66.11	Old	NA
MB-0541	Metabric	Sequencing	Clinical and DNA/RNA	Caucasian	NA	HR+/HER2-	38.86	Young	NA
MB-0542	Metabric	Sequencing	Clinical and DNA/RNA	Caucasian	NA	HR+/HER2-	39.3	Young	NA
MB-0545	Metabric	Sequencing	Clinical and DNA/RNA	Caucasian	NA	HR+/HER2-	83.92	Old	NA
MB-0546	Metabric	Sequencing	Clinical and DNA/RNA	Caucasian	NA	HR+/HER2-	51.45	Old	NA
MB-0549	Metabric	Sequencing	Clinical and DNA/RNA	Caucasian	NA	HR+/HER2+	76.84	Old	NA
MB-0550	Metabric	Sequencing	Clinical and DNA/RNA	Caucasian	NA	HR+/HER2-	60.12	Old	NA
MB-0559	Metabric	Sequencing	Clinical and DNA/RNA	Caucasian	NA	HR+/HER2-	47.71	Old	NA
MB-0564	Metabric	Sequencing	Clinical and DNA/RNA	Caucasian	NA	HER2+	48.39	Old	NA
MB-0568	Metabric	Sequencing	Clinical and DNA/RNA	Caucasian	NA	HR+/HER2-	61.28	Old	NA
MB-0569	Metabric	Sequencing	Clinical and DNA/RNA	Caucasian	NA	HR+/HER2-	74.96	Old	NA
MB-0571	Metabric	Sequencing	Clinical and DNA/RNA	Caucasian	NA	HR+/HER2-	61.79	Old	NA
MB-0573	Metabric	Sequencing	Clinical and DNA/RNA	Caucasian	NA	HR+/HER2-	76.22	Old	NA
MB-0574	Metabric	Sequencing	Clinical and DNA/RNA	Caucasian	NA	HR+/HER2-	71.21	Old	NA
MB-0575	Metabric	Sequencing	Clinical and DNA/RNA	Caucasian	NA	HR+/HER2-	48.1	Old	NA
MB-0576	Metabric	Sequencing	Clinical and DNA/RNA	Caucasian	NA	HR+/HER2-	68.47	Old	NA
MB-0579	Metabric	Sequencing	Clinical and DNA/RNA	Caucasian	NA	HR+/HER2-	70.53	Old	NA
MB-0580	Metabric	Sequencing	Clinical and DNA/RNA	Caucasian	NA	HR+/HER2-	33.8	Young	NA
MB-0581	Metabric	Sequencing	Clinical and DNA/RNA	Caucasian	NA	TN	96.29	Old	NA
MB-0583	Metabric	Sequencing	Clinical and DNA/RNA	Caucasian	NA	HR+/HER2-	75.67	Old	NA
MB-0584	Metabric	Sequencing	Clinical and DNA/RNA	Caucasian	NA	HR+/HER2-	41.31	Young	NA
MB-0585	Metabric	Sequencing	Clinical and DNA/RNA	Caucasian	NA	HR+/HER2-	76.72	Old	NA
MB-0589	Metabric	Sequencing	Clinical and DNA/RNA	Caucasian	NA	HR+/HER2+	59.96	Old	NA
MB-0590	Metabric	Sequencing	Clinical and DNA/RNA	Caucasian	NA	HR+/HER2-	60.27	Old	NA
MB-0591	Metabric	Sequencing	Clinical and DNA/RNA	Caucasian	NA	HR+/HER2-	84	Old	NA
MB-0593	Metabric	Sequencing	Clinical and DNA/RNA	Caucasian	NA	HER2+	62.34	Old	NA
MB-0594	Metabric	Sequencing	Clinical and DNA/RNA	Caucasian	NA	HR+/HER2-	77.96	Old	NA
MB-0596	Metabric	Sequencing	Clinical and DNA/RNA	Caucasian	NA	HR+/HER2-	77.48	Old	NA
MB-0597	Metabric	Sequencing	Clinical and DNA/RNA	Caucasian	NA	HR+/HER2-	64.55	Old	NA
MB-0598	Metabric	Sequencing	Clinical and DNA/RNA	Caucasian	NA	HR+/HER2-	77.48	Old	NA
MB-0599	Metabric	Sequencing	Clinical and DNA/RNA	Caucasian	NA	HR+/HER2-	46.85	Old	NA
MB-0600	Metabric	Sequencing	Clinical and DNA/RNA	Caucasian	NA	HR+/HER2-	70.5	Old	NA
MB-0601	Metabric	Sequencing	Clinical and DNA/RNA	Caucasian	NA	HR+/HER2-	32.99	Young	NA
MB-0603	Metabric	Sequencing	Clinical and DNA/RNA	Caucasian	NA	HR+/HER2-	79.52	Old	NA
MB-0605	Metabric	Sequencing	Clinical and DNA/RNA	Caucasian	NA	HR+/HER2-	58.08	Old	NA
MB-0606	Metabric	Sequencing	Clinical and DNA/RNA	Caucasian	NA	HR+/HER2-	83.19	Old	NA
MB-0607	Metabric	Sequencing	Clinical and DNA/RNA	Caucasian	NA	HR+/HER2-	53.1	Old	NA
MB-0608	Metabric	Sequencing	Clinical and DNA/RNA	Caucasian	NA	TN	76.81	Old	NA
MB-0609	Metabric	Sequencing	Clinical and DNA/RNA	Caucasian	NA	HR+/HER2-	51.15	Old	NA
MB-0610	Metabric	Sequencing	Clinical and DNA/RNA	Caucasian	NA	HR+/HER2-	71.3	Old	NA
MB-0613	Metabric	Sequencing	Clinical and DNA/RNA	Caucasian	NA	TN	60.2	Old	NA
MB-0614	Metabric	Sequencing	Clinical and DNA/RNA	Caucasian	NA	HR+/HER2-	48.99	Old	NA
MB-0616	Metabric	Sequencing	Clinical and DNA/RNA	Caucasian	NA	HR+/HER2-	75.98	Old	NA
MB-0618	Metabric	Sequencing	Clinical and DNA/RNA	Caucasian	NA	HR+/HER2-	63.86	Old	NA
MB-0619	Metabric	Sequencing	Clinical and DNA/RNA	Caucasian	NA	HR+/HER2-	38.9	Young	NA
MB-0621	Metabric	Sequencing	Clinical and DNA/RNA	Caucasian	NA	HR+/HER2-	70.04	Old	NA
MB-0624	Metabric	Sequencing	Clinical and DNA/RNA	Caucasian	NA	HR+/HER2-	64.28	Old	NA
MB-0628	Metabric	Sequencing	Clinical and DNA/RNA	Caucasian	NA	HR+/HER2-	63.98	Old	NA
MB-0630	Metabric	Sequencing	Clinical and DNA/RNA	Caucasian	NA	HR+/HER2+	38.35	Young	NA
MB-0631	Metabric	Sequencing	Clinical and DNA/RNA	Caucasian	NA	HR+/HER2-	84.41	Old	NA
MB-0632	Metabric	Sequencing	Clinical and DNA/RNA	Caucasian	NA	HR+/HER2-	51.92	Old	NA
MB-0635	Metabric	Sequencing	Clinical and DNA/RNA	Caucasian	NA	TN	76.5	Old	NA
MB-0636	Metabric	Sequencing	Clinical and DNA/RNA	Caucasian	NA	HR+/HER2-	26.36	Young	NA
MB-0637	Metabric	Sequencing	Clinical and DNA/RNA	Caucasian	NA	HR+/HER2-	75.71	Old	NA
MB-0641	Metabric	Sequencing	Clinical and DNA/RNA	Caucasian	NA	HR+/HER2-	56.34	Old	NA
MB-0642	Metabric	Sequencing	Clinical and DNA/RNA	Caucasian	NA	HR+/HER2-	79.12	Old	NA
MB-0643	Metabric	Sequencing	Clinical and DNA/RNA	Caucasian	NA	HER2+	73.46	Old	NA
MB-0644	Metabric	Sequencing	Clinical and DNA/RNA	Caucasian	NA	HR+/HER2-	71.06	Old	NA
MB-0649	Metabric	Sequencing	Clinical and DNA/RNA	Caucasian	NA	HR+/HER2-	60.62	Old	NA
MB-0653	Metabric	Sequencing	Clinical and DNA/RNA	Caucasian	NA	TN	69.95	Old	NA
MB-0654	Metabric	Sequencing	Clinical and DNA/RNA	Caucasian	NA	HR+/HER2-	82.5	Old	NA
MB-0656	Metabric	Sequencing	Clinical and DNA/RNA	Caucasian	NA	HER2+	35.9	Young	NA
MB-0657	Metabric	Sequencing	Clinical and DNA/RNA	Caucasian	NA	HR+/HER2-	58.65	Old	NA
MB-0658	Metabric	Sequencing	Clinical and DNA/RNA	Caucasian	NA	TN	60.89	Old	NA
MB-0659	Metabric	Sequencing	Clinical and DNA/RNA	Caucasian	NA	TN	82.87	Old	NA
MB-0660	Metabric	Sequencing	Clinical and DNA/RNA	Caucasian	NA	TN	52.43	Old	NA
MB-0662	Metabric	Sequencing	Clinical and DNA/RNA	Caucasian	NA	HR+/HER2+	50.94	Old	NA
MB-0664	Metabric	Sequencing	Clinical and DNA/RNA	Caucasian	NA	TN	78.27	Old	NA
MB-0666	Metabric	Sequencing	Clinical and DNA/RNA	Caucasian	NA	HR+/HER2-	61.31	Old	NA
MB-0667	Metabric	Sequencing	Clinical and DNA/RNA	Caucasian	NA	HR+/HER2+	76.24	Old	NA
MB-0869	Metabric	Sequencing	Clinical and DNA/RNA	Caucasian	NA	TN	58.83	Old	NA
MB-0880	Metabric	Sequencing	Clinical and DNA/RNA	Caucasian	NA	HR+/HER2-	73.64	Old	NA
MB-0882	Metabric	Sequencing	Clinical and DNA/RNA	Caucasian	NA	HR+/HER2-	73.39	Old	NA
MB-0884	Metabric	Sequencing	Clinical and DNA/RNA	Caucasian	NA	HR+/HER2-	56.47	Old	NA
MB-0891	Metabric	Sequencing	Clinical and DNA/RNA	Caucasian	NA	HR+/HER2-	83.68	Old	NA
MB-0893	Metabric	Sequencing	Clinical and DNA/RNA	Caucasian	NA	TN	57.41	Old	NA
MB-0895	Metabric	Sequencing	Clinical and DNA/RNA	Caucasian	NA	HR+/HER2+	79.61	Old	NA
MB-0899	Metabric	Sequencing	Clinical and DNA/RNA	Caucasian	NA	HR+/HER2-	50.62	Old	NA
MB-0904	Metabric	Sequencing	Clinical and DNA/RNA	Caucasian	NA	HR+/HER2-	83.01	Old	NA
MB-0906	Metabric	Sequencing	Clinical and DNA/RNA	Caucasian	NA	TN	70.6	Old	NA
MB-2513	Metabric	Sequencing	Clinical and DNA/RNA	Caucasian	NA	HER2+	57.96	Old	NA
MB-2536	Metabric	Sequencing	Clinical and DNA/RNA	Caucasian	NA	HR+/HER2-	54.11	Old	NA
MB-2556	Metabric	Sequencing	Clinical and DNA/RNA	Caucasian	NA	TN	62.59	Old	NA
MB-2564	Metabric	Sequencing	Clinical and DNA/RNA	Caucasian	NA	HR+/HER2-	52.98	Old	NA
MB-2613	Metabric	Sequencing	Clinical and DNA/RNA	Caucasian	NA	HR+/HER2-	59.63	Old	NA
MB-2614	Metabric	Sequencing	Clinical and DNA/RNA	Caucasian	NA	HR+/HER2-	43.72	Young	NA
MB-2616	Metabric	Sequencing	Clinical and DNA/RNA	Caucasian	NA	HR+/HER2-	65.07	Old	NA
MB-2617	Metabric	Sequencing	Clinical and DNA/RNA	Caucasian	NA	HR+/HER2-	63.3	Old	NA
MB-2624	Metabric	Sequencing	Clinical and DNA/RNA	Caucasian	NA	HR+/HER2-	53.53	Old	NA
MB-2632	Metabric	Sequencing	Clinical and DNA/RNA	Caucasian	NA	HER2+	36.52	Young	NA
MB-2634	Metabric	Sequencing	Clinical and DNA/RNA	Caucasian	NA	HR+/HER2-	70.69	Old	NA
MB-2642	Metabric	Sequencing	Clinical and DNA/RNA	Caucasian	NA	HR+/HER2-	30.67	Young	NA
MB-2669	Metabric	Sequencing	Clinical and DNA/RNA	Caucasian	NA	HR+/HER2-	62.56	Old	NA
MB-2686	Metabric	Sequencing	Clinical and DNA/RNA	Caucasian	NA	HR+/HER2-	68.76	Old	NA
MB-2705	Metabric	Sequencing	Clinical and DNA/RNA	Caucasian	NA	HR+/HER2-	61.78	Old	NA
MB-2708	Metabric	Sequencing	Clinical and DNA/RNA	Caucasian	NA	HR+/HER2-	66.36	Old	NA
MB-2711	Metabric	Sequencing	Clinical and DNA/RNA	Caucasian	NA	HR+/HER2-	48.07	Old	NA
MB-2725	Metabric	Sequencing	Clinical and DNA/RNA	Caucasian	NA	HR+/HER2-	44.88	Young	NA
MB-2728	Metabric	Sequencing	Clinical and DNA/RNA	Caucasian	NA	HR+/HER2-	28.62	Young	NA
MB-2730	Metabric	Sequencing	Clinical and DNA/RNA	Caucasian	NA	HR+/HER2-	61.99	Old	NA
MB-2742	Metabric	Sequencing	Clinical and DNA/RNA	Caucasian	NA	HER2+	48.25	Old	NA
MB-2745	Metabric	Sequencing	Clinical and DNA/RNA	Caucasian	NA	HR+/HER2-	46.85	Old	NA
MB-2747	Metabric	Sequencing	Clinical and DNA/RNA	Caucasian	NA	HR+/HER2-	68.23	Old	NA
MB-2749	Metabric	Sequencing	Clinical and DNA/RNA	Caucasian	NA	HR+/HER2-	60.13	Old	NA
MB-2750	Metabric	Sequencing	Clinical and DNA/RNA	Caucasian	NA	HR+/HER2-	47.48	Old	NA
MB-2752	Metabric	Sequencing	Clinical and DNA/RNA	Caucasian	NA	HR+/HER2-	51.36	Old	NA
MB-2753	Metabric	Sequencing	Clinical and DNA/RNA	Caucasian	NA	TN	30.95	Young	NA
MB-2754	Metabric	Sequencing	Clinical and DNA/RNA	Caucasian	NA	TN	66.11	Old	NA
MB-2760	Metabric	Sequencing	Clinical and DNA/RNA	Caucasian	NA	HR+/HER2-	63.1	Old	NA
MB-2763	Metabric	Sequencing	Clinical and DNA/RNA	Caucasian	NA	HR+/HER2-	70.32	Old	NA
[truncated: 2,195 more rows]

## Sheet: LACE Cohort PAM50
Supplementary Data 2: Total number of samples evaluated in Lace data-set
	LumA	LumB	Her2	Basal	Total
AA	30	40	22	70	162
Asian	52	40	41	16	149
Caucacian	459	270	247	200	1176
Hispanic	39	32	30	37	138
Total	580	382	340	323	1625

## Sheet: Descriptive_statistics
Supplementary Data 2: Descriptive statisctics
	Minning data								LACE					SEER limited to non-Hispanic population
	HM	TCGA AA	TCGA Asian	TCGA Caucasian	Metabric	Asian Kan	Nigerian		Hispanic	AA	Asian	Caucasian		Hispanic	AA	Caucasian	Asian
Number	204	162	54	620	930	166	186		138	128	149	1176		107535	146868	1066494	63038
Age (Median ±SD)	54.18 ±11.21	58.02 ±13.69	56.19 ±12.53	58.45 ±13.14	61.01 ±12.85	40.01 ±8.57	60.72 ±10.2		NA	NA	NA	NA		NA	NA	NA	NA
Supplementary Data 2: Information and clinical features of multi-ethnic public available data
Age Class									Age Class					Age Class
Younger (<45 years)	47 (23.04)	29 (17.90)	9 (16.67)	106 (17.1)	129 (13.9)	124 (74.70)	0 (0.0)		55 (40)	36 (27.8)	43 (29.1)	223 (19)		35499 (15.6)	34727 (11.3)	165713 (6.3)	18761 (14.3)
Older (>45 years)	144 (70.59)	133 (82.10)	45 (83.33)	514 (82.9)	801 (86.1)	41 (24.70)	0 (0.0)		83 (59.9)	92 (72.2)	106 (70.9)	951 (80.9)		192152 (84.4)	272238 (88.7)	2448596 (93.7)	61420 (46.7)
Unknown	13 (6.37)	0 (0.00)	0 (0.00)	0 (0.0)	0 (0.0)	1 (0.60)	186 (100)		--	--	--	--		--	--	--	--
Chi-square adj P value		1.9 p=0.16	1 p=0.29	4.9 p=0.02	13 p=0.0003	88.58 p<0.001	NA
IHC class									IHC class					IHC class
HR+/HER2-	134 (65.7)	78 (48.1)	30 (55.6)	341 (55.0)	700 (75.3)	88 (53.0)	37 (19.0)		62.79 (45.5)	40.192 (31.4)	71.073 (47.7)	613.872 (52.2)		76078 (70.7)	94484 (64.3)	828579 (77.7)	46214 (73.3)
HR+/HER2+	17 (8.3)	16 (9.9)	3 (5.6)	79 (12.7)	57 (6.1)	25 (15.1)	27 (13.9)		49.404 (35.8)	44.032 (34.4)	54.832 (36.8)	386.904 (32.9)		13768 (12.8)	17728 (12.1)	107144 (10)	7746 (12.3)
HER2+	14 (6.9)	5 (3.1)	9 (16.7)	24 (3.9)	48 (5.2)	14 (8.4)	49 (25.1)		6.486 (4.7)	5.76 (4.5)	9.834 (6.6)	45.864 (3.9)		5751 (5.3)	8135 (5.5)	40114 (3.8)	3910 (6.2)
TN	21 (10.3)	43 (26.5)	8 (14.8)	95 (15.3)	125 (13.4)	34 (20.5)	82 (42.1)		19.32 (14)	38.016 (29.7)	13.261 (8.9)	129.36 (11)		11938 (11.1)	26521 (18.1)	90657 (8.5)	5168 (8.2)
Unknown	18 (8.8)	20 (12.3)	4 (7.4)	81 (13.1)	0 (0.0)	5 (3.0)	0 (0.0)		0 (0.0)	0 (0.0)	0 (0.0)	0 (0.0)		0 (0.0)	0 (0.0)	0 (0.0)	0 (0.0)
Chi-square adj P value		21.12 p=<0.001	6.4 p=0.09	10.70 p=0.013	4.4 p=0.21	12.39 p=0.006	129.08 p=<0.001
ER
+	142 (69.6)	105 (64.8)	34 (63.0)	440 (71.0)	752 (80.9)	0 (0.0)	0 (0.0)
-	47 (23.0)	53 (32.7)	17 (31.5)	140 (22.6)	178 (19.1)	0 (0.0)	0 (0.0)
Unknown	15 (7.4)	4 (2.5)	3 (5.6)	40 (6.5)	0 (0.0)	166 (100.0)	186 (100.0)
Chi-square adj P value		2.7495 p=0.09	1.07 p=0.3	0.013 p=0.9	2.86 p=0.09	NA	NA
PR
+	122 (59.8)	93 (57.4)	32 (59.3)	370 (59.7)	499 (53.7)	0 (0.0)	0 (0.0)
-	65 (31.9)	65 (40.1)	19 (35.2)	209 (33.7)	431 (46.3)	0 (0.0)	0 (0.0)
Unknown	17 (8.3)	4 (2.5)	3 (5.6)	41 (6.6)	0 (0.0)	166 (100.0)	186 (100.0)
Chi-square adj P value		1.22 p=0.26	0.02 p=0.86	0.05 p=0.81	8 p=0.004	NA	NA
HER2
+	31 (15.2)	21 (13.0)	12 (22.2)	103 (16.6)	105 (11.3)	0 (0.0)	0 (0.0)
-	155 (76.0)	121 (74.7)	38 (70.4)	435 (70.2)	825 (88.7)	0 (0.0)	0 (0.0)
Unknown	18 (8.8)	20 (12.3)	4 (7.4)	82 (13.2)	0 (0.0)	166 (100.0)	186 (100.0)
Chi-square adj P value		0.09 p=0.75	0.97 p=0.32	0.39 p= 0.52	3.69 p=0.05	NA	NA
** Chi-square and BH adjusted P value againts to HM group

## Sheet: Statistics Fig2a SF3a
Supplementary Data 2: Two-sided Fisher extact test of all samples analyzed with avaliable age information. P values are adjusted by BH (N= 2752 , n= 245 AA, 107 Asian, 2034 Caucasian, 122 Hispanic non-Mexican, 244 Hispanic Mexico)
Related to Figure 2a							Related to Supplemntary Figure 3a.
Ancestry1	Ancestry2	BH p value					Ancestry1	Ancestry2	BH p value
Asian	AA	0.783187					Asian	AA	0.866711
Caucasian	AA	0.0815481					Caucasian	AA	0.570759
Caucasian	Asian	0.0937876					Caucasian	Asian	0.439877
Hispanic non-Mexican	AA	0.0062845					Hispanic	AA	0.439877
Hispanic non-Mexican	Asian	0.0586312					Hispanic	Asian	0.439877
Hispanic non-Mexican	Caucasian	4.70035e-07					Hispanic	Caucasian	0.102471
Hispanic Mexico	AA	0.183312
Hispanic Mexico	Asian	0.571565					*Hispanic= all hispanic samples incluidng mexican and non-Mexican women
Hispanic Mexico	Caucasian	0.000234339
Hispanic Mexico	Hispanic	0.119379

## Sheet: Statistics Fig2b SF3b
Supplementary Data 2: Two-sided Fisher extact test of samples analyzed with avaliable age information among PAM50 subtypes. P values are adjusted by BH (N= 2417 , n= 167 AA, 72 Asian, 1842 Caucasian, 111 Hispanic non-Mexican, 231 Hispanic Mexico) "
Related to Figure 2b							Related to Supplemntary Figure 3b
Ancestry1	Ancestry2	BH p value	IHC Class				Ancestry1	Ancestry2	BH p value	IHC Class
Asian	AA	0.000548239	HER2+				Asian	AA	0.000328944	HER2+
Caucasian	AA	0.0285817	HER2+				Caucasian	AA	0.0297215	HER2+
Caucasian	Asian	0.242579	HER2+				Caucasian	Asian	0.232876	HER2+
Hispanic non-Mexican	AA	0.242579	HER2+				Hispanic	AA	0.000328944	HER2+
Hispanic non-Mexican	Asian	0.0285817	HER2+				Hispanic	Asian	1	HER2+
Hispanic non-Mexican	Caucasian	0.357591	HER2+				Hispanic	Caucasian	0.232876	HER2+
Hispanic Mexico	AA	5.24908e-06	HER2+				Asian	AA	0.481215	HR+_HER2-
Hispanic Mexico	Asian	0.328952	HER2+				Caucasian	AA	0.481215	HR+_HER2-
Hispanic Mexico	Caucasian	0.0285817	HER2+				Caucasian	Asian	0.15283	HR+_HER2-
Hispanic Mexico	Hispanic	0.00122235	HER2+				Hispanic	AA	0.376216	HR+_HER2-
Asian	AA	0.501266	HR+_HER2-				Hispanic	Asian	0.751644	HR+_HER2-
Caucasian	AA	0.495328	HR+_HER2-				Hispanic	Caucasian	0.092042	HR+_HER2-
Caucasian	Asian	0.101886	HR+_HER2-				Asian	AA	0.0487382	HR+_HER2+
Hispanic non-Mexican	AA	0.0061388	HR+_HER2-				Caucasian	AA	0.0978201	HR+_HER2+
Hispanic non-Mexican	Asian	0.0619925	HR+_HER2-				Caucasian	Asian	0.726423	HR+_HER2+
Hispanic non-Mexican	Caucasian	0.000158291	HR+_HER2-				Hispanic	AA	0.000144985	HR+_HER2+
Hispanic Mexico	AA	0.676576	HR+_HER2-				Hispanic	Asian	0.0992565	HR+_HER2+
Hispanic Mexico	Asian	0.87041	HR+_HER2-				Hispanic	Caucasian	0.0487382	HR+_HER2+
Hispanic Mexico	Caucasian	0.173235	HR+_HER2-				Asian	AA	5.90522e-07	TN
Hispanic Mexico	Hispanic	0.0343331	HR+_HER2-				Caucasian	AA	0.323941	TN
Asian	AA	0.0449595	HR+_HER2+				Caucasian	Asian	2.47501e-09	TN
Caucasian	AA	0.101869	HR+_HER2+				Hispanic	AA	0.00820481	TN
Caucasian	Asian	0.726423	HR+_HER2+				Hispanic	Asian	8.04596e-14	TN
Hispanic non-Mexican	AA	0.00247352	HR+_HER2+				Hispanic	Caucasian	0.10203	TN
Hispanic non-Mexican	Asian	0.405665	HR+_HER2+
Hispanic non-Mexican	Caucasian	0.193879	HR+_HER2+				* Hispanic= all hispanic samples incluidng mexican and non-Mexican women
Hispanic Mexico	AA	6.5379e-05	HR+_HER2+
Hispanic Mexico	Asian	0.0845688	HR+_HER2+
Hispanic Mexico	Caucasian	0.0363635	HR+_HER2+
Hispanic Mexico	Hispanic	0.405665	HR+_HER2+
Asian	AA	7.38153e-07	TN
Caucasian	AA	0.359934	TN
Caucasian	Asian	2.75001e-09	TN
Hispanic non-Mexican	AA	0.000191513	TN
Hispanic non-Mexican	Asian	3.84778e-17	TN
Hispanic non-Mexican	Caucasian	0.00912659	TN
Hispanic Mexico	AA	0.076648	TN
Hispanic Mexico	Asian	1.95732e-11	TN
Hispanic Mexico	Caucasian	0.444743	TN
Hispanic Mexico	Hispanic	0.076648	TN

## Sheet: Statistics Fig2c SF3c
Supplementary Data 2: Two-sided Fisher extact test of samples analyzed with avaliable age information among IHC subtypes. P values are adjusted by BH (N= 1655 , n= 231 AA, 105 Asian, 1043 Caucasian, 122 Hispanic non-Mexican, 154 Hispanic Mexico). IHC: Immunochemestry.
Related to Figure 2c							Related to Supplemntary Figure 3c
Ancestry1	Ancestry2	BH p value	IHC Class				Ancestry1	Ancestry2	BH p value	IHC Class
Asian	AA	0.968943	Basal				Asian	AA	1	Basal
Caucasian	AA	1	Basal				Caucasian	AA	1	Basal
Caucasian	Asian	0.968943	Basal				Caucasian	Asian	1	Basal
Hispanic non-Mexican	AA	1.7636e-05	Basal				Hispanic	AA	0.00563598	Basal
Hispanic non-Mexican	Asian	5.04862e-05	Basal				Hispanic	Asian	0.0104454	Basal
Hispanic non-Mexican	Caucasian	1.7636e-05	Basal				Hispanic	Caucasian	0.00563598	Basal
Hispanic Mexico	AA	0.104588	Basal				Asian	AA	0.234052	Her2
Hispanic Mexico	Asian	0.329357	Basal				Caucasian	AA	0.234052	Her2
Hispanic Mexico	Caucasian	0.104588	Basal				Caucasian	Asian	1	Her2
Hispanic Mexico	Hispanic	0.0015437	Basal				Hispanic	AA	0.234052	Her2
Asian	AA	0.104628	Her2				Hispanic	Asian	1	Her2
Caucasian	AA	0.104628	Her2				Hispanic	Caucasian	1	Her2
Caucasian	Asian	1	Her2				Asian	AA	0.0764181	LumA
Hispanic non-Mexican	AA	0.212524	Her2				Caucasian	AA	1	LumA
Hispanic non-Mexican	Asian	0.00549308	Her2				Caucasian	Asian	0.0710598	LumA
Hispanic non-Mexican	Caucasian	0.00549308	Her2				Hispanic	AA	0.0710598	LumA
Hispanic Mexico	AA	0.00239918	Her2				Hispanic	Asian	1	LumA
Hispanic Mexico	Asian	0.102602	Her2				Hispanic	Caucasian	0.0710598	LumA
Hispanic Mexico	Caucasian	0.102602	Her2				Asian	AA	0.233666	LumB
Hispanic Mexico	Hispanic	8.41094e-06	Her2				Caucasian	AA	0.624477	LumB
Asian	AA	0.127363	LumA				Caucasian	Asian	0.426267	LumB
Caucasian	AA	1	LumA				Hispanic	AA	0.428228	LumB
Caucasian	Asian	0.110509	LumA				Hispanic	Asian	0.0311512	LumB
Hispanic non-Mexican	AA	0.014449	LumA				Hispanic	Caucasian	0.233666	LumB
Hispanic non-Mexican	Asian	0.469184	LumA
Hispanic non-Mexican	Caucasian	0.014449	LumA				* Hispanic= all hispanic samples incluidng mexican and non-Mexican women
Hispanic Mexico	AA	0.226192	LumA
Hispanic Mexico	Asian	0.843195	LumA
Hispanic Mexico	Caucasian	0.189499	LumA
Hispanic Mexico	Hispanic	0.255612	LumA
Asian	AA	0.104079	LumB
Caucasian	AA	0.693863	LumB
Caucasian	Asian	0.405968	LumB
Hispanic non-Mexican	AA	0.101932	LumB
Hispanic non-Mexican	Asian	0.000809745	LumB
Hispanic non-Mexican	Caucasian	0.0317658	LumB
Hispanic Mexico	AA	1	LumB
Hispanic Mexico	Asian	0.101932	LumB
Hispanic Mexico	Caucasian	0.645789	LumB
Hispanic Mexico	Hispanic	0.101932	LumB
