# Supplementary material for: Comprehensive omic characterization of breast cancer in Mexican-Hispanic women
Source: Nat Commun. 2021 Apr 14;12:2245. doi: 10.1038/s41467-021-22478-5 (PMC8046804; doi:10.1038/s41467-021-22478-5)
Supplement: Supplementary file 6 — Supplementary Data 3 [file 41467_2021_22478_MOESM6_ESM.xlsx]

## Sheet: Hoja1
Supplementary Data 3: Tumor mutational burden (TMB) of evaluated tumors (N=1429 , 134 HM, 119 AA, 57 Asian TCGA, 250 Asian Japanese, 185 Asian Kan, 684 Caucasian)
Sample	TMB	Hypermutated TMB>4	Age	Ancestry	IHC Class
TCGA-A2-A25F	0	No	66	Caucasian TCGA	HR+/HER2-
TCGA-EW-A1P1	0	No	68	Caucasian TCGA	NA
TCGA-A7-A0DC	0.03	No	63	Caucasian TCGA	HR+/HER2-
TCGA-A2-A3XW	0.06	No	42	AA TCGA	NA
TJ4196	0.06	No	40	Asian Japanese	NA
TCGA-BH-A1FH	0.06	No	47	Caucasian TCGA	NA
TJ1467	0.09	No	44	Asian Japanese	NA
TJ167	0.09	No	45	Asian Japanese	NA
TJ2526	0.09	No	56	Asian Japanese	NA
TCGA-A2-A0ES	0.09	No	52	Caucasian TCGA	NA
TCGA-A2-A0EP	0.09	No	56	Caucasian TCGA	NA
TCGA-LL-A440	0.09	No	61	Caucasian TCGA	NA
TCGA-E9-A2JT	0.09	No	63	Caucasian TCGA	NA
TCGA-BH-A0H5	0.11	No	45	Caucasian TCGA	NA
TCGA-GM-A3XG	0.11	No	46	Caucasian TCGA	NA
TCGA-BH-A0DV	0.11	No	54	Caucasian TCGA	NA
TCGA-A2-A0ST	0.11	No	62	Caucasian TCGA	TN
TCGA-AO-A0JC	0.11	No	64	Caucasian TCGA	HR+/HER2-
TJ3554	0.12	No	51	Asian Japanese	NA
TJ826	0.12	No	69	Asian Japanese	NA
TJ317	0.13	No	41	Asian Japanese	NA
TJ659	0.13	No	55	Asian Japanese	NA
TCGA-BH-A42U	0.14	No	80	AA TCGA	NA
TCGA-AR-A24W	0.14	No	55	Caucasian TCGA	NA
TJ2525	0.15	No	48	Asian Japanese	NA
TJ2485	0.15	No	61	Asian Japanese	NA
TJ1915	0.15	No	68	Asian Japanese	NA
TCGA-A2-A3KD	0.17	No	47	Caucasian TCGA	HR+/HER2-
TCGA-A2-A04Q	0.17	No	48	Caucasian TCGA	TN
TCGA-A2-A4S0	0.17	No	77	Caucasian TCGA	HR+/HER2-
TJ3797	0.18	No	36	Asian Japanese	NA
TJ2449	0.18	No	42	Asian Japanese	NA
BDD-FUC_216	0.184222	No	67	HM	NA
TCGA-OL-A5RY	0.2	No	52	AA TCGA	HR+/HER2+
TCGA-BH-A1EW	0.2	No	38	Caucasian TCGA	TN
TCGA-E9-A1RI	0.2	No	43	Caucasian TCGA	NA
TCGA-AO-A12A	0.2	No	47	Caucasian TCGA	HR+/HER2-
TCGA-AR-A252	0.2	No	50	Caucasian TCGA	HR+/HER2-
TCGA-D8-A1JU	0.2	No	51	Caucasian TCGA	HR+/HER2-
TCGA-AN-A0XT	0.2	No	54	Caucasian TCGA	HR+/HER2-
TCGA-E2-A1LI	0.2	No	57	Caucasian TCGA	TN
TCGA-D8-A27E	0.2	No	66	Caucasian TCGA	HR+/HER2-
TJ3371	0.21	No	37	Asian Japanese	NA
TJ2019	0.21	No	46	Asian Japanese	NA
TCGA-AR-A2LJ	0.23	No	40	Caucasian TCGA	NA
TCGA-E2-A3DX	0.23	No	43	Caucasian TCGA	HR+/HER2+
TCGA-E2-A1B6	0.23	No	44	Caucasian TCGA	TN
TCGA-A2-A0YL	0.23	No	48	Caucasian TCGA	NA
TCGA-E9-A1QZ	0.23	No	61	Caucasian TCGA	NA
TCGA-D8-A4Z1	0.23	No	68	Caucasian TCGA	NA
TCGA-BH-A1FR	0.23	No	73	Caucasian TCGA	NA
TJ2080	0.24	No	46	Asian Japanese	NA
TJ2813	0.24	No	55	Asian Japanese	NA
TJ4174	0.24	No	57	Asian Japanese	NA
TJ1025	0.24	No	75	Asian Japanese	NA
TJ2408	0.25	No	40	Asian Japanese	NA
TCGA-A2-A259	0.26	No	70	AA TCGA	NA
TCGA-E2-A1B1	0.26	No	45	Caucasian TCGA	NA
TCGA-A2-A4RY	0.26	No	46	Caucasian TCGA	NA
TCGA-BH-A0C3	0.26	No	47	Caucasian TCGA	HR+/HER2-
TCGA-BH-A0E9	0.26	No	53	Caucasian TCGA	NA
TCGA-AO-A0JJ	0.26	No	54	Caucasian TCGA	HR+/HER2-
TCGA-BH-A0BS	0.26	No	55	Caucasian TCGA	HR+/HER2-
TCGA-A2-A0YI	0.26	No	62	Caucasian TCGA	HR+/HER2-
TCGA-A7-A3IY	0.26	No	71	Caucasian TCGA	NA
BDD-FUC_387	0.278712	No	54	HM	HR+/HER2-
BDD-FUC_312	0.281933	No	41	HM	HR+/HER2-
TCGA-A2-A4RX	0.29	No	67	AA TCGA	HR+/HER2-
TJ2306	0.29	No	49	Asian Japanese	NA
TCGA-BH-A1FE	0.29	No	31	Caucasian TCGA	NA
TCGA-BH-A18M	0.29	No	39	Caucasian TCGA	NA
TCGA-B6-A0WY	0.29	No	40	Caucasian TCGA	NA
TCGA-E9-A227	0.29	No	42	Caucasian TCGA	HR+/HER2-
TCGA-E9-A249	0.29	No	45	Caucasian TCGA	NA
TCGA-AR-A2LO	0.29	No	46	Caucasian TCGA	NA
TCGA-EW-A1P3	0.29	No	48	Caucasian TCGA	HR+/HER2-
TCGA-A2-A0EW	0.29	No	53	Caucasian TCGA	NA
TCGA-D8-A1XO	0.29	No	56	Caucasian TCGA	HR+/HER2-
TCGA-E2-A1IK	0.29	No	71	Caucasian TCGA	NA
TCGA-AC-A3HN	0.29	No	87	Caucasian TCGA	HR+/HER2-
TJ3251	0.3	No	31	Asian Japanese	NA
TJ362	0.3	No	63	Asian Japanese	NA
TCGA-OL-A5RV	0.32	No	43	AA TCGA	NA
TCGA-C8-A12V	0.32	No	55	Asian TCGA	TN
TCGA-EW-A1J1	0.32	No	38	Caucasian TCGA	NA
TCGA-B6-A0RT	0.32	No	39	Caucasian TCGA	NA
TCGA-BH-A0DT	0.32	No	41	Caucasian TCGA	HR+/HER2-
TCGA-BH-A0B7	0.32	No	42	Caucasian TCGA	HR+/HER2+
TCGA-AR-A2LM	0.32	No	49	Caucasian TCGA	HR+/HER2-
TCGA-BH-A28O	0.32	No	50	Caucasian TCGA	NA
TCGA-D8-A3Z5	0.32	No	54	Caucasian TCGA	NA
TCGA-AO-A0JI	0.32	No	56	Caucasian TCGA	HR+/HER2-
TCGA-E9-A5FK	0.32	No	60	Caucasian TCGA	NA
TCGA-B6-A0X7	0.32	No	62	Caucasian TCGA	NA
TCGA-E9-A1NG	0.32	No	62	Caucasian TCGA	HR+/HER2-
TCGA-B6-A1KI	0.32	No	63	Caucasian TCGA	HR+/HER2-
TCGA-AR-A1AX	0.32	No	64	Caucasian TCGA	NA
TCGA-AC-A2FB	0.32	No	65	Caucasian TCGA	NA
TCGA-BH-A1EX	0.32	No	67	Caucasian TCGA	HR+/HER2-
TCGA-E2-A14U	0.32	No	74	Caucasian TCGA	NA
TCGA-BH-A0H6	0.32	No	82	Caucasian TCGA	HR+/HER2-
TJ1758	0.33	No	42	Asian Japanese	NA
TJ1933	0.33	No	46	Asian Japanese	NA
TCGA-B6-A0WS	0.34	No	58	AA TCGA	NA
TCGA-AO-A12H	0.34	No	69	AA TCGA	HR+/HER2-
TJ2499	0.34	No	44	Asian Japanese	NA
TCGA-C8-A273	0.34	No	29	Asian TCGA	HR+/HER2-
TCGA-AC-A2FF	0.34	No	40	Asian TCGA	NA
TCGA-E2-A1IO	0.34	No	37	Caucasian TCGA	HR+/HER2-
TCGA-E9-A229	0.34	No	37	Caucasian TCGA	NA
TCGA-E9-A22D	0.34	No	38	Caucasian TCGA	HR+/HER2+
TCGA-D8-A141	0.34	No	40	Caucasian TCGA	HR+/HER2-
TCGA-EW-A1OX	0.34	No	43	Caucasian TCGA	NA
TCGA-GM-A3XN	0.34	No	44	Caucasian TCGA	NA
TCGA-MS-A51U	0.34	No	44	Caucasian TCGA	HR+/HER2-
TCGA-E2-A1B5	0.34	No	46	Caucasian TCGA	NA
TCGA-E9-A245	0.34	No	47	Caucasian TCGA	NA
TCGA-E9-A1RA	0.34	No	48	Caucasian TCGA	NA
TCGA-D8-A1XU	0.34	No	56	Caucasian TCGA	HR+/HER2-
TCGA-GM-A2DC	0.34	No	57	Caucasian TCGA	HR+/HER2-
TCGA-BH-A0W3	0.34	No	58	Caucasian TCGA	HR+/HER2-
TCGA-A2-A0CK	0.34	No	60	Caucasian TCGA	NA
TCGA-B6-A0WT	0.34	No	61	Caucasian TCGA	NA
TCGA-A7-A3J0	0.34	No	62	Caucasian TCGA	HR+/HER2-
TCGA-AC-A2FE	0.34	No	62	Caucasian TCGA	NA
TCGA-BH-A0H0	0.34	No	69	Caucasian TCGA	HR+/HER2-
TCGA-E2-A1IF	0.34	No	74	Caucasian TCGA	NA
TCGA-AC-A3YI	0.34	No	74	Caucasian TCGA	NA
TJ2286	0.35	No	46	Asian Japanese	NA
TJ2850	0.36	No	51	Asian Japanese	NA
TCGA-E2-A14X	0.37	No	55	AA TCGA	TN
TCGA-OL-A66H	0.37	No	NA	AA TCGA	HR+/HER2-
TJ552	0.37	No	75	Asian Japanese	NA
TCGA-EW-A1IX	0.37	No	48	Asian TCGA	NA
TCGA-BH-A1ES	0.37	No	35	Caucasian TCGA	HR+/HER2-
TCGA-AR-A24M	0.37	No	38	Caucasian TCGA	HR+/HER2-
TCGA-AR-A1AU	0.37	No	39	Caucasian TCGA	NA
TCGA-AR-A24O	0.37	No	43	Caucasian TCGA	HR+/HER2-
TCGA-B6-A0RI	0.37	No	44	Caucasian TCGA	NA
TCGA-E2-A1L6	0.37	No	44	Caucasian TCGA	HR+/HER2-
TCGA-BH-A0AU	0.37	No	45	Caucasian TCGA	HR+/HER2-
TCGA-AR-A24T	0.37	No	46	Caucasian TCGA	HR+/HER2-
TCGA-BH-A0H3	0.37	No	46	Caucasian TCGA	HR+/HER2-
TCGA-AR-A24P	0.37	No	47	Caucasian TCGA	HR+/HER2-
TCGA-AR-A24U	0.37	No	47	Caucasian TCGA	HER2+
TCGA-BH-A0BD	0.37	No	47	Caucasian TCGA	HR+/HER2-
TCGA-E9-A3X8	0.37	No	48	Caucasian TCGA	NA
TCGA-AC-A23E	0.37	No	50	Caucasian TCGA	NA
TCGA-BH-A0EI	0.37	No	51	Caucasian TCGA	HR+/HER2-
TCGA-E9-A248	0.37	No	51	Caucasian TCGA	NA
TCGA-D8-A1JH	0.37	No	56	Caucasian TCGA	HR+/HER2-
TCGA-E2-A1IJ	0.37	No	57	Caucasian TCGA	HR+/HER2-
TCGA-GM-A2DK	0.37	No	58	Caucasian TCGA	HR+/HER2-
TCGA-B6-A0X4	0.37	No	62	Caucasian TCGA	NA
TCGA-AO-A12B	0.37	No	63	Caucasian TCGA	NA
TCGA-B6-A0RP	0.37	No	73	Caucasian TCGA	NA
TCGA-D8-A1JS	0.37	No	77	Caucasian TCGA	HR+/HER2-
TCGA-EW-A1P5	0.37	No	77	Caucasian TCGA	HR+/HER2-
TCGA-BH-A0DO	0.37	No	78	Caucasian TCGA	HR+/HER2-
TCGA-BH-A1F0	0.37	No	80	Caucasian TCGA	TN
TCGA-BH-A1EU	0.37	No	83	Caucasian TCGA	HR+/HER2-
TCGA-BH-A1FG	0.37	No	88	Caucasian TCGA	HR+/HER2-
TJ2374	0.38	No	54	Asian Japanese	NA
TJ338	0.38	No	57	Asian Japanese	NA
FUC_T184	0.38	No	44	HM	HR+/HER2-
FUC_T121	0.38	No	48	HM	HR+/HER2-
TJ1895	0.39	No	42	Asian Japanese	NA
BDD-FUC_238	0.396051	No	42	HM	NA
TCGA-A2-A3XU	0.4	No	35	AA TCGA	TN
TCGA-AC-A2BM	0.4	No	41	AA TCGA	HR+/HER2-
TCGA-A7-A5ZW	0.4	No	47	AA TCGA	HR+/HER2-
TCGA-A2-A0YF	0.4	No	67	AA TCGA	HR+/HER2-
TCGA-AO-A126	0.4	No	39	Asian TCGA	HR+/HER2-
TCGA-C8-A12N	0.4	No	58	Asian TCGA	HR+/HER2-
TCGA-BH-A0BQ	0.4	No	39	Caucasian TCGA	HR+/HER2+
TCGA-E2-A1L9	0.4	No	40	Caucasian TCGA	HR+/HER2-
TCGA-E2-A10A	0.4	No	41	Caucasian TCGA	HR+/HER2-
TCGA-AR-A1AN	0.4	No	46	Caucasian TCGA	NA
TCGA-BH-A0HO	0.4	No	48	Caucasian TCGA	HR+/HER2-
TCGA-AR-A24V	0.4	No	52	Caucasian TCGA	HR+/HER2-
TCGA-B6-A0X0	0.4	No	54	Caucasian TCGA	NA
TCGA-BH-A1ET	0.4	No	55	Caucasian TCGA	HR+/HER2-
TCGA-BH-A0RX	0.4	No	59	Caucasian TCGA	TN
TCGA-E2-A1IU	0.4	No	60	Caucasian TCGA	HR+/HER2-
TCGA-E2-A156	0.4	No	61	Caucasian TCGA	HR+/HER2-
TCGA-BH-A201	0.4	No	64	Caucasian TCGA	NA
TCGA-B6-A1KC	0.4	No	67	Caucasian TCGA	HR+/HER2-
TCGA-GM-A4E0	0.4	No	67	Caucasian TCGA	NA
TCGA-AO-A1KP	0.4	No	77	Caucasian TCGA	HR+/HER2-
TJ3538	0.41	No	43	Asian Japanese	NA
FUC_T48	0.41	No	37	HM	HR+/HER2+
FUC_T36	0.41	No	62	HM	HR+/HER2-
TJ874	0.42	No	52	Asian Japanese	NA
TJ3946	0.42	No	53	Asian Japanese	NA
TJ1421	0.42	No	58	Asian Japanese	NA
TCGA-EW-A2FS	0.43	No	41	AA TCGA	NA
TCGA-B6-A401	0.43	No	47	AA TCGA	NA
TCGA-E2-A1LL	0.43	No	73	AA TCGA	TN
TCGA-LL-A5YM	0.43	No	88	AA TCGA	HR+/HER2+
TCGA-E9-A1N4	0.43	No	41	Caucasian TCGA	HR+/HER2+
TCGA-E9-A22H	0.43	No	42	Caucasian TCGA	HR+/HER2+
TCGA-BH-A28Q	0.43	No	46	Caucasian TCGA	HR+/HER2-
TCGA-A7-A26J	0.43	No	49	Caucasian TCGA	HR+/HER2-
TCGA-BH-A18R	0.43	No	50	Caucasian TCGA	HER2+
TCGA-E2-A14Q	0.43	No	50	Caucasian TCGA	HR+/HER2-
TCGA-A2-A0T7	0.43	No	51	Caucasian TCGA	NA
TCGA-A2-A0YC	0.43	No	59	Caucasian TCGA	HR+/HER2-
TCGA-E2-A1IE	0.43	No	61	Caucasian TCGA	HR+/HER2-
TCGA-GM-A5PV	0.43	No	63	Caucasian TCGA	HR+/HER2-
TCGA-D8-A27P	0.43	No	64	Caucasian TCGA	HR+/HER2-
TCGA-AR-A1AW	0.43	No	65	Caucasian TCGA	HR+/HER2-
TCGA-E2-A1IL	0.43	No	78	Caucasian TCGA	HR+/HER2-
TCGA-A7-A13G	0.43	No	79	Caucasian TCGA	HR+/HER2-
TCGA-AC-A3TM	0.44	No	50	Caucasian TCGA	HR+/HER2-
BDD-FUC_377	0.448458	No	42	HM	NA
TJ2340	0.45	No	65	Asian Japanese	NA
TJ1458	0.45	No	72	Asian Japanese	NA
TCGA-C8-A1HO	0.46	No	34	Asian TCGA	HR+/HER2-
TCGA-EW-A2FV	0.46	No	39	Caucasian TCGA	NA
TCGA-B6-A0I5	0.46	No	49	Caucasian TCGA	NA
TCGA-E2-A153	0.46	No	51	Caucasian TCGA	HR+/HER2-
TCGA-A1-A0SE	0.46	No	56	Caucasian TCGA	NA
TCGA-BH-A0BF	0.46	No	56	Caucasian TCGA	HR+/HER2-
TCGA-A2-A1FX	0.46	No	61	Caucasian TCGA	HR+/HER2-
TCGA-AO-A0J8	0.46	No	61	Caucasian TCGA	HR+/HER2-
TCGA-D8-A1X8	0.46	No	62	Caucasian TCGA	HR+/HER2-
TCGA-A7-A3J1	0.46	No	63	Caucasian TCGA	HR+/HER2-
TCGA-C8-A133	0.46	No	65	Caucasian TCGA	NA
TCGA-A2-A0SU	0.46	No	66	Caucasian TCGA	NA
TCGA-AO-A0JF	0.46	No	68	Caucasian TCGA	HR+/HER2-
TCGA-BH-A1FD	0.46	No	68	Caucasian TCGA	HR+/HER2-
TCGA-D8-A1Y2	0.46	No	71	Caucasian TCGA	HR+/HER2-
TCGA-BH-A18S	0.46	No	79	Caucasian TCGA	HR+/HER2-
TCGA-A2-A0CO	0.46	No	85	Caucasian TCGA	NA
BR055	0.47712	No	28.85	Asian Kan	NA
BR099	0.47712	No	32.12	Asian Kan	HR+/HER2-
BDD-FUC_396	0.477794	No	58	HM	HR+/HER2-
TJ2688	0.48	No	42	Asian Japanese	NA
TJ841	0.48	No	43	Asian Japanese	NA
TJ3074	0.48	No	56	Asian Japanese	NA
TJ2733	0.48	No	65	Asian Japanese	NA
TJ2809	0.48	No	83	Asian Japanese	NA
BDD-FUC_425	0.483315	No	51	HM	HR+/HER2-
BDD-FUC_285	0.488603	No	70	HM	TN
TCGA-A2-A3KC	0.49	No	55	AA TCGA	NA
TCGA-EW-A1IY	0.49	No	38	Asian TCGA	HR+/HER2-
TCGA-A2-A0CV	0.49	No	41	Asian TCGA	HR+/HER2-
TCGA-C8-A27A	0.49	No	48	Asian TCGA	HR+/HER2-
TCGA-AN-A0FF	0.49	No	32	Caucasian TCGA	HR+/HER2-
TCGA-AN-A04A	0.49	No	36	Caucasian TCGA	NA
TCGA-A2-A0T3	0.49	No	37	Caucasian TCGA	HR+/HER2-
TCGA-A2-A0D3	0.49	No	42	Caucasian TCGA	HR+/HER2-
TCGA-GM-A2DA	0.49	No	46	Caucasian TCGA	HR+/HER2+
TCGA-E2-A10F	0.49	No	47	Caucasian TCGA	HR+/HER2-
TCGA-A2-A0SX	0.49	No	48	Caucasian TCGA	TN
TCGA-A2-A1G0	0.49	No	49	Caucasian TCGA	HR+/HER2-
TCGA-AQ-A1H3	0.49	No	49	Caucasian TCGA	HR+/HER2-
TCGA-E2-A15J	0.49	No	51	Caucasian TCGA	HR+/HER2-
TCGA-AR-A24X	0.49	No	52	Caucasian TCGA	HR+/HER2-
TCGA-EW-A2FW	0.49	No	52	Caucasian TCGA	NA
TCGA-AR-A1AM	0.49	No	52	Caucasian TCGA	NA
TCGA-D8-A1JB	0.49	No	54	Caucasian TCGA	HR+/HER2+
TCGA-D8-A27W	0.49	No	55	Caucasian TCGA	HR+/HER2+
TCGA-EW-A1P0	0.49	No	55	Caucasian TCGA	HR+/HER2-
TCGA-GM-A2DM	0.49	No	57	Caucasian TCGA	NA
TCGA-E9-A1R0	0.49	No	58	Caucasian TCGA	NA
TCGA-GM-A2DN	0.49	No	58	Caucasian TCGA	NA
TCGA-E9-A1R6	0.49	No	63	Caucasian TCGA	NA
TCGA-EW-A1P6	0.49	No	64	Caucasian TCGA	NA
TCGA-GM-A5PX	0.49	No	65	Caucasian TCGA	HR+/HER2-
TCGA-E9-A1RD	0.49	No	67	Caucasian TCGA	NA
TCGA-AC-A3OD	0.49	No	68	Caucasian TCGA	HR+/HER2-
TCGA-BH-A1FL	0.49	No	69	Caucasian TCGA	NA
TCGA-E9-A24A	0.49	No	69	Caucasian TCGA	NA
TCGA-AO-A0J7	0.49	No	71	Caucasian TCGA	HR+/HER2-
TCGA-E9-A1NH	0.49	No	71	Caucasian TCGA	HR+/HER2-
TCGA-BH-A0EA	0.49	No	72	Caucasian TCGA	NA
TCGA-AC-A23G	0.49	No	76	Caucasian TCGA	NA
TCGA-D8-A1XG	0.49	No	86	Caucasian TCGA	NA
BDD-FUC_304	0.496856	No	44	HM	HR+/HER2-
TJ2986	0.51	No	56	Asian Japanese	NA
FUC_T38	0.51	No	41	HM	HR+/HER2-
FUC_T200	0.51	No	42	HM	HR+/HER2-
BDD-FUC_303	0.51423	No	64	HM	HR+/HER2-
BDD-FUC_288	0.51458	No	67	HM	HR+/HER2-
TCGA-E2-A570	0.52	No	47	AA TCGA	HR+/HER2-
TCGA-OL-A5RX	0.52	No	51	AA TCGA	NA
TJ623	0.52	No	47	Asian Japanese	NA
TCGA-AN-A041	0.52	No	29	Caucasian TCGA	HR+/HER2+
TCGA-A2-A04X	0.52	No	34	Caucasian TCGA	HR+/HER2+
TCGA-E9-A1RB	0.52	No	40	Caucasian TCGA	NA
TCGA-D8-A27R	0.52	No	41	Caucasian TCGA	HR+/HER2-
TCGA-BH-A0DQ	0.52	No	42	Caucasian TCGA	HR+/HER2-
TCGA-AR-A24R	0.52	No	45	Caucasian TCGA	HR+/HER2-
TCGA-AR-A24K	0.52	No	46	Caucasian TCGA	HR+/HER2-
TCGA-D8-A27K	0.52	No	47	Caucasian TCGA	HR+/HER2-
TCGA-A2-A25C	0.52	No	50	Caucasian TCGA	HR+/HER2-
TCGA-D8-A27T	0.52	No	53	Caucasian TCGA	HR+/HER2-
TCGA-A2-A0ET	0.52	No	58	Caucasian TCGA	HR+/HER2-
TCGA-AR-A1AL	0.52	No	60	Caucasian TCGA	NA
TCGA-A7-A13H	0.52	No	61	Caucasian TCGA	HR+/HER2-
TCGA-D8-A1XB	0.52	No	62	Caucasian TCGA	HR+/HER2-
TCGA-BH-A1FJ	0.52	No	66	Caucasian TCGA	NA
TCGA-AC-A3YJ	0.52	No	66	Caucasian TCGA	NA
TCGA-AN-A0XP	0.52	No	69	Caucasian TCGA	HR+/HER2+
TCGA-E9-A1R3	0.52	No	70	Caucasian TCGA	NA
TCGA-BH-A0DS	0.52	No	71	Caucasian TCGA	HR+/HER2-
TCGA-B6-A0IP	0.52	No	74	Caucasian TCGA	NA
TCGA-AC-A3TN	0.52	No	75	Caucasian TCGA	HR+/HER2-
TCGA-BH-A0HI	0.52	No	78	Caucasian TCGA	HR+/HER2-
TCGA-D8-A145	0.52	No	80	Caucasian TCGA	NA
TCGA-A2-A1G1	0.52	No	85	Caucasian TCGA	HER2+
MEX-BR-080	0.52	No	38	HM	TN
TJ632	0.53	No	48	Asian Japanese	NA
BDD-FUC_297	0.539322	No	70	HM	HR+/HER2-
TJ4056	0.54	No	40	Asian Japanese	NA
TJ2997	0.54	No	46	Asian Japanese	NA
TCGA-D8-A1XS	0.54	No	48	Caucasian TCGA	HR+/HER2+
FUC_T129	0.54	No	53	HM	HR+/HER2-
FUC_T158	0.54	No	56	HM	HR+/HER2-
TCGA-B6-A0X5	0.55	No	61	AA TCGA	NA
TCGA-A2-A3XS	0.55	No	62	AA TCGA	TN
TCGA-C8-A12Y	0.55	No	44	Asian TCGA	NA
TCGA-A7-A0D9	0.55	No	37	Caucasian TCGA	HR+/HER2-
TCGA-D8-A1X7	0.55	No	40	Caucasian TCGA	HR+/HER2-
TCGA-A1-A0SQ	0.55	No	45	Caucasian TCGA	HR+/HER2-
TCGA-E9-A226	0.55	No	45	Caucasian TCGA	NA
TCGA-E2-A1II	0.55	No	51	Caucasian TCGA	HR+/HER2-
TCGA-BH-A18I	0.55	No	53	Caucasian TCGA	HR+/HER2+
TCGA-BH-A0BO	0.55	No	54	Caucasian TCGA	NA
TCGA-E2-A107	0.55	No	54	Caucasian TCGA	HR+/HER2-
TCGA-AR-A5QP	0.55	No	54	Caucasian TCGA	NA
TCGA-BH-A0HQ	0.55	No	56	Caucasian TCGA	HR+/HER2-
TCGA-D8-A1XR	0.55	No	56	Caucasian TCGA	HR+/HER2-
TCGA-AN-A0XO	0.55	No	59	Caucasian TCGA	HR+/HER2-
TCGA-AN-A0FN	0.55	No	61	Caucasian TCGA	HR+/HER2+
TCGA-AN-A0XL	0.55	No	61	Caucasian TCGA	HR+/HER2-
TCGA-BH-A0C1	0.55	No	61	Caucasian TCGA	HR+/HER2-
TCGA-AR-A1AT	0.55	No	62	Caucasian TCGA	HR+/HER2+
TCGA-BH-A0DE	0.55	No	62	Caucasian TCGA	HR+/HER2-
TCGA-AR-A5QM	0.55	No	62	Caucasian TCGA	HR+/HER2-
TCGA-E9-A5UP	0.55	No	63	Caucasian TCGA	NA
TCGA-E2-A15F	0.55	No	64	Caucasian TCGA	NA
TCGA-BH-A0HN	0.55	No	67	Caucasian TCGA	HR+/HER2-
TCGA-OL-A66K	0.55	No	72	Caucasian TCGA	HR+/HER2-
TCGA-AR-A1AJ	0.55	No	83	Caucasian TCGA	HR+/HER2-
TCGA-D8-A1XV	0.55	No	84	Caucasian TCGA	HR+/HER2-
FUC_T186	0.55	No	55	HM	HR+/HER2-
TJ1424	0.56	No	39	Asian Japanese	NA
TJ4285	0.56	No	45	Asian Japanese	NA
TJ2189	0.56	No	53	Asian Japanese	NA
TCGA-A1-A0SJ	0.57	No	39	AA TCGA	NA
TCGA-B6-A409	0.57	No	44	AA TCGA	TN
TCGA-LL-A5YN	0.57	No	46	AA TCGA	HR+/HER2+
TCGA-E2-A1L8	0.57	No	52	AA TCGA	HR+/HER2-
TJ2402	0.57	No	48	Asian Japanese	NA
TJ3340	0.57	No	67	Asian Japanese	NA
TCGA-AO-A03L	0.57	No	34	Asian TCGA	HR+/HER2-
TCGA-C8-A1HF	0.57	No	48	Asian TCGA	HER2+
TCGA-BH-A0E0	0.57	No	38	Caucasian TCGA	TN
TCGA-BH-A0BA	0.57	No	51	Caucasian TCGA	HR+/HER2-
TCGA-GM-A2DI	0.57	No	52	Caucasian TCGA	NA
TCGA-A2-A0EO	0.57	No	54	Caucasian TCGA	HR+/HER2-
TCGA-D8-A1JI	0.57	No	54	Caucasian TCGA	HR+/HER2-
TCGA-D8-A3Z6	0.57	No	56	Caucasian TCGA	HR+/HER2-
TCGA-AC-A2QH	0.57	No	58	Caucasian TCGA	TN
TCGA-EW-A1J3	0.57	No	61	Caucasian TCGA	NA
TCGA-BH-A0GZ	0.57	No	62	Caucasian TCGA	HR+/HER2-
TCGA-BH-A1F5	0.57	No	62	Caucasian TCGA	HR+/HER2-
TCGA-A2-A0ER	0.57	No	63	Caucasian TCGA	HR+/HER2-
TCGA-A2-A1FZ	0.57	No	63	Caucasian TCGA	HR+/HER2-
TCGA-D8-A1XA	0.57	No	64	Caucasian TCGA	HR+/HER2-
TCGA-E2-A10E	0.57	No	64	Caucasian TCGA	HR+/HER2-
TCGA-AC-A2FO	0.57	No	65	Caucasian TCGA	HR+/HER2-
TCGA-AR-A2LN	0.57	No	65	Caucasian TCGA	NA
TCGA-A2-A0T2	0.57	No	66	Caucasian TCGA	TN
TCGA-AN-A03Y	0.57	No	66	Caucasian TCGA	HR+/HER2-
TCGA-BH-A0W5	0.57	No	77	Caucasian TCGA	NA
TCGA-B6-A0IH	0.57	No	81	Caucasian TCGA	NA
TCGA-AQ-A1H2	0.57	No	84	Caucasian TCGA	HR+/HER2+
TCGA-E9-A54X	0.57	No	85	Caucasian TCGA	HR+/HER2-
TJ3892	0.58	No	39	Asian Japanese	NA
BDD-FUC_305	0.582486	No	59	HM	NA
TJ3540	0.59	No	43	Asian Japanese	NA
TJ823	0.59	No	60	Asian Japanese	NA
TJ3753	0.59	No	64	Asian Japanese	NA
TCGA-AO-A0JA	0.6	No	36	AA TCGA	HR+/HER2-
TCGA-B6-A0WX	0.6	No	40	AA TCGA	NA
TCGA-GM-A2DF	0.6	No	53	AA TCGA	TN
TCGA-OL-A5RU	0.6	No	63	AA TCGA	HR+/HER2-
TCGA-BH-A42T	0.6	No	75	AA TCGA	HR+/HER2-
TJ3494	0.6	No	30	Asian Japanese	NA
TJ2428	0.6	No	50	Asian Japanese	NA
TJ3014	0.6	No	78	Asian Japanese	NA
TCGA-C8-A1HL	0.6	No	38	Asian TCGA	HR+/HER2-
TCGA-C8-A1HI	0.6	No	40	Asian TCGA	NA
TCGA-C8-A130	0.6	No	52	Asian TCGA	HR+/HER2-
TCGA-C8-A278	0.6	No	61	Asian TCGA	HER2+
TCGA-A2-A04V	0.6	No	39	Caucasian TCGA	HR+/HER2-
TCGA-E2-A15E	0.6	No	40	Caucasian TCGA	NA
TCGA-AO-A12D	0.6	No	43	Caucasian TCGA	HER2+
TCGA-E9-A1N5	0.6	No	45	Caucasian TCGA	HR+/HER2+
TCGA-A2-A0EX	0.6	No	46	Caucasian TCGA	HR+/HER2-
TCGA-E9-A1N8	0.6	No	48	Caucasian TCGA	HR+/HER2-
TCGA-AC-A2QJ	0.6	No	48	Caucasian TCGA	NA
TCGA-AR-A24N	0.6	No	54	Caucasian TCGA	HR+/HER2-
TCGA-A1-A0SD	0.6	No	59	Caucasian TCGA	HR+/HER2-
TCGA-AR-A0U3	0.6	No	59	Caucasian TCGA	NA
TCGA-BH-A0BC	0.6	No	60	Caucasian TCGA	HR+/HER2-
TCGA-E2-A15C	0.6	No	61	Caucasian TCGA	HR+/HER2-
TCGA-A2-A0T4	0.6	No	62	Caucasian TCGA	HR+/HER2-
TCGA-BH-A0DI	0.6	No	63	Caucasian TCGA	NA
TCGA-E2-A14S	0.6	No	65	Caucasian TCGA	HR+/HER2-
TCGA-AN-A0XV	0.6	No	67	Caucasian TCGA	HR+/HER2-
TCGA-B6-A0WV	0.6	No	67	Caucasian TCGA	NA
TCGA-E9-A1N3	0.6	No	70	Caucasian TCGA	NA
TCGA-E9-A22A	0.6	No	74	Caucasian TCGA	HR+/HER2-
TCGA-AC-A3QP	0.6	No	79	Caucasian TCGA	NA
BR033	0.60206	No	28.63	Asian Kan	NA
BR143	0.60206	No	31.34	Asian Kan	HR+/HER2-
BR175	0.60206	No	35.55	Asian Kan	HR+/HER2-
BB01_131	0.60206	No	37.02	Asian Kan	HR+/HER2+
BR202	0.60206	No	37.53	Asian Kan	NA
BB01_040	0.60206	No	54.01	Asian Kan	TN
TJ776	0.61	No	50	Asian Japanese	NA
FUC_T167	0.61	No	48	HM	HR+/HER2-
MEX-BR-165	0.615676	No	42	HM	HR+/HER2-
TJ3842	0.62	No	29	Asian Japanese	NA
FUC_T34	0.62	No	66	HM	HR+/HER2-
TCGA-BH-A0DG	0.63	No	30	AA TCGA	NA
TCGA-OL-A5D8	0.63	No	40	AA TCGA	HR+/HER2-
TCGA-B6-A0WZ	0.63	No	50	AA TCGA	NA
TCGA-EW-A1J2	0.63	No	50	AA TCGA	HR+/HER2-
TCGA-A2-A0CQ	0.63	No	62	AA TCGA	HR+/HER2-
TJ1117	0.63	No	65	Asian Japanese	NA
TJ2524	0.63	No	68	Asian Japanese	NA
TCGA-E9-A5UO	0.63	No	41	Caucasian TCGA	NA
TCGA-BH-A0W4	0.63	No	46	Caucasian TCGA	NA
TCGA-E2-A15D	0.63	No	47	Caucasian TCGA	HR+/HER2-
TCGA-EW-A1PE	0.63	No	56	Caucasian TCGA	NA
TCGA-D8-A146	0.63	No	57	Caucasian TCGA	HR+/HER2-
TCGA-AN-A0XS	0.63	No	63	Caucasian TCGA	HR+/HER2-
TCGA-A7-A0CD	0.63	No	66	Caucasian TCGA	HR+/HER2-
TCGA-GM-A3NY	0.63	No	72	Caucasian TCGA	HR+/HER2-
TCGA-A2-A0EM	0.63	No	73	Caucasian TCGA	HR+/HER2-
TCGA-BH-A18N	0.63	No	88	Caucasian TCGA	HR+/HER2-
TCGA-AC-A5EI	0.63	No	88	Caucasian TCGA	NA
TJ754	0.64	No	41	Asian Japanese	NA
TJ1796	0.64	No	68	Asian Japanese	NA
FUC_T83	0.65	No	59	HM	HR+/HER2-
TCGA-AO-A125	0.66	No	72	AA TCGA	HR+/HER2-
TCGA-E2-A1LK	0.66	No	84	AA TCGA	TN
TCGA-C8-A12O	0.66	No	50	Asian TCGA	HR+/HER2-
TCGA-E2-A14Y	0.66	No	35	Caucasian TCGA	HR+/HER2+
TCGA-BH-A0BJ	0.66	No	41	Caucasian TCGA	HR+/HER2-
TCGA-A7-A5ZX	0.66	No	48	Caucasian TCGA	NA
TCGA-AR-A254	0.66	No	50	Caucasian TCGA	HR+/HER2+
TCGA-BH-A0HU	0.66	No	52	Caucasian TCGA	HR+/HER2-
TCGA-A7-A0DB	0.66	No	56	Caucasian TCGA	HR+/HER2-
TCGA-E9-A247	0.66	No	59	Caucasian TCGA	NA
TCGA-BH-A202	0.66	No	60	Caucasian TCGA	HR+/HER2+
TCGA-A2-A0SV	0.66	No	63	Caucasian TCGA	HR+/HER2-
TCGA-BH-A18H	0.66	No	63	Caucasian TCGA	HR+/HER2-
TCGA-A7-A26I	0.66	No	65	Caucasian TCGA	TN
TCGA-AR-A5QN	0.66	No	68	Caucasian TCGA	HR+/HER2+
TCGA-BH-A0EB	0.66	No	69	Caucasian TCGA	HR+/HER2-
TCGA-A2-A0EN	0.66	No	70	Caucasian TCGA	HR+/HER2-
TCGA-D8-A1JT	0.66	No	70	Caucasian TCGA	HR+/HER2-
TCGA-D8-A1XY	0.66	No	74	Caucasian TCGA	HR+/HER2+
TCGA-A1-A0SM	0.66	No	77	Caucasian TCGA	HR+/HER2+
TCGA-AO-A1KT	0.66	No	78	Caucasian TCGA	HR+/HER2-
TCGA-A7-A0CH	0.66	No	79	Caucasian TCGA	NA
TCGA-LL-A50Y	0.66	No	84	Caucasian TCGA	HR+/HER2-
TCGA-D8-A1XC	0.66	No	85	Caucasian TCGA	HR+/HER2-
TJ1935	0.67	No	46	Asian Japanese	NA
TJ2879	0.67	No	66	Asian Japanese	NA
BDD-FUC_92	0.678493	No	47	HM	HR+/HER2-
TJ2269	0.68	No	41	Asian Japanese	NA
TJ2517	0.68	No	57	Asian Japanese	NA
TJ3581	0.68	No	66	Asian Japanese	NA
BDD-FUC_376	0.684987	No	63	HM	HR+/HER2-
BDD-FUC_64	0.689838	No	45	HM	HR+/HER2-
TCGA-OL-A66I	0.69	No	36	AA TCGA	TN
TCGA-A2-A0D4	0.69	No	37	AA TCGA	HR+/HER2-
TCGA-A2-A3XX	0.69	No	49	AA TCGA	TN
TJ1851	0.69	No	43	Asian Japanese	NA
TJ3565	0.69	No	47	Asian Japanese	NA
TJ341	0.69	No	75	Asian Japanese	NA
TJ1272	0.69	No	77	Asian Japanese	NA
TCGA-C8-A12U	0.69	No	46	Asian TCGA	HR+/HER2-
TCGA-JL-A3YX	0.69	No	46	Asian TCGA	NA
TCGA-C8-A1HG	0.69	No	50	Asian TCGA	HR+/HER2-
TCGA-B6-A0IN	0.69	No	45	Caucasian TCGA	NA
TCGA-BH-A0C7	0.69	No	48	Caucasian TCGA	HR+/HER2+
TCGA-D8-A27L	0.69	No	49	Caucasian TCGA	HR+/HER2-
TCGA-E2-A1B0	0.69	No	50	Caucasian TCGA	HER2+
TCGA-BH-A0E1	0.69	No	52	Caucasian TCGA	HR+/HER2-
TCGA-E2-A1BD	0.69	No	53	Caucasian TCGA	HR+/HER2-
TCGA-A7-A26F	0.69	No	55	Caucasian TCGA	TN
TCGA-AN-A0XR	0.69	No	55	Caucasian TCGA	HR+/HER2-
TCGA-BH-A0HB	0.69	No	55	Caucasian TCGA	HR+/HER2-
TCGA-EW-A1P8	0.69	No	58	Caucasian TCGA	TN
TCGA-EW-A1PA	0.69	No	59	Caucasian TCGA	NA
TCGA-D8-A1JE	0.69	No	62	Caucasian TCGA	HR+/HER2-
TCGA-A2-A1G4	0.69	No	71	Caucasian TCGA	HR+/HER2-
TCGA-B6-A0RO	0.69	No	71	Caucasian TCGA	NA
TCGA-BH-A0BG	0.69	No	73	Caucasian TCGA	TN
TCGA-AO-A12G	0.69	No	75	Caucasian TCGA	HR+/HER2-
TCGA-BH-A0BV	0.69	No	78	Caucasian TCGA	HR+/HER2-
BDD-FUC_325	0.698944	No	60	HM	HR+/HER2-
BR418	0.69897	No	33.76	Asian Kan	HR+/HER2-
BR079	0.69897	No	34.67	Asian Kan	HR+/HER2-
BR412	0.69897	No	35.74	Asian Kan	HR+/HER2-
BR148	0.69897	No	37.26	Asian Kan	HR+/HER2-
BB01_004	0.69897	No	46.69	Asian Kan	TN
BB01_016	0.69897	No	60.94	Asian Kan	HER2+
TJ2375	0.71	No	39	Asian Japanese	NA
TJ2427	0.71	No	67	Asian Japanese	NA
TCGA-B6-A0IE	0.72	No	38	AA TCGA	NA
TCGA-B6-A408	0.72	No	55	AA TCGA	HR+/HER2-
TCGA-B6-A0IM	0.72	No	75	AA TCGA	NA
TCGA-E2-A15O	0.72	No	89	AA TCGA	HR+/HER2-
TCGA-C8-A1HE	0.72	No	59	Asian TCGA	HR+/HER2-
TCGA-AO-A12F	0.72	No	36	Caucasian TCGA	TN
TCGA-E2-A15H	0.72	No	38	Caucasian TCGA	HR+/HER2+
TCGA-B6-A0RV	0.72	No	42	Caucasian TCGA	NA
TCGA-A7-A13F	0.72	No	44	Caucasian TCGA	HR+/HER2-
TCGA-A2-A0YE	0.72	No	48	Caucasian TCGA	TN
TCGA-BH-A18L	0.72	No	50	Caucasian TCGA	HR+/HER2-
TCGA-E2-A14T	0.72	No	52	Caucasian TCGA	HR+/HER2-
TCGA-BH-A0B3	0.72	No	53	Caucasian TCGA	TN
TCGA-BH-A0BT	0.72	No	56	Caucasian TCGA	HR+/HER2-
TCGA-D8-A27I	0.72	No	58	Caucasian TCGA	NA
TCGA-D8-A1JM	0.72	No	59	Caucasian TCGA	HR+/HER2-
TCGA-B6-A0RN	0.72	No	60	Caucasian TCGA	NA
TCGA-A1-A0SG	0.72	No	61	Caucasian TCGA	HR+/HER2-
TCGA-AR-A24S	0.72	No	61	Caucasian TCGA	HR+/HER2-
TCGA-E9-A1R5	0.72	No	63	Caucasian TCGA	NA
TCGA-E2-A15T	0.72	No	65	Caucasian TCGA	HR+/HER2-
TCGA-BH-A1EO	0.72	No	68	Caucasian TCGA	HR+/HER2-
TCGA-AR-A2LL	0.72	No	70	Caucasian TCGA	HR+/HER2-
TCGA-A2-A0CS	0.72	No	73	Caucasian TCGA	HR+/HER2-
TCGA-A7-A0CG	0.72	No	78	Caucasian TCGA	NA
TCGA-BH-A1EY	0.72	No	79	Caucasian TCGA	HR+/HER2-
TCGA-AR-A1AP	0.72	No	80	Caucasian TCGA	HR+/HER2-
TCGA-AN-A0FK	0.72	No	88	Caucasian TCGA	HR+/HER2+
BDD-FUC_278	0.722112	No	51	HM	NA
MEX-BR-59	0.723467	No	54	HM	HR+/HER2-
BDD-FUC_298	0.725036	No	56	HM	HR+/HER2-
MEX-BR-155	0.729059	No	61	HM	NA
TJ2854	0.73	No	47	Asian Japanese	NA
TJ3260	0.74	No	37	Asian Japanese	NA
BDD-FUC_273	0.744642	No	46	HM	HR+/HER2-
BDD-FUC_378	0.74712	No	40	HM	HR+/HER2+
TCGA-AC-A3BB	0.75	No	46	AA TCGA	HR+/HER2-
TCGA-B6-A0RH	0.75	No	51	AA TCGA	NA
TCGA-A7-A2KD	0.75	No	53	AA TCGA	HR+/HER2+
TCGA-B6-A0WW	0.75	No	58	AA TCGA	NA
TCGA-E2-A15L	0.75	No	65	AA TCGA	HR+/HER2-
TJ504	0.75	No	39	Asian Japanese	NA
TCGA-E9-A1NE	0.75	No	28	Caucasian TCGA	HR+/HER2-
TCGA-BH-A18K	0.75	No	46	Caucasian TCGA	HR+/HER2-
TCGA-A7-A426	0.75	No	50	Caucasian TCGA	NA
TCGA-B6-A40C	0.75	No	51	Caucasian TCGA	HR+/HER2-
TCGA-BH-A0HL	0.75	No	56	Caucasian TCGA	HR+/HER2-
TCGA-A7-A4SB	0.75	No	56	Caucasian TCGA	NA
TCGA-A7-A4SC	0.75	No	62	Caucasian TCGA	HR+/HER2-
TCGA-AR-A2LK	0.75	No	62	Caucasian TCGA	HR+/HER2-
TCGA-B6-A2IU	0.75	No	62	Caucasian TCGA	NA
TCGA-E2-A1B4	0.75	No	74	Caucasian TCGA	HR+/HER2-
TCGA-E2-A14O	0.75	No	76	Caucasian TCGA	HR+/HER2-
FUC_T85	0.75	No	47	HM	HR+/HER2+
BDD-FUC_307	0.751969	No	47	HM	HR+/HER2-
TJ2866	0.76	No	35	Asian Japanese	NA
TCGA-A7-A3IZ	0.76	No	62	Caucasian TCGA	HR+/HER2-
BR300	0.77815	No	32.09	Asian Kan	HR+/HER2-
BR081	0.77815	No	36.92	Asian Kan	HR+/HER2+
TCGA-E2-A1LB	0.78	No	41	AA TCGA	HER2+
TCGA-LL-A5YO	0.78	No	50	AA TCGA	TN
TJ953	0.78	No	66	Asian Japanese	NA
TCGA-AR-A1AS	0.78	No	54	Asian TCGA	HR+/HER2-
TCGA-E2-A1IG	0.78	No	45	Caucasian TCGA	HR+/HER2-
TCGA-BH-A1F2	0.78	No	53	Caucasian TCGA	HR+/HER2+
TCGA-A1-A0SF	0.78	No	54	Caucasian TCGA	NA
TCGA-E9-A228	0.78	No	58	Caucasian TCGA	NA
TCGA-E9-A1RG	0.78	No	62	Caucasian TCGA	NA
TCGA-BH-A0DH	0.78	No	63	Caucasian TCGA	HR+/HER2-
TCGA-E2-A15R	0.78	No	64	Caucasian TCGA	HR+/HER2-
TCGA-EW-A1J6	0.78	No	70	Caucasian TCGA	NA
TCGA-A7-A425	0.78	No	70	Caucasian TCGA	NA
TCGA-A7-A26E	0.78	No	71	Caucasian TCGA	HR+/HER2-
TCGA-A2-A0CU	0.78	No	73	Caucasian TCGA	HR+/HER2-
TCGA-BH-A204	0.78	No	80	Caucasian TCGA	NA
TCGA-AC-A2FM	0.78	No	87	Caucasian TCGA	NA
FUC_T105	0.78	No	39	HM	HR+/HER2-
FUC_T154	0.78	No	52	HM	HR+/HER2-
TJ2163	0.79	No	45	Asian Japanese	NA
TJ413	0.79	No	64	Asian Japanese	NA
TJ32	0.79	No	72	Asian Japanese	NA
TCGA-OL-A5S0	0.8	No	66	AA TCGA	HR+/HER2+
TJ2200	0.8	No	40	Asian Japanese	NA
TJ2104	0.8	No	59	Asian Japanese	NA
TCGA-BH-A0HW	0.8	No	62	Asian TCGA	HR+/HER2-
TCGA-BH-A0B9	0.8	No	44	Caucasian TCGA	TN
TCGA-BH-A1FM	0.8	No	44	Caucasian TCGA	NA
TCGA-D8-A1XF	0.8	No	45	Caucasian TCGA	HR+/HER2-
TCGA-AQ-A04L	0.8	No	48	Caucasian TCGA	HR+/HER2+
TCGA-BH-A0BM	0.8	No	54	Caucasian TCGA	HR+/HER2-
TCGA-BH-A0DP	0.8	No	60	Caucasian TCGA	HR+/HER2-
TCGA-AN-A049	0.8	No	62	Caucasian TCGA	HR+/HER2-
TCGA-E9-A54Y	0.8	No	63	Caucasian TCGA	HR+/HER2-
TCGA-A2-A04N	0.8	No	66	Caucasian TCGA	NA
TCGA-E2-A10B	0.8	No	67	Caucasian TCGA	HR+/HER2-
TCGA-E2-A154	0.8	No	68	Caucasian TCGA	HR+/HER2-
TCGA-AO-A1KS	0.8	No	69	Caucasian TCGA	HR+/HER2-
TCGA-BH-A1EN	0.8	No	78	Caucasian TCGA	HER2+
FUC_T30	0.8	No	89	HM	HR+/HER2-
TJ2205	0.81	No	43	Asian Japanese	NA
TJ2735	0.81	No	44	Asian Japanese	NA
TJ2506	0.81	No	47	Asian Japanese	NA
TJ2693	0.81	No	72	Asian Japanese	NA
MEX-BR-172	0.815707	No	47	HM	HR+/HER2-
MEX-BR-50	0.822772	No	47	HM	HR+/HER2-
BDD-FUC_282	0.822831	No	44	HM	HR+/HER2-
TCGA-BH-A42V	0.83	No	41	AA TCGA	NA
TJ1090	0.83	No	65	Asian Japanese	NA
TJ2297	0.83	No	79	Asian Japanese	NA
TCGA-AR-A24L	0.83	No	26	Caucasian TCGA	HR+/HER2-
TCGA-AR-A0TS	0.83	No	46	Caucasian TCGA	TN
TCGA-B6-A0RU	0.83	No	49	Caucasian TCGA	NA
TCGA-D8-A143	0.83	No	51	Caucasian TCGA	TN
TCGA-AN-A0G0	0.83	No	56	Caucasian TCGA	TN
TCGA-A2-A4S2	0.83	No	62	Caucasian TCGA	HR+/HER2-
TCGA-BH-A0H9	0.83	No	69	Caucasian TCGA	HR+/HER2-
TCGA-AC-A3EH	0.83	No	79	Caucasian TCGA	HR+/HER2-
TCGA-D8-A1X6	0.83	No	80	Caucasian TCGA	HR+/HER2-
TCGA-D8-A1X5	0.83	No	81	Caucasian TCGA	HR+/HER2+
MEX-BR-169	0.836643	No	52	HM	HR+/HER2-
FUC_T106	0.84	No	42	HM	HR+/HER2-
BR060	0.8451	No	29.6	Asian Kan	NA
BR167	0.8451	No	33.65	Asian Kan	HR+/HER2-
BR127	0.8451	No	36.14	Asian Kan	HR+/HER2-
TJ1281	0.85	No	29	Asian Japanese	NA
TJ3474	0.85	No	66	Asian Japanese	NA
FUC_T28	0.85	No	79	HM	HR+/HER2-
TCGA-B6-A402	0.86	No	47	AA TCGA	TN
TCGA-BH-A0E2	0.86	No	49	AA TCGA	NA
TCGA-B6-A3ZX	0.86	No	50	AA TCGA	TN
TCGA-AO-A0JE	0.86	No	53	AA TCGA	HER2+
TCGA-BH-A0B0	0.86	No	56	AA TCGA	HR+/HER2-
TCGA-OL-A5D6	0.86	No	71	AA TCGA	NA
TJ3109	0.86	No	29	Asian Japanese	NA
TJ2245	0.86	No	46	Asian Japanese	NA
TJ788	0.86	No	53	Asian Japanese	NA
TCGA-E2-A15S	0.86	No	34	Caucasian TCGA	HR+/HER2-
TCGA-E9-A1NF	0.86	No	60	Caucasian TCGA	HR+/HER2-
TCGA-BH-A0B8	0.86	No	64	Caucasian TCGA	HR+/HER2-
TCGA-B6-A1KF	0.86	No	68	Caucasian TCGA	TN
TCGA-E9-A3Q9	0.86	No	78	Caucasian TCGA	HR+/HER2-
TJ2682	0.87	No	37	Asian Japanese	NA
TJ478	0.87	No	64	Asian Japanese	NA
BDD-FUC_329	0.872806	No	52	HM	HR+/HER2-
TJ2508	0.88	No	46	Asian Japanese	NA
MEX-BR-5	0.881706	No	66	HM	HER2+
BDD-FUC_272	0.882977	No	41	HM	NA
TCGA-A7-A26G	0.89	No	50	AA TCGA	TN
TCGA-A7-A4SD	0.89	No	52	AA TCGA	TN
TJ2018	0.89	No	48	Asian Japanese	NA
TCGA-C8-A137	0.89	No	34	Asian TCGA	HER2+
TCGA-C8-A12X	0.89	No	62	Asian TCGA	HR+/HER2-
TCGA-AR-A1AQ	0.89	No	49	Caucasian TCGA	TN
TCGA-AR-A24Z	0.89	No	57	Caucasian TCGA	HR+/HER2-
TCGA-E2-A15K	0.89	No	58	Caucasian TCGA	HR+/HER2-
TCGA-A2-A1FV	0.89	No	74	Caucasian TCGA	HR+/HER2-
TCGA-E9-A1RE	0.89	No	74	Caucasian TCGA	NA
TCGA-D8-A1JF	0.89	No	79	Caucasian TCGA	TN
TCGA-AC-A2FG	0.89	No	79	Caucasian TCGA	NA
TCGA-B6-A0IC	0.89	No	90	Caucasian TCGA	NA
BDD-FUC_361	0.891731	No	47	HM	HR+/HER2-
MEX-BR-198	0.895127	No	44	HM	HR+/HER2-
BDD-FUC_266	0.898285	No	55	HM	HR+/HER2-
TJ686	0.9	No	51	Asian Japanese	NA
TJ958	0.9	No	73	Asian Japanese	NA
BR161	0.90309	No	36.76	Asian Kan	HR+/HER2-
BR136	0.90309	No	36.81	Asian Kan	HR+/HER2-
BR206	0.90309	No	37.37	Asian Kan	NA
BR226	0.90309	No	37.74	Asian Kan	HR+/HER2-
BB01_011	0.90309	No	47.45	Asian Kan	HR+/HER2-
BB01_130	0.90309	No	47.54	Asian Kan	HR+/HER2-
BB01_022	0.90309	No	51.14	Asian Kan	TN
MEX-BR-94	0.908575	No	47	HM	NA
TJ2557	0.91	No	61	Asian Japanese	NA
TJ946	0.91	No	76	Asian Japanese	NA
TCGA-BH-A0DD	0.91	No	58	Caucasian TCGA	HR+/HER2+
FUC_T192	0.91	No	59	HM	HR+/HER2-
TCGA-A2-A3XZ	0.92	No	46	AA TCGA	HER2+
TCGA-A2-A3XY	0.92	No	49	AA TCGA	TN
TCGA-B6-A0I1	0.92	No	73	AA TCGA	NA
TCGA-C8-A12W	0.92	No	49	Asian TCGA	HR+/HER2-
TCGA-C8-A138	0.92	No	54	Asian TCGA	HR+/HER2-
TCGA-C8-A1HN	0.92	No	56	Asian TCGA	HR+/HER2-
TCGA-EW-A1PH	0.92	No	52	Caucasian TCGA	NA
TCGA-A7-A0CJ	0.92	No	57	Caucasian TCGA	HR+/HER2-
TCGA-D8-A1XT	0.92	No	61	Caucasian TCGA	HER2+
TCGA-A2-A0YG	0.92	No	63	Caucasian TCGA	HR+/HER2+
TCGA-AN-A0FD	0.92	No	71	Caucasian TCGA	HR+/HER2+
TCGA-A2-A0EU	0.92	No	79	Caucasian TCGA	HR+/HER2-
FUC_T150	0.92	No	49	HM	HR+/HER2-
TJ2780	0.93	No	70	Asian Japanese	NA
TJ937	0.94	No	41	Asian Japanese	NA
FUC_T98	0.94	No	65	HM	HR+/HER2-
BDD-FUC_164	0.946986	No	75	HM	NA
BDD-FUC_369	0.948137	No	53	HM	HR+/HER2-
TCGA-AO-A03P	0.95	No	54	AA TCGA	HR+/HER2-
TJ354	0.95	No	43	Asian Japanese	NA
TJ710	0.95	No	48	Asian Japanese	NA
TJ2338	0.95	No	72	Asian Japanese	NA
TJ4102	0.95	No	84	Asian Japanese	NA
TCGA-C8-A26Z	0.95	No	59	Asian TCGA	HR+/HER2-
TCGA-C8-A135	0.95	No	64	Asian TCGA	HER2+
TCGA-E2-A150	0.95	No	48	Caucasian TCGA	TN
TCGA-E9-A1RC	0.95	No	56	Caucasian TCGA	NA
TCGA-BH-A0DL	0.95	No	64	Caucasian TCGA	HR+/HER2-
TCGA-AQ-A0Y5	0.95	No	70	Caucasian TCGA	HR+/HER2+
TCGA-BH-A203	0.95	No	78	Caucasian TCGA	NA
TCGA-BH-A0E7	0.95	No	79	Caucasian TCGA	HR+/HER2-
BDD-FUC_267	0.953623	No	48	HM	HR+/HER2-
BR016	0.95424	No	23.36	Asian Kan	NA
BR196	0.95424	No	34.73	Asian Kan	HR+/HER2-
BR029	0.95424	No	34.93	Asian Kan	HR+/HER2-
BR052	0.95424	No	35.67	Asian Kan	NA
BB01_013	0.95424	No	41.04	Asian Kan	HR+/HER2+
BB01_024	0.95424	No	44.64	Asian Kan	HR+/HER2-
BB01_049	0.95424	No	54.69	Asian Kan	HER2+
TJ1929	0.96	No	48	Asian Japanese	NA
FUC_T120	0.96	No	69	HM	HR+/HER2-
MEX-BR-031	0.964582	No	51	HM	HR+/HER2+
BDD-FUC_428	0.971236	No	44	HM	HER2+
TCGA-OL-A5D7	0.98	No	70	AA TCGA	TN
TJ2273	0.98	No	45	Asian Japanese	NA
TCGA-D8-A27N	0.98	No	36	Caucasian TCGA	HR+/HER2+
TCGA-E2-A15A	0.98	No	45	Caucasian TCGA	HR+/HER2-
TCGA-GM-A2DL	0.98	No	50	Caucasian TCGA	HR+/HER2-
TCGA-D8-A1Y3	0.98	No	61	Caucasian TCGA	HR+/HER2-
TCGA-E2-A1AZ	0.98	No	63	Caucasian TCGA	NA
TCGA-AR-A1AY	0.98	No	65	Caucasian TCGA	TN
TCGA-BH-A0GY	0.98	No	67	Caucasian TCGA	HR+/HER2-
TCGA-AR-A0U0	0.98	No	73	Caucasian TCGA	NA
TCGA-AN-A03X	0.98	No	74	Caucasian TCGA	HR+/HER2+
BDD-FUC_152	0.984428	No	34	HM	NA
BDD-FUC_333	0.989612	No	47	HM	HR+/HER2-
TJ1200	0.99	No	66	Asian Japanese	NA
FUC_T76	0.99	No	44	HM	HER2+
BDD-FUC_296	0.99107	No	62	HM	HR+/HER2-
MEX-BR-74	0.996728	No	47	HM	HR+/HER2-
TCGA-EW-A1OZ	1	No	56	AA TCGA	HR+/HER2+
TCGA-AC-A5XU	1	No	74	AA TCGA	HR+/HER2-
BR020	1	No	29.53	Asian Kan	NA
BR037	1	No	35.74	Asian Kan	NA
BR135	1	No	37.87	Asian Kan	HR+/HER2-
TCGA-C8-A132	1	No	56	Asian TCGA	NA
TCGA-AN-A0FZ	1	No	45	Caucasian TCGA	HR+/HER2+
TCGA-B6-A0I2	1	No	45	Caucasian TCGA	NA
TCGA-A1-A0SN	1	No	50	Caucasian TCGA	HR+/HER2+
TCGA-B6-A0IG	1	No	50	Caucasian TCGA	NA
TCGA-BH-A18F	1	No	50	Caucasian TCGA	HR+/HER2-
TCGA-E2-A155	1	No	58	Caucasian TCGA	HR+/HER2-
TCGA-AN-A0AS	1	No	70	Caucasian TCGA	HR+/HER2-
TCGA-B6-A40B	1	No	76	Caucasian TCGA	HR+/HER2-
TCGA-A2-A0SW	1	No	82	Caucasian TCGA	HR+/HER2-
FUC_T126	1	No	63	HM	HR+/HER2-
BDD-FUC_320	1.01841	No	34	HM	TN
TJ99	1.02	No	59	Asian Japanese	NA
TJ73	1.02	No	66	Asian Japanese	NA
TCGA-E2-A573	1.03	No	48	AA TCGA	TN
TJ800	1.03	No	42	Asian Japanese	NA
TJ2995	1.03	No	47	Asian Japanese	NA
TCGA-C8-A12Z	1.03	No	45	Asian TCGA	HER2+
TCGA-C8-A26W	1.03	No	58	Asian TCGA	HR+/HER2-
TCGA-C8-A26X	1.03	No	58	Asian TCGA	TN
TCGA-AN-A0AM	1.03	No	56	Caucasian TCGA	HR+/HER2-
TCGA-E9-A22B	1.03	No	71	Caucasian TCGA	NA
TCGA-EW-A423	1.03	No	75	Caucasian TCGA	NA
TCGA-A2-A25D	1.03	No	90	Caucasian TCGA	HR+/HER2-
TJ2656	1.04	No	76	Asian Japanese	NA
TJ485	1.04	No	87	Asian Japanese	NA
BR170	1.04139	No	25.9	Asian Kan	HR+/HER2-
BR183	1.04139	No	34.51	Asian Kan	HR+/HER2-
BR114	1.04139	No	35.22	Asian Kan	HR+/HER2+
TJ3900	1.05	No	52	Asian Japanese	NA
TCGA-A2-A3XV	1.06	No	46	AA TCGA	HR+/HER2+
TCGA-E2-A56Z	1.06	No	69	AA TCGA	HR+/HER2-
TJ3846	1.06	No	65	Asian Japanese	NA
TJ2107	1.06	No	75	Asian Japanese	NA
TCGA-PE-A5DD	1.06	No	64	Asian TCGA	HR+/HER2+
TCGA-C8-A3M8	1.06	No	68	Asian TCGA	HR+/HER2+
TCGA-C8-A131	1.06	No	82	Asian TCGA	TN
TCGA-EW-A1P4	1.06	No	43	Caucasian TCGA	NA
TCGA-B6-A0IA	1.06	No	51	Caucasian TCGA	NA
TCGA-BH-A18J	1.06	No	56	Caucasian TCGA	HR+/HER2-
TCGA-D8-A1XM	1.06	No	57	Caucasian TCGA	HR+/HER2-
TCGA-E9-A1N9	1.06	No	58	Caucasian TCGA	HER2+
TCGA-BH-A0HY	1.06	No	60	Caucasian TCGA	HR+/HER2+
TCGA-E2-A15P	1.06	No	61	Caucasian TCGA	HR+/HER2-
TCGA-E9-A1R7	1.06	No	64	Caucasian TCGA	NA
TCGA-AR-A1AV	1.06	No	68	Caucasian TCGA	NA
BDD-FUC_332	1.06149	No	53	HM	HR+/HER2-
BDD-FUC_323	1.06771	No	56	HM	HR+/HER2-
BB01_012	1.07918	No	31.19	Asian Kan	HR+/HER2-
BR188	1.07918	No	33.09	Asian Kan	HR+/HER2-
BR303	1.07918	No	34.05	Asian Kan	HR+/HER2+
BR106	1.07918	No	36.18	Asian Kan	HR+/HER2-
BR154	1.07918	No	37.91	Asian Kan	HR+/HER2-
BR309	1.07918	No	38.77	Asian Kan	HR+/HER2-
BB01_105	1.07918	No	49.78	Asian Kan	HR+/HER2-
TJ2798	1.08	No	71	Asian Japanese	NA
TCGA-A2-A0CM	1.09	No	40	AA TCGA	TN
TCGA-EW-A2FR	1.09	No	59	AA TCGA	HER2+
TCGA-AC-A62X	1.09	No	72	AA TCGA	NA
TJ713	1.09	No	50	Asian Japanese	NA
TJ593	1.09	No	53	Asian Japanese	NA
TCGA-D8-A27F	1.09	No	40	Caucasian TCGA	TN
TCGA-AO-A0J2	1.09	No	41	Caucasian TCGA	TN
TCGA-AR-A1AR	1.09	No	50	Caucasian TCGA	TN
TCGA-E9-A1R2	1.09	No	51	Caucasian TCGA	HR+/HER2-
TCGA-D8-A1JJ	1.09	No	54	Caucasian TCGA	HR+/HER2-
TCGA-A2-A0YT	1.09	No	56	Caucasian TCGA	HR+/HER2-
TCGA-OL-A5DA	1.09	No	61	Caucasian TCGA	HR+/HER2-
TCGA-AR-A5QQ	1.09	No	68	Caucasian TCGA	TN
TCGA-E2-A15G	1.09	No	76	Caucasian TCGA	HR+/HER2-
TJ2083	1.1	No	44	Asian Japanese	NA
TJ272	1.1	No	64	Asian Japanese	NA
TJ1204	1.1	No	79	Asian Japanese	NA
BR128	1.11394	No	28.77	Asian Kan	HR+/HER2-
BR107	1.11394	No	32.3	Asian Kan	HR+/HER2+
BR103	1.11394	No	33.49	Asian Kan	HR+/HER2-
BR116	1.11394	No	33.82	Asian Kan	NA
BR205	1.11394	No	36.05	Asian Kan	HR+/HER2-
BR316	1.11394	No	36.62	Asian Kan	HR+/HER2-
BR374	1.11394	No	36.63	Asian Kan	HR+/HER2+
BR469	1.11394	No	38.68	Asian Kan	HR+/HER2-
BB01_009	1.11394	No	42.86	Asian Kan	HR+/HER2-
BB01_035	1.11394	No	52.86	Asian Kan	TN
BDD-FUC_335	1.11704	No	57	HM	HR+/HER2-
BDD-FUC_295	1.11902	No	63	HM	HR+/HER2-
TCGA-LL-A441	1.12	No	62	AA TCGA	TN
TJ3190	1.12	No	53	Asian Japanese	NA
TJ2349	1.12	No	68	Asian Japanese	NA
TJ2539	1.12	No	75	Asian Japanese	NA
TCGA-C8-A1HK	1.12	No	53	Asian TCGA	HER2+
TCGA-C8-A12M	1.12	No	70	Asian TCGA	HR+/HER2-
TCGA-BH-A0BL	1.12	No	35	Caucasian TCGA	TN
TCGA-E2-A14N	1.12	No	37	Caucasian TCGA	TN
TCGA-AR-A0U2	1.12	No	47	Caucasian TCGA	HR+/HER2-
TCGA-BH-A1F6	1.12	No	51	Caucasian TCGA	TN
TCGA-A2-A04Y	1.12	No	53	Caucasian TCGA	HR+/HER2-
TCGA-D8-A27M	1.12	No	59	Caucasian TCGA	TN
TCGA-AR-A255	1.12	No	62	Caucasian TCGA	HR+/HER2+
TCGA-A2-A0YD	1.12	No	63	Caucasian TCGA	HR+/HER2-
TCGA-E2-A14Z	1.12	No	64	Caucasian TCGA	HR+/HER2-
TCGA-D8-A142	1.12	No	74	Caucasian TCGA	TN
TCGA-A7-A3RF	1.12	No	79	Caucasian TCGA	HR+/HER2-
TJ1625	1.13	No	44	Asian Japanese	NA
TJ2479	1.13	No	51	Asian Japanese	NA
TJ4008	1.13	No	69	Asian Japanese	NA
BDD-FUC_328	1.13077	No	56	HM	HR+/HER2-
TJ1691	1.14	No	70	Asian Japanese	NA
TJ1503	1.14	No	73	Asian Japanese	NA
BB01_014	1.14613	No	51.01	Asian Kan	HR+/HER2-
BB01_023	1.14613	No	51.98	Asian Kan	HR+/HER2-
BB01_015	1.14613	No	62.51	Asian Kan	HR+/HER2-
MEX-BR-166	1.14949	No	53	HM	HR+/HER2-
TJ350	1.15	No	57	Asian Japanese	NA
TJ508	1.15	No	62	Asian Japanese	NA
TJ3938	1.15	No	73	Asian Japanese	NA
TCGA-BH-A0AZ	1.15	No	47	Caucasian TCGA	NA
TCGA-AN-A0FY	1.15	No	55	Caucasian TCGA	HR+/HER2-
TCGA-B6-A1KN	1.15	No	57	Caucasian TCGA	NA
TCGA-A2-A1FW	1.15	No	62	Caucasian TCGA	HR+/HER2-
TCGA-BH-A0AY	1.15	No	62	Caucasian TCGA	HR+/HER2-
TCGA-A2-A0CW	1.15	No	67	Caucasian TCGA	HR+/HER2-
TCGA-BH-A0E6	1.15	No	69	Caucasian TCGA	TN
TCGA-OL-A66J	1.15	No	80	Caucasian TCGA	HR+/HER2-
TJ105	1.16	No	47	Asian Japanese	NA
TJ814	1.17	No	37	Asian Japanese	NA
TJ2874	1.17	No	48	Asian Japanese	NA
TJ1951	1.17	No	50	Asian Japanese	NA
TJ1665	1.17	No	54	Asian Japanese	NA
TJ4234	1.17	No	59	Asian Japanese	NA
FUC_T149	1.17481	No	61	HM	HR+/HER2-
BB01_068	1.17609	No	47.2	Asian Kan	HR+/HER2-
BB01_036	1.17609	No	51.71	Asian Kan	HR+/HER2-
TJ1936	1.18	No	41	Asian Japanese	NA
TCGA-AO-A0J5	1.18	No	48	Caucasian TCGA	HR+/HER2-
TCGA-B6-A0X1	1.18	No	48	Caucasian TCGA	NA
TCGA-E2-A105	1.18	No	79	Caucasian TCGA	HR+/HER2-
TJ3128	1.19	No	68	Asian Japanese	NA
TJ4270	1.2	No	79	Asian Japanese	NA
BR331	1.20412	No	31.49	Asian Kan	HR+/HER2+
BR251	1.20412	No	34.12	Asian Kan	HR+/HER2-
BDD-FUC_338	1.20447	No	64	HM	HR+/HER2-
BDD-FUC_318	1.2087	No	50	HM	HER2+
TJ4081	1.21	No	41	Asian Japanese	NA
TJ2453	1.21	No	75	Asian Japanese	NA
TCGA-B6-A0IQ	1.21	No	40	Caucasian TCGA	NA
TCGA-A7-A4SA	1.21	No	40	Caucasian TCGA	HR+/HER2-
TCGA-AO-A03V	1.21	No	41	Caucasian TCGA	HR+/HER2-
TCGA-AQ-A04J	1.21	No	45	Caucasian TCGA	TN
TCGA-E9-A243	1.21	No	52	Caucasian TCGA	NA
TCGA-A2-A0YH	1.21	No	53	Caucasian TCGA	HR+/HER2-
TCGA-D8-A1Y0	1.21	No	65	Caucasian TCGA	HR+/HER2-
TJ2894	1.22	No	60	Asian Japanese	NA
FUC_T122	1.22	No	51	HM	TN
TCGA-A2-A25E	1.23	No	34	AA TCGA	HR+/HER2-
TCGA-A2-A0D0	1.23	No	60	AA TCGA	TN
TJ847	1.23	No	75	Asian Japanese	NA
TJ1338	1.23	No	81	Asian Japanese	NA
TJ663	1.23	No	84	Asian Japanese	NA
TCGA-E9-A3QA	1.23	No	33	Caucasian TCGA	NA
TCGA-A2-A04U	1.23	No	47	Caucasian TCGA	HER2+
TCGA-AR-A250	1.23	No	58	Caucasian TCGA	HR+/HER2+
TCGA-EW-A1OY	1.23	No	63	Caucasian TCGA	NA
TCGA-B6-A0IB	1.23	No	64	Caucasian TCGA	NA
TCGA-BH-A0B1	1.23	No	66	Caucasian TCGA	HR+/HER2-
BR145	1.23045	No	31.58	Asian Kan	HR+/HER2-
BR152	1.23045	No	33.81	Asian Kan	HR+/HER2-
BR063	1.23045	No	36.68	Asian Kan	NA
BR307	1.23045	No	39.2	Asian Kan	HR+/HER2-
BB01_029	1.23045	No	53.14	Asian Kan	HER2+
TJ3208	1.24	No	45	Asian Japanese	NA
TJ974	1.24	No	79	Asian Japanese	NA
TJ404	1.25	No	51	Asian Japanese	NA
TJ2124	1.25	No	53	Asian Japanese	NA
TJ107	1.25	No	64	Asian Japanese	NA
BR043	1.25527	No	32.61	Asian Kan	NA
BR259	1.25527	No	35.87	Asian Kan	HR+/HER2-
BR386	1.25527	No	39.88	Asian Kan	HR+/HER2-
BR355	1.25527	No	40.34	Asian Kan	HR+/HER2-
TJ220	1.26	No	85	Asian Japanese	NA
TCGA-A2-A0YJ	1.26	No	39	Caucasian TCGA	HR+/HER2-
TCGA-AR-A2LR	1.26	No	49	Caucasian TCGA	TN
TCGA-BH-A0HX	1.26	No	54	Caucasian TCGA	HR+/HER2-
TCGA-AN-A0FS	1.26	No	55	Caucasian TCGA	HR+/HER2+
TCGA-BH-A0BR	1.26	No	59	Caucasian TCGA	HR+/HER2-
TCGA-B6-A0IO	1.26	No	66	Caucasian TCGA	NA
TCGA-E9-A2JS	1.26	No	72	Caucasian TCGA	NA
FUC_T79	1.26	No	56	HM	HR+/HER2-
TJ2570	1.27	No	67	Asian Japanese	NA
BR395	1.27875	No	28.43	Asian Kan	HR+/HER2-
BR090	1.27875	No	36.94	Asian Kan	NA
BB01_019	1.27875	No	37.17	Asian Kan	HR+/HER2-
BB01_030	1.27875	No	46.52	Asian Kan	HR+/HER2-
BDD-FUC_327	1.28118	No	33	HM	HR+/HER2-
TCGA-A2-A4S3	1.29	No	59	AA TCGA	HR+/HER2-
TJ3415	1.29	No	63	Asian Japanese	NA
TJ3987	1.29	No	73	Asian Japanese	NA
TCGA-BH-A0B5	1.29	No	40	Caucasian TCGA	HR+/HER2-
TCGA-AR-A1AI	1.29	No	47	Caucasian TCGA	TN
TCGA-AO-A1KR	1.29	No	51	Caucasian TCGA	TN
TCGA-LL-A5YL	1.29	No	64	Caucasian TCGA	HR+/HER2-
TCGA-AR-A1AK	1.29	No	70	Caucasian TCGA	NA
TCGA-AC-A62Y	1.29	No	79	Caucasian TCGA	HR+/HER2-
TCGA-D8-A1XZ	1.29	No	81	Caucasian TCGA	HR+/HER2-
BR391	1.30103	No	38.61	Asian Kan	HR+/HER2-
BB01_125	1.30103	No	43.77	Asian Kan	HER2+
BB01_002	1.30103	No	58.91	Asian Kan	HR+/HER2-
BDD-FUC_72	1.30938	No	54	HM	HR+/HER2+
TJ257	1.31	No	58	Asian Japanese	NA
BDD-FUC_316	1.31355	No	71	HM	HR+/HER2+
TCGA-BH-A0AV	1.32	No	52	AA TCGA	TN
TCGA-AO-A0JL	1.32	No	59	Caucasian TCGA	HER2+
TCGA-BH-A0DX	1.32	No	62	Caucasian TCGA	HR+/HER2-
TCGA-BH-A0H7	1.32	No	65	Caucasian TCGA	HR+/HER2-
TCGA-AC-A3W7	1.32	No	66	Caucasian TCGA	HR+/HER2-
BR077	1.32222	No	33.15	Asian Kan	HR+/HER2-
BR182	1.32222	No	35.81	Asian Kan	HR+/HER2+
BB01_053	1.32222	No	43.8	Asian Kan	HR+/HER2-
BB01_010	1.32222	No	50.53	Asian Kan	HR+/HER2-
TJ1353	1.33	No	50	Asian Japanese	NA
TJ157	1.33	No	63	Asian Japanese	NA
BDD-FUC_287	1.33428	No	49	HM	HR+/HER2+
BDD-FUC_294	1.33575	No	44	HM	HR+/HER2-
BDD-FUC_324	1.33764	No	65	HM	HR+/HER2-
TJ1254	1.34	No	41	Asian Japanese	NA
TJ1116	1.34	No	55	Asian Japanese	NA
BB01_028	1.34242	No	55.62	Asian Kan	HR+/HER2-
BB01_008	1.34242	No	61.26	Asian Kan	NA
BDD-FUC_101	1.34297	No	55	HM	TN
BDD-FUC_360	1.348	No	63	HM	HR+/HER2-
TCGA-BH-A5J0	1.35	No	63	AA TCGA	HR+/HER2-
TJ2132	1.35	No	39	Asian Japanese	NA
TJ1132	1.35	No	61	Asian Japanese	NA
TCGA-B6-A0RG	1.35	No	26	Caucasian TCGA	NA
TCGA-AN-A04C	1.35	No	51	Caucasian TCGA	HER2+
TCGA-D8-A13Y	1.35	No	52	Caucasian TCGA	HR+/HER2-
TCGA-E2-A15M	1.35	No	66	Caucasian TCGA	HR+/HER2-
TCGA-E2-A1LE	1.35	No	71	Caucasian TCGA	HER2+
TCGA-A2-A0EV	1.35	No	80	Caucasian TCGA	HR+/HER2-
TJ1327	1.36	No	70	Asian Japanese	NA
BR084	1.36173	No	25.45	Asian Kan	HR+/HER2-
BR085	1.36173	No	34.87	Asian Kan	NA
BR212	1.36173	No	37.81	Asian Kan	HR+/HER2+
BDD-FUC_404	1.37164	No	71	HM	NA
TCGA-D8-A13Z	1.38	No	51	Caucasian TCGA	TN
TCGA-AQ-A04H	1.38	No	61	Caucasian TCGA	HR+/HER2+
TCGA-A2-A0YM	1.38	No	67	Caucasian TCGA	TN
TCGA-E9-A1ND	1.38	No	75	Caucasian TCGA	HER2+
TCGA-E2-A14P	1.38	No	79	Caucasian TCGA	HER2+
BR078	1.38021	No	32.38	Asian Kan	TN
BR431	1.38021	No	34.04	Asian Kan	HR+/HER2-
BB01_081	1.38021	No	40.38	Asian Kan	HR+/HER2-
BDD-FUC_128	1.38168	No	71	HM	HR+/HER2-
TJ877	1.39	No	68	Asian Japanese	NA
BR038	1.39794	No	31.04	Asian Kan	HR+/HER2-
BB01_046	1.39794	No	42.73	Asian Kan	HR+/HER2-
BB01_108	1.39794	No	45.08	Asian Kan	HR+/HER2-
BB01_086	1.39794	No	45.75	Asian Kan	HR+/HER2-
TCGA-A7-A4SF	1.41	No	54	AA TCGA	HR+/HER2+
TCGA-BH-A209	1.41	No	77	AA TCGA	NA
TCGA-E2-A1L7	1.41	No	40	Caucasian TCGA	TN
TCGA-A2-A0D1	1.41	No	76	Caucasian TCGA	HER2+
TCGA-E2-A1IH	1.41	No	80	Caucasian TCGA	HR+/HER2-
BR041	1.41497	No	32.34	Asian Kan	NA
BR413	1.41497	No	37.7	Asian Kan	HR+/HER2+
BR371	1.41497	No	38.31	Asian Kan	HR+/HER2-
BB01_120	1.41497	No	44.5	Asian Kan	HER2+
BR233	1.43136	No	28.01	Asian Kan	HR+/HER2-
TCGA-AQ-A54N	1.44	No	51	AA TCGA	NA
TJ2345	1.44	No	60	Asian Japanese	NA
TCGA-AN-A0FV	1.44	No	58	Caucasian TCGA	HER2+
TCGA-BH-A18T	1.44	No	70	Caucasian TCGA	TN
TCGA-LQ-A4E4	1.44	No	73	Caucasian TCGA	HR+/HER2-
TCGA-AC-A2QI	1.44	No	76	Caucasian TCGA	HR+/HER2-
TCGA-EW-A1IW	1.44	No	80	Caucasian TCGA	NA
BR042	1.44716	No	35.38	Asian Kan	NA
BB01_007	1.44716	No	46.96	Asian Kan	NA
TJ804	1.45	No	43	Asian Japanese	NA
TJ2116	1.45	No	57	Asian Japanese	NA
TCGA-AO-A03O	1.46	No	69	AA TCGA	HR+/HER2-
TJ1986	1.46	No	61	Asian Japanese	NA
TJ2397	1.46	No	72	Asian Japanese	NA
TCGA-C8-A26V	1.46	No	47	Asian TCGA	HR+/HER2-
TCGA-AR-A0U1	1.46	No	36	Caucasian TCGA	TN
TCGA-E9-A3HO	1.46	No	49	Caucasian TCGA	NA
TCGA-E2-A14V	1.46	No	53	Caucasian TCGA	HR+/HER2+
TCGA-A2-A4S1	1.46	No	66	Caucasian TCGA	HR+/HER2-
TCGA-AN-A0AJ	1.46	No	79	Caucasian TCGA	HR+/HER2+
BR105	1.4624	No	29.16	Asian Kan	TN
BR124	1.4624	No	34.06	Asian Kan	HR+/HER2-
BR018	1.4624	No	34.6	Asian Kan	HR+/HER2+
BB01_078	1.4624	No	36.8	Asian Kan	HER2+
TJ1136	1.47	No	53	Asian Japanese	NA
TJ3234	1.48	No	51	Asian Japanese	NA
TCGA-BH-A1FC	1.49	No	78	AA TCGA	TN
TCGA-E2-A1LS	1.49	No	46	Caucasian TCGA	TN
TCGA-AR-A1AH	1.49	No	51	Caucasian TCGA	HR+/HER2-
TCGA-D8-A1JC	1.49	No	59	Caucasian TCGA	HR+/HER2-
TCGA-A2-A0CT	1.49	No	71	Caucasian TCGA	HR+/HER2-
BB01_126	1.49136	No	27.44	Asian Kan	TN
BB01_055	1.49136	No	28.89	Asian Kan	HR+/HER2+
BR112	1.49136	No	35.34	Asian Kan	HR+/HER2-
BR248	1.49136	No	37.58	Asian Kan	HR+/HER2+
BR313	1.49136	No	39.17	Asian Kan	TN
BB01_059	1.49136	No	46.18	Asian Kan	TN
BB01_039	1.49136	No	63.01	Asian Kan	HR+/HER2-
BDD-FUC_410	1.50333	No	71	HM	HR+/HER2-
BB01_109	1.50515	No	28.81	Asian Kan	TN
BR159	1.50515	No	37.79	Asian Kan	HR+/HER2-
BB01_051	1.51851	No	64.52	Asian Kan	HR+/HER2-
TCGA-A2-A25B	1.52	No	39	AA TCGA	HR+/HER2-
TJ190	1.52	No	49	Asian Japanese	NA
TCGA-C8-A12L	1.52	No	67	Asian TCGA	TN
TCGA-E9-A295	1.52	No	71	Caucasian TCGA	HR+/HER2+
FUC_T73	1.52	No	65	HM	HR+/HER2-
TJ753	1.53	No	55	Asian Japanese	NA
BR235	1.53148	No	36.24	Asian Kan	HR+/HER2-
BR442	1.53148	No	38.88	Asian Kan	HR+/HER2-
BR408	1.53148	No	39.21	Asian Kan	HER2+
BB01_116	1.53148	No	50.39	Asian Kan	HR+/HER2+
BB01_018	1.53148	No	54.33	Asian Kan	HER2+
BB01_031	1.53148	No	55.91	Asian Kan	HER2+
MEX-BR-123	1.5364	No	71	HM	HR+/HER2-
BDD-FUC_313	1.53705	No	46	HM	HR+/HER2-
BR383	1.54407	No	29.86	Asian Kan	HR+/HER2-
BB01_005	1.54407	No	50.84	Asian Kan	HR+/HER2+
TCGA-AC-A2BK	1.55	No	78	AA TCGA	TN
TJ426	1.55	No	38	Asian Japanese	NA
TCGA-E9-A244	1.55	No	54	Caucasian TCGA	NA
TJ4184	1.56	No	64	Asian Japanese	NA
BR176	1.5682	No	30.65	Asian Kan	HR+/HER2-
TJ509	1.57	No	38	Asian Japanese	NA
TJ981	1.57	No	47	Asian Japanese	NA
BR048	1.57978	No	28.02	Asian Kan	NA
BR080	1.57978	No	37.9	Asian Kan	TN
TCGA-BH-A5IZ	1.58	No	51	AA TCGA	HR+/HER2-
TCGA-AN-A0AL	1.58	No	41	Caucasian TCGA	TN
TCGA-A2-A0D2	1.58	No	45	Caucasian TCGA	TN
TCGA-AO-A0JB	1.58	No	50	Caucasian TCGA	HR+/HER2-
TCGA-BH-A18Q	1.58	No	56	Caucasian TCGA	TN
TCGA-B6-A0I9	1.58	No	62	Caucasian TCGA	NA
TCGA-GM-A3NW	1.58	No	63	Caucasian TCGA	NA
TCGA-AO-A0J3	1.58	No	67	Caucasian TCGA	HR+/HER2-
BR356	1.59106	No	33.57	Asian Kan	HR+/HER2-
TJ1544	1.6	No	53	Asian Japanese	NA
TCGA-LL-A5YP	1.61	No	49	AA TCGA	HR+/HER2+
TCGA-E9-A22E	1.61	No	56	Caucasian TCGA	HR+/HER2+
TCGA-BH-A0C0	1.61	No	62	Caucasian TCGA	HR+/HER2+
TCGA-E9-A1RH	1.61	No	63	Caucasian TCGA	NA
TCGA-BH-A0EE	1.61	No	68	Caucasian TCGA	HER2+
BR023	1.61278	No	33.59	Asian Kan	NA
TJ104	1.62	No	46	Asian Japanese	NA
BR367	1.62325	No	38.12	Asian Kan	TN
BDD-FUC_263	1.63308	No	55	HM	HR+/HER2-
BR414	1.63347	No	31.88	Asian Kan	HR+/HER2-
BDD-FUC_427	1.63574	No	63	HM	HR+/HER2-
TCGA-A2-A04R	1.64	No	36	AA TCGA	HR+/HER2-
TCGA-GM-A3XL	1.64	No	49	AA TCGA	TN
TJ558	1.64	No	69	Asian Japanese	NA
TCGA-D8-A1JD	1.64	No	41	Caucasian TCGA	HR+/HER2-
BB01_034	1.64345	No	53.52	Asian Kan	HER2+
TJ534	1.66	No	68	Asian Japanese	NA
TCGA-AO-A0J4	1.67	No	41	AA TCGA	TN
TCGA-A2-A3XT	1.67	No	45	AA TCGA	TN
TCGA-A2-A0EQ	1.67	No	64	AA TCGA	TN
TCGA-BH-A18U	1.67	No	72	Caucasian TCGA	HR+/HER2+
TCGA-D8-A1XJ	1.67	No	76	Caucasian TCGA	HR+/HER2+
BB01_128	1.6721	No	45.52	Asian Kan	HER2+
BB01_017	1.6721	No	54.11	Asian Kan	HR+/HER2+
TJ4288	1.68	No	72	Asian Japanese	NA
BR100	1.68124	No	29	Asian Kan	TN
BR164	1.68124	No	34.12	Asian Kan	TN
BR194	1.68124	No	34.94	Asian Kan	HR+/HER2-
BDD-FUC_210	1.68188	No	31	HM	HR+/HER2-
TCGA-JL-A3YW	1.69	No	49	Asian TCGA	HR+/HER2+
TCGA-AN-A0FT	1.69	No	63	Caucasian TCGA	HR+/HER2+
BR017	1.6902	No	32.35	Asian Kan	NA
BR088	1.6902	No	32.57	Asian Kan	HR+/HER2-
BB01_104	1.6902	No	45.29	Asian Kan	HER2+
BR089	1.69897	No	36.09	Asian Kan	NA
TJ3896	1.7	No	49	Asian Japanese	NA
TCGA-BH-A0B4	1.7	No	65	Caucasian TCGA	HR+/HER2+
BB01_062	1.70757	No	42.92	Asian Kan	HR+/HER2+
TJ3792	1.72	No	51	Asian Japanese	NA
TJ2084	1.72	No	59	Asian Japanese	NA
TJ1502	1.72	No	61	Asian Japanese	NA
TCGA-BH-A1EV	1.72	No	45	Caucasian TCGA	HR+/HER2+
BR200	1.72428	No	32.06	Asian Kan	TN
BR064	1.72428	No	33.45	Asian Kan	HR+/HER2-
FUC_T189	1.73	No	65	HM	TN
BR437	1.73239	No	36.97	Asian Kan	HR+/HER2-
BB01_080	1.73239	No	37.06	Asian Kan	HR+/HER2+
BB01_041	1.73239	No	47.11	Asian Kan	TN
BDD-FUC_53	1.74418	No	65	HM	TN
BR301	1.74819	No	29.32	Asian Kan	TN
BR071	1.74819	No	33.08	Asian Kan	NA
BR108	1.74819	No	34.11	Asian Kan	TN
BB01_124	1.74819	No	46.44	Asian Kan	NA
TCGA-BH-A0BW	1.75	No	71	AA TCGA	TN
TCGA-E2-A2P5	1.75	No	78	AA TCGA	HR+/HER2-
TJ1551	1.75	No	48	Asian Japanese	NA
TCGA-AO-A129	1.75	No	29	Caucasian TCGA	TN
TCGA-EW-A1OV	1.75	No	56	Caucasian TCGA	NA
TCGA-AN-A04D	1.75	No	58	Caucasian TCGA	TN
TCGA-EW-A3E8	1.75	No	60	Caucasian TCGA	NA
BB01_006	1.75587	No	52.64	Asian Kan	HR+/HER2-
TJ1344	1.76	No	75	Asian Japanese	NA
BR457	1.76343	No	37.48	Asian Kan	HR+/HER2-
TJ539	1.77	No	64	Asian Japanese	NA
TJ1839	1.77	No	74	Asian Japanese	NA
TCGA-GM-A2DO	1.78	No	54	AA TCGA	HR+/HER2-
TJ3561	1.78	No	44	Asian Japanese	NA
TCGA-AN-A0FJ	1.78	No	59	Caucasian TCGA	HR+/HER2+
TCGA-A2-A04T	1.78	No	62	Caucasian TCGA	TN
TCGA-E2-A109	1.78	No	64	Caucasian TCGA	HR+/HER2-
TCGA-AN-A0FW	1.78	No	67	Caucasian TCGA	HR+/HER2-
BB01_074	1.78533	No	39.61	Asian Kan	TN
BR393	1.79239	No	35.54	Asian Kan	TN
BDD-FUC_202	1.79399	No	53	HM	HR+/HER2-
BR094	1.80618	No	34.92	Asian Kan	NA
BB01_110	1.80618	No	42.45	Asian Kan	TN
BB01_027	1.80618	No	59.42	Asian Kan	HR+/HER2-
TCGA-A1-A0SH	1.81	No	39	Caucasian TCGA	NA
TCGA-D8-A140	1.81	No	62	Caucasian TCGA	HR+/HER2+
TCGA-D8-A1X9	1.81	No	66	Caucasian TCGA	HR+/HER2-
BB01_094	1.81291	No	49.24	Asian Kan	TN
BR091	1.81954	No	33.03	Asian Kan	TN
BB01_119	1.81954	No	35.24	Asian Kan	TN
TJ1641	1.82	No	69	Asian Japanese	NA
BR067	1.83251	No	32.99	Asian Kan	TN
TCGA-A1-A0SK	1.84	No	54	Asian TCGA	TN
TCGA-E9-A22G	1.84	No	47	Caucasian TCGA	HER2+
TCGA-AO-A03N	1.84	No	59	Caucasian TCGA	HR+/HER2-
TCGA-E9-A5FL	1.84	No	65	Caucasian TCGA	TN
TCGA-BH-A0WA	1.84	No	82	Caucasian TCGA	TN
FUC_T27	1.85	No	51	HM	HR+/HER2-
BB01_026	1.85126	No	42.68	Asian Kan	TN
BB01_044	1.85733	No	30.74	Asian Kan	TN
BR419	1.86332	No	36.23	Asian Kan	TN
BR121	1.86332	No	37.26	Asian Kan	HR+/HER2-
TCGA-C8-A134	1.87	No	52	Asian TCGA	TN
TCGA-A2-A0CP	1.87	No	60	Caucasian TCGA	NA
TCGA-E2-A574	1.89	No	44	AA TCGA	TN
TJ2153	1.89	No	67	Asian Japanese	NA
TJ2634	1.89	No	76	Asian Japanese	NA
TCGA-BH-A0DK	1.89	No	49	Caucasian TCGA	NA
TCGA-AR-A0TY	1.89	No	54	Caucasian TCGA	HR+/HER2-
TCGA-BH-A0HK	1.89	No	81	Caucasian TCGA	HR+/HER2-
FUC_T95	1.89	No	52	HM	HR+/HER2-
BDD-FUC_280	1.90403	No	61	HM	HR+/HER2-
BR195	1.90849	No	30.96	Asian Kan	HR+/HER2+
TCGA-AC-A3W6	1.91	No	90	Caucasian TCGA	HR+/HER2-
BR181	1.91908	No	35.79	Asian Kan	HR+/HER2+
TCGA-A7-A4SE	1.92	No	54	AA TCGA	TN
TJ1023	1.92	No	30	Asian Japanese	NA
TCGA-AO-A0J9	1.92	No	61	Caucasian TCGA	HR+/HER2-
TCGA-AC-A2B8	1.92	No	84	Caucasian TCGA	HR+/HER2-
BB01_079	1.92428	No	41.53	Asian Kan	TN
TJ2542	1.93	No	53	Asian Japanese	NA
TCGA-B6-A0I6	1.95	No	49	AA TCGA	NA
TJ3818	1.95	No	36	Asian Japanese	NA
TCGA-E9-A1NA	1.95	No	58	Caucasian TCGA	HR+/HER2+
TCGA-D8-A1JL	1.95	No	72	Caucasian TCGA	TN
BR187	1.95424	No	28.11	Asian Kan	HR+/HER2+
BR246	1.95424	No	37.8	Asian Kan	HR+/HER2+
BB01_067	1.95904	No	48.18	Asian Kan	TN
TCGA-C8-A12Q	1.98	No	78	Asian TCGA	HER2+
TCGA-E2-A158	1.98	No	43	Caucasian TCGA	TN
TCGA-E2-A15I	1.98	No	44	Caucasian TCGA	HR+/HER2-
TCGA-B6-A0I8	1.98	No	46	Caucasian TCGA	NA
TCGA-AN-A0XU	1.98	No	54	Caucasian TCGA	TN
TCGA-A7-A26H	1.98	No	72	Caucasian TCGA	HR+/HER2+
TCGA-EW-A1PD	1.99	No	61	Caucasian TCGA	NA
BB01_045	1.99564	No	53.85	Asian Kan	HR+/HER2-
BB01_090	2.00432	No	48.31	Asian Kan	HR+/HER2-
TCGA-A7-A13D	2.01	No	46	AA TCGA	HR+/HER2-
TJ2282	2.02	No	51	Asian Japanese	NA
BB01_037	2.03743	No	55.24	Asian Kan	TN
TCGA-E9-A1R4	2.04	No	66	Caucasian TCGA	NA
BR069	2.05308	No	36.07	Asian Kan	NA
TCGA-D8-A1XL	2.07	No	34	Caucasian TCGA	HR+/HER2-
TCGA-D8-A1JP	2.07	No	73	Caucasian TCGA	HR+/HER2-
BB01_099	2.07188	No	45.37	Asian Kan	TN
BB01_088	2.07555	No	46.98	Asian Kan	HR+/HER2+
TJ133	2.08	No	45	Asian Japanese	NA
TJ551	2.08	No	71	Asian Japanese	NA
TJ665	2.09	No	74	Asian Japanese	NA
TJ2949	2.09	No	78	Asian Japanese	NA
TCGA-B6-A0RE	2.1	No	61	AA TCGA	NA
TCGA-AC-A23C	2.1	No	62	Caucasian TCGA	HR+/HER2+
TCGA-PE-A5DC	2.1	No	72	Caucasian TCGA	HR+/HER2+
BR097	2.10721	No	33.06	Asian Kan	TN
BB01_061	2.10721	No	48.13	Asian Kan	HR+/HER2-
TCGA-E9-A1NI	2.12	No	51	Caucasian TCGA	HR+/HER2-
TCGA-GM-A2DB	2.12	No	62	Caucasian TCGA	TN
BR255	2.14613	No	31.98	Asian Kan	TN
TCGA-OL-A5RZ	2.15	No	57	AA TCGA	HR+/HER2+
TCGA-EW-A1PC	2.15	No	66	AA TCGA	HR+/HER2-
TJ1754	2.15	No	45	Asian Japanese	NA
TJ3979	2.15	No	64	Asian Japanese	NA
TCGA-C8-A12K	2.15	No	80	Asian TCGA	NA
TCGA-E2-A14R	2.15	No	62	Caucasian TCGA	TN
BB01_047	2.15229	No	49.18	Asian Kan	HR+/HER2-
BB01_112	2.15534	No	35.51	Asian Kan	HER2+
TCGA-C8-A275	2.18	No	56	Asian TCGA	NA
TCGA-BH-A1FN	2.18	No	34	Caucasian TCGA	NA
TCGA-AO-A0J6	2.18	No	61	Caucasian TCGA	TN
TCGA-D8-A27H	2.18	No	72	Caucasian TCGA	TN
FUC_T41	2.19	No	50	HM	HR+/HER2-
MEX-BR-110	2.1981	No	39	HM	HR+/HER2-
TCGA-A2-A0T6	2.21	No	50	Caucasian TCGA	HR+/HER2-
TCGA-A2-A04W	2.21	No	50	Caucasian TCGA	HER2+
TCGA-GI-A2C8	2.21	No	63	Caucasian TCGA	HR+/HER2-
BB01_103	2.23045	No	41.55	Asian Kan	HR+/HER2+
TCGA-GM-A2DH	2.24	No	58	Caucasian TCGA	TN
TCGA-AO-A0JD	2.24	No	59	Caucasian TCGA	HR+/HER2-
TCGA-D8-A1JG	2.24	No	62	Caucasian TCGA	TN
TCGA-A2-A04P	2.27	No	36	AA TCGA	TN
TCGA-E2-A152	2.27	No	56	Caucasian TCGA	HR+/HER2+
MEX-BR-47	2.2792	No	78	HM	HER2+
TJ465	2.29	No	76	Asian Japanese	NA
TCGA-E2-A1LG	2.3	No	50	AA TCGA	TN
BDD-FUC_275	2.30726	No	48	HM	HR+/HER2-
TCGA-A7-A56D	2.33	No	84	AA TCGA	HR+/HER2-
TCGA-A2-A4RW	2.33	No	49	Caucasian TCGA	HR+/HER2-
FUC_T55	2.35	No	52	HM	HR+/HER2+
TCGA-C8-A1HJ	2.38	No	53	Asian TCGA	TN
TCGA-AN-A0AR	2.38	No	55	Caucasian TCGA	TN
TCGA-E2-A14W	2.38	No	78	Caucasian TCGA	HR+/HER2+
TCGA-A2-A0CR	2.41	No	54	Asian TCGA	NA
TCGA-AN-A0AT	2.41	No	62	Caucasian TCGA	TN
TCGA-AN-A0XN	2.41	No	68	Caucasian TCGA	HR+/HER2-
TCGA-D8-A147	2.44	No	45	Caucasian TCGA	TN
TCGA-E9-A1NC	2.44	No	61	Caucasian TCGA	HER2+
TJ1725	2.47	No	61	Asian Japanese	NA
TCGA-A7-A0CE	2.47	No	57	Caucasian TCGA	TN
BB01_111	2.49969	No	43.16	Asian Kan	HR+/HER2-
TCGA-EW-A3U0	2.5	No	61	AA TCGA	TN
TCGA-AC-A5EH	2.5	No	76	AA TCGA	HR+/HER2-
TCGA-A2-A0SY	2.5	No	62	Caucasian TCGA	HR+/HER2+
TCGA-A7-A13E	2.5	No	62	Caucasian TCGA	HR+/HER2-
TJ4006	2.52	No	44	Asian Japanese	NA
TCGA-B6-A400	2.53	No	43	AA TCGA	TN
TCGA-AC-A3W5	2.53	No	65	AA TCGA	HR+/HER2+
TJ2339	2.58	No	68	Asian Japanese	NA
TCGA-BH-A1F8	2.58	No	90	Caucasian TCGA	HR+/HER2+
BDD-FUC_322	2.58232	No	50	HM	HR+/HER2-
TJ3620	2.6	No	76	Asian Japanese	NA
TCGA-GI-A2C9	2.61	No	58	AA TCGA	TN
TJ3803	2.61	No	41	Asian Japanese	NA
TCGA-E9-A1RF	2.67	No	68	Caucasian TCGA	NA
TCGA-A7-A0DA	2.7	No	62	Caucasian TCGA	TN
TCGA-AR-A24H	2.7	No	65	Caucasian TCGA	HR+/HER2-
BDD-FUC_274	2.70824	No	54	HM	TN
BDD-FUC_269	2.709	No	62	HM	HR+/HER2-
BDD-FUC_118	2.71852	No	87	HM	HR+/HER2+
BDD-FUC_211	2.72089	No	66	HM	HR+/HER2-
TJ1486	2.74	No	70	Asian Japanese	NA
TCGA-EW-A1PB	2.76	No	70	AA TCGA	TN
BDD-FUC_292	2.77318	No	37	HM	HR+/HER2-
BDD-FUC_67	2.77416	No	42	HM	HR+/HER2-
TCGA-B6-A0IJ	2.78	No	42	AA TCGA	NA
TJ253	2.78	No	65	Asian Japanese	NA
TCGA-BH-A0BP	2.78	No	76	Caucasian TCGA	NA
TCGA-AR-A24Q	2.81	No	49	Caucasian TCGA	HR+/HER2-
TJ1773	2.82	No	74	Asian Japanese	NA
TCGA-C8-A27B	2.84	No	48	Asian TCGA	TN
TCGA-BH-A0AW	2.84	No	56	Caucasian TCGA	HR+/HER2+
TCGA-B6-A0IK	2.84	No	63	Caucasian TCGA	NA
TCGA-D8-A1JN	2.84	No	80	Caucasian TCGA	HR+/HER2-
TJ1047	2.86	No	51	Asian Japanese	NA
TCGA-AO-A124	2.9	No	38	Caucasian TCGA	TN
BDD-FUC_423	2.90967	No	45	HM	HER2+
TJ2043	2.94	No	63	Asian Japanese	NA
TCGA-C8-A3M7	2.96	No	60	Asian TCGA	NA
TCGA-E2-A159	2.96	No	50	Caucasian TCGA	TN
TCGA-D8-A1J9	3.01	No	48	Caucasian TCGA	HR+/HER2+
TJ408	3.05	No	42	Asian Japanese	NA
TJ3510	3.05	No	43	Asian Japanese	NA
TJ2716	3.05	No	64	Asian Japanese	NA
TCGA-C8-A12P	3.07	No	55	Asian TCGA	HER2+
TCGA-E2-A1LH	3.13	No	59	Caucasian TCGA	TN
TJ62	3.15	No	77	Asian Japanese	NA
TCGA-C8-A12T	3.16	No	43	Asian TCGA	HR+/HER2+
TCGA-BH-A0W7	3.16	No	49	Caucasian TCGA	HR+/HER2-
TJ2575	3.18	No	67	Asian Japanese	NA
MEX-BR-193	3.19666	No	43	HM	HER2+
TJ4123	3.21	No	41	Asian Japanese	NA
TCGA-OL-A5RW	3.22	No	40	AA TCGA	TN
TCGA-AN-A0FX	3.22	No	52	Caucasian TCGA	HER2+
TJ3915	3.26	No	79	Asian Japanese	NA
TCGA-AR-A251	3.27	No	51	Caucasian TCGA	HR+/HER2-
BDD-FUC_187	3.30943	No	56	HM	HR+/HER2-
BDD-FUC_362	3.32046	No	59	HM	HR+/HER2-
BDD-FUC_321	3.39208	No	45	HM	HR+/HER2-
TJ1850	3.42	No	64	Asian Japanese	NA
TCGA-D8-A1JK	3.42	No	90	Caucasian TCGA	HR+/HER2-
TCGA-A2-A3Y0	3.47	No	57	AA TCGA	HR+/HER2-
TCGA-A2-A0T0	3.47	No	59	Caucasian TCGA	TN
TCGA-E2-A1IN	3.47	No	60	Caucasian TCGA	HR+/HER2-
TCGA-BH-A18V	3.5	No	48	Caucasian TCGA	TN
TCGA-A1-A0SI	3.62	No	52	Caucasian TCGA	HR+/HER2-
TCGA-C8-A274	3.65	No	63	Asian TCGA	HR+/HER2-
TCGA-AN-A0FL	3.65	No	62	Caucasian TCGA	HER2+
TCGA-D8-A1Y1	3.65	No	80	Caucasian TCGA	HR+/HER2-
BDD-FUC_63	3.65138	No	49	HM	HR+/HER2-
TCGA-A7-A5ZV	3.67	No	62	AA TCGA	TN
TJ1257	3.67	No	41	Asian Japanese	NA
TJ843	3.73	No	74	Asian Japanese	NA
TCGA-A2-A0EY	3.76	No	62	Caucasian TCGA	HR+/HER2+
TCGA-AR-A256	3.82	No	45	Caucasian TCGA	TN
TJ3261	3.98	No	49	Asian Japanese	NA
TJ223	3.98	No	65	Asian Japanese	NA
TCGA-A2-A0CX	3.99	No	52	Caucasian TCGA	HR+/HER2+
TJ3752	4.11	Yes	75	Asian Japanese	NA
TJ2662	4.21	Yes	68	Asian Japanese	NA
TCGA-D8-A27V	4.22	Yes	62	Caucasian TCGA	HR+/HER2-
TJ599	4.24	Yes	62	Asian Japanese	NA
MEX-BR-26	4.26474	Yes	54	HM	HR+/HER2-
TJ187	4.36	Yes	47	Asian Japanese	NA
TCGA-AN-A0XW	4.39	Yes	36	Caucasian TCGA	HR+/HER2-
TCGA-BH-A0HP	4.51	Yes	65	Caucasian TCGA	NA
TJ760	4.53	Yes	73	Asian Japanese	NA
BDD-FUC_334	4.72626	Yes	61	HM	HR+/HER2+
TCGA-BH-A0DZ	4.74	Yes	43	Caucasian TCGA	HR+/HER2+
MEX-BR-45	4.82373	Yes	37	HM	TN
TCGA-BH-A0BZ	4.91	Yes	59	Caucasian TCGA	HR+/HER2-
TJ295	4.99	Yes	60	Asian Japanese	NA
BDD-FUC_319	5.08902	Yes	39	HM	HR+/HER2-
TJ2902	5.26	Yes	47	Asian Japanese	NA
TJ2088	5.29	Yes	70	Asian Japanese	NA
MEX-BR-174	5.67993	Yes	57	HM	TN
TJ1893	5.74	Yes	41	Asian Japanese	NA
TCGA-BH-A0HA	5.77	Yes	31	Caucasian TCGA	HR+/HER2-
TCGA-EW-A1IZ	5.83	Yes	53	Caucasian TCGA	NA
TCGA-C8-A1HM	5.97	Yes	74	Asian TCGA	HR+/HER2-
TCGA-BH-A18P	5.97	Yes	60	Caucasian TCGA	HR+/HER2+
TCGA-AR-A2LE	6.11	Yes	69	Caucasian TCGA	NA
TJ769	6.16	Yes	73	Asian Japanese	NA
MEX-BR-116	6.23389	Yes	92	HM	HR+/HER2-
TJ131	6.33	Yes	80	Asian Japanese	NA
BDD-FUC_314	6.66446	Yes	61	HM	HER2+
TCGA-E2-A10C	6.72	Yes	54	Caucasian TCGA	HR+/HER2-
TCGA-AO-A12E	6.83	Yes	51	Caucasian TCGA	NA
TJ1139	6.94	Yes	65	Asian Japanese	NA
TCGA-PE-A5DE	7.15	Yes	41	Caucasian TCGA	HR+/HER2-
TCGA-GM-A2D9	7.29	Yes	69	Caucasian TCGA	HR+/HER2-
TCGA-BH-A2L8	7.61	Yes	45	Caucasian TCGA	NA
TCGA-EW-A1J5	7.89	Yes	59	Caucasian TCGA	HR+/HER2-
FUC_T191	8.05	Yes	55	HM	HER2+
BDD-FUC_113	8.82903	Yes	45	HM	NA
TCGA-AC-A5XS	9.5	Yes	74	Caucasian TCGA	HR+/HER2-
BDD-FUC_188	11.0105	Yes	62	HM	HR+/HER2-
TCGA-BH-A0B6	13	Yes	47	Caucasian TCGA	HR+/HER2+
TCGA-C8-A26Y	13.66	Yes	90	Asian TCGA	TN
TCGA-D8-A1J8	14.07	Yes	77	Caucasian TCGA	HR+/HER2-
TCGA-AO-A03M	14.24	Yes	29	Caucasian TCGA	HR+/HER2-
TCGA-D8-A1XQ	14.55	Yes	69	Caucasian TCGA	TN
TCGA-BH-A0HF	15.19	Yes	77	Caucasian TCGA	HR+/HER2-
MEX-BR-37	16.1076	Yes	58	HM	HR+/HER2-
TCGA-AO-A128	17.68	Yes	61	Caucasian TCGA	TN
TCGA-D8-A1JA	18.09	Yes	60	Caucasian TCGA	HER2+
TJ2480	18.16	Yes	72	Asian Japanese	NA
TCGA-D8-A1XK	18.6	Yes	55	Caucasian TCGA	TN
TCGA-D8-A27G	19.03	Yes	75	Caucasian TCGA	HR+/HER2-
TCGA-AN-A0AK	23.43	Yes	76	Caucasian TCGA	HR+/HER2+
TCGA-BH-A18G	26.78	Yes	81	Caucasian TCGA	TN
TCGA-A2-A0T5	28.39	Yes	39	Caucasian TCGA	NA
TCGA-AC-A23H	91.66	Yes	90	Caucasian TCGA	HR+/HER2+
TCGA-AN-A046	115.32	Yes	68	Caucasian TCGA	HR+/HER2-
