# Supplementary material for: Comprehensive omic characterization of breast cancer in Mexican-Hispanic women
Source: Nat Commun. 2021 Apr 14;12:2245. doi: 10.1038/s41467-021-22478-5 (PMC8046804; doi:10.1038/s41467-021-22478-5)
Supplement: Supplementary file 9 — Supplementary Data 6 [file 41467_2021_22478_MOESM9_ESM.xlsx]

## Sheet: Driver mutation in HM
Supplementary Data 6: Identified cancer driver mutations on HM profiles tumors computed with oncodriveMUT, their frequency along human ethnicities and the total number of driver mutations in each analyzed data-set.
Gene	gdna	cdna	Exon	Protein	Protein change	Driver	Consequence	Disrupting driver mut prediction	Gene role mutation	Known variant reference
PIK3CA	chr3:g.178952085A>T	c.3140A>T	21	p.H1047L	H/L	known	Missense		Act	PMID:15016963__PMID:20619739__Clinvar:NM_006218.2(PIK3CA):c.3140A>T(p.His1047Leu)__PMID:19513541__PMID:21430269__PMID:19029981__PMID:18725974__PMID:22162589__PMID:16930767__PMID:20453058__PMID:22271473__PMID:22162582__PMID:19903786__PMID:19366826__PMID:25157968__PMID:15254419__PMID:15647370__PMID:25348012__PMID:16906227__PMID:15805248__PMID:18676830
PIK3CA	chr3:g.178952085A>G	c.3140A>G	21	p.H1047R	H/R	known	Missense		Act	PMID:15016963__PMID:20619739__PMID:19513541__PMID:21430269__PMID:19029981__PMID:18725974__PMID:22162589__PMID:16930767__PMID:20453058__PMID:22271473__PMID:22162582__PMID:19903786__PMID:19366826__PMID:25157968__PMID:15254419__PMID:15647370__PMID:25348012__PMID:16906227__PMID:15805248__Clinvar:NM_006218.2(PIK3CA):c.3140A>G(p.His1047Arg)__PMID:18676830
PIK3CA	chr3:g.178952084C>T	c.3139C>T	21	p.H1047Y	H/Y	known	Missense		Act	Clinvar:NM_006218.2(PIK3CA):c.3139C>T(p.His1047Tyr)__PMID:21824802__PMID:25348012__PMID:25157968
PIK3CA	chr3:g.178936092A>G	c.1634A>G	10	p.E545G	E/G	known	Missense		Act	PMID:15016963__PMID:19366826__PMID:20619739__PMID:15805248__PMID:25157968__PMID:15254419__PMID:20453058__PMID:22162582__PMID:19903786__PMID:18725974__PMID:24265155__PMID:15647370__Clinvar:NM_006218.2(PIK3CA):c.1634A>G(p.Glu545Gly)__PMID:25348012__PMID:18676830__PMID:22162589
PIK3CA	chr3:g.178936091G>A	c.1633G>A	10	p.E545K	E/K	known	Missense		Act	PMID:15016963__PMID:20619739__PMID:19513541__PMID:21430269__Clinvar:NM_006218.2(PIK3CA):c.1633G>A(p.Glu545Lys)__PMID:19029981__PMID:18725974__PMID:22162589__PMID:16930767__PMID:20453058__PMID:22271473__PMID:22162582__PMID:19903786__PMID:19366826__PMID:25157968__PMID:15254419__PMID:15647370__PMID:25348012__PMID:16906227__PMID:15805248__PMID:23066039__PMID:18676830
PIK3CA	chr3:g.178936082G>C	c.1624G>C	10	p.E542Q	E/Q	known	Missense		Act	PMID:25157968
PIK3CA	chr3:g.178936082G>A	c.1624G>A	10	p.E542K	E/K	known	Missense		Act	PMID:15016963__PMID:20619739__Clinvar:NM_006218.2(PIK3CA):c.1624G>A(p.Glu542Lys)__PMID:19513541__PMID:21430269__PMID:19029981__PMID:18725974__PMID:22162589__PMID:16930767__PMID:20453058__PMID:22271473__PMID:22162582__PMID:19903786__PMID:19366826__PMID:25157968__PMID:15254419__PMID:15647370__PMID:25348012__PMID:16906227__PMID:15805248__PMID:23066039__PMID:18676830
PIK3CA	chr3:g.178928079G>A	c.1357G>A	8	p.E453K	E/K	known	Missense		Act	PMID:25348012
PIK3CA	chr3:g.178927980T>C	c.1258T>C	8	p.C420R	C/R	known	Missense		Act	PMID:25348012__PMID:25157968__Clinvar:NM_006218.2(PIK3CA):c.1258T>C(p.Cys420Arg)
PIK3CA	chr3:g.178921553T>A	c.1035T>A	5	p.N345K	N/K	known	Missense		Act	PMID:19366826__PMID:25348012__PMID:25157968
TP53	chr17:g.7579358C>A	c.329G>T	4	p.R110L	R/L	known	Missense		LoF	IARC
TP53	chr17:g.7578508C>T	c.422G>A	5	p.C141Y	C/Y	known	Missense		LoF	Clinvar:NM_000546.5(TP53):c.422G>A (p.Cys141Tyr) AND Hereditary cancer-predisposing syndrome__IARC
TP53	chr17:g.7578406C>T	c.524G>A	5	p.R175H	R/H	known	Missense		LoF	IARC__Clinvar:NM_000546.5(TP53):c.524G>A (p.Arg175His) AND Hereditary cancer-predisposing syndrome__PMID:26009011__PMID:18391940__PMID:11101847__PMID:25157968
TP53	chr17:g.7578395G>A	c.535C>T	5	p.H179Y	H/Y	known	Missense		LoF	Clinvar:NM_000546.5(TP53):c.535C>T (p.His179Tyr) AND Hereditary cancer-predisposing syndrome__IARC
TP53	chr17:g.7578265A>G	c.584T>C	6	p.I195T	I/T	known	Missense		LoF	Clinvar:NM_000546.5(TP53):c.584T>C (p.Ile195Thr) AND Li-Fraumeni syndrome__IARC
TP53	chr17:g.7578263G>A	c.586C>T	6	p.R196*	R/*	known	Nonsense	DISRUPTING_not_distal_in_LoF_role_gene,DISRUPTING_in_CLUSTER_in_ACT_role_gene	LoF	IARC__Clinvar:NM_000546.5(TP53):c.586C>T (p.Arg196Ter) AND Hereditary cancer-predisposing syndrome__Clinvar:NM_000546.5(TP53):c.586C>T (p.Arg196Ter) AND Li-Fraumeni syndrome 1
TP53	chr17:g.7578176C>A	c.672+1G>T	-	.	./.	known	SpliceDonorSNV	DISRUPTING_not_distal_in_LoF_role_gene	LoF	IARC
TP53	chr17:g.7577548C>T	c.733G>A	7	p.G245S	G/S	known	Missense		LoF	IARC__Clinvar:NM_000546.5(TP53):c.733G>A (p.Gly245Ser) AND Hereditary cancer-predisposing syndrome__PMID:17015838__PMID:25157968
TP53	chr17:g.7577545T>C	c.736A>G	7	p.M246V	M/V	known	Missense		LoF	IARC__Clinvar:NM_000546.5(TP53):c.736A>G (p.Met246Val) AND Hereditary cancer-predisposing syndrome__Clinvar:NM_000546.5(TP53):c.736A>G(p.Met246Val)
TP53	chr17:g.7577538C>T	c.743G>A	7	p.R248Q	R/Q	known	Missense		LoF	Clinvar:NM_000546.5(TP53):c.743G>A (p.Arg248Gln) AND Li-Fraumeni syndrome 2__IARC__Clinvar:NM_000546.5(TP53):c.743G>A (p.Arg248Gln) AND Hereditary cancer-predisposing syndrome__Clinvar:NM_000546.5(TP53):c.743G>A (p.Arg248Gln) AND Li-Fraumeni syndrome__PMID:25157968__PMID:24381225__PMID:24651012__PMID:26009011__PMID:24641375__PMID:24487413__PMID:15004724
TP53	chr17:g.7577121G>A	c.817C>T	8	p.R273C	R/C	known	Missense		LoF	Clinvar:NM_000546.5(TP53):c.817C>T (p.Arg273Cys) AND Hereditary cancer-predisposing syndrome__IARC__Clinvar:NM_000546.5(TP53):c.817C>T(p.Arg273Cys)__PMID:25157968__PMID:24381225__PMID:24641375__PMID:24487413__PMID:15004724
TP53	chr17:g.7577120C>T	c.818G>A	8	p.R273H	R/H	known	Missense		LoF	Clinvar:NM_000546.5(TP53):c.818G>A (p.Arg273His) AND Hereditary cancer-predisposing syndrome__IARC__PMID:25157968__PMID:24381225__Clinvar:NM_000546.5(TP53):c.818G>A(p.Arg273His)__PMID:24641375__PMID:24487413
TP53	chr17:g.7577085C>T	c.853G>A	8	p.E285K	E/K	known	Missense		LoF	IARC
TP53	chr17:g.7574003G>A	c.1024C>T	10	p.R342*	R/*	known	Nonsense	DISRUPTING_not_distal_in_LoF_role_gene,DISRUPTING_in_CLUSTER_in_ACT_role_gene	LoF	IARC__Clinvar:NM_000546.5(TP53):c.1024C>T (p.Arg342Ter) AND Hereditary cancer-predisposing syndrome
ERBB2	chr17:g.37881000G>T	c.2329G>T	20	p.V777L	V/L	known	Missense		Act	PMID:16397024__PMID:23220880__PMID:25157968__PMID:25348012__PMID:24516025__PMID:22046346
ERBB2	chr17:g.37868208C>T	c.929C>T	8	p.S310F	S/F	known	Missense		Act	PMID:23220880__PMID:22908275__biomarker of drug sensitivity reported in a conference (no reference yet)__PMID:25348012
AKT1	chr14:g.105246551C>T	c.49G>A	2	p.E17K	E/K	known	Missense		Act	PMID:20233444__PMID:23934607__PMID:19418217__PMID:18256540__PMID:21464312__PMID:18504432__biomarker of drug sensitivity reported in a conference (no reference yet)__PMID:26763254__PMID:18392055__PMID:20453058__PMID:22722201__PMID:19487299__PMID:17611497__PMID:23237847__PMID:25157968__PMID:21512767__Clinvar:NM_001014431.1(AKT1):c.49G>A(p.Glu17Lys)__PMID:24190505__PMID:23134728__PMID:19853286__PMID…
ATM	chr11:g.108151895G>A	c.3576G>A	24	p.K1192K	K/K	known	Synonymous		LoF	Clinvar:NM_000051.3(ATM):c.3576G>A (p.Lys1192=) AND Hereditary cancer-predisposing syndrome
PTEN	chr10:g.89711900G>A	c.518G>A	6	p.R173H	R/H	known	Missense		LoF	PMID:24721394__PMID:25157968
PTEN	chr10:g.89692993G>C	c.477G>C	5	p.R159S	R/S	known	Missense		LoF	PMID:15016963__PMID:19366826__PMID:20619739__PMID:15254419__PMID:20453058__PMID:10555148__PMID:22162582__PMID:11504908__PMID:19903786__PMID:18725974__PMID:15647370__PMID:20085938__PMID:22162589
PTEN	chr10:g.89692883C>T	c.367C>T	5	p.H123Y	H/Y	known	Missense		LoF	Clinvar:NM_000314.6(PTEN):c.367C>T (p.His123Tyr) AND Hereditary cancer-predisposing syndrome
MED12	chrX:g.70362028C>T	c.6494C>T	45	p.T2165I	T/I	predicted	Missense		Act	No info
MED12	chrX:g.70349258C>T	c.3670C>T	26	p.L1224F	L/F	predicted	Missense		Act	No info
MED12	chrX:g.70342644G>A	c.1405G>A	10	p.E469K	E/K	predicted	Missense		Act	No info
MAP3K1	chr5:g.56184121G>A	c.4326G>A	19	p.M1442I	M/I	predicted	Missense		LoF	No info
MAP3K1	chr5:g.56180646G>A	c.3975G>A	16	p.W1325*	W/*	predicted	Nonsense	DISRUPTING_not_distal_in_LoF_role_gene	LoF	No info
MAP3K1	chr5:g.56178392T>A	c.3365T>A	14	p.L1122*	L/*	predicted	Nonsense	DISRUPTING_not_distal_in_LoF_role_gene	LoF	No info
MAP3K1	chr5:g.56168785C>T	c.1639C>T	9	p.Q547*	Q/*	predicted	Nonsense	DISRUPTING_not_distal_in_LoF_role_gene	LoF	No info
MAP3K1	chr5:g.56152551G>T	c.607G>T	2	p.E203*	E/*	predicted	Nonsense	DISRUPTING_not_distal_in_LoF_role_gene	LoF	No info
PIK3CA	chr3:g.178951957G>A	c.3012G>A	21	p.M1004I	M/I	predicted	Missense		Act	No info
PIK3CA	chr3:g.178922324G>A	c.1093G>A	6	p.E365K	E/K	predicted	Missense		Act	No info
PIK3CA	chr3:g.178919248G>C	c.733G>C	4	p.E245Q	E/Q	predicted	Missense		Act	No info
SOS1	chr2:g.39239373C>G	c.2284G>C	15	p.E762Q	E/Q	predicted	Missense		Act	No info
SOS1	chr2:g.39233616C>T	c.2728G>A	18	p.D910N	D/N	predicted	Missense		Act	No info
TP53	chr17:g.7578526C>A	c.404G>T	5	p.C135F	C/F	predicted	Missense		LoF	No info
TP53	chr17:g.7578404A>G	c.526T>C	5	p.C176R	C/R	predicted	Missense		LoF	No info
TP53	chr17:g.7578403C>G	c.527G>C	5	p.C176S	C/S	predicted	Missense		LoF	No info
TP53	chr17:g.7578268A>T	c.581T>A	6	p.L194H	L/H	predicted	Missense		LoF	No info
TP53	chr17:g.7577575A>T	c.706T>A	7	p.Y236N	Y/N	predicted	Missense		LoF	No info
TP53	chr17:g.7577515T>G	c.766A>C	7	p.T256P	T/P	predicted	Missense		LoF	No info
TP53	chr17:g.7577498C>T	c.782+1G>A	-	.	./.	predicted	SpliceDonorSNV	DISRUPTING_not_distal_in_LoF_role_gene	LoF	No info
TP53	chr17:g.7577157T>A	c.783-2A>T	-	.	./.	predicted	SpliceAcceptorSNV	DISRUPTING_not_distal_in_LoF_role_gene	LoF	No info
TP53	chr17:g.7577141C>T	c.797G>A	8	p.G266E	G/E	predicted	Missense		LoF	No info
MGA	chr15:g.42054548G>C	c.7732G>C	22	p.D2578H	D/H	predicted	Missense		LoF	No info
MGA	chr15:g.42052632C>T	c.7303C>T	20	p.R2435W	R/W	predicted	Missense		LoF	No info
MGA	chr15:g.42005479G>C	c.3215G>C	9	p.R1072P	R/P	predicted	Missense		LoF	No info
AKT1	chr14:g.105246445A>C	c.155T>G	2	p.L52R	L/R	predicted	Missense		Act	No info
ATM	chr11:g.108202170G>A	c.7516-1G>A	-	.	./.	predicted	SpliceAcceptorSNV	DISRUPTING_not_distal_in_LoF_role_gene	LoF	No info
ATM	chr11:g.108196143C>T	c.6679C>T	46	p.R2227C	R/C	predicted	Missense		LoF	No info
ATM	chr11:g.108170456G>T	c.5021G>T	34	p.C1674F	C/F	predicted	Missense		LoF	No info
PTEN	chr10:g.89720825G>C	c.976G>C	8	p.D326H	D/H	predicted	Missense		LoF	No info
PTEN	chr10:g.89690848T>A	c.253+2T>A	-	.	./.	predicted	SpliceDonorSNV	DISRUPTING_not_distal_in_LoF_role_gene	LoF	No info
PTEN	chr10:g.89653784A>T	c.82A>T	2	p.I28F	I/F	predicted	Missense		LoF	No info
GATA3	chr10:g.8111494T>A	c.983T>A	5	p.L328H	L/H	predicted	Missense		LoF	No info
GATA3	chr10:g.8106058T>A	c.881T>A	4	p.M294K	M/K	predicted	Missense		LoF	No info
GATA3	chr10:g.8100436C>T	c.410C>T	3	p.S137L	S/L	predicted	Missense		LoF	No info
GATA3	chr10:g.8100266A>C	c.242-2A>C	-	.	./.	predicted	SpliceAcceptorSNV	DISRUPTING_not_distal_in_LoF_role_gene	LoF	No info
MED12	chrX:g.70357762A>T	c.6013A>T	41	p.T2005S	T/S	other	Missense		Act	No info
MED12	chrX:g.70349283C>T	c.3691+4C>T	-	.	./.	other	IntronicSNV		Act	No info
MAP3K1	chr5:g.56189797T>C	c.4536+293T>C	-	.	./.	other	3-UTRSNV		LoF	No info
MAP3K1	chr5:g.56189448C>T	c.4480C>T	20	p.Q1494*	Q/*	other	Nonsense		LoF	No info
MAP3K1	chr5:g.56177812G>C	c.2785G>C	14	p.E929Q	E/Q	other	Missense		LoF	No info
PIK3CA	chr3:g.178922364G>T	c.1133G>T	6	p.C378F	C/F	other	Missense		Act	No info
SOS1	chr2:g.39347527C>A	c.37G>T	2	p.E13*	E/*	other	Nonsense		Act	No info
SOS1	chr2:g.39248599C>G	c.1858+1112G>C	-	.	./.	other	IntronicSNV		Act	No info
SOS1	chr2:g.39234250C>G	c.2595G>C	17	p.L865F	L/F	other	Missense		Act	No info
SOS1	chr2:g.39233619C>T	c.2725G>A	18	p.E909K	E/K	other	Missense		Act	No info
TP53	chr17:g.7589480C>T	c.1-9568G>A	-	.	./.	other	IntronicSNV		LoF	No info
TP53	chr17:g.7588123G>C	c.1-8211C>G	-	.	./.	other	IntronicSNV		LoF	No info
TP53	chr17:g.7585391C>A	c.1-5479G>T	-	.	./.	other	IntronicSNV		LoF	No info
TP53	chr17:g.7580662C>A	c.1-750G>T	-	.	./.	other	IntronicSNV		LoF	No info
TP53	chr17:g.7580093C>T	c.1-181G>A	-	.	./.	other	IntronicSNV		LoF	No info
TP53	chr17:g.7579518C>T	c.169G>A	4	p.D57N	D/N	other	Missense		LoF	No info
TP53	chr17:g.7579126C>T	c.375+186G>A	-	.	./.	other	IntronicSNV		LoF	No info
TP53	chr17:g.7575151C>T	c.994-1118G>A	-	.	./.	other	IntronicSNV		LoF	No info
TP53	chr17:g.7572986G>A	c.1123C>T	11	p.Q375*	Q/*	other	Nonsense		LoF	No info
ERBB2	chr17:g.37882882C>T	c.2940C>T	24	p.A980A	A/A	other	Synonymous		Act	No info
ERBB2	chr17:g.37876039G>T	c.1899-1G>T	-	.	./.	other	SpliceAcceptorSNV		Act	No info
ERBB2	chr17:g.37876006C>T	c.1899-34C>T	-	.	./.	other	IntronicSNV		Act	No info
ERBB2	chr17:g.37874426C>G	c.1898+693C>G	-	.	./.	other	IntronicSNV		Act	No info
ERBB2	chr17:g.37871929G>A	c.1314-64G>A	-	.	./.	other	IntronicSNV		Act	No info
ERBB2	chr17:g.37868002C>T	c.902-179C>T	-	.	./.	other	IntronicSNV		Act	No info
ERBB2	chr17:g.37861305G>A	c.74-1938G>A	-	.	./.	other	IntronicSNV		Act	No info
MGA	chr15:g.42023108G>A	c.3843+1561G>A	-	.	./.	other	IntronicSNV		LoF	No info
MGA	chr15:g.42005610G>A	c.3346G>A	9	p.E1116K	E/K	other	Missense		LoF	No info
MGA	chr15:g.42003288C>T	c.2825C>T	8	p.S942F	S/F	other	Missense		LoF	No info
MGA	chr15:g.41952846G>T	c.1-8247G>T	-	.	./.	other	IntronicSNV		LoF	No info
AKT1	chr14:g.105259038C>T	c.1-58G>A	-	.	./.	other	5-UTRSNV		Act	No info
AKT1	chr14:g.105258972G>A	c.9C>T	1	p.D3D	D/D	other	Synonymous		Act	No info
AKT1	chr14:g.105239582G>A	c.957+6C>T	-	.	./.	other	IntronicSNV		Act	No info
ATM	chr11:g.108227673G>A	c.8850+2072G>A	-	.	./.	other	IntronicSNV		LoF	No info
ATM	chr11:g.108200388T>C	c.7307+423T>C	-	.	./.	other	IntronicSNV		LoF	No info
ATM	chr11:g.108183591C>T	c.6006+366C>T	-	.	./.	other	IntronicSNV		LoF	No info
ATM	chr11:g.108180760A>G	c.5763-127A>G	-	.	./.	other	IntronicSNV		LoF	No info
ATM	chr11:g.108174336A>C	c.5496+580A>C	-	.	./.	other	IntronicSNV		LoF	No info
ATM	chr11:g.108168765G>A	c.5005+656G>A	-	.	./.	other	IntronicSNV		LoF	No info
ATM	chr11:g.108168372G>A	c.5005+263G>A	-	.	./.	other	IntronicSNV		LoF	No info
ATM	chr11:g.108158942A>C	c.4109+500A>C	-	.	./.	other	IntronicSNV		LoF	No info
ATM	chr11:g.108125921C>T	c.2125-1021C>T	-	.	./.	other	IntronicSNV		LoF	No info
ATM	chr11:g.108123149A>T	c.1802+391A>T	-	.	./.	other	IntronicSNV		LoF	No info
ATM	chr11:g.108098282T>C	c.1-70T>C	-	.	./.	other	IntronicSNV		LoF	No info
ATM	chr11:g.108096624G>C	c.1-1728G>C	-	.	./.	other	IntronicSNV		LoF	No info
PTEN	chr10:g.89720738G>C	c.889G>C	8	p.D297H	D/H	other	Missense		LoF	No info
PTEN	chr10:g.89718902C>G	c.801+1126C>G	-	.	./.	other	IntronicSNV		LoF	No info
PTEN	chr10:g.89711805C>T	c.493-70C>T	-	.	./.	other	IntronicSNV		LoF	No info
PTEN	chr10:g.89703557C>G	c.493-8318C>G	-	.	./.	other	IntronicSNV		LoF	No info
PTEN	chr10:g.89681982T>A	c.165-3288T>A	-	.	./.	other	IntronicSNV		LoF	No info
PTEN	chr10:g.89668174G>C	c.164+14308G>C	-	.	./.	other	IntronicSNV		LoF	No info
PTEN	chr10:g.89649173C>G	c.80-4609C>G	-	.	./.	other	IntronicSNV		LoF	No info
GATA3	chr10:g.8116439G>C	c.1332+456G>C	-	.	./.	other	3-UTRSNV		LoF	No info
GATA3	chr10:g.8116034C>G	c.1332+51C>G	-	.	./.	other	3-UTRSNV		LoF	No info
GATA3	chr10:g.8115903A>G	c.1252A>G	6	p.T418A	T/A	other	Missense		LoF	No info
GATA3	chr10:g.8112869C>A	c.1050+1308C>A	-	.	./.	other	IntronicSNV		LoF	No info
GATA3	chr10:g.8106159C>G	c.924+58C>G	-	.	./.	other	IntronicSNV		LoF	No info
GATA3	chr10:g.8100274A>T	c.248A>T	3	p.Q83L	Q/L	other	Missense		LoF	No info
GATA3	chr10:g.8097373C>T	c.1-246C>T	-	.	./.	other	5-UTRSNV		LoF	No info
GATA3	chr10:g.8096686C>T	c.1-933C>T	-	.	./.	other	5-UTRSNV		LoF	No info

## Sheet: Frequency of top driver mutatin
Supplementary Data 6: Identified cancer driver mutations on HM profiles tumors computed with oncodriveMUT, their frequency along human ethnicities and the total number of driver mutations in each analyzed data-set.
Gene	Order	Ancestry	Persentage
PIK3CA	1	AA	33.3333
PIK3CA	1	Asian	40.7407
PIK3CA	1	Asian_Kan	39.1608
PIK3CA	1	Cau	53.5088
PIK3CA	1	HM	40.4959
TP53	2	AA	43.0556
TP53	2	Asian	81.4815
TP53	2	Asian_Kan	51.7483
TP53	2	Cau	28.4461
TP53	2	HM	25.6198
AKT1	3	AA	0
AKT1	3	Asian	0
AKT1	3	Asian_Kan	3.4965
AKT1	3	Cau	4.63659
AKT1	3	HM	9.91736
MAP3K1	4	AA	1.38889
MAP3K1	4	Asian	7.40741
MAP3K1	4	Asian_Kan	3.4965
MAP3K1	4	Cau	8.27068
MAP3K1	4	HM	8.26446
KMT2C	5	AA	0
KMT2C	5	Asian	0
KMT2C	5	Asian_Kan	0
KMT2C	5	Cau	0
KMT2C	5	HM	6.61157
PTEN	6	AA	2.77778
PTEN	6	Asian	3.7037
PTEN	6	Asian_Kan	2.0979
PTEN	6	Cau	3.63409
PTEN	6	HM	6.61157
GATA3	7	AA	4.16667
GATA3	7	Asian	7.40741
GATA3	7	Asian_Kan	0.699301
GATA3	7	Cau	4.01003
GATA3	7	HM	4.95868
KMT2D	8	AA	0
KMT2D	8	Asian	0
KMT2D	8	Asian_Kan	0
KMT2D	8	Cau	0
KMT2D	8	HM	4.95868
MED12	9	AA	2.77778
MED12	9	Asian	14.8148
MED12	9	Asian_Kan	0
MED12	9	Cau	0
MED12	9	HM	4.95868
ATM	10	AA	1.38889
ATM	10	Asian	0
ATM	10	Asian_Kan	2.7972
ATM	10	Cau	0
ATM	10	HM	4.13223
ERBB2	11	AA	1.38889
ERBB2	11	Asian	14.8148
ERBB2	11	Asian_Kan	2.0979
ERBB2	11	Cau	4.13534
ERBB2	11	HM	4.13223
KMT2A	12	AA	0
KMT2A	12	Asian	0
KMT2A	12	Asian_Kan	0
KMT2A	12	Cau	0
KMT2A	12	HM	4.13223
MGA	13	AA	2.77778
MGA	13	Asian	0
MGA	13	Asian_Kan	1.3986
MGA	13	Cau	0
MGA	13	HM	4.13223
SOS1	14	AA	0
SOS1	14	Asian	0
SOS1	14	Asian_Kan	1.3986
SOS1	14	Cau	0
SOS1	14	HM	4.13223

## Sheet: Distribution of driver mutation
Supplementary Data 6: Identified cancer driver mutations on HM profiles tumors computed with oncodriveMUT, their frequency along human ethnicities and the total number of driver mutations in each analyzed data-set (N=1144, 105 HM, 72 AA, 27 Asian, 797 Cau, 143 Asian Kan)
Sample	Number of driver mutations	Ancestry
BDD-FUC_101	1	HM
BDD-FUC_113	12	HM
BDD-FUC_118	1	HM
BDD-FUC_128	2	HM
BDD-FUC_152	3	HM
BDD-FUC_187	2	HM
BDD-FUC_188	8	HM
BDD-FUC_202	5	HM
BDD-FUC_211	6	HM
BDD-FUC_238	1	HM
BDD-FUC_263	1	HM
BDD-FUC_266	1	HM
BDD-FUC_267	3	HM
BDD-FUC_269	5	HM
BDD-FUC_272	3	HM
BDD-FUC_274	1	HM
BDD-FUC_275	2	HM
BDD-FUC_282	1	HM
BDD-FUC_292	2	HM
BDD-FUC_294	1	HM
BDD-FUC_295	1	HM
BDD-FUC_296	1	HM
BDD-FUC_297	2	HM
BDD-FUC_298	1	HM
BDD-FUC_307	2	HM
BDD-FUC_314	5	HM
BDD-FUC_316	1	HM
BDD-FUC_318	2	HM
BDD-FUC_319	4	HM
BDD-FUC_321	8	HM
BDD-FUC_322	2	HM
BDD-FUC_324	4	HM
BDD-FUC_325	1	HM
BDD-FUC_327	2	HM
BDD-FUC_328	2	HM
BDD-FUC_329	3	HM
BDD-FUC_332	4	HM
BDD-FUC_333	3	HM
BDD-FUC_334	7	HM
BDD-FUC_335	1	HM
BDD-FUC_338	2	HM
BDD-FUC_362	2	HM
BDD-FUC_369	3	HM
BDD-FUC_376	4	HM
BDD-FUC_377	1	HM
BDD-FUC_404	1	HM
BDD-FUC_410	1	HM
BDD-FUC_423	2	HM
BDD-FUC_427	1	HM
BDD-FUC_428	4	HM
BDD-FUC_53	2	HM
BDD-FUC_63	5	HM
BDD-FUC_64	1	HM
BDD-FUC_67	4	HM
BDD-FUC_72	2	HM
BDD-FUC_92	1	HM
FUC_T105	2	HM
FUC_T120	2	HM
FUC_T121	2	HM
FUC_T122	2	HM
FUC_T126	2	HM
FUC_T129	1	HM
FUC_T149	3	HM
FUC_T150	3	HM
FUC_T158	1	HM
FUC_T167	2	HM
FUC_T184	1	HM
FUC_T186	1	HM
FUC_T189	1	HM
FUC_T191	4	HM
FUC_T192	3	HM
FUC_T27	3	HM
FUC_T28	1	HM
FUC_T30	1	HM
FUC_T34	1	HM
FUC_T36	3	HM
FUC_T41	2	HM
FUC_T55	3	HM
FUC_T73	1	HM
FUC_T76	1	HM
FUC_T79	2	HM
FUC_T83	2	HM
FUC_T85	2	HM
FUC_T95	5	HM
FUC_T98	4	HM
MEX-BR-080	1	HM
MEX-BR-110	2	HM
MEX-BR-116	7	HM
MEX-BR-123	1	HM
MEX-BR-155	1	HM
MEX-BR-165	4	HM
MEX-BR-166	3	HM
MEX-BR-169	1	HM
MEX-BR-172	1	HM
MEX-BR-174	3	HM
MEX-BR-193	3	HM
MEX-BR-198	1	HM
MEX-BR-26	3	HM
MEX-BR-37	16	HM
MEX-BR-45	4	HM
MEX-BR-47	3	HM
MEX-BR-5	2	HM
MEX-BR-50	3	HM
MEX-BR-59	4	HM
MEX-BR-94	2	HM
TCGA-E2-A14X-01	2	AA
TCGA-E2-A15L-01	1	AA
TCGA-E2-A15O-01	2	AA
TCGA-E2-A1L8-01	2	AA
TCGA-E2-A1LG-01	4	AA
TCGA-E2-A2P5-01	8	AA
TCGA-E2-A56Z-01	3	AA
TCGA-E2-A570-01	1	AA
TCGA-E2-A573-01	2	AA
TCGA-E2-A574-01	3	AA
TCGA-EW-A1J2-01	3	AA
TCGA-EW-A1OZ-01	1	AA
TCGA-EW-A1PB-01	2	AA
TCGA-EW-A1PC-01	2	AA
TCGA-EW-A2FR-01	2	AA
TCGA-EW-A2FS-01	1	AA
TCGA-EW-A3U0-01	4	AA
TCGA-GI-A2C9-01	4	AA
TCGA-GM-A2DF-01	3	AA
TCGA-GM-A2DO-01	4	AA
TCGA-GM-A3XL-01	1	AA
TCGA-LL-A441-01	2	AA
TCGA-LL-A5YM-01	1	AA
TCGA-LL-A5YN-01	1	AA
TCGA-LL-A5YO-01	2	AA
TCGA-LL-A5YP-01	4	AA
TCGA-OL-A5D6-01	6	AA
TCGA-OL-A5D7-01	2	AA
TCGA-OL-A5D8-01	1	AA
TCGA-OL-A5RU-01	2	AA
TCGA-OL-A5RV-01	2	AA
TCGA-OL-A5RW-01	4	AA
TCGA-OL-A5RX-01	4	AA
TCGA-OL-A5RY-01	1	AA
TCGA-OL-A5RZ-01	1	AA
TCGA-OL-A5S0-01	2	AA
TCGA-OL-A66H-01	1	AA
TCGA-OL-A66I-01	2	AA
TCGA-AO-A03O-01	2	AA
TCGA-AO-A03P-01	1	AA
TCGA-AO-A0JA-01	2	AA
TCGA-AO-A0JE-01	1	AA
TCGA-AO-A125-01	2	AA
TCGA-AO-A12H-01	1	AA
TCGA-AQ-A54N-01	3	AA
TCGA-AQ-A54O-01	2	AA
TCGA-B6-A0I6-01	4	AA
TCGA-B6-A0IE-01	2	AA
TCGA-B6-A0IJ-01	5	AA
TCGA-B6-A0IM-01	1	AA
TCGA-B6-A0RE-01	2	AA
TCGA-B6-A0RH-01	3	AA
TCGA-B6-A0WW-01	1	AA
TCGA-B6-A0WX-01	3	AA
TCGA-B6-A0WZ-01	2	AA
TCGA-B6-A0X5-01	1	AA
TCGA-B6-A3ZX-01	3	AA
TCGA-B6-A400-01	2	AA
TCGA-B6-A401-01	4	AA
TCGA-B6-A402-01	2	AA
TCGA-B6-A408-01	4	AA
TCGA-B6-A409-01	1	AA
TCGA-BH-A0AV-01	2	AA
TCGA-BH-A0B0-01	3	AA
TCGA-BH-A0BW-01	3	AA
TCGA-BH-A0E2-01	1	AA
TCGA-BH-A1FC-01	4	AA
TCGA-BH-A209-01	2	AA
TCGA-BH-A42T-01	2	AA
TCGA-BH-A42V-01	2	AA
TCGA-BH-A5IZ-01	2	AA
TCGA-BH-A5J0-01	6	AA
TCGA-EW-A1IX-01	15	Asian
TCGA-EW-A1IY-01	10	Asian
TCGA-JL-A3YW-01	27	Asian
TCGA-JL-A3YX-01	17	Asian
TCGA-PE-A5DD-01	11	Asian
TCGA-AO-A03L-01	4	Asian
TCGA-BH-A0HW-01	2	Asian
TCGA-C8-A12K-01	3	Asian
TCGA-C8-A12T-01	2	Asian
TCGA-C8-A132-01	1	Asian
TCGA-C8-A1HF-01	1	Asian
TCGA-C8-A1HI-01	2	Asian
TCGA-C8-A1HJ-01	3	Asian
TCGA-C8-A1HK-01	2	Asian
TCGA-C8-A1HM-01	1	Asian
TCGA-C8-A1HO-01	1	Asian
TCGA-C8-A26V-01	1	Asian
TCGA-C8-A26W-01	1	Asian
TCGA-C8-A26Y-01	17	Asian
TCGA-C8-A274-01	3	Asian
TCGA-C8-A278-01	1	Asian
TCGA-C8-A27B-01	3	Asian
TCGA-C8-A3M7-01	3	Asian
TCGA-C8-A3M8-01	1	Asian
TCGA-AR-A1AS-01	1	Asian
TCGA-C8-A130-01	3	Asian
TCGA-C8-A137-01	3	Asian
BR195	4	Asian Kan
BR188	1	Asian Kan
BR148	2	Asian Kan
BR081	1	Asian Kan
BR094	3	Asian Kan
BB01_007	2	Asian Kan
BB01_026	2	Asian Kan
BB01_090	8	Asian Kan
BB01_053	2	Asian Kan
BR414	4	Asian Kan
BB01_111	15	Asian Kan
BB01_103	6	Asian Kan
BR194	1	Asian Kan
BR187	3	Asian Kan
BR023	1	Asian Kan
BR170	1	Asian Kan
BR112	1	Asian Kan
BR020	2	Asian Kan
BR085	1	Asian Kan
BR071	2	Asian Kan
BR041	2	Asian Kan
BR064	2	Asian Kan
BR079	1	Asian Kan
BR033	1	Asian Kan
BR200	2	Asian Kan
BR063	2	Asian Kan
BR100	3	Asian Kan
BR107	1	Asian Kan
BR091	4	Asian Kan
BR127	1	Asian Kan
BR181	5	Asian Kan
BR069	7	Asian Kan
BR206	1	Asian Kan
BR135	1	Asian Kan
BR159	1	Asian Kan
BR038	2	Asian Kan
BR097	5	Asian Kan
BR161	1	Asian Kan
BR042	4	Asian Kan
BR106	2	Asian Kan
BR136	4	Asian Kan
BR154	3	Asian Kan
BR048	3	Asian Kan
BR167	1	Asian Kan
BR128	3	Asian Kan
BR084	2	Asian Kan
BR052	1	Asian Kan
BR176	2	Asian Kan
BR105	1	Asian Kan
BR121	1	Asian Kan
BR108	5	Asian Kan
BR089	1	Asian Kan
BB01_015	1	Asian Kan
BB01_028	2	Asian Kan
BB01_004	1	Asian Kan
BB01_045	1	Asian Kan
BB01_010	1	Asian Kan
BB01_036	2	Asian Kan
BB01_041	1	Asian Kan
BB01_022	1	Asian Kan
BB01_009	1	Asian Kan
BB01_027	2	Asian Kan
BB01_034	6	Asian Kan
BB01_005	5	Asian Kan
BB01_029	2	Asian Kan
BB01_035	1	Asian Kan
BB01_013	3	Asian Kan
BB01_039	2	Asian Kan
BB01_047	4	Asian Kan
BB01_031	4	Asian Kan
BB01_017	4	Asian Kan
BB01_037	3	Asian Kan
BB01_024	3	Asian Kan
BB01_014	1	Asian Kan
BR212	3	Asian Kan
BR418	1	Asian Kan
BB01_108	1	Asian Kan
BR367	1	Asian Kan
BB01_078	2	Asian Kan
BR316	2	Asian Kan
BR307	2	Asian Kan
BR255	1	Asian Kan
BR226	1	Asian Kan
BB01_109	1	Asian Kan
BB01_104	4	Asian Kan
BR457	5	Asian Kan
BR371	3	Asian Kan
BR355	2	Asian Kan
BB01_116	1	Asian Kan
BR408	3	Asian Kan
BR313	1	Asian Kan
BR442	1	Asian Kan
BB01_074	2	Asian Kan
BB01_080	2	Asian Kan
BB01_124	1	Asian Kan
BB01_130	1	Asian Kan
BR331	2	Asian Kan
BB01_059	1	Asian Kan
BB01_019	1	Asian Kan
BB01_094	3	Asian Kan
BB01_067	2	Asian Kan
BB01_120	1	Asian Kan
BB01_044	3	Asian Kan
BB01_112	2	Asian Kan
BR259	1	Asian Kan
BR251	2	Asian Kan
BR419	1	Asian Kan
BR469	1	Asian Kan
BB01_081	1	Asian Kan
BB01_128	2	Asian Kan
BR374	2	Asian Kan
BB01_105	1	Asian Kan
BB01_088	4	Asian Kan
BR391	3	Asian Kan
BB01_062	5	Asian Kan
BB01_125	2	Asian Kan
BB01_046	1	Asian Kan
BR235	2	Asian Kan
BR356	3	Asian Kan
BB01_030	1	Asian Kan
BR205	2	Asian Kan
BB01_126	1	Asian Kan
BR233	1	Asian Kan
BB01_119	4	Asian Kan
BB01_051	3	Asian Kan
BR303	1	Asian Kan
BB01_131	1	Asian Kan
BR383	5	Asian Kan
BB01_079	2	Asian Kan
BB01_061	4	Asian Kan
BR386	5	Asian Kan
BB01_110	2	Asian Kan
BR246	2	Asian Kan
BR437	1	Asian Kan
BR152	1	Asian Kan
BR080	1	Asian Kan
BR182	1	Asian Kan
BB01_002	1	Asian Kan
BB01_018	2	Asian Kan
BB01_008	1	Asian Kan
BR309	1	Asian Kan
BR301	1	Asian Kan
BR393	1	Asian Kan
MB-0002	1	Cau
MB-0008	2	Cau
MB-0010	3	Cau
MB-0035	3	Cau
MB-0060	2	Cau
MB-0066	3	Cau
MB-0101	3	Cau
MB-0102	4	Cau
MB-0106	1	Cau
MB-0112	2	Cau
MB-0115	1	Cau
MB-0117	1	Cau
MB-0119	1	Cau
MB-0120	2	Cau
MB-0121	2	Cau
MB-0122	3	Cau
MB-0123	1	Cau
MB-0131	3	Cau
MB-0133	1	Cau
MB-0136	2	Cau
MB-0138	2	Cau
MB-0139	1	Cau
MB-0140	1	Cau
MB-0143	3	Cau
MB-0144	2	Cau
MB-0145	1	Cau
MB-0150	4	Cau
MB-0152	2	Cau
MB-0155	1	Cau
MB-0157	1	Cau
MB-0162	2	Cau
MB-0164	3	Cau
MB-0165	2	Cau
MB-0167	6	Cau
MB-0171	2	Cau
MB-0176	1	Cau
MB-0180	1	Cau
MB-0189	1	Cau
MB-0194	2	Cau
MB-0201	2	Cau
MB-0202	2	Cau
MB-0203	1	Cau
MB-0204	1	Cau
MB-0206	2	Cau
MB-0207	3	Cau
MB-0214	2	Cau
MB-0215	5	Cau
MB-0221	6	Cau
MB-0223	2	Cau
MB-0224	4	Cau
MB-0229	2	Cau
MB-0232	2	Cau
MB-0236	1	Cau
MB-0238	1	Cau
MB-0243	1	Cau
MB-0247	3	Cau
MB-0249	2	Cau
MB-0257	1	Cau
MB-0261	2	Cau
MB-0272	4	Cau
MB-0273	3	Cau
MB-0285	2	Cau
MB-0286	1	Cau
MB-0287	1	Cau
MB-0292	2	Cau
MB-0294	1	Cau
MB-0295	5	Cau
MB-0301	2	Cau
MB-0306	11	Cau
MB-0310	3	Cau
MB-0313	3	Cau
MB-0314	1	Cau
MB-0315	3	Cau
MB-0316	1	Cau
MB-0317	1	Cau
MB-0320	3	Cau
MB-0321	2	Cau
MB-0322	5	Cau
MB-0324	2	Cau
MB-0325	3	Cau
MB-0328	4	Cau
MB-0336	1	Cau
MB-0344	2	Cau
MB-0345	2	Cau
MB-0346	5	Cau
MB-0348	2	Cau
MB-0349	2	Cau
MB-0352	1	Cau
MB-0354	3	Cau
MB-0356	3	Cau
MB-0358	2	Cau
MB-0359	1	Cau
MB-0360	4	Cau
MB-0361	2	Cau
MB-0362	6	Cau
MB-0363	12	Cau
MB-0364	2	Cau
MB-0366	1	Cau
MB-0372	1	Cau
MB-0373	2	Cau
MB-0375	1	Cau
MB-0377	2	Cau
MB-0378	3	Cau
MB-0379	3	Cau
MB-0380	1	Cau
MB-0382	2	Cau
MB-0383	1	Cau
MB-0384	4	Cau
MB-0386	2	Cau
MB-0389	1	Cau
MB-0392	1	Cau
MB-0394	1	Cau
MB-0395	3	Cau
MB-0397	1	Cau
MB-0398	1	Cau
MB-0400	2	Cau
MB-0404	2	Cau
MB-0406	1	Cau
MB-0410	2	Cau
MB-0413	2	Cau
MB-0419	1	Cau
MB-0420	1	Cau
MB-0422	2	Cau
MB-0425	2	Cau
MB-0426	1	Cau
MB-0429	1	Cau
MB-0431	2	Cau
MB-0434	4	Cau
MB-0438	1	Cau
MB-0440	1	Cau
MB-0443	2	Cau
MB-0446	2	Cau
MB-0449	2	Cau
MB-0451	3	Cau
MB-0452	3	Cau
MB-0453	2	Cau
MB-0455	3	Cau
MB-0463	6	Cau
MB-0465	1	Cau
MB-0467	1	Cau
MB-0475	3	Cau
MB-0476	1	Cau
MB-0480	1	Cau
MB-0481	1	Cau
MB-0482	1	Cau
MB-0485	2	Cau
MB-0486	1	Cau
MB-0491	2	Cau
MB-0494	3	Cau
MB-0496	1	Cau
MB-0497	5	Cau
MB-0501	1	Cau
MB-0503	1	Cau
MB-0504	3	Cau
MB-0505	1	Cau
MB-0506	2	Cau
MB-0511	1	Cau
MB-0513	2	Cau
MB-0514	5	Cau
MB-0516	2	Cau
MB-0519	1	Cau
MB-0524	3	Cau
MB-0525	2	Cau
MB-0528	3	Cau
MB-0532	4	Cau
MB-0536	2	Cau
MB-0542	1	Cau
MB-0545	1	Cau
MB-0550	4	Cau
MB-0568	1	Cau
MB-0569	2	Cau
MB-0571	5	Cau
MB-0574	2	Cau
MB-0576	3	Cau
MB-0579	2	Cau
MB-0580	1	Cau
MB-0581	4	Cau
MB-0583	1	Cau
MB-0584	1	Cau
MB-0585	2	Cau
MB-0589	1	Cau
MB-0591	1	Cau
MB-0594	3	Cau
MB-0596	2	Cau
MB-0597	2	Cau
MB-0598	3	Cau
MB-0599	2	Cau
MB-0600	1	Cau
MB-0601	2	Cau
MB-0603	1	Cau
MB-0605	3	Cau
MB-0607	3	Cau
MB-0608	4	Cau
MB-0609	2	Cau
MB-0613	2	Cau
MB-0614	1	Cau
MB-0616	1	Cau
MB-0618	2	Cau
MB-0621	1	Cau
MB-0624	2	Cau
MB-0631	3	Cau
MB-0632	2	Cau
MB-0636	1	Cau
MB-0637	2	Cau
MB-0642	2	Cau
MB-0643	1	Cau
MB-0644	1	Cau
MB-0649	2	Cau
MB-0653	9	Cau
MB-0654	2	Cau
MB-0656	1	Cau
MB-0657	1	Cau
MB-0658	3	Cau
MB-0660	2	Cau
MB-0662	2	Cau
MB-0666	1	Cau
MB-2513	2	Cau
MB-2536	1	Cau
MB-2564	4	Cau
MB-2613	2	Cau
MB-2614	2	Cau
MB-2616	2	Cau
MB-2617	6	Cau
MB-2624	4	Cau
MB-2632	3	Cau
MB-2642	1	Cau
MB-2686	1	Cau
MB-2705	1	Cau
MB-2708	2	Cau
MB-2728	4	Cau
MB-2730	5	Cau
MB-2742	4	Cau
MB-2745	3	Cau
MB-2747	2	Cau
MB-2749	4	Cau
MB-2750	2	Cau
MB-2752	1	Cau
MB-2754	1	Cau
MB-2760	3	Cau
MB-2763	4	Cau
MB-2765	3	Cau
MB-2767	2	Cau
MB-2772	5	Cau
MB-2774	2	Cau
MB-2779	3	Cau
MB-2781	3	Cau
MB-2786	2	Cau
MB-2790	2	Cau
MB-2791	3	Cau
MB-2793	1	Cau
MB-2796	2	Cau
MB-2801	6	Cau
MB-2803	3	Cau
MB-2814	2	Cau
MB-2819	1	Cau
MB-2827	3	Cau
MB-2834	7	Cau
MB-2835	3	Cau
MB-2838	5	Cau
MB-2840	3	Cau
MB-2842	4	Cau
MB-2843	3	Cau
MB-2845	2	Cau
MB-2847	4	Cau
MB-2851	3	Cau
MB-2854	2	Cau
MB-2857	3	Cau
MB-2858	2	Cau
MB-2867	2	Cau
MB-2916	2	Cau
MB-2917	2	Cau
MB-2922	3	Cau
MB-2933	2	Cau
MB-2947	5	Cau
MB-2951	3	Cau
MB-2953	3	Cau
MB-2954	2	Cau
MB-2957	3	Cau
MB-2960	2	Cau
MB-2963	1	Cau
MB-2964	4	Cau
MB-2966	2	Cau
MB-2969	3	Cau
MB-2970	3	Cau
MB-2971	5	Cau
MB-2977	3	Cau
MB-2983	1	Cau
MB-2984	1	Cau
MB-2994	2	Cau
MB-2996	3	Cau
MB-3002	3	Cau
MB-3005	2	Cau
MB-3006	2	Cau
MB-3007	2	Cau
MB-3013	3	Cau
MB-3016	4	Cau
MB-3021	5	Cau
MB-3026	3	Cau
MB-3028	3	Cau
MB-3032	5	Cau
MB-3033	3	Cau
MB-3035	4	Cau
MB-3037	2	Cau
MB-3046	1	Cau
MB-3049	2	Cau
MB-3057	2	Cau
MB-3060	1	Cau
MB-3063	3	Cau
MB-3064	3	Cau
MB-3067	1	Cau
MB-3079	6	Cau
MB-3083	2	Cau
MB-3103	2	Cau
MB-3104	7	Cau
MB-3105	2	Cau
MB-3110	2	Cau
MB-3122	3	Cau
MB-3123	4	Cau
MB-3165	2	Cau
MB-3167	1	Cau
MB-3171	3	Cau
MB-3222	2	Cau
MB-3228	5	Cau
MB-3235	1	Cau
MB-3254	4	Cau
MB-3277	2	Cau
MB-3292	1	Cau
MB-3298	3	Cau
MB-3328	1	Cau
MB-3329	2	Cau
MB-3341	1	Cau
MB-3350	3	Cau
MB-3351	2	Cau
MB-3355	2	Cau
MB-3357	4	Cau
MB-3360	4	Cau
MB-3361	2	Cau
MB-3365	1	Cau
MB-3367	2	Cau
MB-3378	3	Cau
MB-3379	3	Cau
MB-3386	3	Cau
MB-3388	4	Cau
MB-3395	3	Cau
MB-3412	3	Cau
MB-3430	3	Cau
MB-3439	6	Cau
MB-3450	3	Cau
MB-3452	2	Cau
MB-3459	3	Cau
MB-3470	2	Cau
MB-3476	2	Cau
MB-3490	9	Cau
MB-3492	2	Cau
MB-3497	2	Cau
MB-3502	1	Cau
MB-3525	14	Cau
MB-3545	2	Cau
MB-3548	2	Cau
MB-3567	3	Cau
MB-3600	1	Cau
MB-3606	4	Cau
MB-3702	2	Cau
MB-3706	3	Cau
MB-3707	3	Cau
MB-3711	6	Cau
MB-3752	1	Cau
MB-3781	4	Cau
MB-3824	3	Cau
MB-3838	2	Cau
MB-3840	1	Cau
MB-3842	9	Cau
MB-3850	6	Cau
MB-3852	3	Cau
MB-3854	3	Cau
MB-3865	2	Cau
MB-3866	2	Cau
MB-3871	5	Cau
MB-3874	4	Cau
MB-4000	2	Cau
MB-4003	1	Cau
MB-4004	3	Cau
MB-4017	2	Cau
MB-4018	4	Cau
MB-4120	3	Cau
MB-4127	3	Cau
MB-4140	6	Cau
MB-4146	1	Cau
MB-4171	1	Cau
MB-4173	2	Cau
MB-4230	1	Cau
MB-4233	2	Cau
MB-4276	4	Cau
MB-4289	4	Cau
MB-4293	1	Cau
MB-4357	10	Cau
MB-4408	2	Cau
MB-4421	5	Cau
MB-4599	2	Cau
MB-4616	4	Cau
MB-4618	3	Cau
MB-4622	1	Cau
MB-4623	3	Cau
MB-4627	3	Cau
MB-4633	1	Cau
MB-4634	3	Cau
MB-4640	2	Cau
MB-4641	4	Cau
MB-4644	2	Cau
MB-4649	7	Cau
MB-4651	1	Cau
MB-4655	2	Cau
MB-4661	3	Cau
MB-4665	1	Cau
MB-4666	3	Cau
MB-4667	20	Cau
MB-4670	1	Cau
MB-4671	1	Cau
MB-4672	2	Cau
MB-4682	1	Cau
MB-4687	2	Cau
MB-4688	2	Cau
MB-4694	2	Cau
MB-4698	6	Cau
MB-4701	1	Cau
MB-4702	3	Cau
MB-4704	1	Cau
MB-4706	2	Cau
MB-4708	4	Cau
MB-4709	1	Cau
MB-4710	6	Cau
MB-4712	3	Cau
MB-4715	1	Cau
MB-4717	2	Cau
MB-4718	3	Cau
MB-4721	3	Cau
MB-4723	2	Cau
MB-4724	1	Cau
MB-4729	3	Cau
MB-4730	4	Cau
MB-4732	1	Cau
MB-4733	3	Cau
MB-4735	2	Cau
MB-4737	1	Cau
MB-4739	4	Cau
MB-4741	3	Cau
MB-4749	8	Cau
MB-4752	4	Cau
MB-4757	3	Cau
MB-4758	2	Cau
MB-4762	3	Cau
MB-4763	3	Cau
MB-4764	3	Cau
MB-4767	3	Cau
MB-4770	3	Cau
MB-4771	1	Cau
MB-4779	1	Cau
MB-4784	2	Cau
MB-4785	4	Cau
MB-4787	5	Cau
MB-4791	19	Cau
MB-4796	4	Cau
MB-4797	1	Cau
MB-4800	1	Cau
MB-4801	4	Cau
MB-4805	2	Cau
MB-4806	2	Cau
MB-4809	4	Cau
MB-4814	2	Cau
MB-4818	1	Cau
MB-4822	2	Cau
MB-4825	2	Cau
MB-4827	2	Cau
MB-4832	2	Cau
MB-4849	2	Cau
MB-4851	4	Cau
MB-4855	2	Cau
MB-4858	2	Cau
MB-4862	1	Cau
MB-4866	3	Cau
MB-4867	3	Cau
MB-4869	4	Cau
MB-4871	1	Cau
MB-4872	2	Cau
MB-4878	5	Cau
MB-4888	3	Cau
MB-4894	2	Cau
MB-4898	2	Cau
MB-4900	2	Cau
MB-4908	5	Cau
MB-4911	1	Cau
MB-4912	4	Cau
MB-4929	3	Cau
MB-4930	2	Cau
MB-4933	1	Cau
MB-4935	2	Cau
MB-4937	1	Cau
MB-4941	3	Cau
MB-4944	3	Cau
MB-4945	4	Cau
MB-4950	3	Cau
MB-4952	5	Cau
MB-4956	2	Cau
MB-4959	6	Cau
MB-4961	3	Cau
MB-4962	2	Cau
MB-4966	5	Cau
MB-4967	2	Cau
MB-4968	3	Cau
MB-4969	6	Cau
MB-4970	3	Cau
MB-4977	1	Cau
MB-4981	3	Cau
MB-4982	2	Cau
MB-4986	3	Cau
MB-4991	2	Cau
MB-4992	4	Cau
MB-4994	2	Cau
MB-4998	4	Cau
MB-5001	2	Cau
MB-5004	2	Cau
MB-5011	4	Cau
MB-5013	1	Cau
MB-5014	1	Cau
MB-5015	1	Cau
MB-5019	2	Cau
MB-5020	3	Cau
MB-5027	2	Cau
MB-5033	3	Cau
MB-5035	11	Cau
MB-5041	1	Cau
MB-5048	5	Cau
MB-5049	3	Cau
MB-5050	7	Cau
MB-5052	2	Cau
MB-5053	2	Cau
MB-5059	5	Cau
MB-5060	2	Cau
MB-5062	2	Cau
MB-5065	1	Cau
MB-5066	3	Cau
MB-5068	2	Cau
MB-5070	2	Cau
MB-5072	6	Cau
MB-5078	6	Cau
MB-5084	3	Cau
MB-5088	5	Cau
MB-5093	2	Cau
MB-5097	1	Cau
MB-5100	1	Cau
MB-5101	1	Cau
MB-5107	2	Cau
MB-5114	3	Cau
MB-5116	4	Cau
MB-5117	4	Cau
MB-5118	3	Cau
MB-5119	6	Cau
MB-5120	5	Cau
MB-5121	4	Cau
MB-5124	5	Cau
MB-5126	3	Cau
MB-5138	5	Cau
MB-5143	3	Cau
MB-5144	2	Cau
MB-5145	1	Cau
MB-5152	9	Cau
MB-5160	3	Cau
MB-5161	2	Cau
MB-5163	5	Cau
MB-5166	11	Cau
MB-5179	5	Cau
MB-5182	4	Cau
MB-5183	1	Cau
MB-5184	2	Cau
MB-5185	3	Cau
MB-5188	2	Cau
MB-5189	3	Cau
MB-5193	3	Cau
MB-5195	3	Cau
MB-5196	8	Cau
MB-5200	4	Cau
MB-5201	1	Cau
MB-5205	4	Cau
MB-5206	1	Cau
MB-5209	3	Cau
MB-5211	3	Cau
MB-5212	1	Cau
MB-5213	4	Cau
MB-5215	3	Cau
MB-5221	6	Cau
MB-5222	2	Cau
MB-5223	3	Cau
MB-5224	5	Cau
MB-5226	4	Cau
MB-5227	3	Cau
MB-5228	4	Cau
MB-5230	2	Cau
MB-5232	2	Cau
MB-5233	3	Cau
MB-5236	3	Cau
MB-5238	4	Cau
MB-5240	3	Cau
MB-5243	2	Cau
MB-5244	3	Cau
MB-5253	3	Cau
MB-5256	1	Cau
MB-5258	3	Cau
MB-5259	3	Cau
MB-5261	1	Cau
MB-5264	1	Cau
MB-5266	5	Cau
MB-5267	1	Cau
MB-5268	3	Cau
MB-5270	4	Cau
MB-5273	2	Cau
MB-5279	5	Cau
MB-5281	3	Cau
MB-5287	3	Cau
MB-5288	12	Cau
MB-5290	3	Cau
MB-5291	2	Cau
MB-5292	2	Cau
MB-5293	5	Cau
MB-5294	2	Cau
MB-5296	5	Cau
MB-5299	5	Cau
MB-5300	3	Cau
MB-5306	2	Cau
MB-5310	1	Cau
MB-5311	5	Cau
MB-5315	5	Cau
MB-5323	4	Cau
MB-5327	2	Cau
MB-5328	2	Cau
MB-5329	7	Cau
MB-5330	3	Cau
MB-5331	2	Cau
MB-5338	7	Cau
MB-5341	1	Cau
MB-5347	3	Cau
MB-5350	1	Cau
MB-5358	1	Cau
MB-5360	3	Cau
MB-5361	2	Cau
MB-5366	1	Cau
MB-5369	2	Cau
MB-5370	2	Cau
MB-5377	1	Cau
MB-5378	2	Cau
MB-5382	2	Cau
MB-5383	2	Cau
MB-5384	5	Cau
MB-5389	2	Cau
MB-5390	1	Cau
MB-5393	4	Cau
MB-5395	4	Cau
MB-5396	6	Cau
MB-5397	5	Cau
MB-5398	1	Cau
MB-5401	3	Cau
MB-5402	3	Cau
MB-5403	1	Cau
MB-5404	5	Cau
MB-5405	1	Cau
MB-5408	3	Cau
MB-5409	8	Cau
MB-5411	3	Cau
MB-5412	5	Cau
MB-5414	2	Cau
MB-5418	2	Cau
MB-5421	2	Cau
MB-5422	2	Cau
MB-5424	3	Cau
MB-5427	5	Cau
MB-5429	1	Cau
MB-5432	4	Cau
MB-5433	1	Cau
MB-5441	5	Cau
MB-5442	3	Cau
MB-5446	7	Cau
MB-5454	3	Cau
MB-5455	5	Cau
MB-5457	5	Cau
MB-5468	1	Cau
MB-5472	2	Cau
MB-5473	3	Cau
MB-5475	6	Cau
MB-5477	2	Cau
MB-5478	1	Cau
MB-5481	4	Cau
MB-5482	4	Cau
MB-5484	4	Cau
MB-5489	2	Cau
MB-5490	2	Cau
MB-5491	5	Cau
MB-5493	1	Cau
MB-5498	1	Cau
MB-5499	1	Cau
MB-5502	5	Cau
MB-5505	2	Cau
MB-5510	3	Cau
MB-5514	1	Cau
MB-5519	2	Cau
MB-5520	2	Cau
MB-5521	5	Cau
MB-5529	2	Cau
MB-5531	4	Cau
MB-5532	2	Cau
MB-5534	3	Cau
MB-5535	2	Cau
MB-5540	2	Cau
MB-5541	3	Cau
MB-5548	4	Cau
MB-5550	2	Cau
MB-5551	3	Cau
MB-5554	2	Cau
MB-5560	3	Cau
MB-5562	2	Cau
MB-5567	2	Cau
MB-5571	2	Cau
MB-5576	5	Cau
MB-5579	3	Cau
MB-5580	2	Cau
MB-5582	4	Cau
MB-5584	8	Cau
MB-5589	4	Cau
MB-5599	3	Cau
MB-5601	3	Cau
MB-5602	3	Cau
MB-5603	2	Cau
MB-5613	1	Cau
MB-5616	1	Cau
MB-5622	1	Cau
MB-5623	8	Cau
MB-5626	2	Cau
MB-5629	3	Cau
MB-5632	2	Cau
MB-5634	2	Cau
MB-5635	1	Cau
MB-5645	6	Cau
MB-5646	5	Cau
MB-5647	1	Cau
MB-5651	3	Cau
MB-5653	3	Cau
MB-0869	1	Cau
MB-0880	1	Cau
MB-0882	1	Cau
MB-0884	3	Cau
MB-0891	4	Cau
MB-0895	1	Cau
MB-0899	3	Cau
MB-0904	3	Cau
MB-0906	3	Cau
MB-0142	1	Cau
MB-0239	1	Cau
MB-0302	1	Cau
MB-0311	1	Cau
MB-0368	1	Cau
MB-0401	1	Cau
MB-0428	2	Cau
MB-0471	1	Cau
MB-0483	1	Cau
MB-0521	2	Cau
MB-0559	1	Cau
MB-0593	1	Cau
MB-2711	1	Cau
MB-2797	2	Cau
MB-2848	1	Cau
MB-2912	1	Cau
MB-3008	1	Cau
MB-3014	1	Cau
MB-3121	1	Cau
MB-3429	1	Cau
MB-3437	1	Cau
MB-3487	1	Cau
MB-3488	1	Cau
MB-4790	1	Cau
MB-4906	1	Cau
MB-5061	2	Cau
MB-5218	1	Cau
MB-5260	2	Cau
MB-5305	3	Cau
MB-5518	2	Cau
MB-5575	1	Cau
MB-5583	1	Cau
MB-5617	2	Cau
MB-5642	2	Cau
MB-0195	1	Cau
MB-4011	4	Cau
MB-4148	2	Cau
MB-4674	2	Cau
MB-5017	4	Cau
MB-5157	2	Cau
MB-5322	2	Cau
MB-5365	3	Cau
MB-5388	3	Cau
MB-5474	2	Cau

## Sheet: Statistics Fig 5d
Supplementary Data 6: Statistics of Figure 5d. BH adjusted p-values by two-sided Fisher exact test
Ancestry 1	Ancestry1	BH p-value	Gene
HM	AA	0.00771026	AKT1
HM	Asian	0.00771026	AKT1
HM	AA	0.0350444	KMTC2
HM	Asian	0.0350444	KMTC2
HM	Asian_Kan	0.0350444	KMTC2
HM	Cau	0.0350444	KMTC2
HM	Asian	3.61909e-14	TP53
HM	Asian_Kan	0.000530451	TP53
HM	AA	0.0242894	TP53
