# Supplementary material for: Comprehensive omic characterization of breast cancer in Mexican-Hispanic women
Source: Nat Commun. 2021 Apr 14;12:2245. doi: 10.1038/s41467-021-22478-5 (PMC8046804; doi:10.1038/s41467-021-22478-5)
Supplement: Supplementary file 10 — Supplementary Data 7 [file 41467_2021_22478_MOESM10_ESM.xlsx]

## Sheet: All_lesions-HM
Supplementary Data 7: GISTIC summary of all lesions in each wide peak (HM data-set) (N=78)
Unique Name	Descriptor	Wide Peak Limits	Peak Limits	Region Limits	q values	Residual q values after removing segments shared with higher peaks	Amplitude Threshold	FUC_T105	FUC_T106	FUC_T108	MEX-BR-110	MEX-BR-116	FUC_T120	FUC_T122	MEX-BR-123	FUC_T124	FUC_T125	FUC_T126	FUC_T129	FUC_T13	FUC_T135	FUC_T137	FUC_T140	FUC_T141	FUC_T144	FUC_T146	FUC_T149	FUC_T15	FUC_T150	FUC_T154	FUC_T16	FUC_T160	MEX-BR-165	MEX-BR-166	MEX-BR-169	MEX-BR-172	MEX-BR-174	FUC_T176	FUC_T178	FUC_T184	FUC_T186	BDD-FUC_187	FUC_T189	FUC_T190	FUC_T191	FUC_T192	MEX-BR-193	FUC_T194	FUC_T196
Amplification Peak 15	17q12	chr17:37863586-37876817(probes 1485588:1485610)	chr17:37863709-37876766(probes 1485589:1485609)	chr17:35227613-38594810(probes 1484356:1485924)	3.9986e-19	3.1981e-15	0: t<0.1; 1: 0.1<t< 0.9; 2: t>0.9	2	0	2	0	1	0	0	1	0	0	0	0	0	1	0	0	0	1	2	0	2	0	0	0	0	0	0	0	2	0	1	0	0	1	0	0	0	2	0	2	0	1
Amplification Peak 15 - CN values	17q12	chr17:37863586-37876817(probes 1485588:1485610)	chr17:37863709-37876766(probes 1485589:1485609)	chr17:35227613-38594810(probes 1484356:1485924)	3.9986e-19	3.1981e-15	Actual Copy Change Given	3.6569	0.059172	3.6569	-0.38716	0.13036	-0.29839	-0.77939	0.68421	0.011818	0.01938	-0.010646	-0.019589	0.022444	0.62583	0.022444	-0.40196	-0.0061814	0.12341	3.6569	-0.60365	3.0635	-0.38504	0.0098669	0.01419	-0.08612	-0.0086137	-0.31611	-0.017666	0.94711	-0.24788	0.14459	-0.57358	0.010146	0.6513	-0.30451	-0.15439	0.096985	3.6569	-0.66932	3.6569	0.0041632	0.45742
Amplification Peak 9	11q13.3	chr11:69460544-69490345(probes 1131307:1131321)	chr11:69460581-69489162(probes 1131308:1131320)	chr11:64592909-71352138(probes 1129779:1132417)	1.8402e-12	1.8402e-12	0: t<0.1; 1: 0.1<t< 0.9; 2: t>0.9	0	0	0	2	2	0	0	2	0	1	0	0	1	0	0	1	0	1	2	0	0	0	0	0	0	0	2	2	0	0	0	0	0	0	0	0	0	0	0	0	0	0
Amplification Peak 9 - CN values	11q13.3	chr11:69460544-69490345(probes 1131307:1131321)	chr11:69460581-69489162(probes 1131308:1131320)	chr11:64592909-71352138(probes 1129779:1132417)	1.8402e-12	1.8402e-12	Actual Copy Change Given	0.043299	0.011958	-0.1881	2.2137	3.6569	0.05908	0.02539	1.619	-0.0012473	0.5908	0.003191	-0.018078	0.77349	-0.11946	-0.6409	0.4502	-0.018855	0.75201	1.1842	-0.24586	0	-0.02151	0.0025781	0	-0.012879	0.0037465	1.3276	1.7649	-0.058193	0.063652	-0.27488	0.020903	0.0022193	0.023795	-0.09773	-0.19375	0.063308	-0.30627	0.061166	0.060452	0.0036076	-0.12675
Amplification Peak 6	8p11.23	chr8:38185324-38244750(probes 863831:863851)	chr8:38187594-38243864(probes 863832:863850)	chr8:35186684-42306812(probes 862328:866453)	1.0766e-08	1.0766e-08	0: t<0.1; 1: 0.1<t< 0.9; 2: t>0.9	0	0	0	2	2	0	1	0	0	2	0	1	2	0	1	2	0	1	1	2	0	0	0	1	1	0	1	0	0	0	2	0	0	2	0	2	0	0	1	0	0	1
Amplification Peak 6 - CN values	8p11.23	chr8:38185324-38244750(probes 863831:863851)	chr8:38187594-38243864(probes 863832:863850)	chr8:35186684-42306812(probes 862328:866453)	1.0766e-08	1.0766e-08	Actual Copy Change Given	-0.5796	0	-0.75132	1.0489	0.94466	0.0081959	0.18889	-0.010094	-0.0031859	3.6569	0.00027728	0.29628	3.6569	-0.34001	0.52315	1.6308	-0.0025781	0.80866	0.48823	0.99966	0.00046362	-0.067458	-0.0092666	0.3738	0.25433	-0.005541	0.18828	0.016985	-0.020275	-0.033677	1.1861	-0.0016629	-0.0070107	2.2841	-0.29662	1.3792	0.068219	-0.43534	0.58804	-0.53097	0.064082	0.30321
Amplification Peak 8	8q24.21	chr8:128710713-128897078(probes 916501:916595)	chr8:128714098-128718762(probes 916502:916508)	chr8:109229981-146364022(probes 903893:927066)	3.8037e-06	0.00019652	0: t<0.1; 1: 0.1<t< 0.9; 2: t>0.9	1	0	2	2	2	0	1	2	0	2	0	1	1	0	1	2	0	1	1	1	1	0	0	1	1	0	2	0	0	2	2	0	0	2	1	1	1	2	1	1	2	1
Amplification Peak 8 - CN values	8q24.21	chr8:128710713-128897078(probes 916501:916595)	chr8:128714098-128718762(probes 916502:916508)	chr8:109229981-146364022(probes 903893:927066)	3.8037e-06	0.00019652	Actual Copy Change Given	0.88646	0	3.0993	3.6569	0.94466	0.032704	0.21392	3.6569	-0.0031859	0.96267	-0.010812	0.29628	0.74994	-0.34173	0.61697	1.1602	0.012424	0.30535	0.49065	0.31268	0.5181	-0.067458	-0.0092666	0.3794	0.13945	0.0033299	1.7087	0.044999	-0.030791	1.1504	1.1606	-0.0016629	-0.0022168	1.9231	0.40978	0.55904	0.1435	1.0308	0.58804	0.55932	1.0291	0.30335
Amplification Peak 16	17q23.1	chr17:57745535-57778901(probes 1496122:1496141)	chr17:57751223-57770852(probes 1496123:1496140)	chr17:54649289-67083715(probes 1494286:1501254)	4.5912e-06	0.00026621	0: t<0.1; 1: 0.1<t< 0.9; 2: t>0.9	0	0	0	2	1	0	0	1	0	0	0	0	0	0	0	2	0	1	0	2	0	0	0	0	0	0	0	0	2	0	1	1	0	1	0	0	0	1	0	0	0	1
Amplification Peak 16 - CN values	17q23.1	chr17:57745535-57778901(probes 1496122:1496141)	chr17:57751223-57770852(probes 1496123:1496140)	chr17:54649289-67083715(probes 1494286:1501254)	4.5912e-06	0.00026621	Actual Copy Change Given	0.014609	0.059172	-0.28406	2.9729	0.80909	-0.29839	-0.8131	0.51577	0.011818	0.01938	-0.010646	-0.019589	0.022444	-0.042414	0.022444	1.7074	-0.015492	0.10655	-0.015301	3.6569	0.007687	-0.38504	0.0098669	0.01419	-0.08612	-0.0086137	-0.31611	-0.017666	0.94711	-0.19887	0.14459	0.59098	0.010146	0.6308	-0.30451	-0.15439	0.096985	0.53837	-0.66932	0.068896	0.0041632	0.49657
Amplification Peak 5	6q21	chr6:107231571-107673835(probes 700465:700725)	chr6:107233448-107519568(probes 700466:700645)	chr6:105916917-108216629(probes 699528:701127)	0.00020439	0.00020439	0: t<0.1; 1: 0.1<t< 0.9; 2: t>0.9	0	0	1	1	1	0	0	1	0	0	0	0	0	0	0	0	0	0	1	0	0	0	0	0	0	0	2	0	0	0	0	0	0	0	1	2	0	1	0	0	0	0
Amplification Peak 5 - CN values	6q21	chr6:107231571-107673835(probes 700465:700725)	chr6:107233448-107519568(probes 700466:700645)	chr6:105916917-108216629(probes 699528:701127)	0.00020439	0.00020439	Actual Copy Change Given	-0.56445	-0.0036011	0.29958	0.1223	0.47444	-0.012024	-0.38201	0.87607	-0.0044312	-0.52634	-0.73472	-0.0123	-0.00055444	-0.32405	-0.64949	-0.42342	-0.0020953	-0.17008	0.45517	0.0080077	0.065992	-0.35575	-0.83688	-0.0040162	0.029044	-0.030404	3.6569	-0.17234	-0.035124	-0.18156	-0.47575	-0.0018014	-0.0008316	-0.61781	0.14221	3.6569	0	0.1652	-0.27994	-0.57658	-0.41623	0.016612
Amplification Peak 7	8q22.3	chr8:103413695-103442172(probes 900621:900629)	chr8:103414236-103442042(probes 900622:900628)	chr8:98411194-106345468(probes 897662:902366)	0.00022115	0.080698	0: t<0.1; 1: 0.1<t< 0.9; 2: t>0.9	1	0	2	2	2	0	1	2	0	2	0	1	1	0	1	2	0	1	1	1	1	0	0	1	2	0	1	0	0	1	2	0	0	2	1	1	0	0	1	1	1	1
Amplification Peak 7 - CN values	8q22.3	chr8:103413695-103442172(probes 900621:900629)	chr8:103414236-103442042(probes 900622:900628)	chr8:98411194-106345468(probes 897662:902366)	0.00022115	0.080698	Actual Copy Change Given	0.87368	0	3.0408	2.1307	0.94466	0.0081959	0.19208	2.4119	-0.0031859	0.96267	-0.010812	0.29628	0.73416	-0.34001	0.61697	1.1602	0.012424	0.82096	0.45981	0.30741	0.5181	-0.067458	-0.0092666	0.3794	2.107	0.0033299	0.7731	0.044999	-0.030791	0.58005	1.1868	-0.0016629	-0.0022168	1.9231	0.40978	0.55031	0.068219	-0.44307	0.58804	0.55932	0.76841	0.30335
Deletion Peak 27	17q21.31	chr17:42340988-42398051(probes 1487998:1488021)	chr17:42375564-42398051(probes 1488015:1488021)	chr17:38220553-46069911(probes 1485786:1489163)	0.00022711	0.00022711	0: t>-0.1; 1: -0.1>t> -1.3; 2: t< -1.3	1	0	1	1	0	1	1	0	0	0	0	0	0	0	0	1	0	0	1	1	0	1	0	0	0	0	1	0	0	1	0	1	0	0	1	1	0	1	1	1	0	0
Deletion Peak 27 - CN values	17q21.31	chr17:42340988-42398051(probes 1487998:1488021)	chr17:42375564-42398051(probes 1488015:1488021)	chr17:38220553-46069911(probes 1485786:1489163)	0.00022711	0.00022711	Actual Copy Change Given	-0.3704	0.059172	-0.69604	-0.30803	0.13036	-0.29839	-0.77939	-0.012162	0.011818	0.01938	-0.010646	-0.019589	0.022444	-0.042414	0.022444	-0.35225	-0.0061814	0.10655	-0.56364	-0.60365	-0.013691	-0.38504	0.0098669	0.01419	-0.08612	-0.0086137	-0.31611	-0.017666	0.94711	-0.19887	0.14459	-0.57358	0.010146	0.51497	-0.30451	-0.15439	0.096985	-0.7211	-0.66932	-0.587	0.0041632	0.49657
Deletion Peak 1	1p36.31	chr1:6579755-6615364(probes 2290:2312)	chr1:6580251-6615364(probes 2291:2312)	chr1:1-31416008(probes 1:16265)	0.00029085	0.00029085	0: t>-0.1; 1: -0.1>t> -1.3; 2: t< -1.3	1	0	1	1	1	1	1	1	0	0	0	0	1	0	1	1	0	1	1	0	0	0	0	0	0	0	1	0	0	0	0	0	0	1	0	0	1	1	1	1	0	1
Deletion Peak 1 - CN values	1p36.31	chr1:6579755-6615364(probes 2290:2312)	chr1:6580251-6615364(probes 2291:2312)	chr1:1-31416008(probes 1:16265)	0.00029085	0.00029085	Actual Copy Change Given	-0.39542	0.048262	-0.29272	-0.45843	-0.29886	-0.3504	-0.79494	-0.51259	0.05523	-0.015426	0.0093098	-0.047732	-0.84089	-0.0023892	-0.65895	-0.37831	-0.01913	-0.52993	-0.52254	0.0028645	-0.04247	-0.063166	0.0052749	0.001803	-0.023613	0	-0.3733	-0.011473	-0.058428	-0.06652	-0.082934	0.0098669	0.036229	-0.67985	0.014609	-0.087524	-0.2164	-0.72252	-0.12628	-0.66415	0.010146	-0.32382
Deletion Peak 13	9p24.3	chr9:1-2018113(probes 927067:927775)	chr9:962233-1540137(probes 927258:927259)	chr9:1-6048752(probes 927067:931440)	0.00029085	0.00029085	0: t>-0.1; 1: -0.1>t> -1.3; 2: t< -1.3	1	0	1	0	1	0	1	0	0	0	1	0	0	1	0	0	0	1	1	0	1	0	1	0	0	0	1	0	1	1	0	0	0	0	0	0	1	1	1	0	0	0
Deletion Peak 13 - CN values	9p24.3	chr9:1-2018113(probes 927067:927775)	chr9:962233-1540137(probes 927258:927259)	chr9:1-6048752(probes 927067:931440)	0.00029085	0.00029085	Actual Copy Change Given	-1.1831	0.01309	-0.16421	-0.086784	-0.35956	0.010006	-0.15375	0.5102	-0.0088526	-0.0008316	-0.73006	-0.0071191	1.9974e-05	-0.33736	0.1385	-0.0071958	-0.023245	-0.12851	-0.84937	-0.077979	-0.48582	0.33804	-0.85281	0.00013863	0.0037465	0.013492	-0.38325	0.018201	-0.41146	-0.21775	-0.022332	0	-0.006505	-0.013757	-0.011887	1.1279	-0.6481	-0.76055	-0.28041	0.04381	0.0033299	0.0038112
Deletion Peak 24	17p12	chr17:10740609-11503396(probes 1474813:1475476)	chr17:11139607-11468007(probes 1475148:1475455)	chr17:10765872-12375774(probes 1474833:1476078)	0.00029085	0.00053458	0: t>-0.1; 1: -0.1>t> -1.3; 2: t< -1.3	1	1	1	1	0	1	1	1	0	1	1	0	0	0	0	1	0	1	1	0	1	1	1	1	0	1	1	0	1	1	0	0	0	1	1	1	1	1	1	1	0	0
Deletion Peak 24 - CN values	17p12	chr17:10740609-11503396(probes 1474813:1475476)	chr17:11139607-11468007(probes 1475148:1475455)	chr17:10765872-12375774(probes 1474833:1476078)	0.00029085	0.00053458	Actual Copy Change Given	-0.54502	-1.0136	-0.71506	-0.50121	0.13036	-0.7766	-0.81901	-0.51938	0.011818	-0.45168	-0.72075	-0.019589	0.022444	-0.052699	0.022444	-0.40196	-0.0061814	-0.45427	-1.2929	8.9857e-05	-0.51307	-0.38504	-0.82984	-0.36215	-0.08612	-0.76681	-0.31377	-0.017666	-0.43311	-0.24788	0.095798	-0.01106	0.010146	-0.54623	-0.30451	-0.15439	-0.74648	-0.74681	-0.66932	-0.61943	0.0041632	-0.07675
Deletion Peak 25	17p12	chr17:11896630-12456081(probes 1475748:1476132)	chr17:11984233-11989166(probes 1475792:1475793)	chr17:10765872-12375774(probes 1474833:1476078)	0.00029085	0.0012527	0: t>-0.1; 1: -0.1>t> -1.3; 2: t< -1.3	1	1	1	1	0	1	1	1	0	1	1	0	0	0	0	1	0	1	1	0	1	1	1	1	0	1	1	0	1	1	0	0	0	1	1	1	1	1	1	1	0	0
Deletion Peak 25 - CN values	17p12	chr17:11896630-12456081(probes 1475748:1476132)	chr17:11984233-11989166(probes 1475792:1475793)	chr17:10765872-12375774(probes 1474833:1476078)	0.00029085	0.0012527	Actual Copy Change Given	-0.54502	-1.0136	-0.71506	-0.50121	0.13036	-0.7766	-0.81901	-0.51938	0.011818	-1.0514	-0.72075	-0.019589	0.022444	-0.052699	0.022444	-0.40196	-0.0061814	-0.45427	-1.2929	8.9857e-05	-0.51307	-0.38504	-0.82984	-0.36215	-0.08612	-0.76681	-0.31377	-0.017666	-0.43311	-0.24788	0.095798	-0.01106	0.010146	-0.54623	-0.30451	-0.15439	-0.74648	-0.74681	-0.66932	-0.61943	0.0041632	-0.07675
Deletion Peak 29	19p13.3	chr19:1546923-1770749(probes 1557659:1557693)	chr19:1548817-1676418(probes 1557660:1557673)	chr19:1-3197370(probes 1557339:1558158)	0.00029085	0.00029085	0: t>-0.1; 1: -0.1>t> -1.3; 2: t< -1.3	0	0	1	1	0	0	1	0	0	0	0	0	0	0	0	0	0	1	1	0	0	0	0	0	0	0	1	0	0	0	0	1	0	0	0	1	0	1	0	1	0	1
Deletion Peak 29 - CN values	19p13.3	chr19:1546923-1770749(probes 1557659:1557693)	chr19:1548817-1676418(probes 1557660:1557673)	chr19:1-3197370(probes 1557339:1558158)	0.00029085	0.00029085	Actual Copy Change Given	-0.015301	0.09275	-0.2818	-0.16294	0.098415	0.17935	-0.26252	0.49545	0.0095883	0.010982	-0.041166	-0.012162	0.011261	-0.083896	0.055515	-0.066386	-0.0085294	-0.75574	-0.50715	-0.01524	-0.056935	0.29294	0.010285	0.029466	0.0012481	0.0084743	-0.31202	-0.022469	-0.077212	0.0024969	-0.0020784	-0.57989	0.020483	-0.039394	-0.021353	-0.22883	0.04782	-0.32147	-0.099393	-0.67577	-0.0032321	-0.34888
Deletion Peak 18	11q24.2	chr11:17405348-135006516(probes 1102946:1174676)	chr11:125694063-128815336(probes 1168670:1171258)	chr11:106571985-135006516(probes 1155414:1174676)	0.00048654	0.00073256	0: t>-0.1; 1: -0.1>t> -1.3; 2: t< -1.3	1	0	1	1	1	0	0	1	0	1	1	0	1	1	1	1	0	1	1	1	1	0	0	0	1	0	0	0	0	1	1	0	0	1	1	1	0	1	0	1	0	0
Deletion Peak 18 - CN values	11q24.2	chr11:17405348-135006516(probes 1102946:1174676)	chr11:125694063-128815336(probes 1168670:1171258)	chr11:106571985-135006516(probes 1155414:1174676)	0.00048654	0.00073256	Actual Copy Change Given	-0.53114	0.043408	-0.1881	-0.48134	-0.805	0.026373	0.95447	-0.53368	0.01447	-0.52512	-0.7196	-0.018078	-0.84859	-0.68954	-0.6409	-0.43485	-0.017207	-0.77057	-0.569	-0.87756	-0.4773	-0.02151	-0.0034627	0.0030522	-0.50256	0.0037465	3.6569	-0.077556	-0.058995	-0.22515	-0.46887	0.020903	0.0022193	-0.63528	-0.29365	-0.26681	0.039561	-0.67177	0.056034	-0.54798	0.0036076	-0.0035366
Deletion Peak 14	10q25.1	chr10:107023465-111624768(probes 1071048:1074428)	chr10:108336009-108925515(probes 1072009:1072466)	chr10:106492421-130473766(probes 1070613:1088227)	0.00066177	0.0081687	0: t>-0.1; 1: -0.1>t> -1.3; 2: t< -1.3	0	1	0	1	1	1	1	1	0	1	0	0	1	1	0	1	0	1	0	1	0	0	0	0	0	0	1	0	0	0	0	1	0	0	1	1	0	1	0	1	0	1
Deletion Peak 14 - CN values	10q25.1	chr10:107023465-111624768(probes 1071048:1074428)	chr10:108336009-108925515(probes 1072009:1072466)	chr10:106492421-130473766(probes 1070613:1088227)	0.00066177	0.0081687	Actual Copy Change Given	0.021183	-1.0484	0.089416	-0.2233	-0.35138	-0.37572	-0.84179	-0.51651	0.001846	-0.45394	-0.0088582	-0.0073339	-0.84339	-0.32166	0.010146	-0.40063	0.0010181	-0.12981	-0.025455	-0.20565	-0.0081149	-0.010784	0	0.0052503	-0.0074072	0.017963	-0.34561	-0.067458	0.24389	0.25043	-0.087751	-0.54622	0.0013868	-0.002985	-0.31447	-0.2742	0.039811	-0.7715	0.10769	-0.54152	0.0063871	-0.28591
Deletion Peak 19	13q14.2	chr13:48833767-49064807(probes 1276729:1276980)	chr13:48984816-49022512(probes 1276901:1276956)	chr13:45107509-54100400(probes 1274350:1279124)	0.0010078	0.0010742	0: t>-0.1; 1: -0.1>t> -1.3; 2: t< -1.3	0	0	1	1	1	0	1	1	0	0	0	0	1	0	1	0	0	0	1	1	1	0	0	0	1	0	1	0	1	1	1	1	0	0	1	1	1	0	0	1	0	1
Deletion Peak 19 - CN values	13q14.2	chr13:48833767-49064807(probes 1276729:1276980)	chr13:48984816-49022512(probes 1276901:1276956)	chr13:45107509-54100400(probes 1274350:1279124)	0.0010078	0.0010742	Actual Copy Change Given	-0.055634	-0.0074046	-0.22527	-0.14888	-0.13752	0.016705	-0.3551	-0.52143	-0.011473	-0.069009	0.012237	-0.01904	-0.8351	0.037981	-0.70559	-0.053881	0.0022668	0.36261	-0.11467	-0.63238	-0.49127	0.10963	0.00013863	-0.0043257	-0.14271	-0.071071	-0.32368	0.024127	-0.32843	-0.28168	-0.24423	-0.55487	0.28913	0.026935	-0.24885	-0.54058	-0.76818	0.58148	0.036032	-0.54063	-0.0027707	-0.26967
Deletion Peak 23	16q24.1	chr16:84175771-90354753(probes 1465934:1469035)	chr16:85057208-85136407(probes 1466038:1466094)	chr16:83860932-90354753(probes 1465769:1469035)	0.0012588	0.0058609	0: t>-0.1; 1: -0.1>t> -1.3; 2: t< -1.3	0	1	1	0	1	1	0	0	1	1	1	1	0	0	1	1	1	0	1	0	1	1	1	1	1	1	1	0	1	0	1	0	1	1	1	1	1	1	1	1	1	0
Deletion Peak 23 - CN values	16q24.1	chr16:84175771-90354753(probes 1465934:1469035)	chr16:85057208-85136407(probes 1466038:1466094)	chr16:83860932-90354753(probes 1465769:1469035)	0.0012588	0.0058609	Actual Copy Change Given	0.062794	-1.0352	-0.22831	0.13875	-0.80779	-0.8157	0.25418	0.037076	-0.46206	-0.54562	-0.7331	-0.16967	0.0077783	0.10479	-0.67288	-0.42046	-0.6228	1.6035	-0.53213	0.028611	-0.48704	-0.38112	-0.82695	-0.38067	-0.66698	-0.81352	-0.37042	0.011121	-0.41701	0.58256	-0.47332	0.008892	-0.26726	-0.66642	-0.29615	-0.26937	-0.75669	-0.71194	-0.64756	-0.5622	-0.45158	0.0057567
Deletion Peak 8	5q11.2	chr5:54827580-72926902(probes 555671:566121)	chr5:55392546-56785095(probes 555953:556976)	chr5:54939072-76325924(probes 555715:568563)	0.0028452	0.0026284	0: t>-0.1; 1: -0.1>t> -1.3; 2: t< -1.3	0	0	1	1	1	0	1	0	0	0	0	0	0	0	0	0	0	1	1	1	1	0	0	0	0	0	0	0	0	1	0	0	0	0	0	1	1	1	0	0	0	0
Deletion Peak 8 - CN values	5q11.2	chr5:54827580-72926902(probes 555671:566121)	chr5:55392546-56785095(probes 555953:556976)	chr5:54939072-76325924(probes 555715:568563)	0.0028452	0.0026284	Actual Copy Change Given	0.040751	0.0093098	-0.4055	-0.12681	-0.37019	-0.0059234	-0.81079	0	-0.0061149	0.0068044	0.0016642	0.29391	0.008892	0.38366	0.1685	-0.01604	0	-0.53624	-0.10956	-0.64108	-0.48183	-0.048895	-0.0012473	0.0084743	0.0031824	-0.015879	0.51107	0.033549	-0.050506	-0.85424	0.44782	0.0048579	-0.00042828	-0.0033243	0.015501	-0.18181	-0.77176	-0.46323	0.033531	-0.079927	-0.0034627	0.12719
Amplification Peak 3	1q44	chr1:245145953-245167757(probes 137235:137250)	chr1:245148529-245167330(probes 137236:137249)	chr1:238558545-249250621(probes 132551:139085)	0.0037541	0.006518	0: t<0.1; 1: 0.1<t< 0.9; 2: t>0.9	2	2	0	0	2	1	1	2	1	0	2	1	0	0	1	1	2	1	1	2	1	1	0	0	0	2	0	0	2	2	0	0	0	0	0	1	2	2	1	2	2	1
Amplification Peak 3 - CN values	1q44	chr1:245145953-245167757(probes 137235:137250)	chr1:245148529-245167330(probes 137236:137249)	chr1:238558545-249250621(probes 132551:139085)	0.0037541	0.006518	Actual Copy Change Given	1.0724	1.1325	-0.23655	0.059223	2.8403	0.46479	0.23845	2.7912	0.51874	-0.0099565	1.4378	0.46297	0.058652	0.042839	0.16745	0.40369	1.0191	0.2245	0.46096	3.5761	0.70033	0.76734	-0.0037213	0.001803	0.0069435	1.4834	0.032422	-0.011473	1.3562	1.0341	0	0.0049969	0.0070796	0.0019418	0.01447	0.48234	1.0765	1.3015	0.63803	2.2415	1.3431	0.58103
Amplification Peak 17	20q13.33	chr20:59938132-60527041(probes 1624372:1624783)	chr20:60300364-60487808(probes 1624648:1624753)	chr20:57182050-63025520(probes 1622045:1625467)	0.0037541	0.0037541	0: t<0.1; 1: 0.1<t< 0.9; 2: t>0.9	0	0	0	1	1	1	1	2	0	0	0	1	2	1	1	1	0	0	2	0	0	1	0	0	0	0	2	2	1	1	1	2	0	1	0	0	0	1	1	0	0	1
Amplification Peak 17 - CN values	20q13.33	chr20:59938132-60527041(probes 1624372:1624783)	chr20:60300364-60487808(probes 1624648:1624753)	chr20:57182050-63025520(probes 1622045:1625467)	0.0037541	0.0037541	Actual Copy Change Given	-0.070937	0.065149	-0.19212	0.17104	0.10906	0.15412	0.53573	1.1227	0.013632	-0.021373	0.006109	0.27647	3.6569	0.46823	0.80529	0.73057	0.040516	-0.23327	0.99472	0.012303	-0.017481	0.54171	-0.0031859	0.0093098	0.072649	0.010703	3.6569	1.4309	0.24513	0.34084	0.33448	3.6569	0.0053205	0.12806	0.091426	0.043582	0.098835	0.167	0.16935	-0.60684	0.0048579	0.63252
Deletion Peak 22	16q23.3	chr16:81745039-82031447(probes 1463287:1463544)	chr16:81809291-81994390(probes 1463325:1463523)	chr16:81906235-81907480(probes 1463425:1463426)	0.0059457	0.11997	0: t>-0.1; 1: -0.1>t> -1.3; 2: t< -1.3	0	1	1	0	1	1	0	0	1	0	1	1	0	0	1	1	1	1	0	0	1	1	1	1	1	1	1	0	1	0	1	0	1	1	1	1	1	1	1	1	1	0
Deletion Peak 22 - CN values	16q23.3	chr16:81745039-82031447(probes 1463287:1463544)	chr16:81809291-81994390(probes 1463325:1463523)	chr16:81906235-81907480(probes 1463425:1463426)	0.0059457	0.11997	Actual Copy Change Given	0.062794	-1.0352	-0.21738	0.13875	-0.79235	-0.8157	0.25418	0.037076	-0.46206	0.076998	-0.7331	-0.16967	0.0077783	0.10479	-0.67288	-0.42046	-0.6228	-0.15786	0.065971	0.028611	-0.48704	-0.38112	-0.82695	-0.38067	-0.66698	-0.79034	-0.37042	0.011121	-0.41701	-0.082597	-0.47332	0.008892	-0.26726	-0.66642	-0.29615	-0.22231	-0.75669	-0.71993	-0.64756	-0.5622	-0.45158	0.0057567
Deletion Peak 31	21q22.12	chr21:36154821-37095653(probes 1640552:1641323)	chr21:36190601-36267417(probes 1640572:1640616)	chr21:36198152-36663873(probes 1640575:1640953)	0.0061747	0.0058609	0: t>-0.1; 1: -0.1>t> -1.3; 2: t< -1.3	0	0	0	0	1	0	1	1	0	0	0	0	0	0	1	0	0	1	0	1	1	1	0	0	1	0	0	0	0	1	0	0	0	0	0	0	1	1	0	0	0	0
Deletion Peak 31 - CN values	21q22.12	chr21:36154821-37095653(probes 1640552:1641323)	chr21:36190601-36267417(probes 1640572:1640616)	chr21:36198152-36663873(probes 1640575:1640953)	0.0061747	0.0058609	Actual Copy Change Given	-0.045364	0.066515	0.086366	0.15114	-0.34962	0.93081	-0.8112	-1.1	-0.0092666	-0.014916	0.0044411	-0.040752	0.001803	0.34222	-0.51373	0.0048579	-0.0050078	-0.10948	0.89853	-0.25934	-0.52406	-0.37943	-0.011335	0.0068044	-0.31023	-0.011749	0.054091	0.0062481	0.27379	-0.84427	-0.033405	0	-0.0062872	-0.031496	0.082188	0.07096	-0.76758	-0.76107	-0.044062	-0.0093305	0.0015255	0.17234
Amplification Peak 2	1q21.3	chr1:120523956-154344923(probes 72767:75312)	chr1:150941236-150970576(probes 73257:73266)	chr1:120527362-154356480(probes 72768:75317)	0.006518	0.068226	0: t<0.1; 1: 0.1<t< 0.9; 2: t>0.9	1	2	1	0	2	1	1	2	1	0	1	1	0	0	1	0	2	1	1	0	0	1	0	0	0	2	0	0	2	1	0	0	0	0	0	1	2	2	1	1	2	1
Amplification Peak 2 - CN values	1q21.3	chr1:120523956-154344923(probes 72767:75312)	chr1:150941236-150970576(probes 73257:73266)	chr1:120527362-154356480(probes 72768:75317)	0.006518	0.068226	Actual Copy Change Given	0.77176	1.1074	0.29067	0.059223	2.6703	0.47976	0.24187	1.6596	0.44202	-0.0099565	0.71528	0.46297	0.058652	0.042839	0.16745	0.019983	1.0191	0.10203	0.46096	0	0.052859	0.76734	0.0052749	0.001803	-0.055185	1.4921	0.042166	-0.011473	1.3496	0.78292	-0.053582	0.0049969	0.0070796	0.012934	0.014609	0.48874	1.0765	1.2953	0.60939	0.43085	1.3431	0.59161
Deletion Peak 20	14q32.31	chr14:101489859-101500368(probes 1370389:1370397)	chr14:101490080-101493684(probes 1370390:1370396)	chr14:101491346-101492733(probes 1370391:1370392)	0.007597	0.0081441	0: t>-0.1; 1: -0.1>t> -1.3; 2: t< -1.3	1	0	1	0	0	1	1	1	0	0	0	0	1	1	0	1	0	1	1	1	0	0	0	0	0	0	1	1	0	1	0	1	0	0	0	1	0	1	0	1	0	1
Deletion Peak 20 - CN values	14q32.31	chr14:101489859-101500368(probes 1370389:1370397)	chr14:101490080-101493684(probes 1370390:1370396)	chr14:101491346-101492733(probes 1370391:1370392)	0.007597	0.0081441	Actual Copy Change Given	-0.3231	0.080889	-0.48712	0.17016	-0.081073	-0.36215	-0.83386	-1.2929	-0.00013862	0.029184	0.014609	0.13367	-0.84911	-0.36502	0.080456	-0.39386	-0.0043839	-0.60856	-0.23028	-0.23096	0.018888	0.58506	0.011818	0	-0.028286	0.022024	-0.35076	-0.25782	0.27123	-0.24484	0.01433	-0.61237	0.0019418	0.046133	-0.0016897	-0.25067	0.050377	-0.70897	0.30387	-0.57302	0.001803	-0.30898
Deletion Peak 21	15q14	chr15:1-42121792(probes 1372376:1384072)	chr15:35837298-36155087(probes 1379947:1380172)	chr15:1-41204495(probes 1372376:1383677)	0.0082756	0.0081687	0: t>-0.1; 1: -0.1>t> -1.3; 2: t< -1.3	1	0	0	1	1	1	1	1	0	0	0	0	0	0	1	0	0	1	1	0	0	0	0	0	1	0	0	0	1	1	0	0	0	1	0	0	1	0	1	1	0	0
Deletion Peak 21 - CN values	15q14	chr15:1-42121792(probes 1372376:1384072)	chr15:35837298-36155087(probes 1379947:1380172)	chr15:1-41204495(probes 1372376:1383677)	0.0082756	0.0081687	Actual Copy Change Given	-0.48754	0.056655	0.15831	-0.15285	-0.78842	-0.78933	-0.52542	-0.51084	0.0091705	0.018803	0.0038854	0.2904	0.0079284	0.34758	-0.66689	-0.01354	0.0036551	-0.78918	-0.53894	-0.034134	-0.010461	-0.07881	0.0015255	0.0029133	-0.54844	-0.0038779	0.026654	-0.0094046	-0.1431	-0.13342	0.0033299	0.0020805	0.0041632	-0.19487	-0.077478	-0.076012	-0.64416	0.37726	-0.31674	-0.55391	0.0065262	-0.053529
Deletion Peak 15	10q26.3	chr10:107023465-135534747(probes 1071048:1091509)	chr10:134349316-134609698(probes 1091187:1091290)	chr10:134463608-134477719(probes 1091239:1091240)	0.010703	0.064663	0: t>-0.1; 1: -0.1>t> -1.3; 2: t< -1.3	0	1	0	1	1	1	1	1	0	0	0	0	1	1	0	1	0	0	1	1	0	0	0	0	0	0	1	0	0	1	0	0	0	0	1	1	0	1	0	1	0	1
Deletion Peak 15 - CN values	10q26.3	chr10:107023465-135534747(probes 1071048:1091509)	chr10:134349316-134609698(probes 1091187:1091290)	chr10:134463608-134477719(probes 1091239:1091240)	0.010703	0.064663	Actual Copy Change Given	-0.013283	-1.0484	0.089416	-0.15247	-0.35138	-0.37572	-0.86184	-0.51651	-0.059998	0.025531	-0.0088582	-0.0073339	-0.87934	-0.34769	0.010146	-0.40063	0.030217	0.17314	-1.0771	-0.20565	-0.0081149	-0.010784	0	0.0052503	-0.0074072	0.017963	-0.34561	-0.083136	0.24389	-0.31867	-0.087751	-0.022332	0.0013868	0.029606	-0.29426	-0.23251	0.066929	-0.76561	0.10769	-0.58239	0.0063871	-0.28591
Amplification Peak 14	17p11.2	chr17:20029171-20057220(probes 1479441:1479451)	chr17:20029902-20054713(probes 1479442:1479450)	chr17:19745393-20256064(probes 1479300:1479460)	0.012322	0.018965	0: t<0.1; 1: 0.1<t< 0.9; 2: t>0.9	0	0	2	0	1	0	0	0	0	2	0	0	0	0	0	0	0	0	0	0	0	0	0	0	0	0	0	0	2	0	0	0	0	1	0	0	0	0	0	0	0	0
Amplification Peak 14 - CN values	17p11.2	chr17:20029171-20057220(probes 1479441:1479451)	chr17:20029902-20054713(probes 1479442:1479450)	chr17:19745393-20256064(probes 1479300:1479460)	0.012322	0.018965	Actual Copy Change Given	-0.5427	-0.97459	3.6569	-0.50121	0.13036	-0.7766	-0.81901	-0.51938	0.011818	2.5856	-0.72075	-0.019589	0.022444	-0.052699	0.022444	-0.40196	-0.0061814	-0.45427	-0.012686	8.9857e-05	-0.51307	-0.38504	-0.82984	-0.36215	-0.08612	-0.75745	-0.31377	-0.017666	0.94711	-0.24788	0.095798	-0.58618	0.010146	0.6513	-0.30451	-0.15439	-0.74648	-0.74681	-0.66932	-0.61943	0.0041632	-0.07675
Deletion Peak 12	8p12	chr8:30884400-33231036(probes 859551:861235)	chr8:31490622-32605364(probes 859939:860842)	chr8:31640006-32603818(probes 860038:860841)	0.013286	0.036063	0: t>-0.1; 1: -0.1>t> -1.3; 2: t< -1.3	1	0	1	1	0	0	0	0	0	1	0	0	1	1	0	1	0	0	0	1	0	0	0	1	1	0	0	0	0	0	1	0	0	0	1	1	0	1	0	1	0	0
Deletion Peak 12 - CN values	8p12	chr8:30884400-33231036(probes 859551:861235)	chr8:31490622-32605364(probes 859939:860842)	chr8:31640006-32603818(probes 860038:860841)	0.013286	0.036063	Actual Copy Change Given	-0.5796	0	-0.75132	-0.48292	0.94466	0.0081959	0.18889	-0.010094	-0.0031859	-0.52961	0.00027728	0.29628	-0.87629	-0.34001	0.52315	-0.42686	-0.0025781	0.80866	0.48823	-0.63693	0.00046362	-0.067458	-0.0092666	-0.38716	-0.61345	-0.005541	0.18828	0.016985	-0.020275	-0.033677	-0.42658	-0.0016629	-0.0070107	1.3856	-0.29662	-0.52262	0.068219	-0.43534	0.58804	-0.57993	0.064082	0.30321
Deletion Peak 11	8p23.2	chr8:1-8561207(probes 835327:842690)	chr8:2784419-4854274(probes 836409:839341)	chr8:1-4896350(probes 835327:839397)	0.025217	0.064663	0: t>-0.1; 1: -0.1>t> -1.3; 2: t< -1.3	1	0	1	1	0	0	0	0	0	1	0	0	1	1	0	1	0	1	0	1	1	0	0	0	1	0	1	0	0	0	1	0	0	1	1	1	0	1	1	0	1	0
Deletion Peak 11 - CN values	8p23.2	chr8:1-8561207(probes 835327:842690)	chr8:2784419-4854274(probes 836409:839341)	chr8:1-4896350(probes 835327:839397)	0.025217	0.064663	Actual Copy Change Given	-0.5831	0	-0.75484	-0.48292	0.94466	0.0081959	0.19725	-0.0055375	-0.0031859	-0.53927	0.00027728	0.29628	-0.86947	-0.34001	0.38932	-0.41333	0.017592	-1.2929	0.50675	-0.62611	-0.51554	-0.067458	-0.0092666	0.023005	-0.61851	0.0026357	-0.35236	0.016985	-0.020275	-0.033677	-0.42353	-0.0016629	-0.0070107	-0.66763	-0.27033	-0.86643	-0.018368	-0.43534	-0.28208	0.57891	-0.41212	0.30321
Deletion Peak 5	4p14	chr4:37862523-38145468(probes 432543:432743)	chr4:37885332-38145468(probes 432557:432743)	chr4:37990582-38017334(probes 432635:432655)	0.029468	0.028387	0: t>-0.1; 1: -0.1>t> -1.3; 2: t< -1.3	0	0	0	0	0	0	0	0	0	0	1	0	0	1	0	0	0	1	0	0	1	1	0	0	0	0	1	0	0	0	0	0	0	0	1	1	1	0	1	1	0	1
Deletion Peak 5 - CN values	4p14	chr4:37862523-38145468(probes 432543:432743)	chr4:37885332-38145468(probes 432557:432743)	chr4:37990582-38017334(probes 432635:432655)	0.029468	0.028387	Actual Copy Change Given	0.027076	-0.0066432	0.79452	0.16085	0.041125	0	0.20763	0.0019418	0	0.048688	-1.1391	0	-0.006505	-0.22567	0	0.18828	-0.0093574	-0.78175	0.18226	0.01442	-0.47702	-0.35638	0.0052749	-0.00097017	-0.093896	-0.014366	-0.31436	0.035383	0	-0.028765	0.018032	0.0047872	-0.00069303	0.4553	-0.13322	-0.26312	-0.7081	0.081033	-0.33922	-0.52839	-0.0018014	-0.27578
Deletion Peak 9	6q27	chr6:153077665-171115067(probes 729724:742303)	chr6:168224257-168370531(probes 740405:740464)	chr6:164041258-171115067(probes 737374:742303)	0.029528	0.028387	0: t>-0.1; 1: -0.1>t> -1.3; 2: t< -1.3	0	0	0	0	0	0	1	0	0	1	1	0	0	1	1	0	0	0	0	0	0	1	1	0	0	0	1	1	0	1	0	0	0	1	0	1	0	0	1	1	1	0
Deletion Peak 9 - CN values	6q27	chr6:153077665-171115067(probes 729724:742303)	chr6:168224257-168370531(probes 740405:740464)	chr6:164041258-171115067(probes 737374:742303)	0.029528	0.028387	Actual Copy Change Given	0.0095883	-0.0036011	0.32141	0.10235	0.47444	-0.01296	-0.40252	0.87607	0.0086135	-1.0841	-0.74081	-0.0123	-0.00055444	-0.32405	-0.65875	0.0023581	0.010472	-0.049446	0.45517	0.0080077	0.13806	-0.36661	-0.85301	-0.0071958	0.060222	-0.030404	-0.33629	-0.26961	-0.029038	-0.22084	0.016705	-0.024388	-0.0008316	-0.62979	0.14221	-0.39338	0.012361	0.1652	-0.27695	-0.44721	-0.41623	0.0019665
Deletion Peak 3	2q37.3	chr2:228024170-243199373(probes 277724:286886)	chr2:242021217-242045630(probes 286626:286641)	chr2:241368332-243199373(probes 286314:286886)	0.03271	0.050099	0: t>-0.1; 1: -0.1>t> -1.3; 2: t< -1.3	1	0	1	1	1	0	1	0	0	0	0	0	0	0	1	0	0	1	0	0	1	0	0	0	0	0	1	1	0	1	1	0	0	0	0	0	1	0	1	0	0	0
Deletion Peak 3 - CN values	2q37.3	chr2:228024170-243199373(probes 277724:286886)	chr2:242021217-242045630(probes 286626:286641)	chr2:241368332-243199373(probes 286314:286886)	0.03271	0.050099	Actual Copy Change Given	-0.12564	0.028481	-0.34641	-0.31132	-0.33814	-0.024661	-0.86727	0.0056919	-0.0019399	0.0066653	-0.0060536	0.0036076	-0.0027707	0.027603	-0.55967	0.0086135	0.0015729	-1.2929	-0.021345	-0.033589	-0.54074	0	-0.013953	-0.0030475	-0.019314	0.060222	-0.33572	-0.10749	0.25246	-0.44318	-0.15123	-0.011198	-0.0069985	0.022444	-0.0012473	0.037217	-0.25553	0.09043	-0.11226	0.049342	0	0.0049227
Deletion Peak 7	4q35.1	chr4:155674121-191154276(probes 500949:522725)	chr4:183059397-187106869(probes 518808:521568)	chr4:174364253-191154276(probes 512792:522725)	0.032953	0.14233	0: t>-0.1; 1: -0.1>t> -1.3; 2: t< -1.3	0	1	1	0	0	0	1	0	0	1	0	0	0	1	0	0	0	1	0	0	1	1	0	1	0	0	1	0	0	0	0	0	0	1	1	1	0	1	1	1	0	1
Deletion Peak 7 - CN values	4q35.1	chr4:155674121-191154276(probes 500949:522725)	chr4:183059397-187106869(probes 518808:521568)	chr4:174364253-191154276(probes 512792:522725)	0.032953	0.14233	Actual Copy Change Given	0.024689	-1.0887	-0.31108	0.16085	0.041125	-0.030097	-0.22145	-0.0079975	0	-0.51579	-3.4484e-05	0	-0.006505	-0.31952	0	0.0027745	0.0051834	-0.84965	0.83004	0.0066164	-0.47	-0.34492	0.0052749	-0.40152	0.052525	-0.014366	-0.32284	0.035383	0.0037465	-0.0013858	0.029325	0.013911	-0.00069303	-0.34561	-0.11495	-0.26312	0.01052	-0.32472	-0.33922	-0.39033	-0.0018014	-0.26679
Deletion Peak 6	4q25	chr4:96467504-138441369(probes 465856:490489)	chr4:109740086-110226405(probes 473629:473924)	chr4:109973506-109977228(probes 473777:473778)	0.036032	0.14233	0: t>-0.1; 1: -0.1>t> -1.3; 2: t< -1.3	0	0	1	0	0	0	1	0	0	0	0	0	0	1	0	0	0	0	1	0	1	1	0	0	0	0	1	0	0	0	0	0	0	0	1	1	0	1	1	0	0	1
Deletion Peak 6 - CN values	4q25	chr4:96467504-138441369(probes 465856:490489)	chr4:109740086-110226405(probes 473629:473924)	chr4:109973506-109977228(probes 473777:473778)	0.036032	0.14233	Actual Copy Change Given	0.017824	-0.0066432	-0.31085	0.16085	0.041125	0	-0.1458	0.0019418	0	0.048688	0.0084743	0	-0.006505	-0.31952	0	0.0027745	-0.0093574	0.17557	-0.28463	0.0066164	-0.47	-0.34492	0.0052749	-0.00097017	0.03863	-0.014366	-0.31436	0.035383	0.0037465	-0.028765	0.029325	0.0047872	-0.00069303	0.4553	-0.13322	-0.26312	0.01052	-0.81041	-0.33922	0.093274	-0.0018014	-0.27578
Amplification Peak 11	13q32.3	chr13:98177513-115169878(probes 1306181:1318370)	chr13:100662501-100920933(probes 1307918:1308034)	chr13:99856272-103204988(probes 1307385:1309813)	0.038183	0.038183	0: t<0.1; 1: 0.1<t< 0.9; 2: t>0.9	0	0	0	0	0	0	0	2	0	0	0	0	0	0	0	1	0	1	0	0	1	1	0	0	0	0	0	0	0	0	0	0	1	0	0	0	0	1	0	0	0	0
Amplification Peak 11 - CN values	13q32.3	chr13:98177513-115169878(probes 1306181:1318370)	chr13:100662501-100920933(probes 1307918:1308034)	chr13:99856272-103204988(probes 1307385:1309813)	0.038183	0.038183	Actual Copy Change Given	-0.055634	-0.0074046	-0.73565	-0.14888	-0.15177	-0.013686	-0.34882	3.6569	-0.011473	-0.069009	0.0045858	-0.01904	-0.86271	0.025003	-0.70559	0.25105	0.0022668	0.49438	-0.11467	-0.63238	0.50939	0.1177	-0.00069303	-0.006001	-0.14271	-0.071071	-0.33298	0.028341	-0.32843	-0.28168	-0.23092	-0.55487	0.28913	-0.01891	-0.24885	-0.54218	-0.76818	0.58148	0.036032	-0.36866	-0.0027707	-0.26967
Amplification Peak 4	3q26.33	chr3:179069945-179736973(probes 396823:397234)	chr3:179567181-179736341(probes 397111:397233)	chr3:178867831-180183327(probes 396554:397484)	0.039515	0.039515	0: t<0.1; 1: 0.1<t< 0.9; 2: t>0.9	0	0	0	0	0	0	0	0	0	0	0	0	0	0	0	0	0	2	1	0	2	0	0	0	0	0	0	0	0	1	0	1	0	0	0	1	0	2	0	2	0	2
Amplification Peak 4 - CN values	3q26.33	chr3:179069945-179736973(probes 396823:397234)	chr3:179567181-179736341(probes 397111:397233)	chr3:178867831-180183327(probes 396554:397484)	0.039515	0.039515	Actual Copy Change Given	0.019675	-0.016809	0.09217	-0.016841	-0.25213	0.0062481	-0.060748	-0.0063668	-0.0016629	0.0030522	0	-0.011527	0.0011093	-0.32927	0.073769	0.023706	0.042073	1.4048	0.14506	0.021274	1.1038	0.0093098	0.0016642	-0.0071958	0.00091998	-0.0085766	0.045849	0.037592	-0.033269	0.88306	-0.015191	0.56899	0	0	0.011223	0.18086	0.054758	1.3508	0.049262	1.0202	-0.0051227	2.3269
Deletion Peak 16	11q12.1	chr11:1-135006516(probes 1091510:1174676)	chr11:58293036-58507350(probes 1126526:1126635)	chr11:58309318-58879571(probes 1126532:1126834)	0.058561	0.23251	0: t>-0.1; 1: -0.1>t> -1.3; 2: t< -1.3	0	0	1	1	1	0	0	0	0	1	0	0	0	0	1	0	0	0	1	1	0	0	1	0	0	0	0	0	0	0	1	0	0	0	0	1	0	1	0	0	0	1
Deletion Peak 16 - CN values	11q12.1	chr11:1-135006516(probes 1091510:1174676)	chr11:58293036-58507350(probes 1126526:1126635)	chr11:58309318-58879571(probes 1126532:1126834)	0.058561	0.23251	Actual Copy Change Given	0.051387	0.011958	-0.1881	-0.26095	-0.81917	0.05908	0.02539	-0.011335	-0.0012473	-0.53815	0.003191	-0.018078	0.71904	0.0034348	-0.6409	-0.016429	-0.018855	-0.016864	-1.2929	-0.24586	0	-0.02151	-0.81096	0	-0.012879	0.0037465	-0.0008316	0.0041632	-0.058193	0.063652	-0.27488	0.020903	0.0022193	0.0098522	-0.09773	-0.19375	0.063308	-0.30627	0.061166	0.060452	0.0036076	-0.12675
Amplification Peak 12	14q13.1	chr14:32671107-38931445(probes 1325939:1330244)	chr14:34574484-34615095(probes 1327566:1327587)	chr14:33940553-38931553(probes 1327040:1330246)	0.059519	0.059519	0: t<0.1; 1: 0.1<t< 0.9; 2: t>0.9	0	0	0	1	0	0	0	0	0	0	0	1	2	0	0	1	0	0	0	0	0	1	0	0	0	0	1	0	1	1	0	0	0	0	0	0	0	2	1	1	0	0
Amplification Peak 12 - CN values	14q13.1	chr14:32671107-38931445(probes 1325939:1330244)	chr14:34574484-34615095(probes 1327566:1327587)	chr14:33940553-38931553(probes 1327040:1330246)	0.059519	0.059519	Actual Copy Change Given	-0.3231	0.016286	-0.48712	0.17016	-0.081073	-0.39185	-0.83451	-0.51558	-0.00013862	-0.0036011	0.014609	0.2801	2.057	0.0066313	0.080456	0.69895	-0.001754	-0.60856	-0.23028	-0.23096	0.018888	0.58506	-0.0015243	0	-0.013815	0.022024	0.69409	-0.093667	0.2957	0.227	0.01433	0.023648	-0.0023553	0.013074	0.0081959	-0.25358	0.043171	3.3722	0.30387	0.57873	0.001803	-0.28994
Deletion Peak 2	2q23.3	chr2:114236566-174832966(probes 208377:245314)	chr2:151323749-151345112(probes 230660:230673)	chr2:151331362-151335647(probes 230667:230668)	0.064663	0.10788	0: t>-0.1; 1: -0.1>t> -1.3; 2: t< -1.3	1	0	0	1	1	1	0	0	0	0	0	0	0	0	1	0	0	0	0	0	1	0	0	0	0	0	1	1	0	0	1	0	0	0	0	0	1	1	1	1	0	0
Deletion Peak 2 - CN values	2q23.3	chr2:114236566-174832966(probes 208377:245314)	chr2:151323749-151345112(probes 230660:230673)	chr2:151331362-151335647(probes 230667:230668)	0.064663	0.10788	Actual Copy Change Given	-0.12564	-0.013439	0.075991	-0.31132	-0.33814	-0.13449	0.13333	0.0056919	0.0036076	0.0066653	-0.0041546	0.0036076	-0.0027707	0.019651	-0.55967	-0.0060904	-0.0004936	0.023403	-0.028836	-0.024846	-0.45989	0	-0.013953	-0.0030475	0.0080567	0.060222	-0.32507	-0.10539	0.2434	0.18586	-0.15029	-0.011198	-0.0069985	0.003056	0.0038854	0.023709	-0.28664	-0.28691	-0.11226	-0.53392	0	0.0049227
Amplification Peak 10	12q15	chr12:68885719-70589730(probes 1215121:1216265)	chr12:69174650-69468329(probes 1215272:1215486)	chr12:68886291-70601287(probes 1215122:1216267)	0.084549	0.084549	0: t<0.1; 1: 0.1<t< 0.9; 2: t>0.9	0	0	1	1	1	0	1	0	0	1	0	1	0	1	1	0	0	2	1	0	0	1	0	0	0	0	1	0	0	0	1	0	0	0	1	0	0	0	0	1	0	0
Amplification Peak 10 - CN values	12q15	chr12:68885719-70589730(probes 1215121:1216265)	chr12:69174650-69468329(probes 1215272:1215486)	chr12:68886291-70601287(probes 1215122:1216267)	0.084549	0.084549	Actual Copy Change Given	0.03637	-0.0086591	0.44732	0.15396	0.44494	-0.0059522	0.41178	-0.0085766	-0.0029091	0.52118	0.012934	0.28121	0.007985	0.20316	0.10745	0.0040243	0.00018604	1.0771	0.49358	0.015258	0.017452	0.11169	-0.0075783	-0.0031543	0	-0.03138	0.38906	0.030732	0.089272	-0.23116	0.13435	0.067088	-0.070937	0.017544	0.35991	-0.061688	-0.30558	-0.29011	-0.060322	0.83345	-0.0089906	-0.0033982
Deletion Peak 26	17p11.2	chr17:20942569-25626166(probes 1479660:1479985)	chr17:21092209-25270799(probes 1479720:1479816)	chr17:21050159-25274375(probes 1479698:1479818)	0.090369	0.089991	0: t>-0.1; 1: -0.1>t> -1.3; 2: t< -1.3	0	1	0	1	0	1	1	1	0	1	1	0	0	0	0	1	0	1	0	0	1	1	0	1	0	1	1	0	0	1	0	1	0	0	1	1	0	0	1	1	0	0
Deletion Peak 26 - CN values	17p11.2	chr17:20942569-25626166(probes 1479660:1479985)	chr17:21092209-25270799(probes 1479720:1479816)	chr17:21050159-25274375(probes 1479698:1479818)	0.090369	0.089991	Actual Copy Change Given	0.065942	-0.97459	3.6569	-0.50121	0.13036	-0.7766	-0.81901	-0.51938	0.011818	-0.46642	-0.72075	-0.019589	0.022444	-0.052699	0.022444	-0.40196	-0.0061814	-0.45427	-0.012686	8.9857e-05	-0.51307	-0.38504	0.0098669	-0.36215	-0.08612	-0.75745	-0.31377	-0.017666	0.94711	-0.24788	0.095798	-0.58618	0.010146	0.6513	-0.30451	-0.15439	0.096985	0.52888	-0.66932	-0.61943	0.0041632	-0.07675
Deletion Peak 30	19q12	chr19:30202912-30414571(probes 1568900:1569072)	chr19:30299994-30315734(probes 1568969:1569007)	chr19:30307116-30307393(probes 1568989:1568990)	0.090522	0.089991	0: t>-0.1; 1: -0.1>t> -1.3; 2: t< -1.3	0	0	0	1	0	0	0	0	0	0	0	0	0	0	0	0	0	0	0	0	0	0	0	0	0	0	0	0	0	0	0	0	0	0	0	1	1	1	0	0	0	0
Deletion Peak 30 - CN values	19q12	chr19:30202912-30414571(probes 1568900:1569072)	chr19:30299994-30315734(probes 1568969:1569007)	chr19:30307116-30307393(probes 1568989:1568990)	0.090522	0.089991	Actual Copy Change Given	0.015168	0.09275	0.50429	-0.1832	0.098415	0.17935	-0.01354	0.49545	0.0095883	0.0036366	-0.02603	0.10205	0.011261	-0.083896	0.055515	-0.066386	-0.0085294	0.15112	0.60434	-0.01524	-0.056935	0.29294	0.010285	0.029466	0.0012481	0.0036076	0.35512	-0.022469	-0.077212	0.66161	-0.0020784	0.2801	0.020483	-0.045635	0.057321	-0.25733	-0.80183	-0.22539	-0.099393	-0.012629	-0.00069303	0.29429
Deletion Peak 28	18p11.31	chr18:3457245-5236746(probes 1511777:1513079)	chr18:3495028-4459072(probes 1511793:1512598)	chr18:4002201-4005423(probes 1512196:1512197)	0.091116	0.089991	0: t>-0.1; 1: -0.1>t> -1.3; 2: t< -1.3	1	0	1	0	0	1	1	0	0	0	0	0	1	1	1	0	0	0	1	0	1	0	0	0	0	0	1	0	0	0	0	1	0	0	0	1	0	1	0	1	0	1
Deletion Peak 28 - CN values	18p11.31	chr18:3457245-5236746(probes 1511777:1513079)	chr18:3495028-4459072(probes 1511793:1512598)	chr18:4002201-4005423(probes 1512196:1512197)	0.091116	0.089991	Actual Copy Change Given	-0.41553	0.027919	-0.22219	0.15995	0.087119	-0.8257	-1.1927	0.54453	-0.0083005	-0.007472	-0.0008316	-0.023566	-0.86947	-0.35775	-0.13905	0.41228	-0.018031	0.69238	-1.1731	0.018894	-0.10035	0.25449	-0.0094046	0.0030522	0.021323	0	-0.36125	-0.02151	0.30473	-0.066118	0.37775	-0.56677	-0.0059522	-0.0085766	0	-0.24841	0.064209	-0.82838	0.039988	-0.43399	0.010424	-0.28046
Deletion Peak 4	3p26.1	chr3:1-12581591(probes 286887:295138)	chr3:8260686-8544477(probes 292196:292374)	chr3:8442456-8445728(probes 292286:292287)	0.12234	0.11997	0: t>-0.1; 1: -0.1>t> -1.3; 2: t< -1.3	0	0	1	0	0	1	0	0	0	0	0	0	0	0	0	0	0	0	0	1	0	0	0	0	0	0	0	0	0	0	0	0	0	0	0	0	1	0	0	0	0	1
Deletion Peak 4 - CN values	3p26.1	chr3:1-12581591(probes 286887:295138)	chr3:8260686-8544477(probes 292196:292374)	chr3:8442456-8445728(probes 292286:292287)	0.12234	0.11997	Actual Copy Change Given	0.021884	0.015727	-0.29662	-0.016841	0.21392	-0.40351	0.20641	-0.0063668	-0.0016629	0.0030522	0	-0.0067813	0.0011093	0.34482	0.076422	0.023706	0.040305	0.26072	-0.095094	-0.6303	0.013122	0.0093098	-0.0010666	-0.0071958	0.049256	-0.0085766	0.041175	0.023286	-0.023766	0.022865	-0.052666	0.55939	0	0.67734	0.037359	0.02539	-0.76359	0.43463	0.057756	0.081197	-0.00069303	-0.28198
Amplification Peak 13	16p13.13	chr16:11399728-11927917(probes 1430118:1430462)	chr16:11421842-11889597(probes 1430140:1430443)	chr16:11401417-11928018(probes 1430119:1430464)	0.14434	0.14434	0: t<0.1; 1: 0.1<t< 0.9; 2: t>0.9	0	1	0	1	2	1	1	2	0	1	2	1	1	1	1	0	1	0	1	0	0	1	0	1	1	1	2	0	2	0	2	0	1	2	1	0	1	1	1	0	0	0
Amplification Peak 13 - CN values	16p13.13	chr16:11399728-11927917(probes 1430118:1430462)	chr16:11421842-11889597(probes 1430140:1430443)	chr16:11401417-11928018(probes 1430119:1430464)	0.14434	0.14434	Actual Copy Change Given	0.062794	0.11345	-0.11208	0.13875	1.0159	0.17905	0.25418	1.2702	0.0558	0.5601	1.3891	0.28977	0.8124	0.10479	0.12108	-0.025383	0.43806	0.012772	0.55943	0.0036976	-0.025983	0.41228	0.029606	0.36347	0.81923	0.80889	3.6569	0.011121	0.99592	0.062651	1.0834	0.0076392	0.319	1.5581	0.3285	-0.22557	0.13022	0.86275	0.76957	0.014974	0.016425	0.0057567
Deletion Peak 10	7q36.3	chr7:151211607-159138663(probes 831235:835326)	chr7:157327529-158385117(probes 834726:835325)	chr7:157809782-157811947(probes 835026:835027)	0.17752	0.18683	0: t>-0.1; 1: -0.1>t> -1.3; 2: t< -1.3	0	0	1	0	0	0	1	0	0	0	0	0	0	0	1	0	0	0	1	0	0	0	0	0	0	0	1	0	0	1	0	0	0	0	0	1	0	0	0	1	0	0
Deletion Peak 10 - CN values	7q36.3	chr7:151211607-159138663(probes 831235:835326)	chr7:157327529-158385117(probes 834726:835325)	chr7:157809782-157811947(probes 835026:835027)	0.17752	0.18683	Actual Copy Change Given	0	0.037076	-0.31481	0.91824	0.050534	0.13258	-0.48165	-0.0088526	0.0054139	0	0.71735	0.4765	0	0.23423	-0.67706	0	0.0071302	1.3463	-0.18707	0.022115	0.00087965	0.48785	0.013353	0.0056919	0.10782	-0.0062286	-0.26997	-0.0066432	0.28707	-0.25878	0.031859	0.083631	0.0055529	-0.026714	-0.092639	-0.3668	0.043141	0.19102	0.18186	-0.54999	-0.0022168	0.012999
Deletion Peak 17	11q13.2	chr11:1-135006516(probes 1091510:1174676)	chr11:65835320-66016946(probes 1129861:1129955)	chr11:65919042-65922588(probes 1129909:1129910)	0.22549	0.29668	0: t>-0.1; 1: -0.1>t> -1.3; 2: t< -1.3	0	0	1	0	0	0	0	0	0	1	0	0	0	1	1	0	0	0	0	1	0	0	0	0	0	0	0	1	0	0	1	0	0	0	0	1	0	1	0	0	0	1
Deletion Peak 17 - CN values	11q13.2	chr11:1-135006516(probes 1091510:1174676)	chr11:65835320-66016946(probes 1129861:1129955)	chr11:65919042-65922588(probes 1129909:1129910)	0.22549	0.29668	Actual Copy Change Given	0.043299	0.011958	-0.1881	0.68589	0.088113	0.05908	0.02539	-0.026851	-0.0012473	-0.52583	0.003191	-0.018078	0.77349	-0.11946	-0.6409	0.031999	-0.018855	0.033104	-0.010756	-0.24586	0	-0.02151	0.0025781	0	-0.012879	0.0037465	-0.0008316	-0.32785	-0.058193	0.063652	-0.27488	0.020903	0.0022193	0.029044	-0.09773	-0.19375	0.063308	-0.30627	0.061166	0.060452	0.0036076	-0.12675
Amplification Peak 1	1p22.3	chr1:85974031-86006207(probes 50785:50797)	chr1:85979933-86006008(probes 50786:50796)	chr1:85979933-86008397(probes 50786:50799)	0.24218	0.24218	0: t<0.1; 1: 0.1<t< 0.9; 2: t>0.9	1	0	1	0	2	0	1	1	0	0	0	0	0	0	0	0	0	0	0	0	0	0	0	0	0	0	1	0	0	0	0	0	0	0	0	1	0	0	0	0	0	0
Amplification Peak 1 - CN values	1p22.3	chr1:85974031-86006207(probes 50785:50797)	chr1:85979933-86006008(probes 50786:50796)	chr1:85979933-86008397(probes 50786:50799)	0.24218	0.24218	Actual Copy Change Given	0.39512	0.048262	0.3923	0.059223	2.0208	-0.3504	0.37858	0.48096	-0.006505	-0.0099565	-0.72208	-0.0049844	-0.83543	-0.0023892	-0.65895	0.019983	-0.027907	0.098537	-0.54812	0.0028645	0.052859	-0.063166	0.0052749	0.001803	-0.055185	0	0.42755	-0.011473	-0.058428	-0.06652	-0.045906	0.0049969	0.0070796	0.012934	0.014609	0.3289	-0.28441	-0.76698	-0.12628	-0.52822	0.010146	-0.28527
[truncated: 36 more columns]

## Sheet: All_lesions-AA-TCGA
Supplementary Data 7: GISTIC summary of all lesions in each wide peak (AA-TCGA data-set) (N=118)
Unique Name	Descriptor	Wide Peak Limits	Peak Limits	Region Limits	q values	Residual q values after removing segments shared with higher peaks	Amplitude Threshold	TCGA-A1-A0SJ	TCGA-A2-A04P	TCGA-A2-A04R	TCGA-A2-A0CM	TCGA-A2-A0CQ	TCGA-A2-A0D0	TCGA-A2-A0D4	TCGA-A2-A0EQ	TCGA-A2-A0YF	TCGA-A2-A259	TCGA-A2-A25B	TCGA-A2-A25E	TCGA-A2-A3KC	TCGA-A2-A3XS	TCGA-A2-A3XT	TCGA-A2-A3XU	TCGA-A2-A3XV	TCGA-A2-A3XW	TCGA-A2-A3XX	TCGA-A2-A3XY	TCGA-A2-A3XZ	TCGA-A2-A3Y0	TCGA-A2-A4RX	TCGA-A2-A4S3	TCGA-A7-A13D	TCGA-A7-A26G	TCGA-A7-A2KD	TCGA-A7-A4SD	TCGA-A7-A4SE	TCGA-A7-A4SF	TCGA-A7-A56D	TCGA-A7-A5ZV	TCGA-A7-A5ZW	TCGA-AC-A2BK	TCGA-AC-A2BM	TCGA-AC-A3BB	TCGA-AC-A3W5	TCGA-AC-A5EH	TCGA-AC-A5XU	TCGA-AC-A62X	TCGA-AO-A03O	TCGA-AO-A03P
Amplification Peak 1	1p31.3	chr1:64734380-64746594(probes 35999:36007)	chr1:64736957-64746450(probes 36000:36006)	chr1:64736957-64746952(probes 36000:36009)	0.067344	0.15695	0: t<0.1; 1: 0.1<t< 0.9; 2: t>0.9	0	0	0	1	0	2	0	0	0	0	1	0	0	1	1	2	0	0	0	0	1	1	0	0	1	0	0	1	1	0	0	2	0	0	0	0	0	0	0	1	0	0
Amplification Peak 2	1p22.3	chr1:85979933-86006008(probes 50110:50120)	chr1:85980351-86003165(probes 50111:50119)	chr1:85979933-86008397(probes 50110:50123)	0.013456	0.061436	0: t<0.1; 1: 0.1<t< 0.9; 2: t>0.9	0	0	0	1	0	1	0	0	0	0	1	0	0	1	1	1	0	0	1	0	1	1	0	0	1	0	0	1	1	0	0	0	0	1	1	0	1	0	0	1	0	0
Amplification Peak 3	1q21.3	chr1:149881399-150945606(probes 71937:72424)	chr1:150466926-150727393(probes 72193:72312)	chr1:120523956-187647147(probes 71935:96969)	6.4744e-13	6.9467e-13	0: t<0.1; 1: 0.1<t< 0.9; 2: t>0.9	1	1	1	2	2	2	1	0	1	0	1	0	1	2	2	2	0	0	2	1	1	1	0	0	2	0	0	1	2	1	1	2	1	2	1	1	1	0	0	2	1	1
Amplification Peak 4	3p25.3	chr3:1-19463629(probes 281431:292937)	chr3:10040674-10130767(probes 286732:286760)	chr3:9536739-10382730(probes 286518:286971)	0.14179	0.14179	0: t<0.1; 1: 0.1<t< 0.9; 2: t>0.9	0	1	0	1	0	0	0	0	0	0	0	1	0	0	0	0	0	0	0	0	0	0	0	1	1	0	0	1	1	0	1	1	0	0	0	0	0	0	1	0	0	0
Amplification Peak 5	3q26.32	chr3:177965452-177980276(probes 387032:387040)	chr3:177965917-177979569(probes 387033:387039)	chr3:177253500-179940289(probes 386593:388322)	0.0028835	0.0028835	0: t<0.1; 1: 0.1<t< 0.9; 2: t>0.9	0	2	0	1	0	2	0	0	0	0	1	0	0	1	1	0	0	0	0	2	0	0	0	0	1	1	0	1	1	0	1	1	0	0	0	0	0	0	1	2	1	2
Amplification Peak 6	5p15.33	chr5:1-15332573(probes 511693:522791)	chr5:1288020-1325766(probes 511891:511905)	chr5:1288020-1894278(probes 511891:511966)	0.04437	0.04437	0: t<0.1; 1: 0.1<t< 0.9; 2: t>0.9	1	1	0	0	0	2	0	1	0	0	2	0	0	0	0	2	0	0	1	1	1	0	1	1	2	0	1	2	0	1	1	2	0	1	0	0	0	0	1	0	1	0
Amplification Peak 7	8p11.23	chr8:37181852-37476225(probes 843997:844178)	chr8:37182130-37209039(probes 843998:844008)	chr8:33338983-47465442(probes 842023:847278)	3.7811e-14	1.1727e-13	0: t<0.1; 1: 0.1<t< 0.9; 2: t>0.9	1	0	0	1	0	1	1	0	0	0	0	0	0	0	2	0	0	0	0	0	0	0	1	2	0	0	0	1	0	0	0	2	1	0	2	0	0	0	2	1	2	0
Amplification Peak 8	8p11.21	chr8:38835892-42773008(probes 844821:847217)	chr8:41326600-41337057(probes 846348:846353)	chr8:33338983-47465442(probes 842023:847278)	2.6312e-07	0.22181	0: t<0.1; 1: 0.1<t< 0.9; 2: t>0.9	1	0	0	1	0	1	1	0	0	0	0	0	0	0	2	2	0	0	2	0	0	1	1	2	0	0	0	1	0	0	0	2	1	0	2	0	0	0	0	1	1	0
Amplification Peak 9	8q24.21	chr8:128643232-128792795(probes 897058:897181)	chr8:128724666-128758520(probes 897147:897161)	chr8:100635916-146364022(probes 879259:907611)	3.7811e-14	3.7811e-14	0: t<0.1; 1: 0.1<t< 0.9; 2: t>0.9	2	1	1	2	0	2	2	1	0	2	2	2	0	2	2	2	0	0	2	2	0	2	1	1	2	1	2	1	1	1	0	2	1	1	1	0	1	0	2	1	2	1
Amplification Peak 10	9p23	chr9:1-15900267(probes 907612:918263)	chr9:13635018-13670364(probes 916411:916425)	chr9:13591318-13705583(probes 916367:916457)	0.1506	0.1506	0: t<0.1; 1: 0.1<t< 0.9; 2: t>0.9	0	1	0	1	0	2	0	0	0	0	0	0	0	1	2	0	0	0	0	0	0	0	0	0	0	0	0	1	1	0	1	2	0	2	0	0	1	0	0	2	0	0
Amplification Peak 11	10p14	chr10:1-12992696(probes 981978:992372)	chr10:7098255-7116447(probes 987706:987727)	chr10:7092950-7141996(probes 987697:987768)	0.059765	0.059765	0: t<0.1; 1: 0.1<t< 0.9; 2: t>0.9	1	1	0	2	0	1	0	1	0	0	1	0	0	2	1	0	0	0	1	0	0	1	0	0	2	1	0	2	0	1	2	2	0	1	0	0	0	0	0	2	1	0
Amplification Peak 12	10q21.2	chr10:61847903-64156772(probes 1020892:1022442)	chr10:62526455-62570820(probes 1021403:1021434)	chr10:62406978-62572669(probes 1021315:1021437)	0.10717	0.10717	0: t<0.1; 1: 0.1<t< 0.9; 2: t>0.9	1	0	0	1	0	0	0	1	0	0	0	0	0	0	0	0	0	0	0	0	0	0	0	0	1	1	1	1	0	0	0	2	0	0	0	0	0	0	0	2	1	2
Amplification Peak 13	11p13	chr11:34545615-34857324(probes 1092637:1092767)	chr11:34639285-34803229(probes 1092726:1092729)	chr11:34496545-34877760(probes 1092579:1092792)	0.02541	0.02541	0: t<0.1; 1: 0.1<t< 0.9; 2: t>0.9	0	1	0	1	0	2	0	1	0	0	0	0	0	0	1	0	0	0	0	0	0	0	0	0	1	2	0	1	2	0	0	1	0	2	0	0	0	0	0	0	0	0
Amplification Peak 14	11q13.3	chr11:69328765-69597786(probes 1108322:1108500)	chr11:69490739-69504276(probes 1108442:1108445)	chr11:68266786-71361034(probes 1107738:1109540)	4.8579e-14	4.8579e-14	0: t<0.1; 1: 0.1<t< 0.9; 2: t>0.9	1	1	0	0	0	0	2	2	2	0	0	0	2	0	1	0	0	0	0	0	0	1	0	0	0	1	0	0	1	0	0	2	0	0	2	0	1	0	2	0	2	1
Amplification Peak 15	12p13.2	chr12:12035283-12205273(probes 1158900:1159016)	chr12:12048613-12125969(probes 1158923:1158963)	chr12:11703865-12286959(probes 1158521:1159087)	0.0023373	0.0023373	0: t<0.1; 1: 0.1<t< 0.9; 2: t>0.9	2	0	0	1	0	0	0	0	0	0	0	0	0	1	0	0	0	1	0	0	0	1	0	0	1	0	0	2	1	1	1	2	0	0	0	0	1	0	1	1	0	1
Amplification Peak 16	12q15	chr12:69183279-70849248(probes 1191455:1192581)	chr12:69525730-69760860(probes 1191707:1191855)	chr12:68946029-73872170(probes 1191335:1194403)	0.00048472	0.00048472	0: t<0.1; 1: 0.1<t< 0.9; 2: t>0.9	2	0	2	1	0	1	0	0	0	0	1	2	0	0	0	0	0	1	0	0	0	1	0	0	0	0	1	0	0	2	1	0	0	0	0	0	1	0	1	0	2	1
Amplification Peak 17	13q34	chr13:97953403-115169878(probes 1281199:1293036)	chr13:114188367-114847012(probes 1292817:1292968)	chr13:113759023-114889966(probes 1292596:1292977)	0.057884	0.057884	0: t<0.1; 1: 0.1<t< 0.9; 2: t>0.9	1	0	0	0	0	1	0	1	0	0	0	0	0	2	1	0	0	0	0	0	0	1	0	0	1	0	0	1	0	0	0	0	0	0	0	0	1	0	0	0	0	0
Amplification Peak 18	14q12	chr14:25564087-27019243(probes 1295498:1296501)	chr14:26804398-26825470(probes 1296380:1296385)	chr14:25559791-27023153(probes 1295494:1296503)	0.0066055	0.0066055	0: t<0.1; 1: 0.1<t< 0.9; 2: t>0.9	0	1	0	0	0	1	1	2	0	0	0	0	0	0	0	0	0	0	0	0	0	0	1	2	0	0	0	0	0	0	1	0	0	0	0	0	0	0	0	2	2	1
Amplification Peak 19	15q26.3	chr15:98055010-99822301(probes 1392215:1393545)	chr15:99464455-99477910(probes 1393284:1393292)	chr15:98057433-99808789(probes 1392216:1393538)	0.017029	0.017029	0: t<0.1; 1: 0.1<t< 0.9; 2: t>0.9	0	1	0	0	0	1	1	0	0	0	2	0	0	1	1	0	0	0	0	1	0	0	0	0	0	0	0	0	2	0	0	0	0	0	0	0	0	0	1	0	0	2
Amplification Peak 20	17q12	chr17:37750120-38011853(probes 1457082:1457230)	chr17:37751021-37825638(probes 1457083:1457101)	chr17:37114546-39349049(probes 1456807:1457914)	1.2952e-11	7.5795e-09	0: t<0.1; 1: 0.1<t< 0.9; 2: t>0.9	1	0	0	0	0	0	1	0	0	0	0	1	0	0	0	1	2	0	1	0	2	0	0	0	2	0	2	0	0	2	0	0	0	0	0	0	2	0	0	0	0	1
Amplification Peak 21	17q23.1	chr17:57881079-58497137(probes 1467804:1468069)	chr17:57922443-57943518(probes 1467816:1467825)	chr17:57049659-81195210(probes 1467463:1480441)	4.2818e-06	0.0057848	0: t<0.1; 1: 0.1<t< 0.9; 2: t>0.9	1	0	2	0	0	0	2	1	0	1	2	1	0	0	1	1	1	0	1	0	2	0	0	1	0	0	1	1	0	2	2	1	0	0	0	0	0	0	0	0	0	1
Amplification Peak 22	17q25.1	chr17:60324875-81195210(probes 1469012:1480441)	chr17:73849023-73878628(probes 1476954:1476954)	chr17:57049659-81195210(probes 1467463:1480441)	0.00018199	0.073099	0: t<0.1; 1: 0.1<t< 0.9; 2: t>0.9	0	2	2	1	0	0	1	1	0	0	1	1	0	0	1	1	1	0	0	0	1	0	0	2	2	1	2	0	0	2	0	2	0	2	0	0	0	0	2	0	0	1
Amplification Peak 23	19p13.12	chr19:15263939-15293798(probes 1532923:1532954)	chr19:15265463-15290411(probes 1532924:1532947)	chr19:15265463-15293823(probes 1532924:1532956)	0.067344	0.067344	0: t<0.1; 1: 0.1<t< 0.9; 2: t>0.9	0	2	0	0	0	0	0	1	0	0	0	0	0	0	1	1	0	0	0	0	0	1	0	0	0	0	2	0	1	0	0	1	0	1	0	0	1	0	1	0	0	1
Amplification Peak 24	19q12	chr19:29757960-30511416(probes 1538045:1538636)	chr19:30131455-30211392(probes 1538366:1538401)	chr19:29282210-32038489(probes 1537630:1539756)	9.0139e-06	9.0139e-06	0: t<0.1; 1: 0.1<t< 0.9; 2: t>0.9	1	1	0	2	0	0	0	1	0	0	0	0	0	1	0	1	0	0	1	2	0	1	0	0	2	0	0	2	2	0	1	0	0	0	0	0	1	0	2	0	2	0
Amplification Peak 25	20q13.2	chr20:50682616-50705002(probes 1585258:1585270)	chr20:50683911-50699042(probes 1585259:1585269)	chr20:49525701-56114494(probes 1584394:1589493)	8.8782e-05	8.8782e-05	0: t<0.1; 1: 0.1<t< 0.9; 2: t>0.9	2	0	1	1	0	2	1	1	0	0	1	2	1	1	1	0	0	0	1	1	0	0	1	0	1	1	2	1	1	2	2	2	0	0	1	0	1	1	1	0	1	2
Amplification Peak 26	21q22.3	chr21:46120676-48129895(probes 1615647:1616267)	chr21:47323523-47598180(probes 1616125:1616217)	chr21:47274440-47609222(probes 1616079:1616220)	0.17309	0.17309	0: t<0.1; 1: 0.1<t< 0.9; 2: t>0.9	1	1	0	1	0	0	0	1	0	0	0	0	0	0	0	2	0	1	1	0	0	1	0	0	2	0	0	0	1	1	0	0	0	0	0	0	0	0	0	2	1	0
Deletion Peak 1	1p36.21	chr1:7829287-24971068(probes 3065:12528)	chr1:12834254-13733411(probes 5735:5736)	chr1:1-30393901(probes 1:15053)	6.5276e-06	3.3953e-05	0: t>-0.1; 1: -0.1>t> -1.3; 2: t< -1.3	0	1	1	0	0	0	1	0	1	0	1	0	1	1	0	0	0	0	0	0	1	1	0	1	1	0	1	0	1	1	1	1	0	1	1	1	0	1	1	1	0	1
Deletion Peak 2	1p13.2	chr1:82265906-149920615(probes 47605:71943)	chr1:115823709-115882515(probes 68833:68886)	chr1:115293788-120062558(probes 68450:71569)	0.025647	0.056452	0: t>-0.1; 1: -0.1>t> -1.3; 2: t< -1.3	0	0	1	0	0	0	0	1	0	0	0	1	0	0	0	1	0	0	0	0	0	0	0	0	0	0	1	1	0	1	1	0	0	1	0	1	0	1	1	0	0	1
Deletion Peak 3	2q11.2	chr2:58746164-110262876(probes 176325:202773)	chr2:98698632-98931728(probes 195395:195575)	chr2:98846963-98853827(probes 195486:195487)	0.036776	0.14938	0: t>-0.1; 1: -0.1>t> -1.3; 2: t< -1.3	1	0	0	0	0	0	0	0	0	0	0	0	0	1	0	0	0	0	0	0	0	1	1	0	0	0	0	0	0	0	0	0	0	0	1	0	0	1	0	0	0	1
Deletion Peak 4	2q37.1	chr2:234925522-235402520(probes 276616:277019)	chr2:234955732-234986434(probes 276666:276691)	chr2:220446140-243199373(probes 267395:281430)	1.0072e-05	2.4125e-05	0: t>-0.1; 1: -0.1>t> -1.3; 2: t< -1.3	0	0	0	0	0	1	0	1	0	0	0	0	0	1	1	0	0	0	0	0	1	0	1	0	0	0	0	0	1	0	1	0	0	0	1	0	0	1	0	0	0	1
Deletion Peak 5	3p24.2	chr3:1-58161773(probes 281431:316478)	chr3:25465932-25645262(probes 296815:297103)	chr3:25561810-25562427(probes 296960:296961)	0.11882	0.16781	0: t>-0.1; 1: -0.1>t> -1.3; 2: t< -1.3	0	1	0	0	0	1	1	1	0	0	0	0	0	1	0	0	0	0	1	0	0	0	0	0	1	0	1	0	1	1	0	0	0	1	0	0	1	0	0	0	0	0
Deletion Peak 6	3p14.3	chr3:45062161-74571402(probes 309231:329345)	chr3:57093685-57119299(probes 315937:315944)	chr3:45359356-73482475(probes 309466:328474)	0.0020945	0.005147	0: t>-0.1; 1: -0.1>t> -1.3; 2: t< -1.3	0	1	0	1	0	1	1	1	0	0	0	1	0	1	0	0	0	0	1	0	0	0	0	1	1	0	1	0	1	1	1	0	0	1	0	0	1	0	0	0	1	0
Deletion Peak 7	4p15.31	chr4:20727465-21845560(probes 411253:412129)	chr4:20727465-21549275(probes 411253:411898)	chr4:21176643-21176723(probes 411576:411577)	0.0016067	0.0016246	0: t>-0.1; 1: -0.1>t> -1.3; 2: t< -1.3	0	1	1	1	0	1	0	1	0	0	1	0	0	1	1	0	0	0	0	0	0	0	1	1	1	1	1	1	0	0	1	1	0	1	0	1	0	1	0	0	0	0
Deletion Peak 8	4q24	chr4:106611153-106821577(probes 461801:461887)	chr4:106616020-106770570(probes 461802:461870)	chr4:106703534-106722576(probes 461835:461843)	0.0070315	0.010471	0: t>-0.1; 1: -0.1>t> -1.3; 2: t< -1.3	0	0	0	0	0	1	0	1	0	0	1	0	0	0	1	0	0	0	0	0	0	1	1	1	1	1	0	1	1	1	1	0	0	1	0	1	0	1	0	1	0	0
Deletion Peak 9	4q35.2	chr4:187421330-191154276(probes 510789:511692)	chr4:188221828-188428739(probes 511372:511494)	chr4:172958219-191154276(probes 501774:511692)	0.00012754	0.00015146	0: t>-0.1; 1: -0.1>t> -1.3; 2: t< -1.3	0	1	0	0	0	1	0	1	0	0	0	0	0	1	1	1	0	0	0	0	0	0	1	1	0	1	0	1	1	1	1	1	0	1	0	1	0	1	0	0	0	1
Deletion Peak 10	5q12.1	chr5:44806004-98111311(probes 539944:568422)	chr5:59780948-59787985(probes 546748:546749)	chr5:51924478-82336707(probes 541208:559758)	0.0056914	0.010471	0: t>-0.1; 1: -0.1>t> -1.3; 2: t< -1.3	0	1	0	1	0	1	0	1	0	0	0	1	0	1	1	0	0	0	1	1	0	1	0	1	1	1	1	1	1	1	1	1	0	1	0	0	0	0	0	1	0	0
Deletion Peak 11	5q35.1	chr5:149823192-180915260(probes 601132:621538)	chr5:170205179-170243432(probes 615380:615405)	chr5:169694254-172428549(probes 614953:616841)	0.025166	0.068355	0: t>-0.1; 1: -0.1>t> -1.3; 2: t< -1.3	0	0	0	1	0	0	0	0	0	0	0	1	0	0	1	0	0	0	1	1	0	0	0	0	1	1	0	1	0	1	0	1	0	1	0	0	0	0	1	1	0	0
Deletion Peak 12	6p25.3	chr6:1-4710714(probes 621539:624560)	chr6:1-1015749(probes 621539:621539)	chr6:1-3915790(probes 621539:623864)	0.0091862	0.0095384	0: t>-0.1; 1: -0.1>t> -1.3; 2: t< -1.3	1	0	0	0	1	1	1	0	0	0	1	1	0	1	1	0	0	1	0	0	0	0	0	0	0	0	1	0	1	0	0	0	0	0	1	1	0	1	0	0	0	0
Deletion Peak 13	6q27	chr6:167548608-169617013(probes 725279:725995)	chr6:167558740-168270237(probes 725287:725288)	chr6:137745087-171115067(probes 704972:726807)	0.00015543	0.00015971	0: t>-0.1; 1: -0.1>t> -1.3; 2: t< -1.3	0	0	1	0	1	0	1	0	0	0	1	1	0	0	0	0	1	1	0	0	0	0	0	0	1	0	0	0	0	0	0	0	0	1	1	1	1	1	0	0	0	0
Deletion Peak 14	7p14.3	chr7:34696546-34968841(probes 749645:749797)	chr7:34697389-34918514(probes 749646:749778)	chr7:34797698-34805327(probes 749713:749714)	0.019061	0.018372	0: t>-0.1; 1: -0.1>t> -1.3; 2: t< -1.3	0	1	0	1	0	1	1	0	0	0	0	1	0	0	0	0	0	0	0	0	0	0	1	1	0	0	0	1	1	0	1	0	0	0	0	0	0	0	0	1	0	0
Deletion Peak 15	7q36.1	chr7:151715976-152136074(probes 814391:814555)	chr7:151826269-152136074(probes 814439:814555)	chr7:151976411-151981957(probes 814498:814499)	0.037422	0.037422	0: t>-0.1; 1: -0.1>t> -1.3; 2: t< -1.3	0	0	0	1	0	0	1	0	0	0	0	0	0	0	0	0	0	0	0	0	0	0	1	0	0	1	0	1	0	0	0	0	0	1	0	0	0	0	0	0	0	0
Deletion Peak 16	8p23.2	chr8:2093182-6262191(probes 819968:822487)	chr8:2784419-4854274(probes 820099:821964)	chr8:1-6208034(probes 818806:822442)	1.4523e-08	1.4523e-08	0: t>-0.1; 1: -0.1>t> -1.3; 2: t< -1.3	0	1	0	0	0	1	1	1	0	1	0	1	0	1	1	1	0	0	1	1	1	0	0	1	1	1	1	0	1	1	1	1	0	0	0	0	1	1	0	0	1	1
Deletion Peak 17	8p11.21	chr8:20829425-75672656(probes 833470:864687)	chr8:42905999-47463861(probes 847269:847276)	chr8:42928658-42933371(probes 847273:847274)	0.13022	0.12865	0: t>-0.1; 1: -0.1>t> -1.3; 2: t< -1.3	0	1	0	0	0	0	0	1	0	1	1	0	0	0	0	0	0	0	0	1	1	0	0	1	1	1	0	0	1	0	0	0	0	0	0	0	1	1	1	0	0	0
Deletion Peak 18	8q24.3	chr8:128740969-146364022(probes 897158:907611)	chr8:140619567-144111281(probes 906295:907280)	chr8:140666200-140668476(probes 906336:906337)	0.18481	0.18544	0: t>-0.1; 1: -0.1>t> -1.3; 2: t< -1.3	0	0	0	0	0	0	0	0	0	0	0	0	0	0	1	0	0	0	0	0	0	0	0	1	0	0	0	0	0	0	0	0	0	0	0	0	0	1	1	0	0	0
Deletion Peak 19	9p23	chr9:1-17307568(probes 907612:919542)	chr9:8310705-10619051(probes 913306:915110)	chr9:9638506-9641663(probes 914209:914210)	0.14202	0.23428	0: t>-0.1; 1: -0.1>t> -1.3; 2: t< -1.3	1	0	0	0	0	0	0	1	0	0	1	1	0	0	0	0	1	0	1	1	0	0	0	1	1	1	1	0	0	1	0	0	0	0	1	0	0	1	1	0	1	1
Deletion Peak 20	9p21.3	chr9:21865498-22448737(probes 923219:923596)	chr9:21999616-22011391(probes 923287:923311)	chr9:21815149-22147739(probes 923194:923415)	0.00015146	0.00022101	0: t>-0.1; 1: -0.1>t> -1.3; 2: t< -1.3	1	1	0	0	0	1	0	1	1	0	1	1	0	0	0	0	1	0	1	1	0	1	0	1	1	1	1	0	0	1	0	1	0	0	1	0	0	1	1	0	0	0
Deletion Peak 21	9q34.3	chr9:139051478-139307342(probes 981434:981453)	chr9:139295283-139307342(probes 981450:981453)	chr9:139051873-141213431(probes 981435:981977)	0.0066186	0.0066186	0: t>-0.1; 1: -0.1>t> -1.3; 2: t< -1.3	1	1	1	0	0	0	0	0	0	0	0	0	0	1	1	0	0	0	1	1	0	1	0	1	1	0	0	1	1	1	0	0	0	1	1	0	1	1	0	0	1	0
Deletion Peak 22	10p13	chr10:15411579-15821169(probes 994502:994840)	chr10:15557407-15763758(probes 994620:994797)	chr10:15662009-15662762(probes 994709:994710)	0.0024862	0.0024008	0: t>-0.1; 1: -0.1>t> -1.3; 2: t< -1.3	0	0	0	0	0	0	1	0	0	0	0	0	0	0	0	0	0	0	0	0	0	0	1	1	0	0	0	0	1	0	0	0	0	0	1	0	0	0	1	0	0	0
Deletion Peak 23	10q23.31	chr10:89313008-90348818(probes 1038435:1039223)	chr10:89617402-89735596(probes 1038650:1038838)	chr10:89262988-90795906(probes 1038412:1039591)	0.00055472	0.00086214	0: t>-0.1; 1: -0.1>t> -1.3; 2: t< -1.3	1	0	0	0	0	1	1	0	0	0	1	0	0	1	1	0	0	0	0	0	0	1	1	0	0	1	1	1	1	0	1	0	0	0	0	0	0	0	1	0	0	1
Deletion Peak 24	10q26.3	chr10:124272974-135534747(probes 1062192:1068781)	chr10:134971904-135534747(probes 1068712:1068781)	chr10:134007190-135534747(probes 1068475:1068781)	0.028054	0.045033	0: t>-0.1; 1: -0.1>t> -1.3; 2: t< -1.3	0	1	0	0	0	1	1	0	0	0	1	0	0	1	1	1	0	0	0	0	0	0	1	0	0	0	1	1	1	0	1	0	0	0	0	0	0	0	1	1	0	0
Deletion Peak 25	11p15.5	chr11:1-15988821(probes 1068782:1079480)	chr11:1-516519(probes 1068782:1068798)	chr11:1-1073982(probes 1068782:1068978)	0.028054	0.028054	0: t>-0.1; 1: -0.1>t> -1.3; 2: t< -1.3	0	1	0	0	0	1	0	1	0	0	1	1	0	1	1	0	0	0	1	0	0	1	0	0	1	0	0	1	0	0	1	0	0	1	1	0	1	1	1	0	0	1
Deletion Peak 26	11q25	chr11:133400280-135006516(probes 1151640:1152140)	chr11:133707937-135006516(probes 1151870:1152140)	chr11:99283672-135006516(probes 1127439:1152140)	2.7397e-06	2.7397e-06	0: t>-0.1; 1: -0.1>t> -1.3; 2: t< -1.3	1	1	1	1	0	0	1	1	1	0	1	1	1	1	1	0	0	1	1	0	0	1	0	1	1	0	1	1	1	1	1	1	0	1	1	0	1	0	1	0	1	1
Deletion Peak 27	12p13.2	chr12:10874700-12921132(probes 1158126:1159479)	chr12:12507136-12621153(probes 1159202:1159273)	chr12:12589070-12589704(probes 1159238:1159239)	0.077042	0.078807	0: t>-0.1; 1: -0.1>t> -1.3; 2: t< -1.3	0	1	0	0	0	0	1	0	1	1	1	0	0	0	1	0	0	0	1	0	0	0	1	0	0	0	1	0	0	0	0	0	0	0	0	0	0	0	0	0	1	0
Deletion Peak 28	12q23.1	chr12:1-133851895(probes 1152141:1231729)	chr12:98985626-99043682(probes 1210524:1210547)	chr12:98794069-99119339(probes 1210408:1210590)	0.079216	0.23428	0: t>-0.1; 1: -0.1>t> -1.3; 2: t< -1.3	1	0	0	1	0	0	0	0	0	0	0	0	0	1	0	0	0	0	1	1	0	1	1	0	1	0	0	1	1	1	0	0	0	0	0	0	1	0	0	0	1	0
Deletion Peak 29	12q24.23	chr12:119964946-120106375(probes 1224218:1224313)	chr12:120027066-120086711(probes 1224271:1224307)	chr12:120051930-120054072(probes 1224290:1224291)	0.00015146	0.00030403	0: t>-0.1; 1: -0.1>t> -1.3; 2: t< -1.3	1	1	0	0	0	0	0	0	0	0	0	0	0	1	0	0	0	0	1	1	0	1	1	0	1	0	0	1	1	1	0	0	0	0	0	0	1	0	1	0	1	0
Deletion Peak 30	13q12.11	chr13:1-67812227(probes 1231730:1261740)	chr13:19995619-20115372(probes 1232109:1232122)	chr13:1-26816237(probes 1231730:1236504)	0.00058588	0.058128	0: t>-0.1; 1: -0.1>t> -1.3; 2: t< -1.3	0	0	1	0	0	1	1	0	0	0	0	0	0	0	1	1	0	1	1	0	0	0	1	0	1	1	1	1	1	1	0	1	0	1	1	1	1	1	0	1	1	0
Deletion Peak 31	13q14.2	chr13:48833767-48992809(probes 1251859:1252041)	chr13:48875753-49060837(probes 1251882:1252108)	chr13:31134713-63352364(probes 1239758:1259362)	3.5861e-10	4.0649e-08	0: t>-0.1; 1: -0.1>t> -1.3; 2: t< -1.3	1	0	1	1	0	1	1	0	0	0	0	1	0	0	1	1	0	1	1	0	0	1	1	0	1	1	1	1	0	1	0	0	0	1	1	1	1	0	0	1	1	0
Deletion Peak 32	14q24.1	chr14:68275375-71869482(probes 1321831:1324043)	chr14:69242847-69288484(probes 1322432:1322433)	chr14:68783275-71598322(probes 1322044:1323880)	0.0046898	0.0071743	0: t>-0.1; 1: -0.1>t> -1.3; 2: t< -1.3	0	1	0	1	0	1	1	1	0	0	1	1	0	1	1	1	0	1	1	0	0	1	0	0	1	1	1	1	1	0	0	1	0	1	1	0	1	0	0	1	0	1
Deletion Peak 33	14q32.12	chr14:81963255-107349540(probes 1330758:1346196)	chr14:92333612-92426183(probes 1337496:1337565)	chr14:92371836-92385086(probes 1337531:1337532)	0.10817	0.14938	0: t>-0.1; 1: -0.1>t> -1.3; 2: t< -1.3	0	0	0	0	0	0	1	1	0	0	1	1	0	1	1	1	0	1	1	0	0	1	0	1	1	1	1	1	1	0	0	0	0	1	1	0	0	0	0	1	0	1
Deletion Peak 34	15q11.2	chr15:1-48437339(probes 1346197:1360224)	chr15:25443774-25452711(probes 1347152:1347154)	chr15:1-44387885(probes 1346197:1357862)	0.0060777	0.0060777	0: t>-0.1; 1: -0.1>t> -1.3; 2: t< -1.3	0	1	0	1	0	1	1	1	0	0	1	0	0	1	0	1	0	0	1	0	0	1	0	1	1	0	1	1	1	0	0	1	0	1	1	0	0	0	1	1	0	1
Deletion Peak 35	17p12	chr17:11467196-12456081(probes 1447071:1447748)	chr17:11984233-11989166(probes 1447408:1447409)	chr17:11328429-12183998(probes 1446965:1447554)	0.0027151	0.0027576	0: t>-0.1; 1: -0.1>t> -1.3; 2: t< -1.3	1	1	1	1	0	1	1	1	0	1	1	0	0	0	1	0	1	1	0	1	1	1	1	1	1	1	1	1	1	1	1	0	0	0	1	1	1	1	1	1	1	1
Deletion Peak 36	17q11.1	chr17:13444682-57919715(probes 1448494:1467812)	chr17:25744160-25758691(probes 1451630:1451639)	chr17:25744160-25757878(probes 1451630:1451637)	0.13879	0.23428	0: t>-0.1; 1: -0.1>t> -1.3; 2: t< -1.3	0	1	0	1	0	1	0	0	0	0	0	0	0	0	1	0	0	1	0	1	1	1	1	0	1	1	1	1	1	1	0	0	0	0	1	1	1	0	1	0	1	1
Deletion Peak 37	17q11.2	chr17:27932013-28263967(probes 1452655:1452786)	chr17:27932013-28263967(probes 1452655:1452786)	chr17:28090316-28096497(probes 1452721:1452722)	0.011345	0.018372	0: t>-0.1; 1: -0.1>t> -1.3; 2: t< -1.3	0	1	0	1	0	1	0	0	0	0	0	0	0	0	1	0	0	1	0	1	1	1	1	0	1	1	0	1	1	1	0	0	0	1	1	1	0	1	0	0	0	1
Deletion Peak 38	18q12.2	chr18:34404628-34829593(probes 1499203:1499407)	chr18:34404653-34809469(probes 1499204:1499400)	chr18:34571738-34576085(probes 1499303:1499304)	0.0021169	0.0019865	0: t>-0.1; 1: -0.1>t> -1.3; 2: t< -1.3	0	1	0	1	0	1	0	0	0	0	1	0	0	0	1	1	0	0	0	0	0	0	0	0	1	0	1	0	0	1	1	1	0	0	0	1	1	1	0	0	0	0
Deletion Peak 39	19p13.3	chr19:547974-1943798(probes 1527021:1527306)	chr19:684195-827048(probes 1527039:1527057)	chr19:1-6819336(probes 1526966:1529011)	2.7397e-06	2.7397e-06	0: t>-0.1; 1: -0.1>t> -1.3; 2: t< -1.3	1	1	0	1	0	1	1	0	0	0	0	1	0	0	1	0	0	0	1	0	1	1	0	1	1	1	1	1	1	1	1	1	0	1	1	0	0	0	1	0	0	1
Deletion Peak 40	21q21.1	chr21:1-29387731(probes 1593737:1603504)	chr21:19287366-19640557(probes 1596220:1596504)	chr21:19080370-19509163(probes 1596104:1596405)	0.068593	0.068355	0: t>-0.1; 1: -0.1>t> -1.3; 2: t< -1.3	0	0	0	0	0	1	0	0	0	0	1	0	0	0	0	0	0	0	0	1	0	1	0	1	0	1	0	0	0	0	0	0	0	0	1	0	0	0	0	0	0	1
Deletion Peak 41	22q11.21	chr22:1-22114035(probes 1616268:1617143)	chr22:18246376-18250267(probes 1616845:1616846)	chr22:1-22101291(probes 1616268:1617131)	0.019061	0.028054	0: t>-0.1; 1: -0.1>t> -1.3; 2: t< -1.3	1	1	0	1	1	1	1	1	1	0	1	0	0	1	1	0	0	0	0	0	1	1	0	1	1	0	0	1	1	1	1	1	0	1	1	1	0	1	1	0	0	1
Deletion Peak 42	22q13.31	chr22:42610100-51304566(probes 1629897:1634855)	chr22:44460423-44568077(probes 1631012:1631116)	chr22:43846561-44888123(probes 1630548:1631406)	0.054397	0.0873	0: t>-0.1; 1: -0.1>t> -1.3; 2: t< -1.3	1	1	1	1	1	1	1	0	1	0	1	0	0	1	0	1	0	0	0	0	1	1	0	1	0	0	0	1	0	1	1	1	0	1	0	1	0	1	1	0	0	1
Amplification Peak 1 - CN values	1p31.3	chr1:64734380-64746594(probes 35999:36007)	chr1:64736957-64746450(probes 36000:36006)	chr1:64736957-64746952(probes 36000:36009)	0.067344	0.15695	Actual Copy Change Given	-0.021784	0.013915	-0.85162	0.17442	-0.0083005	0.91602	-0.31491	-0.11462	-0.0076101	0.0069435	0.54383	-0.029721	-0.46238	0.29565	0.67537	0.91082	-0.0018014	0.00041593	0	0	0.2523	0.25683	-0.0011796	-0.49767	0.5102	0.020763	0.052241	0.3164	0.40012	-0.59896	-0.26482	3.6569	-0.0034627	-0.32368	-0.65535	-0.21231	-0.0097688	-0.2856	-0.52497	0.48238	-0.0062324	-0.34274
Amplification Peak 2 - CN values	1p22.3	chr1:85979933-86006008(probes 50110:50120)	chr1:85980351-86003165(probes 50111:50119)	chr1:85979933-86008397(probes 50110:50123)	0.013456	0.061436	Actual Copy Change Given	-0.021784	0.013915	-0.062226	0.17442	-0.0083005	0.38138	-0.31491	-0.11462	0.0012481	0.0069435	0.41587	0.0056919	-0.46238	0.29565	0.65363	0.66886	-0.0018014	0.00041593	0.72603	0	0.2523	0.25683	-0.0011796	-0.49767	0.35545	0.020763	-0.29945	0.34808	0.40012	-0.59896	-0.26482	0.0080567	-0.0034627	0.63609	0.60919	-0.21231	0.2656	-0.2856	-0.52497	0.48238	-0.0062324	-0.36092
Amplification Peak 3 - CN values	1q21.3	chr1:149881399-150945606(probes 71937:72424)	chr1:150466926-150727393(probes 72193:72312)	chr1:120523956-187647147(probes 71935:96969)	6.4744e-13	6.9467e-13	Actual Copy Change Given	0.41412	0.12314	0.80208	1.1297	1.0105	1.5084	0.41769	-0.11462	0.61498	0.0069435	0.87767	-0.0040162	0.84613	3.6569	1.038	1.772	-0.0018014	0.00041593	1.5117	0.69746	0.49787	0.25683	-0.0011796	0.057226	1.5709	0.020763	0.080456	0.72089	2.2187	0.12388	0.49377	1.6128	0.55957	1.7803	0.43361	0.41647	0.83076	0.045522	0.054294	1.4786	0.80278	0.47341
Amplification Peak 4 - CN values	3p25.3	chr3:1-19463629(probes 281431:292937)	chr3:10040674-10130767(probes 286732:286760)	chr3:9536739-10382730(probes 286518:286971)	0.14179	0.14179	Actual Copy Change Given	-0.015741	0.33545	0.011958	0.34946	0.010285	-0.30334	-0.79892	-0.16666	-0.00027724	-0.0096806	0.0093098	0.62897	0.001803	-0.28907	0	0.008763	0.00094647	-0.0008316	-0.27866	-0.071071	-0.0024938	0.018943	0.096234	0.23086	0.1795	-0.0040162	-0.31471	0.72654	0.64249	-0.54209	0.20134	0.86433	-0.0012473	-0.79102	0.036229	0.016985	-0.17159	0.059937	0.16812	-0.0081775	-0.012713	0.079707
Amplification Peak 5 - CN values	3q26.32	chr3:177965452-177980276(probes 387032:387040)	chr3:177965917-177979569(probes 387033:387039)	chr3:177253500-179940289(probes 386593:388322)	0.0028835	0.0028835	Actual Copy Change Given	-0.028536	3.6569	0.014925	0.55271	0.010285	1.5385	0.058124	-0.1654	-0.00027724	-0.0096806	0.6753	0.015028	-0.0019399	0.33869	0.24332	-0.018457	0.016286	-0.0008316	-0.248	2.5694	-0.0024938	0.015727	0.09667	0.016845	0.46622	0.26169	-0.31272	0.76788	0.47238	-0.52041	0.76616	0.82118	-0.005207	0.07369	0.047552	0.020063	-0.071619	0.021884	0.15792	0.98388	0.42486	3.6569
Amplification Peak 6 - CN values	5p15.33	chr5:1-15332573(probes 511693:522791)	chr5:1288020-1325766(probes 511891:511905)	chr5:1288020-1894278(probes 511891:511966)	0.04437	0.04437	Actual Copy Change Given	0.41026	0.67415	-0.0049556	-0.25766	0.010703	3.3759	0.089749	0.13686	0	0.0003461	1.229	0.023426	0	0.013136	-0.47423	1.0979	0.010982	0.024689	0.60539	0.1661	0.50648	-0.11639	0.28796	0.44833	1.5313	0.081899	0.68233	1.9006	-0.38873	0.72206	0.38103	2.6232	-0.0042929	0.40211	0.067661	0.0058309	-0.0094181	0.042732	0.29938	0.094911	0.4484	-0.058327
Amplification Peak 7 - CN values	8p11.23	chr8:37181852-37476225(probes 843997:844178)	chr8:37182130-37209039(probes 843998:844008)	chr8:33338983-47465442(probes 842023:847278)	3.7811e-14	1.1727e-13	Actual Copy Change Given	0.44342	-0.31576	0.0055529	0.42474	0.0020805	0.25074	0.71477	-0.31448	0.015184	-0.41135	-0.33191	-0.0056757	0.0029133	-0.45533	0.98531	-0.87464	-0.0014344	0.0013232	-0.38078	-0.42844	-0.16688	-0.40705	0.3647	1.0274	-0.60516	-0.30921	-0.7063	0.28799	-0.39642	-0.51568	0.069501	2.4757	0.13865	0.070673	3.6569	-0.0041546	-0.79529	-0.59643	3.6569	0.82436	0.91622	-0.76817
Amplification Peak 8 - CN values	8p11.21	chr8:38835892-42773008(probes 844821:847217)	chr8:41326600-41337057(probes 846348:846353)	chr8:33338983-47465442(probes 842023:847278)	2.6312e-07	0.22181	Actual Copy Change Given	0.44342	-0.31576	0.0055529	0.42474	0.0020805	0.25074	0.71477	-0.31448	0.015184	-0.41135	-0.32403	-0.0056757	0.0029133	-0.45533	1.0069	3.6569	-0.0014344	0.0013232	3.6569	-0.42844	-0.16688	0.44748	0.3647	1.8384	-0.17208	-0.30921	0.0034687	0.28799	-0.39642	-0.48565	0.069501	2.7727	0.13865	-0.0043111	1.2653	-0.0041546	-0.46824	-0.59643	-0.50459	0.82436	0.86481	-0.76817
Amplification Peak 9 - CN values	8q24.21	chr8:128643232-128792795(probes 897058:897181)	chr8:128724666-128758520(probes 897147:897161)	chr8:100635916-146364022(probes 879259:907611)	3.7811e-14	3.7811e-14	Actual Copy Change Given	1.0527	0.65314	0.83549	1.3402	0.0020805	2.8242	2.9803	0.43124	0.0065262	1.7092	1.191	1.1675	0.0029133	1.8047	1.2367	2.4819	-0.013127	0.00097064	2.2829	1.1571	-0.0016629	1.2328	0.34027	0.48389	2.5548	0.46485	1.0544	0.28799	0.7827	0.18601	0.069501	3.4336	0.13865	0.68831	0.40659	-0.0041546	0.3976	-0.2435	3.6569	0.52501	2.78	0.48801
Amplification Peak 10 - CN values	9p23	chr9:1-15900267(probes 907612:918263)	chr9:13635018-13670364(probes 916411:916425)	chr9:13591318-13705583(probes 916367:916457)	0.1506	0.1506	Actual Copy Change Given	-0.53074	0.77195	-0.010319	0.50711	-0.0051227	3.6569	0.039677	-0.50329	0.010285	-0.013061	-0.49475	-0.63073	-0.0033243	0.41078	1.1662	0.047161	-0.66664	-0.0027707	-0.29645	-0.17069	-0.0055312	-0.015329	0.056085	-0.52205	-0.19287	-0.26336	-0.64631	0.52832	0.7283	-0.33272	0.12032	1.7071	-0.0019083	1.2852	-0.66337	0.022725	0.33819	-0.60777	-0.52569	3.2285	-0.48817	0.010982
Amplification Peak 11 - CN values	10p14	chr10:1-12992696(probes 981978:992372)	chr10:7098255-7116447(probes 987706:987727)	chr10:7092950-7141996(probes 987697:987768)	0.059765	0.059765	Actual Copy Change Given	0.45683	0.27237	0.024268	1.2121	-0.0078979	0.24093	-0.26789	0.16459	0.018523	-0.0083005	0.48096	-0.0099565	0.0012481	1.251	0.62813	0.016337	-0.0087146	-0.0048461	0.14989	0.072827	0.0075	0.56756	-0.47247	-0.48386	1.2461	0.7372	-0.6945	1.1405	-0.38716	0.51821	1.9621	1.6749	0.04741	0.31113	-0.27368	0.0093098	-0.0058186	-0.0033243	-0.35037	0.99403	0.5937	0.0086135
Amplification Peak 12 - CN values	10q21.2	chr10:61847903-64156772(probes 1020892:1022442)	chr10:62526455-62570820(probes 1021403:1021434)	chr10:62406978-62572669(probes 1021315:1021437)	0.10717	0.10717	Actual Copy Change Given	0.46229	-0.086145	0.024268	0.32467	0	-0.21937	-0.70205	0.14874	0.023987	-0.0096806	-0.10802	-0.0099565	0.0012481	-0.47607	-0.45036	0.016337	-0.0087146	-0.0048461	0.081322	0.072827	0.0075	0.083487	-0.47247	0.028622	0.53538	0.1625	0.47306	0.2755	-0.37493	0.0011093	-0.14259	1.6876	0.04741	0	0.08433	0.0066653	0.02636	0.021661	-0.35037	1.5771	0.81162	1.9055
Amplification Peak 13 - CN values	11p13	chr11:34545615-34857324(probes 1092637:1092767)	chr11:34639285-34803229(probes 1092726:1092729)	chr11:34496545-34877760(probes 1092579:1092792)	0.02541	0.02541	Actual Copy Change Given	-0.043737	0.27332	0.00458	0.12613	-0.0056757	1.9523	0.069996	0.35804	0.0079175	-0.0020784	-0.086518	-0.0038779	0.013213	-0.23985	0.18561	0.03697	-0.0055375	-0.056308	-0.28346	-0.0123	-0.050235	-0.39375	0.046275	0.027216	0.28564	2.2099	-0.021373	0.32685	1.0975	0.055515	-0.45588	0.83569	0.0030522	3.6569	0.049966	0.0072217	-0.4303	-0.60854	-0.52558	-0.028233	-0.053071	-0.1025
Amplification Peak 14 - CN values	11q13.3	chr11:69328765-69597786(probes 1108322:1108500)	chr11:69490739-69504276(probes 1108442:1108445)	chr11:68266786-71361034(probes 1107738:1109540)	4.8579e-14	4.8579e-14	Actual Copy Change Given	0.88706	0.611	0.00458	-0.33499	-0.0056757	-0.31213	1.0723	2.6235	2.8963	0.00027728	-0.17297	-0.0038779	3.6569	-0.23985	0.18561	0.03697	-0.020824	0.0030522	-0.28346	-0.0123	-0.050235	0.15562	0.046275	0.027216	-0.2583	0.36904	-0.038986	-0.13318	0.33853	-0.040888	0.02902	3.5171	0.0030522	-0.022556	3.3893	0.0072217	0.25791	0.04344	3.6569	-0.0095577	3.6569	0.39645
Amplification Peak 15 - CN values	12p13.2	chr12:12035283-12205273(probes 1158900:1159016)	chr12:12048613-12125969(probes 1158923:1158963)	chr12:11703865-12286959(probes 1158521:1159087)	0.0023373	0.0023373	Actual Copy Change Given	2.8973	-0.35715	-0.0022168	0.42726	0.0040243	-0.95312	-0.7607	0.0020011	-0.73342	-0.16491	-0.46932	-0.00013093	0.00083195	0.27805	-1.0678	0.0053091	-0.0015243	0.11125	-0.263	-0.039529	-0.0041692	0.48045	-0.46929	0.07484	0.21238	-0.060436	-0.68287	3.0245	0.39263	0.21934	0.14352	1.6902	-0.0051227	0.058652	0.094346	0.0088605	0.26968	0.054945	0.3173	0.48473	-0.48911	0.17679
Amplification Peak 16 - CN values	12q15	chr12:69183279-70849248(probes 1191455:1192581)	chr12:69525730-69760860(probes 1191707:1191855)	chr12:68946029-73872170(probes 1191335:1194403)	0.00048472	0.00048472	Actual Copy Change Given	3.6569	-0.48727	1.5905	0.37054	0.0040243	0.35904	0.071721	-0.0074787	0.0114	0.004719	0.52836	1.9556	0.00083195	-0.2614	0.093966	0.0053091	0.0054337	0.11125	-0.27553	-0.039529	-0.00041585	0.20289	-0.46929	0.015073	-0.22613	-0.060436	0.13165	-0.14711	-0.34836	3.6569	0.14352	-0.017116	-0.0062515	0.062372	0.094346	0.010146	0.22641	0.054945	0.2835	-0.047139	3.6569	0.17679
Amplification Peak 17 - CN values	13q34	chr13:97953403-115169878(probes 1281199:1293036)	chr13:114188367-114847012(probes 1292817:1292968)	chr13:113759023-114889966(probes 1292596:1292977)	0.057884	0.057884	Actual Copy Change Given	0.28929	-0.4949	-0.018216	-0.23346	0.010006	0.31306	-0.80747	0.15799	-0.011335	-0.012162	-0.17069	-0.67039	0.0029133	1.1139	0.18508	-0.032144	0.0093098	-0.12147	-0.27616	-0.031632	-0.0048461	0.62079	-0.22576	-0.50877	0.19026	-0.055364	-0.34159	0.49335	-0.05752	-0.51947	0.0052516	-0.020303	-0.0059686	-0.48239	-0.63074	-0.19575	0.17934	0.036512	0.053867	-0.58521	-0.51599	-0.081339
Amplification Peak 18 - CN values	14q12	chr14:25564087-27019243(probes 1295498:1296501)	chr14:26804398-26825470(probes 1296380:1296385)	chr14:25559791-27023153(probes 1295494:1296503)	0.0066055	0.0066055	Actual Copy Change Given	0.048262	0.23179	0.0094006	-0.095875	-0.0015243	0.36133	0.88212	3.2956	0.0063871	0.0038854	-0.042788	0.058081	0.0044411	-0.29745	-0.14857	-0.89156	-0.0033243	-0.070135	-0.28964	0.013074	-0.0029091	-0.38602	0.25371	1.8177	-0.18836	-0.30475	-0.31061	-0.24357	-0.37132	0.057226	0.31656	0.0037465	-0.0033494	-0.37685	-0.64085	0.0079175	-0.034508	0.020903	0.026517	3.6569	3.6569	0.4375
Amplification Peak 19 - CN values	15q26.3	chr15:98055010-99822301(probes 1392215:1393545)	chr15:99464455-99477910(probes 1393284:1393292)	chr15:98057433-99808789(probes 1392216:1393538)	0.017029	0.017029	Actual Copy Change Given	-0.063166	0.11213	0.013772	-0.10523	-0.011735	0.26028	0.10192	-0.33677	0.035806	0.015587	3.6569	-0.63292	0.00069327	0.42738	0.32421	-0.84153	-0.021784	0.012795	-0.28061	0.10351	0	-0.25079	-0.0008316	-0.48776	-0.2716	-0.18509	-0.31949	-0.20967	1.1637	-0.55427	-0.1324	-0.0092666	-0.0030475	-0.7926	0	-0.0056757	-0.12097	0.0072217	0.32502	-0.50754	-0.0024938	3.6569
Amplification Peak 20 - CN values	17q12	chr17:37750120-38011853(probes 1457082:1457230)	chr17:37751021-37825638(probes 1457083:1457101)	chr17:37114546-39349049(probes 1456807:1457914)	1.2952e-11	7.5795e-09	Actual Copy Change Given	0.74784	-0.49287	-0.0023553	-0.27101	-0.020001	-0.30298	0.14895	-0.0027832	0.044715	-0.29508	-0.5037	0.61317	-0.0069195	-0.0047079	-0.45218	0.12844	1.592	-0.0047079	0.10643	-0.16548	3.6569	-0.23995	-0.21268	-0.48081	1.1773	-0.17487	3.6569	-0.16513	-0.25021	3.6569	-0.58708	-0.049019	-0.0030475	-0.4055	-0.28192	-0.22231	3.6569	-0.63689	-0.23882	0.034521	0.0351	0.41279
Amplification Peak 21 - CN values	17q23.1	chr17:57881079-58497137(probes 1467804:1468069)	chr17:57922443-57943518(probes 1467816:1467825)	chr17:57049659-81195210(probes 1467463:1480441)	4.2818e-06	0.0057848	Actual Copy Change Given	0.42284	-0.49287	1.5615	-0.27101	-0.020001	-0.28834	1.0101	0.47219	0.044715	0.387	3.6569	0.61317	-0.0069195	-0.0047079	0.5144	0.12844	0.58901	-0.0047079	0.10643	-0.16548	3.6569	-0.23995	-0.21268	0.49614	-0.21849	-0.17487	0.24653	0.3055	-0.21131	3.6569	3.6569	0.71773	-0.0030475	-0.38078	-0.28192	-0.22231	-0.43302	0.029888	-0.23882	0.034521	0.028035	0.41279
Amplification Peak 22 - CN values	17q25.1	chr17:60324875-81195210(probes 1469012:1480441)	chr17:73849023-73878628(probes 1476954:1476954)	chr17:57049659-81195210(probes 1467463:1480441)	0.00018199	0.073099	Actual Copy Change Given	0.040185	1.1879	1.5239	0.18469	-0.020001	-0.25842	0.19608	0.47219	0.044715	-0.31739	0.70964	0.61317	-0.0069195	-0.0047079	0.6556	0.12844	0.58406	-0.0047079	0.097315	-0.16548	0.56223	-0.23995	-0.21268	1.1031	2.191	0.68143	1.704	-0.15095	-0.21131	1.0868	-0.61145	1.6462	-0.0030475	0.98452	-0.28192	-0.22231	-0.43128	0.029888	1.4047	0.034521	0.034254	0.41279
Amplification Peak 23 - CN values	19p13.12	chr19:15263939-15293798(probes 1532923:1532954)	chr19:15265463-15290411(probes 1532924:1532947)	chr19:15265463-15293823(probes 1532924:1532956)	0.067344	0.067344	Actual Copy Change Given	-0.44091	1.399	-0.022195	-0.29162	-0.028081	0.083198	-0.71191	0.13656	0.044432	0.024969	-0.035857	-0.060748	-0.0051227	0.0068044	0.12894	0.13262	-0.071338	0.004719	-0.27057	0.048972	-0.2281	0.16895	0.030029	0.0034687	-0.37617	0.062223	1.2016	-0.17906	0.56294	-0.59779	-0.50755	0.63847	0.0029133	0.43378	-0.42735	0.0087528	0.16278	-0.037218	0.19534	0.0074854	-0.071212	0.27789
Amplification Peak 24 - CN values	19q12	chr19:29757960-30511416(probes 1538045:1538636)	chr19:30131455-30211392(probes 1538366:1538401)	chr19:29282210-32038489(probes 1537630:1539756)	9.0139e-06	9.0139e-06	Actual Copy Change Given	0.41051	0.5266	-0.022195	3.6569	-0.028081	0.083198	0.09904	0.13656	0.044432	0.024969	-0.035857	-0.060748	-0.0051227	0.353	-0.44659	0.13262	-0.071338	0.004719	0.45275	3.6569	0.004719	0.21837	0.030029	0.0034687	1.4579	0.062223	-0.26485	1.0476	1.4646	-0.068797	0.4417	-0.096044	0.0029133	-0.0030475	-0.42735	0.0087528	0.16278	-0.037218	0.93049	0.0074854	1.285	-0.23312
Amplification Peak 25 - CN values	20q13.2	chr20:50682616-50705002(probes 1585258:1585270)	chr20:50683911-50699042(probes 1585259:1585269)	chr20:49525701-56114494(probes 1584394:1589493)	8.8782e-05	8.8782e-05	Actual Copy Change Given	2.7912	-0.47131	0.77695	0.53965	-0.020412	1.3771	0.1378	0.27583	0.054091	0.0077783	0.38105	1.1351	0.43176	0.44935	0.13574	-0.81956	-0.049247	0.094637	0.48647	0.69877	0.0022193	0.073115	0.23318	0.072253	0.63061	0.19923	1.444	0.78038	0.80286	0.93366	3.6569	1.6035	0.0041632	0.018243	0.64873	-0.0022168	0.43968	0.7057	0.65414	0.080441	0.43328	3.2876
Amplification Peak 26 - CN values	21q22.3	chr21:46120676-48129895(probes 1615647:1616267)	chr21:47323523-47598180(probes 1616125:1616217)	chr21:47274440-47609222(probes 1616079:1616220)	0.17309	0.17309	Actual Copy Change Given	0.4402	0.36035	0.011818	0.25528	0.00083195	-0.31529	0.088301	0.5969	0.059937	0.0080567	-0.53936	-0.015741	-0.0033243	0.037782	-0.056526	1.0484	-0.013953	0.1065	0.48458	-0.22194	0.00069327	0.27837	0.035947	0.041741	1.1698	-0.1246	-0.0022108	-0.63712	0.33027	0.54983	-0.028514	0.0064156	-0.0011087	-0.13471	-0.10026	0.0075	-0.035462	0.022444	0.074326	1.1499	0.78753	-0.36204
Deletion Peak 1 - CN values	1p36.21	chr1:7829287-24971068(probes 3065:12528)	chr1:12834254-13733411(probes 5735:5736)	chr1:1-30393901(probes 1:15053)	6.5276e-06	3.3953e-05	Actual Copy Change Given	-0.021784	-0.36352	-0.85162	0.12204	-0.0083005	0.28026	-0.31491	-0.037638	-0.60049	0.0069435	-0.18886	-0.029721	-0.46238	-0.54108	-0.045346	0.16314	-0.053703	0.00041593	0	0	-0.24946	-0.16561	-0.053341	-0.47131	-0.55857	-0.04997	-0.68433	0.25978	-0.79909	-0.65566	-0.62533	-0.88426	-0.0034627	-0.36344	-0.30815	-0.21231	-0.046867	-0.2856	-0.52497	-0.47015	-0.015604	-0.31365
Deletion Peak 2 - CN values	1p13.2	chr1:82265906-149920615(probes 47605:71943)	chr1:115823709-115882515(probes 68833:68886)	chr1:115293788-120062558(probes 68450:71569)	0.025647	0.056452	Actual Copy Change Given	-0.021784	0.12314	-0.86319	0.17442	-0.0083005	0.38039	0.41769	-0.11462	0.0012481	0.0069435	-0.028081	-0.5434	-0.00027724	0.18329	0.074606	-0.8619	-0.0018014	0.00041593	0.011958	0	0.49787	0.25683	-0.0011796	0.057226	0.36313	0.020763	-0.25237	-0.17856	0.40211	-0.59896	-0.22787	0.0041632	-0.0034627	-1.2929	0.43361	-0.21231	0.2656	-0.2856	-0.52497	0.48238	-0.0062324	-0.36092
Deletion Peak 3 - CN values	2q11.2	chr2:58746164-110262876(probes 176325:202773)	chr2:98698632-98931728(probes 195395:195575)	chr2:98846963-98853827(probes 195486:195487)	0.036776	0.14938	Actual Copy Change Given	-0.12329	0.04812	-0.016979	0.33064	-0.0031859	2.293	0.036869	-0.080467	-0.0062286	0.0058309	0.050392	-0.0040434	-0.00055444	-0.47596	0.063134	-0.021202	-0.0040682	0	0.087463	0.054736	0.23566	-0.40041	-0.20808	0.020763	0.43885	0.10147	0.057368	-0.0034895	0.40394	0.041458	0.018919	0.75586	0.0024969	0.063795	-0.64311	0	0.22236	-0.51321	-0.0093454	0.0053987	1.6662	-0.32217
Deletion Peak 4 - CN values	2q37.1	chr2:234925522-235402520(probes 276616:277019)	chr2:234955732-234986434(probes 276666:276691)	chr2:220446140-243199373(probes 267395:281430)	1.0072e-05	2.4125e-05	Actual Copy Change Given	-0.057654	0.054328	-0.0049844	0.033448	-0.0031859	-0.44298	0.086229	-0.17766	-0.0062286	-0.0017582	0.087969	-0.011749	-0.00055444	-0.57364	-0.22903	-0.036096	0.0084743	-0.00053982	0.087463	0.054736	-0.26035	0.19056	-0.21973	-0.059404	-0.044911	0.027844	0.057368	0	-0.38973	0.034226	-0.42606	-0.066182	0.0024969	-0.012162	-0.6565	-0.0044312	-0.022346	-0.26588	-0.01008	-0.032056	0.0046504	-0.30815
Deletion Peak 5 - CN values	3p24.2	chr3:1-58161773(probes 281431:316478)	chr3:25465932-25645262(probes 296815:297103)	chr3:25561810-25562427(probes 296960:296961)	0.11882	0.16781	Actual Copy Change Given	-0.015741	-0.47607	0.011958	0.37138	0.010285	-0.26955	-0.79892	-0.16666	-0.00027724	-0.0096806	-0.064508	0.62897	0.001803	-0.28907	0	0.008763	0.00094647	-0.0008316	-0.27866	-0.071071	-0.0024938	0.018943	0.093332	-0.044144	-0.20249	-0.0040162	-0.31789	0.76021	-0.3471	-0.5292	0.20134	1.7813	-0.005207	-0.79102	0.036229	0.016985	-0.17159	0.048972	0.14272	-0.045009	-0.014778	0.079707
Deletion Peak 6 - CN values	3p14.3	chr3:45062161-74571402(probes 309231:329345)	chr3:57093685-57119299(probes 315937:315944)	chr3:45359356-73482475(probes 309466:328474)	0.0020945	0.005147	Actual Copy Change Given	-0.015741	-0.46163	0.011958	-1.1921	0.010285	-0.26955	-0.7764	-0.16666	-0.00027724	-0.0096806	-0.064508	-0.61566	-0.0019399	-0.24363	0	0.078474	0.0029133	-0.0008316	-0.27866	-0.071071	-0.0024938	0.024408	0.10074	-0.48743	-0.21194	0.04519	-0.31457	0.25024	-0.3471	-0.53386	-0.63672	0.0084743	-0.005207	-0.79102	0.036229	0.016985	-0.17159	0.056798	0.25487	-0.045009	-0.48386	0.079707
Deletion Peak 7 - CN values	4p15.31	chr4:20727465-21845560(probes 411253:412129)	chr4:20727465-21549275(probes 411253:411898)	chr4:21176643-21176723(probes 411576:411577)	0.0016067	0.0016246	Actual Copy Change Given	0.40427	-0.72712	-0.88442	-0.18428	0.012934	-0.18121	0.073876	-0.1674	-0.017842	-0.017803	-0.39196	0.022164	0.0044411	-0.52471	-0.44411	-0.01612	0.01419	0.0034687	-0.0012473	-0.083598	0.0048579	0.22022	-0.46174	-0.49871	-0.30522	-0.20602	-0.27989	-0.64098	0.41162	0.097298	-0.62104	-0.84131	-0.0016629	-0.80534	0.072684	-0.19149	0.191	-0.58941	-0.0054781	-0.040465	0.0080567	-0.031778
Deletion Peak 8 - CN values	4q24	chr4:106611153-106821577(probes 461801:461887)	chr4:106616020-106770570(probes 461802:461870)	chr4:106703534-106722576(probes 461835:461843)	0.0070315	0.010471	Actual Copy Change Given	0.38982	0.29231	0.022725	-0.02202	0.012934	-0.17436	0.032182	-0.14838	-0.017842	-0.017803	-0.3885	0.022164	0.0075	-0.0053992	-0.43003	-0.081572	0.01419	0.0034687	-0.0012473	-0.083598	0.0048579	-0.34546	-0.46174	-0.50774	-0.23696	-0.20602	0.03637	-0.6148	-0.38033	-0.49068	-0.62104	-0.0038779	-0.0038779	-0.79853	0.077286	-0.19149	0.13454	-0.25721	-0.0054781	-0.1277	-0.09142	-0.0047887
Deletion Peak 9 - CN values	4q35.2	chr4:187421330-191154276(probes 510789:511692)	chr4:188221828-188428739(probes 511372:511494)	chr4:172958219-191154276(probes 501774:511692)	0.00012754	0.00015146	Actual Copy Change Given	0.38982	-0.93327	0.81435	-0.051413	0.011539	-0.92585	0.051714	-0.16104	-0.017842	-0.017803	0.14529	-0.03419	0.0075	-0.51342	-0.43003	-0.88779	0.01419	0.0034687	-0.029312	-0.023862	0.26388	0.095653	-0.46174	-0.51928	0.19132	-0.25998	0.036994	-0.61844	-0.43076	-0.55176	-0.63312	-0.84795	-0.0071958	-0.81429	-0.061689	-0.19149	0.73509	-0.25721	-0.0054781	0.50409	-0.010784	-0.42691
Deletion Peak 10 - CN values	5q12.1	chr5:44806004-98111311(probes 539944:568422)	chr5:59780948-59787985(probes 546748:546749)	chr5:51924478-82336707(probes 541208:559758)	0.0056914	0.010471	Actual Copy Change Given	0.41026	-0.49642	0	-0.30177	0.010703	-0.88974	0	-0.32485	0	0.0003461	0.037359	-0.61499	0	-0.76817	-0.44788	0.50069	0.010982	0.0026977	-0.30633	-0.23812	-0.011335	-0.41223	0.33124	-0.51208	-0.49413	-0.29307	-0.33687	-0.63776	-0.38873	-0.37752	-0.32439	-0.81942	-0.0042929	-1.2018	0.079591	0.0058309	-0.0094181	0.053664	0.28761	-0.6013	-0.018765	0.018103
Deletion Peak 11 - CN values	5q35.1	chr5:149823192-180915260(probes 601132:621538)	chr5:170205179-170243432(probes 615380:615405)	chr5:169694254-172428549(probes 614953:616841)	0.025166	0.068355	Actual Copy Change Given	0.41496	0.0034926	0	-0.33407	0.0028797	0.57273	0	0.16174	0	0.0019418	-0.08612	-0.67619	0	0.22299	-0.231	0.5235	0.51961	0.010146	-0.30633	-0.19087	-0.011335	0	0.33124	0.020903	-0.20423	-0.30263	0.2839	-0.15031	-0.019589	-1.0058	0.30439	-0.84147	-2.2947e-05	-0.8186	0.06494	0.012237	0.61007	0.036979	-0.30728	-0.56953	0.43895	0.016006
Deletion Peak 12 - CN values	6p25.3	chr6:1-4710714(probes 621539:624560)	chr6:1-1015749(probes 621539:621539)	chr6:1-3915790(probes 621539:623864)	0.0091862	0.0095384	Actual Copy Change Given	-0.13445	0.60413	0.0026357	0.24657	-0.68624	-0.55677	-0.34075	0.20105	-0.0036555	0	-0.27093	-0.35658	-0.037841	-0.26179	-0.41763	-0.029824	0.64565	-0.10618	0.51438	0.23923	-0.0016629	0.40444	0.098483	0.062223	0.41898	0.30011	-0.31704	0.68716	-0.89835	0.21514	0.10947	0.031155	-0.0072441	1.1661	-0.28928	-0.21315	0.33074	-0.63258	0.33034	1.1663	0	0.034818
Deletion Peak 13 - CN values	6q27	chr6:167548608-169617013(probes 725279:725995)	chr6:167558740-168270237(probes 725287:725288)	chr6:137745087-171115067(probes 704972:726807)	0.00015543	0.00015971	Actual Copy Change Given	0.2771	0.12152	-0.89161	0.51338	-0.68624	1.4694	-0.34695	0.20105	-0.0033243	0	-0.6008	-0.66744	0	0.024969	0.54689	0.0012822	-0.69303	-0.11926	0.25012	0.23923	-0.0038779	-0.015054	0.10643	0	-0.23569	-0.020346	0.35218	0.30627	0.41111	0.039559	0.092205	-0.032996	-0.010094	-0.8235	-1.0754	-0.22736	-0.29084	-0.30515	0.33034	0.85698	0.42688	0.019363
Deletion Peak 14 - CN values	7p14.3	chr7:34696546-34968841(probes 749645:749797)	chr7:34697389-34918514(probes 749646:749778)	chr7:34797698-34805327(probes 749713:749714)	0.019061	0.018372	Actual Copy Change Given	0.42284	-0.50194	-0.015329	-0.11392	0.011261	-0.27117	-0.3537	0.14807	0.0077783	-0.0060904	0.24669	-0.62217	-0.0030475	0.20777	0.10619	0.0012822	5.5679e-05	0.13865	0.085799	-0.053881	0.25142	-0.083598	-0.47353	-0.51424	0.70551	0.0467	0.042166	-0.14389	-0.38783	0.55539	-0.6806	-0.017821	0.049966	0.047978	0.073833	0.0077783	1.0067	0.045424	0.34103	-0.57862	-0.029584	0.022164
Deletion Peak 15 - CN values	7q36.1	chr7:151715976-152136074(probes 814391:814555)	chr7:151826269-152136074(probes 814439:814555)	chr7:151976411-151981957(probes 814498:814499)	0.037422	0.037422	Actual Copy Change Given	-0.050641	-0.006505	-0.0023553	-0.11061	0.011261	0.99823	-0.34041	0.10248	0.0077783	-0.0060904	0.70867	0.003191	-0.0030475	0.21008	0.09556	-0.017083	0.0040243	0.021912	0.11653	-0.053881	0.25699	0.53186	-0.80319	0.028341	0.67882	-0.32263	0.11321	-0.10975	0.46888	0.55539	-0.038057	2.0047	0.049966	-0.35305	0.073833	0.0077783	0.26497	0.060651	0.34737	0.48473	-0.014916	0.034818
Deletion Peak 16 - CN values	8p23.2	chr8:2093182-6262191(probes 819968:822487)	chr8:2784419-4854274(probes 820099:821964)	chr8:1-6208034(probes 818806:822442)	1.4523e-08	1.4523e-08	Actual Copy Change Given	0.44342	-0.93868	0.0055529	0.27936	0.0020805	-1.2929	-0.82206	-0.31448	0.039337	-0.41135	-0.0041546	-0.66735	0.0029133	-0.45533	-0.33071	-1.2929	-0.010127	0.036512	-1.2048	-0.48864	-0.26901	0.030732	0.34318	-0.50422	-0.67954	-0.64499	-0.75409	0.20775	-0.36859	-0.53865	-0.63634	-0.84243	0.13865	0.074408	0.073536	-0.0041546	-0.48398	-0.59643	0.074183	0.57896	-0.99444	-1.2599
Deletion Peak 17 - CN values	8p11.21	chr8:20829425-75672656(probes 833470:864687)	chr8:42905999-47463861(probes 847269:847276)	chr8:42928658-42933371(probes 847273:847274)	0.13022	0.12865	Actual Copy Change Given	0.44342	-0.31576	0.0055529	0.42474	0.0020805	0.96898	0.50521	-0.31448	0.015184	-0.41135	-0.32403	-0.0056757	0.0029133	3.6092	1.0069	2.4359	-0.0014344	0.0013232	2.3814	-0.42844	-0.16688	0.21392	0.3647	-0.52338	-0.17208	-0.30921	0.068378	0.28799	-0.39642	-0.04428	0.069501	3.6569	0.13865	-0.0043111	1.6922	-0.0041546	-0.47872	-0.59643	-0.51913	0.82436	0.86481	0.076998
Deletion Peak 18 - CN values	8q24.3	chr8:128740969-146364022(probes 897158:907611)	chr8:140619567-144111281(probes 906295:907280)	chr8:140666200-140668476(probes 906336:906337)	0.18481	0.18544	Actual Copy Change Given	1.0527	1.229	1.5615	0.67424	0.0020805	0.84061	2.9803	0.52992	0.0065262	1.7409	1.191	1.1675	0.0029133	1.4693	-0.44303	2.4819	-0.013127	0.00097064	2.2829	1.1043	-0.0016629	1.2114	0.34027	-0.23924	0.66106	0.46485	1.0544	0.26809	0.76689	1.7314	0.069501	3.4336	0.13865	0.68831	0.38454	-0.0041546	0.97562	-0.2435	-1.137	0.52501	2.78	0.48801
Deletion Peak 19 - CN values	9p23	chr9:1-17307568(probes 907612:919542)	chr9:8310705-10619051(probes 913306:915110)	chr9:9638506-9641663(probes 914209:914210)	0.14202	0.23428	Actual Copy Change Given	-0.53074	0.77195	-0.010319	0.50711	-0.0051227	0.30873	0.039677	-0.50091	0.010285	-0.013061	-0.49475	-0.63073	-0.0033243	0.37693	1.1662	0.047161	-0.66664	-0.0027707	-0.29645	-0.17069	-0.0055312	-0.015329	0.056085	-0.52205	-0.19849	-0.26336	-0.65963	0.52832	0.69877	-0.33272	0.12032	0.85008	-0.0019083	1.2852	-0.66337	0.022725	0.33819	-0.60777	-0.52569	3.2285	-0.48817	-0.47438
Deletion Peak 20 - CN values	9p21.3	chr9:21865498-22448737(probes 923219:923596)	chr9:21999616-22011391(probes 923287:923311)	chr9:21815149-22147739(probes 923194:923415)	0.00015146	0.00022101	Actual Copy Change Given	-0.51177	-0.46536	-0.010319	0.50711	-0.0051227	-0.23447	0.039677	-0.50329	-0.32774	-0.013061	-0.49475	-0.62779	-0.0033243	0.41078	-0.079692	0.047161	-0.65715	-0.0027707	-0.29645	-0.17069	-0.0055312	-0.46419	0.056085	-0.52205	-0.18169	-0.30334	-0.64631	0.52832	-0.079077	-0.33272	0.12032	-1.2929	-0.0019083	1.2852	-0.66337	0.022725	0.33819	-1.2256	-0.52569	3.2285	-0.016429	0.010982
Deletion Peak 21 - CN values	9q34.3	chr9:139051478-139307342(probes 981434:981453)	chr9:139295283-139307342(probes 981450:981453)	chr9:139051873-141213431(probes 981435:981977)	0.0066186	0.0066186	Actual Copy Change Given	-0.49955	-0.52721	-0.87143	-0.079306	-0.0051227	0.18138	0.17397	0.15784	0.022164	-0.00097017	0.36493	-0.017529	-0.0033243	-0.45511	-0.45572	0.047161	0.60575	-0.0027707	-0.29645	-0.17069	0	-0.26733	0.030494	-0.48176	-0.23728	0	0.34697	-0.23914	-0.13871	-0.33272	-0.029061	0.65756	0.0029133	-0.13523	-0.76775	0.012655	-0.16429	-0.67205	0.30624	-0.061166	-0.5163	0.034865
Deletion Peak 22 - CN values	10p13	chr10:15411579-15821169(probes 994502:994840)	chr10:15557407-15763758(probes 994620:994797)	chr10:15662009-15662762(probes 994709:994710)	0.0024862	0.0024008	Actual Copy Change Given	0.45683	0.27068	0.024268	0.32467	0.0012481	0.27931	-0.26789	0.16459	0.018523	-0.0083005	0.48096	-0.0099565	0.0012481	1.251	0.62813	0.016337	-0.0087146	-0.0048461	0.14989	0.072827	0.0075	0.56756	-0.47247	-0.51311	2.2161	0.14382	1.4608	0.2182	-0.38716	0.51821	0.58199	0.8204	0.04741	0.31113	-0.27655	0.0093098	-0.0058186	-0.026851	-0.35037	0.99403	0.5937	0.0086135
Deletion Peak 23 - CN values	10q23.31	chr10:89313008-90348818(probes 1038435:1039223)	chr10:89617402-89735596(probes 1038650:1038838)	chr10:89262988-90795906(probes 1038412:1039591)	0.00055472	0.00086214	Actual Copy Change Given	-0.50526	-0.086145	0.024268	0.32467	0	-0.27009	-0.71877	0.27026	0.023987	-0.0096806	-0.10802	1.0538	0.0012481	-0.47607	-0.45036	0.029175	-0.0087146	-0.0048461	0.081322	0.072827	0.0075	-0.87127	-0.47247	0.028622	0.40427	-0.29615	-0.31132	-0.83714	-0.37493	0	-0.14259	-0.01106	0.04741	0	0.061651	0.0066653	0.02636	0.021661	-0.5383	1.5771	0.33577	-0.75305
Deletion Peak 24 - CN values	10q26.3	chr10:124272974-135534747(probes 1062192:1068781)	chr10:134971904-135534747(probes 1068712:1068781)	chr10:134007190-135534747(probes 1068475:1068781)	0.028054	0.045033	Actual Copy Change Given	0.45377	-0.94686	0.019783	0.26749	0	-0.35101	-0.71877	0.27026	0.023987	-0.0096806	-0.48407	-0.012851	0.0012481	-0.6804	-0.45036	-0.84713	-0.0087146	-0.0048461	0.081322	0.18117	0.0075	-0.090361	-0.48018	0.034677	0.21484	0.19923	-0.36227	-0.67216	-0.37618	0	-0.13783	-0.012576	0.04741	0	0.061651	0.003679	0.02636	0.021661	-0.57691	-0.53826	0.24918	3.6569
Deletion Peak 25 - CN values	11p15.5	chr11:1-15988821(probes 1068782:1079480)	chr11:1-516519(probes 1068782:1068798)	chr11:1-1073982(probes 1068782:1068978)	0.028054	0.028054	Actual Copy Change Given	-0.043737	-0.51023	-0.0089906	0.1576	-0.0056757	-0.27464	0.97117	-0.19551	0.034677	-0.0020784	-0.43897	-0.66531	0.013213	-0.2537	-0.39604	0.03697	-0.0055375	-0.056308	-0.28346	-0.0123	0.0027745	-0.39196	0.046275	0.027216	-0.23837	0.35904	-0.021373	-0.56944	0.26765	0.030342	-0.5425	-0.013127	0.0030522	-0.7967	-0.30979	0.0072217	-0.4303	-1.0534	-0.52558	0.015991	-0.053071	-0.1025
Deletion Peak 26 - CN values	11q25	chr11:133400280-135006516(probes 1151640:1152140)	chr11:133707937-135006516(probes 1151870:1152140)	chr11:99283672-135006516(probes 1127439:1152140)	2.7397e-06	2.7397e-06	Actual Copy Change Given	-0.55327	-0.43843	-0.87505	-0.36351	-0.0056757	0.38949	-0.77925	-0.51955	-0.74054	0.00027728	-0.53429	-0.67169	-0.45779	-0.28073	-0.76489	0	-0.0018014	-0.11253	-0.25378	-0.0123	-0.050235	-0.321	0.037684	-0.50104	-0.24655	0.27663	-0.4086	-0.13693	-0.36556	-1.1302	-0.61903	-0.84235	0.0030522	-0.79994	-1.0882	0.0058165	-0.75418	0.043157	-0.53982	0.028185	-0.98252	-0.75461
Deletion Peak 27 - CN values	12p13.2	chr12:10874700-12921132(probes 1158126:1159479)	chr12:12507136-12621153(probes 1159202:1159273)	chr12:12589070-12589704(probes 1159238:1159239)	0.077042	0.078807	Actual Copy Change Given	2.8973	-0.35715	-0.0022168	0.020662	0.0040243	0.35659	-0.7607	0.0020011	-0.73342	-0.16491	-0.46932	-0.00013093	0.00083195	0.27805	-1.0678	0.0053091	-0.0015243	0.11125	-0.263	-0.039529	-0.0041692	0.48045	-0.46929	0.07484	0.21238	-0.060436	-0.68287	1.1407	0.39263	0.21934	0.14352	1.6902	-0.0051227	0.058652	0.094346	0.0088605	0.26968	0.054945	0.3173	0.48473	-0.48911	0.17679
Deletion Peak 28 - CN values	12q23.1	chr12:1-133851895(probes 1152141:1231729)	chr12:98985626-99043682(probes 1210524:1210547)	chr12:98794069-99119339(probes 1210408:1210590)	0.079216	0.23428	Actual Copy Change Given	-0.50142	0.28318	-0.022963	-0.55464	0.0040243	0.28945	0.071721	-0.0074787	0.0114	0.004719	0.52836	0.55089	0.00083195	-0.2614	0.093966	0.0053091	0.0054337	0.11125	-0.27553	-0.25112	-0.00041585	-0.38258	-0.46929	0.015073	-0.22883	-0.050776	0.13165	-0.14711	-0.34836	-0.30771	0.14352	-0.020687	-0.0062515	0.062372	0.094346	0.0025312	-0.4231	0.053783	0.29683	-0.047139	-0.59253	0.17679
Deletion Peak 29 - CN values	12q24.23	chr12:119964946-120106375(probes 1224218:1224313)	chr12:120027066-120086711(probes 1224271:1224307)	chr12:120051930-120054072(probes 1224290:1224291)	0.00015146	0.00030403	Actual Copy Change Given	-0.5036	-0.51176	-0.015553	0.32532	0.0040243	0.34551	0.14865	-0.0074787	0.0114	0.004719	0.25012	0.55089	0.00083195	-0.2614	0.093966	0.0053091	0.0054337	0.11125	-0.30322	-0.25112	-0.00041585	-0.40783	-0.46929	0.064225	-0.25552	-0.050776	0.13165	-0.17337	-0.34836	-0.30771	0.14352	-0.020687	0.0037465	0.062372	0.067088	0.0066653	-0.4231	0.053783	-0.30575	-0.047139	-0.10618	0.17679
Deletion Peak 30 - CN values	13q12.11	chr13:1-67812227(probes 1231730:1261740)	chr13:19995619-20115372(probes 1232109:1232122)	chr13:1-26816237(probes 1231730:1236504)	0.00058588	0.058128	Actual Copy Change Given	-0.034359	0.27837	-0.87876	0.0085133	0.0040328	-0.28513	-0.79174	-0.016053	-0.011335	-0.012162	-0.059538	-0.012024	0.0029133	-0.091816	-0.50418	-0.89223	0.0071953	-0.119	-0.25721	-0.031632	0.00069327	-0.06585	-0.22576	0.047836	-0.21618	-0.11822	-0.32464	-0.31943	-0.19511	-0.54834	0.0044178	-0.83362	-0.0077112	-0.79444	-0.66096	-0.19575	-0.43844	-0.61671	0.31008	-0.58521	-0.99695	-0.060614
Deletion Peak 31 - CN values	13q14.2	chr13:48833767-48992809(probes 1251859:1252041)	chr13:48875753-49060837(probes 1251882:1252108)	chr13:31134713-63352364(probes 1239758:1259362)	3.5861e-10	4.0649e-08	Actual Copy Change Given	-0.19962	0.1933	-0.86547	-0.67741	0.0079669	-0.23545	-0.80953	0	-0.011335	-0.012162	-0.063166	-0.65165	0.0029133	-0.091816	-0.50418	-0.882	0.0071953	-0.119	-0.25721	-0.031632	0.00069327	-0.66244	-0.22576	0.047836	-0.18647	-0.11822	-0.32464	-0.28672	-0.084307	-0.52583	0	0.015308	-0.0077112	-0.79444	-0.63074	-0.19575	-0.44157	0.038347	0.26693	-0.58521	-0.48911	-0.060614
Deletion Peak 32 - CN values	14q24.1	chr14:68275375-71869482(probes 1321831:1324043)	chr14:69242847-69288484(probes 1322432:1322433)	chr14:68783275-71598322(probes 1322044:1323880)	0.0046898	0.0071743	Actual Copy Change Given	0.052383	-0.61326	0.0094006	-0.10417	-0.0015243	-1.2929	-0.76344	-0.33034	0.0063871	0.0038854	-0.1143	-0.65947	0.0044411	-0.29745	-0.14857	-0.88214	-0.0033243	-0.10605	-0.28964	0.017404	-0.0029091	-0.38369	0.25371	0.078294	-0.19049	-0.30475	-0.31061	-0.23511	-0.37662	0.030488	0.78559	-0.82378	-0.0016629	-0.36839	-0.65864	0.0079175	-0.12361	0.020903	0.041377	-0.55478	0.33011	-0.35464
Deletion Peak 33 - CN values	14q32.12	chr14:81963255-107349540(probes 1330758:1346196)	chr14:92333612-92426183(probes 1337496:1337565)	chr14:92371836-92385086(probes 1337531:1337532)	0.10817	0.14938	Actual Copy Change Given	0.052383	0.24482	0.00597	-0.075841	-0.0015243	0.99551	-0.76181	-0.52462	0.0063871	0.0038854	-0.13379	-0.65947	0.0044411	-0.29745	-0.74808	-0.86316	-0.028642	-0.1246	-0.28964	0.017404	0.0075	-0.38369	0.25371	-0.49241	-0.42342	-0.30475	-0.32304	-0.24985	-0.37662	0.030488	0.78559	-0.016841	-0.0016629	-0.39786	-0.65864	0.0079175	0.20303	0.0013868	0.041377	-0.55478	0.30026	-0.35464
Deletion Peak 34 - CN values	15q11.2	chr15:1-48437339(probes 1346197:1360224)	chr15:25443774-25452711(probes 1347152:1347154)	chr15:1-44387885(probes 1346197:1357862)	0.0060777	0.0060777	Actual Copy Change Given	-0.052531	-0.53743	0.01447	-0.12623	-0.0071958	-0.33503	-0.77802	-0.36058	0.035806	0.015587	-1.2929	-0.02151	0.00069327	-0.80881	0.31119	-0.82788	-0.025072	0.012795	-0.28061	0.10351	0	-0.25079	-0.0024831	-0.4805	-0.22059	0.27663	-0.33812	-0.19436	-0.37178	0.54171	1.5945	-1.2929	-0.0030475	-0.79303	-0.34962	-0.0056757	-0.065192	0.0072217	-0.2722	-0.52717	-0.0024938	-0.52051
Deletion Peak 35 - CN values	17p12	chr17:11467196-12456081(probes 1447071:1447748)	chr17:11984233-11989166(probes 1447408:1447409)	chr17:11328429-12183998(probes 1446965:1447554)	0.0027151	0.0027576	Actual Copy Change Given	-1.2929	-0.51486	-0.86373	-0.73991	-0.020001	-0.30298	-0.74108	-0.19539	0.044715	-0.3217	-0.55857	-0.055634	-0.0069195	-0.0047079	-0.45218	0.12844	-0.69622	-0.10587	0.10512	-0.16548	-0.16675	-0.23995	-0.22585	-0.42538	-0.19149	-0.17487	-0.70181	-0.16513	-0.25021	-0.2435	-0.68005	-0.049019	-0.0030475	-0.01037	-0.29544	-0.22231	-0.43952	-1.2494	-0.23397	-0.51168	-0.13523	-0.19575
Deletion Peak 36 - CN values	17q11.1	chr17:13444682-57919715(probes 1448494:1467812)	chr17:25744160-25758691(probes 1451630:1451639)	chr17:25744160-25757878(probes 1451630:1451637)	0.13879	0.23428	Actual Copy Change Given	0.88806	-0.49287	-0.0023553	-0.27101	-0.020001	-0.30298	0.14895	0.46142	0.044715	0.38518	0.34453	-0.055634	-0.0069195	-0.0047079	-0.45218	0.12844	0.56187	-0.10587	0.10512	-0.16548	-0.16675	-0.23995	-0.22585	0.00013863	-0.16103	-0.17487	-0.3267	-0.16513	-0.25021	-0.40046	3.6569	-0.049019	-0.0030475	0.89849	-1.0562	-0.22231	-0.64265	0.66604	-0.23025	0.034521	-0.13523	-0.17626
Deletion Peak 37 - CN values	17q11.2	chr17:27932013-28263967(probes 1452655:1452786)	chr17:27932013-28263967(probes 1452655:1452786)	chr17:28090316-28096497(probes 1452721:1452722)	0.011345	0.018372	Actual Copy Change Given	0.88806	-0.49287	-0.0023553	-0.27101	-0.020001	-0.30298	0.14895	0.46142	0.044715	0.38518	1.3081	-0.055634	-0.0069195	-0.0047079	-0.45218	0.12844	0.56187	-0.10587	0.10512	-0.16548	-0.16675	-0.23995	-0.22585	0.00013863	-0.14734	-0.17487	-0.012195	-0.16513	-0.25021	-0.40046	1.6137	-0.049019	-0.0030475	-0.38257	-0.28192	-0.22231	0.82762	-0.63689	1.7322	0.034521	0.43767	-0.17626
Deletion Peak 38 - CN values	18q12.2	chr18:34404628-34829593(probes 1499203:1499407)	chr18:34404653-34809469(probes 1499204:1499400)	chr18:34571738-34576085(probes 1499303:1499304)	0.0021169	0.0019865	Actual Copy Change Given	-0.051181	-0.45456	0.83019	-0.15614	0.001803	-0.2654	0.076609	0.10102	0.0073315	0.0075	-0.1316	0.58793	0.0066653	0.17166	-0.4481	-0.2758	0	0.0062481	0.41164	0.20457	0.010424	0.0022193	0.068091	0.031436	-0.18345	0.038065	-0.67848	0.18689	0.041458	-0.53541	-0.13318	-0.85319	0.00097064	0.037782	-0.065045	-0.42211	-0.35256	-0.62004	0.38558	-0.021766	0.0062481	3.5554
Deletion Peak 39 - CN values	19p13.3	chr19:547974-1943798(probes 1527021:1527306)	chr19:684195-827048(probes 1527039:1527057)	chr19:1-6819336(probes 1526966:1529011)	2.7397e-06	2.7397e-06	Actual Copy Change Given	-0.44091	-0.56922	-0.022195	-0.29162	-0.028081	-0.28418	-0.70196	0.13656	0.044432	0.024969	-0.035857	-0.63935	-0.0051227	0.0068044	-0.37049	0.13262	-0.071338	0.004719	-0.27057	0.048972	-0.2281	-0.3828	0.030029	-0.48932	-0.57486	-0.32646	-0.65473	-0.57735	-0.42517	-0.59779	-0.61137	-0.99548	0.0029133	-0.8235	-0.42735	0.0087528	0.16278	-0.037218	-0.6085	0.026498	-0.073343	-0.68086
Deletion Peak 40 - CN values	21q21.1	chr21:1-29387731(probes 1593737:1603504)	chr21:19287366-19640557(probes 1596220:1596504)	chr21:19080370-19509163(probes 1596104:1596405)	0.068593	0.068355	Actual Copy Change Given	0.4402	1.3069	0.0030522	0.28632	0.00083195	-0.248	0.088301	0.15321	-0.013127	0.0080567	-0.53936	-0.015741	-0.0033243	-0.0018084	0.11849	0.91546	-0.013953	0.1065	0.51926	-0.40506	0.00069327	-0.38055	0.035947	-0.54371	0.59314	-0.1246	0.026935	0.35525	0.12609	0.09638	-0.028514	0.055373	-0.012842	-0.023703	-0.42451	0.029184	-0.070488	0.022444	0.021103	1.913	0.38237	-0.38767
Deletion Peak 41 - CN values	22q11.21	chr22:1-22114035(probes 1616268:1617143)	chr22:18246376-18250267(probes 1616845:1616846)	chr22:1-22101291(probes 1616268:1617131)	0.019061	0.028054	Actual Copy Change Given	-0.50515	-0.10408	0.014051	-0.31081	-0.16536	-0.29922	-0.33833	-0.19926	-0.68497	-0.0021786	-0.57209	-0.050235	0.0029133	-0.20734	-0.45529	0.21856	-0.059135	-0.0027707	0.02525	-0.012851	-0.1351	-0.74812	0.03863	-0.4611	-0.1866	-0.0096806	0.055595	-0.18436	-0.29591	-0.5713	-0.23819	-0.88426	0.0013868	-0.81351	-0.63387	-0.4292	0.30181	-0.65817	-0.27291	0.083904	0.60449	-0.71684
Deletion Peak 42 - CN values	22q13.31	chr22:42610100-51304566(probes 1629897:1634855)	chr22:44460423-44568077(probes 1631012:1631116)	chr22:43846561-44888123(probes 1630548:1631406)	0.054397	0.0873	Actual Copy Change Given	-0.50474	-0.13072	-0.87111	-0.30448	-0.16536	-0.28418	-0.33833	-0.042936	-0.68497	0.015168	-0.57209	-0.050235	0.0029133	-0.20734	0.84995	-0.7649	-0.059135	-0.0027707	-0.010088	-0.012851	-0.1351	-0.23802	0.03863	-0.4611	-0.026131	-0.0096806	0.31338	-0.20044	0.32109	-0.5713	-0.81015	-0.93961	0.0013868	-0.37189	0.031999	-0.4292	0.30181	-0.31045	-0.27291	0.14852	-0.029761	-0.71684
[truncated: 76 more columns]

## Sheet: All_lesions-Caucasian-TCGA
Supplementary Data 7: GISTIC summary of all lesions in each wide peak (Caucasian data-set) (N=663)
Unique Name	Descriptor	Wide Peak Limits	Peak Limits	Region Limits	q values	Residual q values after removing segments shared with higher peaks	Amplitude Threshold	TCGA-A1-A0SD11D-A111	TCGA-A1-A0SE11D-A087	TCGA-A1-A0SF11D-A141	TCGA-A1-A0SG11D-A141	TCGA-A1-A0SH11D-A087	TCGA-A1-A0SI11D-A141	TCGA-A1-A0SM11D-A087	TCGA-A1-A0SN11D-A141	TCGA-A1-A0SQ21D-A141	TCGA-A2-A04N11D-A111	TCGA-A2-A04Q21D-A036	TCGA-A2-A04T21D-A036	TCGA-A2-A04U11D-A111	TCGA-A2-A04V21D-A036	TCGA-A2-A04W31D-A111	TCGA-A2-A04X21D-A036	TCGA-A2-A04Y21D-A036	TCGA-A2-A0CK11D-A227	TCGA-A2-A0CO13D-A227	TCGA-A2-A0CP11D-A036	TCGA-A2-A0CS11D-A111	TCGA-A2-A0CT31D-A059	TCGA-A2-A0CU12D-A036	TCGA-A2-A0CW21D-A111	TCGA-A2-A0CX21D-A011	TCGA-A2-A0D111D-A036	TCGA-A2-A0D221D-A036	TCGA-A2-A0D311D-A111	TCGA-A2-A0EM11D-A036	TCGA-A2-A0EN13D-A087	TCGA-A2-A0EO11D-A036	TCGA-A2-A0EP52D-A22W	TCGA-A2-A0ER21D-A036	TCGA-A2-A0ES11D-A111	TCGA-A2-A0ET31D-A036	TCGA-A2-A0EU22D-A059	TCGA-A2-A0EV11D-A036	TCGA-A2-A0EW21D-A111	TCGA-A2-A0EX21D-A036	TCGA-A2-A0EY11D-A036	TCGA-A2-A0ST12D-A087	TCGA-A2-A0SU11D-A087
Amplification Peak 1	1p22.3	chr1:85974031-86002734(probes 48928:48936)	chr1:85979933-85998035(probes 48929:48935)	chr1:85979933-86008397(probes 48929:48941)	1.561e-12	1.561e-12	0: t<0.1; 1: 0.1<t< 0.9; 2: t>0.9	2	1	0	0	0	0	1	0	0	0	0	1	2	0	1	0	0	0	0	0	0	0	1	0	0	0	1	2	0	0	0	0	0	0	1	0	0	0	0	0	0	0
Amplification Peak 2	1q21.3	chr1:150493148-150678056(probes 70234:70334)	chr1:150519260-150532791(probes 70240:70240)	chr1:120527362-187963669(probes 70051:94605)	9.2238e-25	1.0634e-19	0: t<0.1; 1: 0.1<t< 0.9; 2: t>0.9	2	1	1	0	0	1	2	1	1	0	1	2	1	0	1	2	1	1	1	0	1	1	1	0	2	0	1	2	2	1	1	0	0	0	1	0	1	0	0	1	1	0
Amplification Peak 3	1q44	chr1:241161649-249250621(probes 129802:133467)	chr1:247783059-247788110(probes 133449:133454)	chr1:214756843-249250621(probes 111751:133467)	5.8614e-10	9.1882e-06	0: t<0.1; 1: 0.1<t< 0.9; 2: t>0.9	1	1	2	0	1	1	2	1	1	0	1	2	2	0	1	1	2	1	1	0	1	1	1	1	2	1	2	2	2	1	1	0	0	0	1	0	1	0	0	1	1	0
Amplification Peak 4	3p25.1	chr3:14517283-15514296(probes 280327:280980)	chr3:14996076-15056857(probes 280673:280695)	chr3:14517744-15421145(probes 280328:280927)	0.019038	0.019038	0: t<0.1; 1: 0.1<t< 0.9; 2: t>0.9	0	0	0	0	0	0	0	0	0	0	0	2	1	0	0	0	0	0	0	0	1	1	0	2	2	0	0	0	0	0	0	0	0	0	0	0	0	0	0	0	0	0
Amplification Peak 5	3q26.2	chr3:168136691-181680608(probes 369138:376459)	chr3:169946878-169978651(probes 370299:370304)	chr3:165444347-198022430(probes 367867:385241)	2.3542e-05	2.3542e-05	0: t<0.1; 1: 0.1<t< 0.9; 2: t>0.9	0	0	0	0	1	1	0	0	0	0	0	2	1	0	0	0	0	0	0	0	1	0	0	0	1	0	1	0	0	0	0	0	0	0	0	0	1	0	0	1	0	0
Amplification Peak 6	4q13.3	chr4:73267570-74875451(probes 426832:427845)	chr4:74161892-74192675(probes 427376:427385)	chr4:73700172-74498464(probes 427130:427569)	0.024323	0.024323	0: t<0.1; 1: 0.1<t< 0.9; 2: t>0.9	0	0	0	0	0	0	0	0	0	0	0	2	0	0	2	0	0	0	0	0	0	1	1	0	0	0	0	0	0	0	0	0	0	0	1	0	0	0	0	0	0	0
Amplification Peak 7	5q35.3	chr5:174895195-180915260(probes 597398:599785)	chr5:176607412-176628883(probes 598004:598011)	chr5:176476107-176661855(probes 597950:598034)	0.13892	0.13892	0: t<0.1; 1: 0.1<t< 0.9; 2: t>0.9	0	0	0	0	0	0	0	1	0	0	0	1	0	0	0	0	0	0	0	0	0	0	0	0	0	0	0	0	0	1	0	0	0	0	1	1	1	0	0	0	0	0
Amplification Peak 8	6p22.3	chr6:18237662-22950872(probes 612159:615637)	chr6:22000244-22044661(probes 614849:614897)	chr6:18362978-22614341(probes 612266:615396)	0.0076581	0.0076581	0: t<0.1; 1: 0.1<t< 0.9; 2: t>0.9	0	0	0	0	0	0	0	0	0	0	0	1	2	0	0	1	0	0	0	0	0	1	0	0	0	0	1	0	0	0	0	0	0	0	1	0	1	0	0	1	0	0
Amplification Peak 9	6q21	chr6:107206856-107339613(probes 661107:661192)	chr6:107299418-107302783(probes 661173:661173)	chr6:104695478-110335781(probes 659450:663057)	9.7605e-13	9.7605e-13	0: t<0.1; 1: 0.1<t< 0.9; 2: t>0.9	0	0	0	0	0	0	0	0	0	0	0	0	0	2	2	0	0	0	0	0	0	0	0	0	0	0	1	0	0	0	0	0	0	0	0	0	0	0	0	1	2	0
Amplification Peak 10	7p11.2	chr7:54910434-56472935(probes 734033:735032)	chr7:55088416-55093098(probes 734150:734157)	chr7:55065907-56479240(probes 734138:735034)	0.033484	0.033484	0: t<0.1; 1: 0.1<t< 0.9; 2: t>0.9	0	0	1	0	0	1	0	1	0	0	0	0	0	0	1	0	0	0	0	0	0	1	0	2	0	2	1	0	0	0	0	0	0	0	0	0	1	0	0	1	0	0
Amplification Peak 11	8p11.23	chr8:37492669-37602217(probes 809548:809588)	chr8:37515478-37561346(probes 809558:809573)	chr8:33702841-70954675(probes 807581:826394)	6.2227e-72	2.0545e-60	0: t<0.1; 1: 0.1<t< 0.9; 2: t>0.9	0	1	1	2	0	0	0	0	0	2	0	1	0	2	0	0	0	0	0	1	0	2	2	0	0	2	1	1	0	0	1	0	2	1	0	2	1	2	2	0	0	0
Amplification Peak 12	8p11.21	chr8:41428319-42143006(probes 811647:812067)	chr8:41872051-41887473(probes 811931:811940)	chr8:33702841-70954675(probes 807581:826394)	5.6795e-28	7.9626e-06	0: t<0.1; 1: 0.1<t< 0.9; 2: t>0.9	0	1	0	2	0	0	0	0	0	2	0	1	0	2	0	0	0	0	0	1	0	2	1	0	1	2	1	1	0	0	1	0	2	1	0	2	1	0	1	0	0	0
Amplification Peak 13	8q13.1	chr8:59853142-70207915(probes 819700:825882)	chr8:67617498-67627905(probes 824330:824331)	chr8:33702841-70954675(probes 807581:826394)	7.6879e-10	0.0017288	0: t<0.1; 1: 0.1<t< 0.9; 2: t>0.9	0	1	1	2	0	0	0	0	0	2	1	0	0	0	0	0	1	0	0	1	0	2	1	0	1	2	1	1	0	0	1	0	0	0	0	2	0	0	2	1	0	0
Amplification Peak 14	8q24.21	chr8:128657453-128779930(probes 860822:860924)	chr8:128754690-128766079(probes 860911:860916)	chr8:70954835-146364022(probes 826399:871462)	1.2451e-36	3.5743e-31	0: t<0.1; 1: 0.1<t< 0.9; 2: t>0.9	1	1	1	2	1	0	0	1	0	2	1	2	2	1	0	0	2	0	0	1	0	2	2	2	2	2	1	1	0	0	1	0	0	0	0	2	0	0	2	1	0	0
Amplification Peak 15	10p15.1	chr10:5242638-6333144(probes 947099:947836)	chr10:5749879-5769452(probes 947366:947374)	chr10:5637943-6092209(probes 947339:947632)	0.042969	0.042969	0: t<0.1; 1: 0.1<t< 0.9; 2: t>0.9	1	1	1	0	0	0	0	0	0	0	1	1	2	0	0	0	0	0	0	0	0	0	0	0	0	0	2	0	0	0	0	0	0	0	0	0	1	0	0	0	1	0
Amplification Peak 16	10q22.3	chr10:80685954-82012440(probes 992764:993191)	chr10:80780615-80888072(probes 992809:992914)	chr10:75450720-82274973(probes 989198:993363)	2.4642e-06	2.4642e-06	0: t<0.1; 1: 0.1<t< 0.9; 2: t>0.9	1	0	1	0	0	0	0	0	0	0	1	0	0	0	2	0	0	0	0	0	0	0	0	0	0	0	0	0	0	0	0	0	0	0	0	0	0	0	0	0	0	0
Amplification Peak 17	11p13	chr11:32402479-33859313(probes 1049210:1050136)	chr11:32912175-32930215(probes 1049577:1049583)	chr11:32056317-35900321(probes 1048917:1051809)	0.00011594	0.00011594	0: t<0.1; 1: 0.1<t< 0.9; 2: t>0.9	0	0	0	0	0	1	1	0	0	0	0	0	2	0	1	1	0	0	0	0	0	1	0	0	0	0	2	0	0	0	1	0	1	0	0	1	0	0	0	1	1	0
Amplification Peak 18	11q13.3	chr11:69462857-69502928(probes 1065817:1065833)	chr11:69476250-69487994(probes 1065822:1065827)	chr11:64592909-84188489(probes 1064290:1074466)	2.2346e-127	2.334e-115	0: t<0.1; 1: 0.1<t< 0.9; 2: t>0.9	1	2	0	0	0	1	2	2	2	0	0	1	1	2	0	0	0	2	0	0	0	2	0	1	0	0	1	0	0	0	1	0	2	0	0	1	0	1	0	1	0	0
Amplification Peak 19	11q14.1	chr11:76956669-78208937(probes 1069778:1070418)	chr11:77626745-77640846(probes 1070102:1070104)	chr11:64592909-84188489(probes 1064290:1074466)	4.9555e-47	1.0002e-05	0: t<0.1; 1: 0.1<t< 0.9; 2: t>0.9	1	0	0	0	0	1	2	1	2	0	0	1	1	0	0	0	0	0	0	0	0	0	0	1	0	0	0	0	0	0	1	0	2	1	0	1	0	2	0	1	1	0
Amplification Peak 20	12p13.33	chr12:1-2012744(probes 1107665:1107946)	chr12:1000852-1078102(probes 1107728:1107766)	chr12:1-2019614(probes 1107665:1107948)	0.056049	0.24332	0: t<0.1; 1: 0.1<t< 0.9; 2: t>0.9	0	0	1	0	0	0	0	1	0	0	0	2	0	0	0	0	0	0	0	0	1	0	1	0	1	0	1	0	0	0	0	0	0	0	1	1	0	0	0	1	0	0
Amplification Peak 21	12p11.21	chr12:24880663-39228082(probes 1122667:1128436)	chr12:31748528-31764690(probes 1127257:1127261)	chr12:31251563-31851969(probes 1127092:1127325)	0.075221	0.17379	0: t<0.1; 1: 0.1<t< 0.9; 2: t>0.9	0	0	1	0	0	0	0	1	0	0	0	1	2	0	0	0	0	0	0	0	1	0	1	2	1	0	0	0	0	0	0	0	0	0	1	1	1	0	0	1	0	0
Amplification Peak 22	12q15	chr12:69083314-69918875(probes 1145844:1146401)	chr12:69617863-69681412(probes 1146212:1146244)	chr12:67382459-70884619(probes 1144566:1147054)	0.00074329	0.00074329	0: t<0.1; 1: 0.1<t< 0.9; 2: t>0.9	0	0	1	0	0	0	0	1	0	0	0	1	1	0	0	0	0	0	0	0	1	0	0	0	1	0	0	0	0	0	0	0	0	0	1	1	1	0	0	0	0	0
Amplification Peak 23	13q12.3	chr13:30368799-31124677(probes 1191536:1192061)	chr13:30816230-30948727(probes 1191886:1191963)	chr13:30232478-31231805(probes 1191458:1192132)	0.01074	0.021022	0: t<0.1; 1: 0.1<t< 0.9; 2: t>0.9	0	0	0	0	0	0	0	0	0	0	0	1	2	0	0	0	0	0	0	0	0	0	0	0	0	0	0	0	0	0	0	0	0	0	1	0	0	0	0	1	0	2
Amplification Peak 24	13q34	chr13:93345298-115169878(probes 1229266:1244041)	chr13:113801635-113808897(probes 1243666:1243668)	chr13:108687743-114945971(probes 1240077:1244015)	0.014464	0.064921	0: t<0.1; 1: 0.1<t< 0.9; 2: t>0.9	0	0	0	0	0	0	0	0	0	0	0	2	0	0	0	0	0	0	0	0	0	0	0	0	0	0	2	0	0	0	0	0	0	0	1	0	0	0	0	1	1	0
Amplification Peak 25	14q13.1	chr14:30700883-38931353(probes 1249299:1254561)	chr14:34080339-34085732(probes 1251559:1251566)	chr14:34065522-34122146(probes 1251552:1251588)	0.11916	0.11916	0: t<0.1; 1: 0.1<t< 0.9; 2: t>0.9	0	0	0	0	0	0	0	1	0	0	0	0	0	0	1	0	0	0	0	0	0	0	0	2	0	0	1	0	0	0	0	0	0	0	0	0	0	0	0	0	0	0
Amplification Peak 26	15q26.3	chr15:98849843-99681028(probes 1340480:1341082)	chr15:99154662-99175133(probes 1340715:1340728)	chr15:86456539-102531392(probes 1331764:1342145)	2.05e-09	2.05e-09	0: t<0.1; 1: 0.1<t< 0.9; 2: t>0.9	1	0	2	0	0	0	0	1	0	0	0	1	1	0	0	0	0	0	0	0	0	0	0	0	0	0	1	0	0	0	0	0	0	0	0	0	1	0	0	0	0	2
Amplification Peak 27	16q12.1	chr16:47211104-49251296(probes 1357359:1358496)	chr16:47863433-47883555(probes 1357611:1357616)	chr16:47608673-48245753(probes 1357501:1357808)	0.038421	0.038421	0: t<0.1; 1: 0.1<t< 0.9; 2: t>0.9	0	0	0	2	0	0	0	0	0	1	0	1	0	0	0	0	0	0	0	0	0	1	0	0	1	2	0	0	0	0	0	0	0	0	1	2	1	0	0	0	0	2
Amplification Peak 28	17p11.2	chr17:20698259-21262678(probes 1395802:1396017)	chr17:20975100-21012522(probes 1395911:1395919)	chr17:19219667-25271293(probes 1395220:1396042)	0.00061481	0.00074329	0: t<0.1; 1: 0.1<t< 0.9; 2: t>0.9	0	0	0	0	0	0	0	1	0	0	0	0	0	0	0	0	0	0	0	0	0	0	0	0	0	0	0	0	0	0	0	0	0	0	1	1	1	0	0	2	0	0
Amplification Peak 29	17q12	chr17:37789433-37906169(probes 1401604:1401697)	chr17:37833806-37836580(probes 1401622:1401622)	chr17:34935436-39575624(probes 1400214:1402492)	6.0478e-77	1.8232e-53	0: t<0.1; 1: 0.1<t< 0.9; 2: t>0.9	0	0	0	0	1	0	2	2	0	0	0	0	0	0	2	2	0	0	0	0	0	1	1	0	2	2	0	0	0	0	0	0	0	0	1	1	1	0	0	2	0	0
Amplification Peak 30	17q23.1	chr17:57770376-58790294(probes 1411824:1412257)	chr17:57925176-57943518(probes 1411877:1411885)	chr17:45755547-81195210(probes 1404821:1423810)	1.0069e-28	4.5243e-16	0: t<0.1; 1: 0.1<t< 0.9; 2: t>0.9	0	0	0	0	1	0	2	2	0	0	0	0	1	0	0	2	1	0	0	0	0	1	1	0	2	0	1	0	0	0	0	0	0	0	1	1	1	0	0	0	0	1
Amplification Peak 31	19p13.12	chr19:15293986-15578278(probes 1474250:1474399)	chr19:15363723-15376688(probes 1474301:1474303)	chr19:15363723-15380248(probes 1474301:1474306)	0.22552	0.22552	0: t<0.1; 1: 0.1<t< 0.9; 2: t>0.9	0	0	1	0	0	0	0	0	0	0	1	0	2	0	0	0	0	0	0	0	0	1	0	0	0	1	1	0	0	0	0	0	0	0	1	1	0	0	0	1	0	0
Amplification Peak 32	19q12	chr19:29460726-30870249(probes 1478746:1479812)	chr19:30248066-30265831(probes 1479381:1479392)	chr19:28934363-31428853(probes 1478357:1480233)	9.9276e-05	0.0018552	0: t<0.1; 1: 0.1<t< 0.9; 2: t>0.9	0	0	1	0	0	0	0	0	0	0	1	1	2	0	0	0	0	0	0	0	0	1	0	2	0	0	1	0	0	0	0	0	0	0	1	1	0	0	1	1	2	0
Amplification Peak 33	19q13.43	chr19:55524376-58777239(probes 1491552:1493403)	chr19:56552068-56631227(probes 1492094:1492131)	chr19:54981240-59128983(probes 1491318:1493459)	0.00071166	0.0045253	0: t<0.1; 1: 0.1<t< 0.9; 2: t>0.9	0	0	1	0	0	0	0	0	2	0	1	1	0	0	2	0	0	0	0	0	0	1	0	1	0	0	1	0	0	0	0	0	0	0	1	1	1	0	1	1	0	0
Amplification Peak 34	20q13.2	chr20:52130442-52359576(probes 1524692:1524837)	chr20:52239111-52246605(probes 1524749:1524751)	chr20:47097014-63025520(probes 1521532:1531813)	4.299e-28	4.299e-28	0: t<0.1; 1: 0.1<t< 0.9; 2: t>0.9	1	0	1	1	0	1	1	2	2	0	0	1	0	0	1	1	2	0	0	0	1	2	1	2	1	0	1	0	0	0	0	0	0	0	1	2	1	0	0	1	0	0
Deletion Peak 1	1p36.13	chr1:14151399-21133098(probes 5887:10322)	chr1:16796722-17341237(probes 7637:7641)	chr1:1-36627541(probes 1:18112)	1.1914e-29	4.2488e-28	0: t>-0.1; 1: -0.1>t> -1.3; 2: t< -1.3	1	0	0	0	1	0	1	1	0	0	0	0	0	0	1	1	0	0	0	0	1	1	0	1	1	0	0	0	0	1	1	0	0	0	1	0	0	0	0	1	0	0
Deletion Peak 2	1p21.2	chr1:84463129-114360700(probes 47863:66119)	chr1:101698916-101708128(probes 58809:58812)	chr1:81190612-117927898(probes 45757:68510)	6.6168e-08	0.0001455	0: t>-0.1; 1: -0.1>t> -1.3; 2: t< -1.3	1	0	1	0	0	0	0	1	0	0	0	0	0	0	0	0	1	0	1	0	1	1	0	1	1	0	0	0	0	1	1	0	0	0	1	0	0	0	0	1	0	0
Deletion Peak 3	2p24.2	chr2:1-29416480(probes 133468:152476)	chr2:18733023-18744081(probes 146339:146342)	chr2:17148005-20521953(probes 145062:147632)	0.034199	0.033937	0: t>-0.1; 1: -0.1>t> -1.3; 2: t< -1.3	0	0	0	0	0	0	0	0	0	0	0	0	0	0	0	0	0	0	0	0	1	1	0	0	0	0	0	0	0	0	1	0	0	0	1	1	0	0	0	0	0	0
Deletion Peak 4	2q22.3	chr2:122525427-157181548(probes 202159:221435)	chr2:145422397-145840377(probes 214512:214738)	chr2:132306591-147046902(probes 207074:215429)	0.0072607	0.054598	0: t>-0.1; 1: -0.1>t> -1.3; 2: t< -1.3	0	0	0	0	0	0	0	1	0	0	0	0	1	0	0	0	0	0	0	0	1	1	0	0	0	0	0	0	0	0	1	0	0	0	1	1	0	0	0	0	0	0
Deletion Peak 5	2q37.3	chr2:229039385-243199373(probes 264382:272336)	chr2:242121721-242138064(probes 272150:272153)	chr2:220776817-243199373(probes 258820:272336)	1.0614e-07	5.0224e-07	0: t>-0.1; 1: -0.1>t> -1.3; 2: t< -1.3	0	0	0	0	1	0	0	1	0	0	0	1	1	0	0	0	1	0	0	0	1	1	1	1	0	0	0	0	0	0	1	0	0	0	1	1	0	0	0	0	0	0
Deletion Peak 6	3p14.3	chr3:47552760-63264907(probes 301040:309508)	chr3:55883233-55887194(probes 305387:305388)	chr3:39656756-86597175(probes 296466:324143)	8.5636e-14	8.5636e-14	0: t>-0.1; 1: -0.1>t> -1.3; 2: t< -1.3	0	0	1	0	1	0	0	0	0	0	0	1	1	0	0	0	0	0	0	0	0	1	0	1	1	1	0	0	0	0	1	0	0	0	0	0	0	0	0	0	0	0
Deletion Peak 7	4p16.3	chr4:1-7759803(probes 385242:389277)	chr4:1158677-1171111(probes 385311:385314)	chr4:1-1273514(probes 385242:385358)	0.029277	0.029641	0: t>-0.1; 1: -0.1>t> -1.3; 2: t< -1.3	0	0	0	0	0	1	0	1	0	0	0	1	1	0	0	0	0	0	0	0	1	0	0	1	0	0	0	0	0	0	0	0	0	0	0	0	0	0	0	0	0	0
Deletion Peak 8	4q25	chr4:109084835-109543418(probes 448206:448463)	chr4:109457908-109543418(probes 448424:448463)	chr4:109489756-109493252(probes 448444:448445)	5.1267e-13	7.0665e-12	0: t>-0.1; 1: -0.1>t> -1.3; 2: t< -1.3	0	0	0	0	0	1	0	1	0	0	0	0	1	0	1	0	0	0	0	0	1	0	0	1	0	0	0	0	0	0	0	0	0	0	0	0	0	0	0	1	0	0
Deletion Peak 9	4q34.3	chr4:178360197-185553097(probes 488771:492316)	chr4:181521852-182082855(probes 490553:490556)	chr4:156649458-191154276(probes 475920:494005)	3.1925e-11	3.3686e-10	0: t>-0.1; 1: -0.1>t> -1.3; 2: t< -1.3	0	0	0	0	0	1	0	1	0	0	0	0	1	0	1	0	0	0	0	0	1	0	0	1	0	0	0	0	1	0	0	0	0	0	0	0	0	0	0	1	0	0
Deletion Peak 10	5q11.2	chr5:45365060-79274594(probes 521428:538730)	chr5:56108921-56197942(probes 525334:525390)	chr5:50124857-81980733(probes 521431:540347)	1.1725e-06	6.4015e-06	0: t>-0.1; 1: -0.1>t> -1.3; 2: t< -1.3	0	0	0	1	0	0	0	0	0	0	0	1	1	0	1	0	0	0	0	0	0	0	0	0	1	1	0	0	0	0	0	0	0	0	0	0	0	0	1	1	0	0
Deletion Peak 11	5q21.3	chr5:104425581-107194910(probes 551889:553583)	chr5:106709427-107011711(probes 553157:553404)	chr5:106818088-106955125(probes 553252:553369)	0.0094582	0.029641	0: t>-0.1; 1: -0.1>t> -1.3; 2: t< -1.3	0	0	0	0	0	0	0	0	0	0	1	1	1	0	1	0	0	0	0	0	0	0	0	0	1	1	0	0	0	0	0	0	0	0	0	0	0	0	0	1	0	0
Deletion Peak 12	6p25.2	chr6:1-7284095(probes 599786:604482)	chr6:3076337-3119449(probes 601400:601416)	chr6:1-8134764(probes 599786:605173)	1.2473e-06	1.2685e-06	0: t>-0.1; 1: -0.1>t> -1.3; 2: t< -1.3	0	0	0	1	0	0	0	0	0	0	0	0	0	0	1	0	0	0	0	0	1	1	1	0	0	0	0	0	0	0	1	0	0	0	0	0	0	0	0	0	0	0
Deletion Peak 13	6q15	chr6:57206486-116264311(probes 634998:666637)	chr6:92230434-92232719(probes 652641:652642)	chr6:68525899-117019606(probes 638463:667035)	9.2399e-06	0.0091702	0: t>-0.1; 1: -0.1>t> -1.3; 2: t< -1.3	0	1	0	0	0	0	0	1	0	0	0	0	1	0	1	1	0	0	0	0	1	1	1	0	0	0	0	0	0	0	1	0	0	0	1	0	0	0	0	0	0	0
Deletion Peak 14	6q22.31	chr6:123955968-125232805(probes 670744:671539)	chr6:124105198-125149024(probes 670837:671489)	chr6:124657316-124663953(probes 671164:671165)	9.2185e-05	0.089387	0: t>-0.1; 1: -0.1>t> -1.3; 2: t< -1.3	0	1	0	1	0	0	0	1	0	0	0	1	1	0	0	1	0	0	0	0	1	1	1	0	0	0	0	0	0	0	1	0	0	0	1	0	0	0	0	0	0	0
Deletion Peak 15	6q27	chr6:167273179-170849030(probes 698865:699995)	chr6:167558740-168867416(probes 699080:699109)	chr6:148081850-171115067(probes 685847:700030)	1.2114e-14	2.1617e-11	0: t>-0.1; 1: -0.1>t> -1.3; 2: t< -1.3	0	1	0	0	1	0	0	1	0	0	0	1	1	0	1	1	0	1	0	0	1	1	1	0	1	0	0	0	0	0	1	0	0	0	1	0	0	0	0	0	0	0
Deletion Peak 16	7p22.3	chr7:1-3344016(probes 700031:701090)	chr7:1746350-1806590(probes 700255:700272)	chr7:1-3168528(probes 700031:700935)	0.006461	0.0065684	0: t>-0.1; 1: -0.1>t> -1.3; 2: t< -1.3	0	0	0	0	0	0	0	0	0	0	0	1	1	0	0	0	0	0	0	0	0	1	0	1	0	1	0	0	0	0	0	0	0	0	1	0	0	0	0	0	0	0
Deletion Peak 17	7q36.1	chr7:151715976-152136074(probes 782369:782533)	chr7:151826269-152136074(probes 782417:782533)	chr7:145441218-157041524(probes 778808:785347)	1.0085e-06	9.6896e-07	0: t>-0.1; 1: -0.1>t> -1.3; 2: t< -1.3	0	0	0	0	0	0	0	1	0	0	0	0	1	0	0	1	0	0	0	0	0	1	0	0	0	0	0	0	0	0	0	0	0	0	1	0	0	0	0	0	0	0
Deletion Peak 18	8p23.2	chr8:2079140-6262191(probes 787005:789367)	chr8:2784419-4854274(probes 787114:788827)	chr8:1-14649850(probes 786130:793928)	6.7632e-12	4.8068e-11	0: t>-0.1; 1: -0.1>t> -1.3; 2: t< -1.3	0	0	0	1	0	1	0	1	0	1	1	1	1	0	0	1	0	0	1	1	0	0	1	1	0	1	0	0	0	0	0	0	1	0	0	1	1	1	1	0	0	0
Deletion Peak 19	8p21.1	chr8:15623808-37561346(probes 794695:809573)	chr8:28199248-28248480(probes 804127:804151)	chr8:20759935-34606001(probes 798830:808084)	0.00066951	0.16904	0: t>-0.1; 1: -0.1>t> -1.3; 2: t< -1.3	0	0	1	1	0	1	0	1	0	1	1	1	1	1	0	1	1	0	1	1	0	0	1	1	0	1	0	0	0	0	0	0	1	0	0	1	1	1	1	0	0	0
Deletion Peak 20	8p11.21	chr8:42883855-47753079(probes 812498:812655)	chr8:42905999-47463861(probes 812508:812515)	chr8:41907119-47465442(probes 811948:812517)	0.00011018	0.0033775	0: t>-0.1; 1: -0.1>t> -1.3; 2: t< -1.3	0	0	1	0	0	0	0	1	0	0	0	0	1	0	0	1	1	0	0	0	0	0	0	0	0	1	0	0	0	0	0	0	0	0	0	0	0	0	0	0	0	0
Deletion Peak 21	9p23	chr9:7799607-12693402(probes 876473:878818)	chr9:8310705-10619051(probes 876854:878286)	chr9:8901740-9751605(probes 877377:877829)	0.00035379	0.011059	0: t>-0.1; 1: -0.1>t> -1.3; 2: t< -1.3	1	0	0	0	0	0	0	0	0	0	0	0	0	0	0	0	0	0	0	0	0	1	1	0	0	0	0	0	0	0	1	0	1	0	1	1	0	0	0	1	0	1
Deletion Peak 22	9p21.3	chr9:21865498-22448737(probes 886320:886690)	chr9:21959052-22011391(probes 886371:886412)	chr9:21107327-30010807(probes 885815:891133)	1.2278e-17	2.6388e-12	0: t>-0.1; 1: -0.1>t> -1.3; 2: t< -1.3	0	0	1	0	0	0	0	0	0	0	1	1	0	0	0	0	0	0	0	0	0	1	0	0	0	0	0	0	0	0	1	0	1	0	1	1	0	0	0	0	0	0
Deletion Peak 23	9q21.11	chr9:38619152-71152237(probes 896533:896768)	chr9:38747065-71146532(probes 896684:896765)	chr9:71093256-71098986(probes 896725:896726)	9.119e-05	0.0023157	0: t>-0.1; 1: -0.1>t> -1.3; 2: t< -1.3	0	0	0	0	0	0	1	0	0	0	0	1	0	0	1	0	1	0	0	0	0	1	0	0	0	0	0	0	0	0	1	0	0	0	1	1	0	0	0	1	0	0
Deletion Peak 24	9q34.3	chr9:135765302-141213431(probes 941176:943386)	chr9:137960978-137991477(probes 942482:942496)	chr9:135830605-141213431(probes 941306:943386)	0.0060224	0.010007	0: t>-0.1; 1: -0.1>t> -1.3; 2: t< -1.3	0	0	0	0	0	0	1	0	0	0	0	0	1	0	1	0	1	0	0	0	0	1	1	0	0	1	0	0	0	0	1	0	0	0	1	1	0	0	0	0	0	0
Deletion Peak 25	10q23.31	chr10:89615138-90034038(probes 998377:998806)	chr10:89617402-89735596(probes 998378:998565)	chr10:88553101-93004838(probes 997989:1000911)	1.1658e-26	1.1992e-24	0: t>-0.1; 1: -0.1>t> -1.3; 2: t< -1.3	0	0	0	0	0	0	0	1	0	0	0	1	0	0	1	0	0	0	0	0	1	1	1	0	0	0	0	0	0	0	0	0	0	0	0	0	1	0	0	0	0	0
Deletion Peak 26	10q26.3	chr10:114575125-135534747(probes 1014119:1027785)	chr10:132179258-133113573(probes 1027091:1027270)	chr10:98806366-135534747(probes 1004165:1027785)	1.0963e-08	1.8159e-05	0: t>-0.1; 1: -0.1>t> -1.3; 2: t< -1.3	0	0	0	0	0	0	0	1	0	0	0	1	0	0	0	0	0	0	0	0	1	1	1	1	0	0	1	0	0	0	0	0	0	0	0	0	0	0	0	0	0	0
Deletion Peak 27	11p15.5	chr11:1-4115961(probes 1027786:1029196)	chr11:629761-648693(probes 1027819:1027820)	chr11:1-13173723(probes 1027786:1036210)	1.3433e-07	1.3593e-07	0: t>-0.1; 1: -0.1>t> -1.3; 2: t< -1.3	0	0	0	0	0	0	0	0	0	0	0	1	1	0	0	0	0	0	1	0	0	0	0	0	1	1	0	0	0	0	0	0	0	0	1	0	0	0	0	1	0	1
Deletion Peak 28	11q12.1	chr11:50002603-58601974(probes 1059719:1061227)	chr11:56084993-56145688(probes 1059768:1059796)	chr11:50055331-65684270(probes 1059727:1064298)	0.0013977	0.16831	0: t>-0.1; 1: -0.1>t> -1.3; 2: t< -1.3	1	1	0	0	0	0	0	0	0	0	0	0	0	0	0	0	0	1	1	0	0	1	0	1	1	0	0	0	0	0	0	0	1	0	1	0	0	1	0	0	0	0
Deletion Peak 29	11q13.1	chr11:63280599-65684611(probes 1063816:1064299)	chr11:63964658-64007473(probes 1064049:1064055)	chr11:50055331-65684270(probes 1059727:1064298)	1.4995e-05	0.00077733	0: t>-0.1; 1: -0.1>t> -1.3; 2: t< -1.3	1	1	0	0	0	0	0	0	0	0	0	0	0	0	0	0	0	0	1	0	0	0	0	0	1	0	0	0	0	0	0	0	1	0	1	0	0	0	0	0	0	0
Deletion Peak 30	11q24.2	chr11:104032904-128569958(probes 1087163:1104121)	chr11:124929050-124967486(probes 1101251:1101276)	chr11:98827371-135006516(probes 1083544:1107664)	4.4506e-16	2.7244e-06	0: t>-0.1; 1: -0.1>t> -1.3; 2: t< -1.3	1	1	0	0	1	0	1	1	1	0	0	1	1	1	0	1	0	1	1	0	0	1	0	1	1	0	0	0	0	0	0	0	1	0	1	0	0	1	0	0	0	1
Deletion Peak 31	11q25	chr11:131778519-135006516(probes 1106376:1107664)	chr11:134115582-135006516(probes 1107651:1107664)	chr11:98827371-135006516(probes 1083544:1107664)	1.6839e-14	0.00077733	0: t>-0.1; 1: -0.1>t> -1.3; 2: t< -1.3	1	1	0	0	1	0	1	1	1	0	0	1	1	1	0	1	0	1	1	0	0	1	0	1	1	0	0	0	0	0	0	0	1	0	1	0	0	1	0	0	0	1
Deletion Peak 32	12p13.2	chr12:12418624-14933108(probes 1114505:1116305)	chr12:12507136-12720104(probes 1114555:1114697)	chr12:12512739-14362817(probes 1114557:1116006)	0.032756	0.032888	0: t>-0.1; 1: -0.1>t> -1.3; 2: t< -1.3	0	0	0	0	0	1	0	0	0	0	0	0	0	0	0	0	0	0	0	0	0	0	0	1	0	0	0	0	0	0	0	0	0	0	0	0	1	0	0	0	0	0
Deletion Peak 33	12q13.13	chr12:44199143-64150824(probes 1131217:1142602)	chr12:52812213-52887621(probes 1135876:1135893)	chr12:51601297-54325795(probes 1135208:1136838)	0.025534	0.14059	0: t>-0.1; 1: -0.1>t> -1.3; 2: t< -1.3	0	0	0	0	0	0	0	0	0	0	0	1	1	0	0	0	0	0	0	0	0	0	0	0	0	1	0	0	0	0	0	0	0	0	0	0	0	0	0	0	0	0
Deletion Peak 34	12q24.31	chr12:111177671-133851895(probes 1172424:1184908)	chr12:124772516-124802479(probes 1180442:1180462)	chr12:107963613-133851895(probes 1170616:1184908)	1.1504e-05	5.609e-05	0: t>-0.1; 1: -0.1>t> -1.3; 2: t< -1.3	0	1	1	0	0	0	0	0	0	0	0	1	1	0	0	0	0	0	1	0	0	0	0	0	0	1	0	0	0	0	0	0	0	1	0	0	0	0	0	1	0	0
Deletion Peak 35	13q12.11	chr13:1-24737091(probes 1184909:1187595)	chr13:19576381-19922242(probes 1184987:1185218)	chr13:1-27802579(probes 1184909:1189631)	1.5927e-05	0.071431	0: t>-0.1; 1: -0.1>t> -1.3; 2: t< -1.3	1	1	0	0	0	1	0	1	1	0	1	0	0	0	0	1	0	0	1	0	1	1	1	0	1	1	0	0	0	0	1	0	1	0	0	1	1	0	0	0	0	0
Deletion Peak 36	13q14.2	chr13:48833767-49064807(probes 1204016:1204267)	chr13:48875753-49060837(probes 1204039:1204265)	chr13:30928709-59710115(probes 1191948:1209040)	2.8022e-22	1.002e-19	0: t>-0.1; 1: -0.1>t> -1.3; 2: t< -1.3	1	1	0	0	0	1	0	1	1	0	1	1	0	0	0	1	0	0	1	0	1	1	1	1	1	1	0	0	0	0	1	0	1	0	0	1	1	0	0	0	0	0
Deletion Peak 37	14q24.3	chr14:63177578-100534957(probes 1268738:1293118)	chr14:75741752-75765732(probes 1276315:1276330)	chr14:64742470-100022197(probes 1269686:1292801)	0.00010484	0.00010244	0: t>-0.1; 1: -0.1>t> -1.3; 2: t< -1.3	0	0	0	0	0	0	0	0	0	0	0	1	1	0	1	0	0	0	0	0	0	0	1	1	0	0	0	0	0	0	0	0	0	0	1	1	0	0	0	1	0	0
Deletion Peak 38	15q13.1	chr15:28096454-31198928(probes 1298469:1298512)	chr15:28097279-31135788(probes 1298470:1298484)	chr15:1-57802436(probes 1295514:1314481)	6.0895e-11	9.3142e-08	0: t>-0.1; 1: -0.1>t> -1.3; 2: t< -1.3	0	0	1	0	0	1	0	0	0	0	1	0	1	0	1	0	0	0	0	0	1	1	0	1	1	0	0	0	0	1	1	0	0	0	1	0	0	0	0	1	0	1
Deletion Peak 39	15q21.2	chr15:35278924-68597126(probes 1300717:1321863)	chr15:50150109-50418524(probes 1309534:1309732)	chr15:1-57802436(probes 1295514:1314481)	1.8718e-05	0.089387	0: t>-0.1; 1: -0.1>t> -1.3; 2: t< -1.3	0	0	1	0	0	1	0	0	0	0	1	1	1	0	1	0	0	0	0	0	1	1	0	1	1	0	0	0	0	1	1	0	0	0	1	0	0	0	0	1	0	0
Deletion Peak 40	16q11.2	chr16:31772318-48202502(probes 1357062:1357785)	chr16:31845698-46624790(probes 1357094:1357112)	chr16:31850300-51221547(probes 1357095:1359824)	0.0002755	0.0025137	0: t>-0.1; 1: -0.1>t> -1.3; 2: t< -1.3	1	1	1	0	0	1	1	1	0	0	0	0	0	1	0	0	0	1	1	1	1	1	1	0	0	0	0	1	1	1	1	0	0	0	0	0	0	0	1	1	0	1
Deletion Peak 41	16q23.1	chr16:78064108-79627770(probes 1377068:1378596)	chr16:78129058-79247026(probes 1377118:1378237)	chr16:76950753-80022801(probes 1375859:1379057)	0.0001088	0.011765	0: t>-0.1; 1: -0.1>t> -1.3; 2: t< -1.3	1	1	1	1	1	1	1	1	0	1	0	0	1	1	0	0	0	1	1	1	1	1	0	0	1	1	0	1	1	1	1	0	0	0	0	1	1	1	1	1	0	1
Deletion Peak 42	16q24.2	chr16:87969957-88516170(probes 1385659:1385854)	chr16:88002599-88211142(probes 1385687:1385746)	chr16:81147100-90354753(probes 1380116:1385911)	3.2253e-06	0.013114	0: t>-0.1; 1: -0.1>t> -1.3; 2: t< -1.3	1	1	1	1	1	1	1	1	0	1	0	0	1	1	0	0	0	1	1	1	1	1	1	0	1	1	0	1	1	1	1	0	1	0	0	1	1	1	1	0	0	1
Deletion Peak 43	17p13.3	chr17:1-1554769(probes 1385912:1386086)	chr17:1-1206041(probes 1385912:1385937)	chr17:1-1555014(probes 1385912:1386087)	0.013235	0.10671	0: t>-0.1; 1: -0.1>t> -1.3; 2: t< -1.3	1	1	1	0	1	1	0	0	1	0	0	0	1	1	1	0	1	1	1	0	0	1	1	1	1	1	0	0	0	1	1	0	0	0	0	0	1	0	1	1	0	1
Deletion Peak 44	17p12	chr17:11896630-12456081(probes 1392108:1392484)	chr17:11921739-12048275(probes 1392123:1392188)	chr17:11914463-12634149(probes 1392120:1392620)	7.7436e-07	1.8159e-05	0: t>-0.1; 1: -0.1>t> -1.3; 2: t< -1.3	1	1	1	0	1	1	0	1	1	0	0	1	0	1	1	0	1	1	1	0	0	1	1	1	1	1	0	0	0	1	1	0	0	0	0	0	1	0	1	1	0	0
Deletion Peak 45	17q21.31	chr17:40069743-43193679(probes 1402763:1404226)	chr17:41181058-41281566(probes 1403253:1403364)	chr17:37899689-46034375(probes 1401697:1404963)	1.3951e-08	7.582e-07	0: t>-0.1; 1: -0.1>t> -1.3; 2: t< -1.3	0	0	0	0	0	1	1	1	0	0	0	1	0	0	1	1	0	0	0	0	0	0	0	1	1	1	0	0	0	0	0	0	0	0	0	0	0	0	0	0	0	0
Deletion Peak 46	17q25.3	chr17:80443432-81195210(probes 1423527:1423810)	chr17:80703381-80902740(probes 1423695:1423795)	chr17:78982156-81195210(probes 1423182:1423810)	2.8269e-05	0.0033054	0: t>-0.1; 1: -0.1>t> -1.3; 2: t< -1.3	0	0	0	0	0	0	0	1	0	0	0	1	1	0	1	0	0	0	0	0	0	0	0	0	0	1	0	0	0	0	0	0	0	0	0	0	0	0	0	1	0	0
Deletion Peak 47	18q23	chr18:67515151-78077248(probes 1463558:1468537)	chr18:76823009-78077248(probes 1468402:1468537)	chr18:69049159-78077248(probes 1464427:1468537)	0.0016512	0.0016394	0: t>-0.1; 1: -0.1>t> -1.3; 2: t< -1.3	1	0	0	0	0	1	0	0	0	0	1	0	1	0	0	1	0	0	0	0	0	0	1	1	0	0	0	0	0	1	0	1	0	0	0	1	1	0	0	0	0	0
Deletion Peak 48	19p13.3	chr19:1103802-1882761(probes 1468692:1468824)	chr19:1548817-1676418(probes 1468792:1468805)	chr19:1-8395880(probes 1468538:1471034)	2.9588e-25	2.9588e-25	0: t>-0.1; 1: -0.1>t> -1.3; 2: t< -1.3	1	0	0	0	0	0	0	0	1	0	0	1	1	0	0	1	0	0	0	0	0	0	0	1	0	0	0	0	0	0	1	0	0	0	0	0	0	0	0	0	0	0
Deletion Peak 49	19q13.32	chr19:45804626-48497925(probes 1487719:1488834)	chr19:47518885-47561946(probes 1488392:1488399)	chr19:45476579-48697694(probes 1487589:1489004)	0.0023522	0.0023157	0: t>-0.1; 1: -0.1>t> -1.3; 2: t< -1.3	0	0	0	0	0	0	0	0	1	0	0	0	1	0	0	1	0	0	0	0	0	0	0	1	0	1	0	0	0	0	1	0	0	0	0	0	0	0	0	0	0	0
Deletion Peak 50	20p13	chr20:1-648944(probes 1493460:1493576)	chr20:626356-637258(probes 1493569:1493574)	chr20:1-648988(probes 1493460:1493577)	0.040487	0.039798	0: t>-0.1; 1: -0.1>t> -1.3; 2: t< -1.3	0	0	0	0	0	0	0	0	0	0	0	1	0	0	0	0	0	0	0	0	0	0	0	0	0	0	0	0	0	0	0	0	0	0	0	0	0	0	0	0	1	0
Deletion Peak 51	21q21.1	chr21:17245677-22371931(probes 1533154:1536687)	chr21:19287366-19640557(probes 1534467:1534720)	chr21:1-22800112(probes 1531814:1537012)	0.00018107	0.00017996	0: t>-0.1; 1: -0.1>t> -1.3; 2: t< -1.3	0	0	0	0	0	0	0	1	0	0	0	1	0	0	0	0	0	0	0	0	0	0	0	1	0	0	0	0	0	0	0	0	0	0	0	1	0	0	0	0	0	1
Deletion Peak 52	22q13.31	chr22:46365895-51304566(probes 1568895:1571210)	chr22:47740203-47770502(probes 1569849:1569868)	chr22:47753983-47766182(probes 1569859:1569860)	0.066125	0.06788	0: t>-0.1; 1: -0.1>t> -1.3; 2: t< -1.3	1	0	0	1	0	0	0	1	0	1	1	0	0	1	0	0	1	0	0	1	1	0	1	1	0	0	0	0	0	1	1	0	0	0	1	1	0	1	0	0	0	1
Amplification Peak 1 - CN values	1p22.3	chr1:85974031-86002734(probes 48928:48936)	chr1:85979933-85998035(probes 48929:48935)	chr1:85979933-86008397(probes 48929:48941)	1.561e-12	1.561e-12	Actual Copy Change Given	1.3198	0.84415	-0.36193	0.0075	-0.0041227	-0.00041585	0.49276	-0.37788	-0.026577	-0.00094174	-0.041442	0.42873	1.2628	-0.0010465	0.26349	0.017124	-0.12486	0.0023581	-0.48817	0.012934	-0.55753	-0.38347	0.11479	-0.3487	-0.38123	0.0045039	0.64268	1.1234	-0.010094	-0.39831	-0.28924	0.039761	-0.0076101	0.0001381	0.20402	0.011958	-0.025984	-0.0021543	-0.0042278	-0.3797	0.013617	-0.015879
Amplification Peak 2 - CN values	1q21.3	chr1:150493148-150678056(probes 70234:70334)	chr1:150519260-150532791(probes 70240:70240)	chr1:120527362-187963669(probes 70051:94605)	9.2238e-25	1.0634e-19	Actual Copy Change Given	1.2241	0.87249	0.68634	0.0075	-0.0041227	0.82451	2.3188	0.67215	0.65351	0	0.45564	1.4673	0.80714	-0.0010465	0.26349	3.6569	0.40194	0.68334	0.53255	-0.00049682	0.44782	0.68566	0.11479	-0.040616	1.3708	0.0070791	0.58148	1.6541	1.1943	0.43614	0.52341	0.039761	-0.0076101	0.0001381	0.78818	-0.011262	0.62825	-0.0021543	0.011121	0.64323	0.13671	-0.015879
Amplification Peak 3 - CN values	1q44	chr1:241161649-249250621(probes 129802:133467)	chr1:247783059-247788110(probes 133449:133454)	chr1:214756843-249250621(probes 111751:133467)	5.8614e-10	9.1882e-06	Actual Copy Change Given	0.10482	0.87249	1.0212	0.0075	0.49286	0.82451	1.0779	0.66586	0.65351	0	0.3234	1.6128	2.288	-0.00069303	0.2638	0.53169	0.91016	0.69914	0.57898	0.0034683	0.46245	0.73568	0.24257	0.35055	1.3708	0.79016	1.0941	1.6541	1.1943	0.43614	0.52038	0.039761	0.00041593	-0.077634	0.77782	-0.011262	0.65259	0.0044411	0.0012481	0.65913	0.1365	-0.015879
Amplification Peak 4 - CN values	3p25.1	chr3:14517283-15514296(probes 280327:280980)	chr3:14996076-15056857(probes 280673:280695)	chr3:14517744-15421145(probes 280328:280927)	0.019038	0.019038	Actual Copy Change Given	-0.0018014	0.0081976	-0.37053	-0.0073339	0.0080567	-0.0016629	-0.0028485	0.0055529	0	-0.0017795	-0.043169	1.4002	0.48647	-0.0071958	-0.0078548	0.016786	0	-0.0033243	0.0011093	0.00097017	0.13865	0.37051	0.006735	2.4937	1.4534	0.027423	-0.01106	0.0011093	0.001803	-0.0031859	-0.30138	-0.027671	0	0.00208	-0.0049602	0	-0.011611	0.0084743	0.0016642	-0.016488	-0.016478	0.003191
Amplification Peak 5 - CN values	3q26.2	chr3:168136691-181680608(probes 369138:376459)	chr3:169946878-169978651(probes 370299:370304)	chr3:165444347-198022430(probes 367867:385241)	2.3542e-05	2.3542e-05	Actual Copy Change Given	-0.011556	0.011539	-0.0040528	-0.0073339	0.88666	0.6177	-0.0028485	0.0055529	0.0077783	-0.0017795	0.012268	1.6889	0.7166	-0.0071958	-0.0078548	0.032422	-0.054286	-0.0033243	-0.0085004	-0.0075844	0.13865	-0.24934	-0.069064	0.010712	0.37957	0.01803	0.6016	0.0011093	0.00075854	-0.0031859	-0.29775	-0.029804	0	0.00208	-0.0010928	-0.0005265	0.74138	0.0054196	-0.014439	0.6767	-0.016478	0.003191
Amplification Peak 6 - CN values	4q13.3	chr4:73267570-74875451(probes 426832:427845)	chr4:74161892-74192675(probes 427376:427385)	chr4:73700172-74498464(probes 427130:427569)	0.024323	0.024323	Actual Copy Change Given	-0.006505	-0.0099565	0.020343	-0.012162	-0.01354	-0.32461	0.007561	-0.37381	0.018803	-0.015445	0.032986	0.99099	-0.062629	-0.0232	3.6569	0.032765	-0.0067813	-0.0051227	0.024199	-0.014091	-0.64574	0.48199	0.42477	-0.34687	-0.0077482	0.007566	-0.033132	-0.035585	0.008892	-0.025274	0.0054375	-0.029175	0.013911	0.0013372	0.44212	0.0282	0.0049969	-0.0080244	0.0038854	-0.39457	-0.065462	0
Amplification Peak 7 - CN values	5q35.3	chr5:174895195-180915260(probes 597398:599785)	chr5:176607412-176628883(probes 598004:598011)	chr5:176476107-176661855(probes 597950:598034)	0.13892	0.13892	Actual Copy Change Given	0	0.0083351	-0.007472	0.0032532	0.030186	-0.33618	0.019844	0.70363	0.012795	-0.0052392	-0.14965	0.77541	-0.1246	0.0049969	-0.22496	0.023145	0.011506	0.0093098	0.07298	-0.0077487	0.025128	0.063939	0.018453	0.02539	-0.37651	-0.38454	-0.079077	-0.0023553	0.0033299	0.41781	0.0047732	0.021043	0.0048579	0	0.78782	0.40127	0.63956	0.008892	0.0056919	-0.31977	-0.027959	0.0015255
Amplification Peak 8 - CN values	6p22.3	chr6:18237662-22950872(probes 612159:615637)	chr6:22000244-22044661(probes 614849:614897)	chr6:18362978-22614341(probes 612266:615396)	0.0076581	0.0076581	Actual Copy Change Given	0.025531	0.0024969	-0.0049844	-0.0055375	-0.015191	-0.00021291	-0.0089302	0.001803	0.0029133	-0.0059304	0.024969	0.54753	1.7082	0.0070666	-0.2327	0.54524	0.0096887	-0.0053992	-0.084926	0.0016683	-0.31786	0.85003	-0.45494	0	-0.0089672	0.049465	0.56436	-0.005261	0	0	-0.62108	-0.028765	-0.0089906	0.0004154	0.35861	-0.0051227	0.30044	0.0011093	-0.041214	0.6806	0.070279	0
Amplification Peak 9 - CN values	6q21	chr6:107206856-107339613(probes 661107:661192)	chr6:107299418-107302783(probes 661173:661173)	chr6:104695478-110335781(probes 659450:663057)	9.7605e-13	9.7605e-13	Actual Copy Change Given	0.025531	-0.47628	-0.0049844	-0.0030475	-0.015191	0.0030522	-0.0089302	-0.37076	0.0029133	-0.0059304	-0.069086	-0.33664	-0.76865	1.5086	3.6569	-0.54421	0.0096887	-0.0053992	-0.084926	-0.01351	-0.31786	-0.84627	-0.45494	0	0.013353	0.049465	0.61552	-0.005261	0	0	-0.62108	-0.028765	-0.028989	0.0004154	-0.56113	-0.0051227	-0.042829	-0.0041877	-0.041214	0.36552	1.7435	0
Amplification Peak 10 - CN values	7p11.2	chr7:54910434-56472935(probes 734033:735032)	chr7:55088416-55093098(probes 734150:734157)	chr7:55065907-56479240(probes 734138:735034)	0.033484	0.033484	Actual Copy Change Given	0	0	0.35137	0.0038854	0.049114	0.13184	0.01467	0.25793	0.0098669	-0.0028872	0.029325	-0.019726	-0.71381	0	0.22754	0.019969	-0.00097017	-0.0038779	0.042166	-0.0047732	0.027919	0.8566	0.0010402	1.5573	0.022585	3.6569	0.53151	0.017885	0.0049969	0.013213	0.0093106	-0.0033243	0	-0.028629	-0.18069	0.073112	0.32205	-0.0011087	0.09217	0.39078	0.071232	-0.00055444
Amplification Peak 11 - CN values	8p11.23	chr8:37492669-37602217(probes 809548:809588)	chr8:37515478-37561346(probes 809558:809573)	chr8:33702841-70954675(probes 807581:826394)	6.2227e-72	2.0545e-60	Actual Copy Change Given	-0.0047079	0.30265	0.32093	1.2366	-0.011473	-0.42855	0.020264	-0.23963	0.0091705	0.91645	-0.13652	0.41747	-0.035993	2.7806	-0.057049	-0.0059522	-0.56615	0.004719	-0.59594	0.85126	0.031436	1.7156	2.0862	0.079303	-0.005261	2.2148	0.45003	0.62088	-0.00013862	0.0040626	0.36533	-0.031086	3.6569	0.72244	0.0017136	1.245	0.42032	2.1514	3.6569	-0.0084974	0.019628	0.0010504
Amplification Peak 12 - CN values	8p11.21	chr8:41428319-42143006(probes 811647:812067)	chr8:41872051-41887473(probes 811931:811940)	chr8:33702841-70954675(probes 807581:826394)	5.6795e-28	7.9626e-06	Actual Copy Change Given	-0.0047079	0.30265	-0.73293	1.2366	-0.011473	0.00069327	0.020264	-0.23963	0.0091705	0.91645	-0.13652	0.42335	-0.73082	1.5414	-0.057049	-0.0059522	-0.55236	0.004719	0.098706	0.85126	0.031436	1.7156	0.8484	0.079303	0.88702	1.4729	0.45003	0.601	-0.00013862	0.0040626	0.36533	-0.031086	3.6569	0.37347	0.0017136	1.4974	0.42032	0.020203	0.15547	-0.0084974	0.019628	0.0010504
Amplification Peak 13 - CN values	8q13.1	chr8:59853142-70207915(probes 819700:825882)	chr8:67617498-67627905(probes 824330:824331)	chr8:33702841-70954675(probes 807581:826394)	7.6879e-10	0.0017288	Actual Copy Change Given	-0.0047079	0.30362	0.3512	1.2366	-0.011473	0.00069327	0.020264	-0.10329	0.0091705	2.2311	0.6186	-0.43192	0.01447	-0.0085766	-0.057049	-0.54381	0.47632	0.004719	0.098706	0.8434	0.031436	1.7156	0.8484	0.079303	0.88702	1.3932	0.60774	0.601	-0.00013862	0.0040626	0.36533	-0.031086	0.0072217	0.0004154	0.0017136	1.4974	0.0012481	-0.0023171	1.0795	0.73446	0.019628	0.0010504
Amplification Peak 14 - CN values	8q24.21	chr8:128657453-128779930(probes 860822:860924)	chr8:128754690-128766079(probes 860911:860916)	chr8:70954835-146364022(probes 826399:871462)	1.2451e-36	3.5743e-31	Actual Copy Change Given	0.41664	0.30362	0.35202	1.2277	0.45632	0.00069327	0.028121	0.64286	0.0091705	2.2311	0.61788	1.9076	2.0485	0.77195	-0.057049	0.023286	3.6569	0.004719	0.098706	0.84149	0.02511	1.7156	1.0991	0.99011	1.6736	2.0013	0.58112	0.601	-0.00013862	0.0040626	0.36533	-0.031086	0.018383	0.001525	0	1.4974	0.0012481	-0.0023171	2.9123	0.73446	0.019628	0.0010504
Amplification Peak 15 - CN values	10p15.1	chr10:5242638-6333144(probes 947099:947836)	chr10:5749879-5769452(probes 947366:947374)	chr10:5637943-6092209(probes 947339:947632)	0.042969	0.042969	Actual Copy Change Given	0.10307	0.81298	0.3473	0	0.0017252	0.0022193	-0.0060299	-0.36861	-0.013483	0.0097496	0.12771	0.41011	1.0793	0.016565	0.002982	-0.0021638	0.010703	0.0049969	-0.086784	0.0077779	-0.218	-0.37458	-0.44265	-0.32077	-0.0080244	0	1.1221	0.0020805	0.0012481	0.019643	0.0026899	0.019783	0.0051359	0.0016637	0.015637	0.063223	0.32157	0.0051359	-0.023214	-0.019785	0.12872	-0.00069303
Amplification Peak 16 - CN values	10q22.3	chr10:80685954-82012440(probes 992764:993191)	chr10:80780615-80888072(probes 992809:992914)	chr10:75450720-82274973(probes 989198:993363)	2.4642e-06	2.4642e-06	Actual Copy Change Given	0.5245	-0.066298	0.3473	0	0.0017252	0.0022193	-0.0060299	-0.28453	-0.0067813	0.0097496	0.12771	-0.28358	-0.11469	0.016565	0.92523	-0.0021638	0.010703	0.0049969	-0.086784	0.0077779	-0.21822	-0.36714	-0.43512	0.045991	0.0048351	0	-0.061555	0.0020805	0.0012481	0.016355	0.0040785	0.019783	0.0021362	0.0016637	0.015637	0.050828	-0.36136	0.0051359	-0.023214	0	0.039508	-0.00069303
Amplification Peak 17 - CN values	11p13	chr11:32402479-33859313(probes 1049210:1050136)	chr11:32912175-32930215(probes 1049577:1049583)	chr11:32056317-35900321(probes 1048917:1051809)	0.00011594	0.00011594	Actual Copy Change Given	0.0086135	0.0034493	-0.007472	-0.0092666	0.0075285	0.12712	0.57441	0.02525	-0.01083	-0.0051009	-0.036538	-0.39408	2.2551	0.015168	0.19778	0.12332	-0.022058	0.084498	-0.27129	0	0	0.82275	-0.041906	0.0040243	-0.23067	-0.81298	2.7773	-0.0029091	-0.0033126	0.015727	0.21183	-0.025072	0.70232	-0.012214	-0.55674	0.37467	-0.010128	0.0087528	-0.035736	0.35766	0.83213	0.0047051
Amplification Peak 18 - CN values	11q13.3	chr11:69462857-69502928(probes 1065817:1065833)	chr11:69476250-69487994(probes 1065822:1065827)	chr11:64592909-84188489(probes 1064290:1074466)	2.2346e-127	2.334e-115	Actual Copy Change Given	0.60684	1.522	-0.007472	-0.0092666	0.021323	0.12712	2.451	1.0587	3.6569	0.004794	-0.036538	0.29008	0.48337	2.4881	0	-0.011078	-0.022058	3.6569	-0.27129	0	0	2.2334	-0.041906	0.19497	-0.23067	0.012721	0.59242	-0.0029091	-0.0033126	0.015727	0.21183	-0.025072	3.6569	-0.0047084	-0.55674	0.37467	-0.044245	0.88466	-0.0049844	0.34609	0.0051795	0.0047051
Amplification Peak 19 - CN values	11q14.1	chr11:76956669-78208937(probes 1069778:1070418)	chr11:77626745-77640846(probes 1070102:1070104)	chr11:64592909-84188489(probes 1064290:1074466)	4.9555e-47	1.0002e-05	Actual Copy Change Given	0.51403	0.026514	-0.007472	-0.0092666	0.010724	0.12712	3.6569	0.33124	3.6569	0.004794	-0.036538	0.29008	0.60756	0.036088	0	-0.011078	-0.022058	-0.68997	-0.27129	0	0	-0.84595	-0.041906	0.19497	-0.23067	0.012721	-0.02562	-0.0029091	-0.0020784	0.015727	0.21183	-0.025072	3.6569	0.86156	-0.55674	0.37467	-0.044245	1.591	-0.018248	0.34609	0.36246	0.0087528
Amplification Peak 20 - CN values	12p13.33	chr12:1-2012744(probes 1107665:1107946)	chr12:1000852-1078102(probes 1107728:1107766)	chr12:1-2019614(probes 1107665:1107948)	0.056049	0.24332	Actual Copy Change Given	0	0.0055529	0.39553	0.011679	-0.0012887	-0.46993	0.0070044	0.32785	-0.0066432	0.0026576	-0.0040162	1.8448	-0.084661	0.004719	0.062436	5.0746e-05	0.0029133	-0.0012473	-0.015466	-0.0047083	0.12668	0.034818	0.46203	0.00069327	0.35806	0.01063	0.53222	-0.0023553	-0.0047079	0.036935	0	0.023286	-0.020549	0.031436	0.35077	0.73739	-0.3685	0.0011093	-0.031359	0.31251	0.099127	0.00083195
Amplification Peak 21 - CN values	12p11.21	chr12:24880663-39228082(probes 1122667:1128436)	chr12:31748528-31764690(probes 1127257:1127261)	chr12:31251563-31851969(probes 1127092:1127325)	0.075221	0.17379	Actual Copy Change Given	0	0.0055529	0.39553	0.011679	-0.0012887	-0.46993	0.0070044	0.32785	-0.0066432	0.0026576	-0.0040162	0.55195	1.4687	0.004719	0.062436	5.0746e-05	0.0029133	-0.0012473	-0.015466	-0.0047083	0.12668	0.034818	0.43572	2.7129	0.35806	-0.78879	-0.027808	-0.0023553	-0.0047079	0.0055529	0	0.023286	-0.0027707	0.031436	0.35077	0.73739	0.32414	0.0011093	-0.031359	0.31251	0.099127	0.00083195
Amplification Peak 22 - CN values	12q15	chr12:69083314-69918875(probes 1145844:1146401)	chr12:69617863-69681412(probes 1146212:1146244)	chr12:67382459-70884619(probes 1144566:1147054)	0.00074329	0.00074329	Actual Copy Change Given	0	0.0055529	0.39413	0.011679	-0.0012887	-0.0022168	0.0048235	0.32785	-0.0066432	0.0026576	-0.0040162	0.29374	0.45326	0.004719	0.062436	0.020343	0.0029133	-0.0012473	-0.012438	-0.0047083	0.12668	0.034818	0.00023361	-0.00025324	0.35415	-0.78879	-0.01756	-0.0023553	-0.0047079	0.0055529	0	0.02511	-0.0027707	0.031436	0.35077	0.73739	0.32414	0.0011093	-0.031359	-0.023761	-0.056665	0.00083195
Amplification Peak 23 - CN values	13q12.3	chr13:30368799-31124677(probes 1191536:1192061)	chr13:30816230-30948727(probes 1191886:1191963)	chr13:30232478-31231805(probes 1191458:1192132)	0.01074	0.021022	Actual Copy Change Given	-0.53205	-0.25467	0.022865	-0.0024938	-0.028408	-0.33516	-0.004509	-0.37638	-0.70657	-0.0057921	-0.1803	0.40911	0.98204	0.02525	-0.0023445	-0.53764	-0.0095426	0	-0.45746	-0.008439	-0.30909	-0.84371	-0.23942	0.0091705	-0.1827	-0.8053	-0.041838	-0.0013861	0.0029133	-0.012672	-0.15983	0.017264	-0.13199	-0.00069356	0.20845	-0.31669	-0.34366	-0.082934	0.015587	0.71068	-0.063181	3.3495
Amplification Peak 24 - CN values	13q34	chr13:93345298-115169878(probes 1229266:1244041)	chr13:113801635-113808897(probes 1243666:1243668)	chr13:108687743-114945971(probes 1240077:1244015)	0.014464	0.064921	Actual Copy Change Given	-0.53205	-0.2543	0.022865	-0.0024938	-0.0073339	-0.32554	-0.0052145	-0.37211	-0.70657	-0.0057921	-0.1803	2.041	-0.7732	-0.01006	0.038417	-0.53764	-0.0095426	0	-0.45061	-0.008439	-0.30909	-0.84891	-0.24454	-0.35202	-0.1827	-0.8053	1.1305	0.0029133	0.0029133	-0.0020784	-0.15983	0.017264	-0.13199	-0.00069356	0.18436	-0.31669	-0.35813	-0.082934	0.015587	0.7073	0.19191	-0.57071
Amplification Peak 25 - CN values	14q13.1	chr14:30700883-38931353(probes 1249299:1254561)	chr14:34080339-34085732(probes 1251559:1251566)	chr14:34065522-34122146(probes 1251552:1251588)	0.11916	0.11916	Actual Copy Change Given	0.013074	-0.00069303	0.057368	0.00041593	-0.00069303	0.0026357	0.0033907	0.4163	-0.007472	0.0098889	-0.066654	-0.3847	-0.028628	0.0093098	0.48725	-0.0051227	0.01116	0	0.031577	1.4437e-05	0.024085	0.063939	-0.43902	1.1894	-0.023155	0.016352	0.58757	0.0016642	-0.0023553	0.014749	0.077918	0.014312	0.0052749	-0.0025036	-0.20107	-0.39497	0.00040712	0.0031592	-0.011071	-0.37329	-0.060897	-0.0011087
Amplification Peak 26 - CN values	15q26.3	chr15:98849843-99681028(probes 1340480:1341082)	chr15:99154662-99175133(probes 1340715:1340728)	chr15:86456539-102531392(probes 1331764:1342145)	2.05e-09	2.05e-09	Actual Copy Change Given	0.5252	-0.0070576	1.8654	0.0043021	0.0024969	-0.32762	0.009532	0.16986	-0.026304	0.022466	-0.11613	0.27395	0.79723	0.035383	-0.2371	-0.0069195	0.014888	0.0093098	0	0.026062	-0.33376	-0.84787	0.013423	-0.3224	-0.36215	-0.0018742	0.56845	0.00055459	-0.012851	-0.40102	-0.29587	-0.029044	-0.010784	0.0061085	-0.34946	-0.017529	0.30809	0.017684	-0.0048183	-0.36776	-0.0543	3.3314
Amplification Peak 27 - CN values	16q12.1	chr16:47211104-49251296(probes 1357359:1358496)	chr16:47863433-47883555(probes 1357611:1357616)	chr16:47608673-48245753(probes 1357501:1357808)	0.038421	0.038421	Actual Copy Change Given	-0.5429	-0.49731	-0.37065	1.1469	0.07815	-0.32913	-0.57274	-0.23788	-0.030677	0.3643	0.0075	0.31418	-0.067726	-0.79227	-0.006022	-0.035312	0.030591	-0.72491	-0.496	-0.43983	-0.66374	0.66863	-0.42849	0.0351	0.36986	1.0098	-0.077038	-0.601	-0.69251	-0.38526	-0.62728	0	-0.036265	-0.094064	0.48688	1.7903	0.36225	0.019083	-0.47828	-0.35332	-0.0080054	3.6569
Amplification Peak 28 - CN values	17p11.2	chr17:20698259-21262678(probes 1395802:1396017)	chr17:20975100-21012522(probes 1395911:1395919)	chr17:19219667-25271293(probes 1395220:1396042)	0.00061481	0.00074329	Actual Copy Change Given	-0.51527	-0.0015243	-0.38515	0.023145	0.006109	-0.47184	-0.010172	0.1622	-0.73477	0.096693	0.030169	-0.41047	-0.12473	-0.8117	-0.24782	-0.076678	-0.54239	-0.6897	-0.50079	0.021603	-0.031496	-0.85987	-0.63798	-0.66049	0.094346	-0.80571	-0.077745	-0.0041546	-0.017254	0.060508	-0.62372	-0.079077	-0.058193	-0.024799	0.46577	0.31498	0.85799	0.0058309	0.033127	3.6569	-0.048763	-0.0020784
Amplification Peak 29 - CN values	17q12	chr17:37789433-37906169(probes 1401604:1401697)	chr17:37833806-37836580(probes 1401622:1401622)	chr17:34935436-39575624(probes 1400214:1402492)	6.0478e-77	1.8232e-53	Actual Copy Change Given	0.025509	-0.0080244	-0.017529	0.023145	0.46468	-0.47184	3.6569	3.6569	-0.059269	0.096693	0.030169	-0.38148	-0.17942	0.039902	3.6569	3.6569	0.016705	0.080456	0.066229	0.021603	-0.031496	0.8124	0.65599	-0.3085	3.6569	3.6569	-0.077745	-0.0041546	-0.017254	0.060508	0.013547	-0.079077	-0.058193	-0.024799	0.46577	0.31498	0.85799	0.0058309	0.033127	3.6569	-0.0077802	-0.0020784
Amplification Peak 30 - CN values	17q23.1	chr17:57770376-58790294(probes 1411824:1412257)	chr17:57925176-57943518(probes 1411877:1411885)	chr17:45755547-81195210(probes 1404821:1423810)	1.0069e-28	4.5243e-16	Actual Copy Change Given	0.025509	-0.0080244	-0.017529	0.023145	0.46468	-0.019452	1.0355	3.6569	-0.059269	0.096693	0.030169	-0.36691	0.1495	0.039902	-0.091619	1.1223	0.54806	0.080456	0.066229	0.021603	-0.031496	0.8124	0.25254	0.023706	1.6969	-0.76051	0.12167	-0.0041546	-0.017254	0.060508	0.0096427	-0.079077	-0.058193	-0.024799	0.46577	0.31498	0.89146	0.0058309	0.033127	-0.023956	0.0044097	0.52083
Amplification Peak 31 - CN values	19p13.12	chr19:15293986-15578278(probes 1474250:1474399)	chr19:15363723-15376688(probes 1474301:1474303)	chr19:15363723-15380248(probes 1474301:1474306)	0.22552	0.22552	Actual Copy Change Given	-0.49475	-0.012162	0.30489	0.0012801	0.023566	-0.029262	-0.016231	-0.052396	-0.12434	0.040207	0.10045	-0.34882	1.4721	0.051387	0.057724	-0.1088	0.036653	0.0048579	0.058224	0.035241	-0.05442	0.20274	0.011191	-0.61844	-0.0047079	0.74946	0.5259	-0.0044312	-0.021235	0.066515	-0.20331	0.019363	-0.048883	-0.017973	0.25971	0.66049	-0.0085766	0.001803	0.033972	0.27562	-0.045785	-0.0089906
Amplification Peak 32 - CN values	19q12	chr19:29460726-30870249(probes 1478746:1479812)	chr19:30248066-30265831(probes 1479381:1479392)	chr19:28934363-31428853(probes 1478357:1480233)	9.9276e-05	0.0018552	Actual Copy Change Given	0.038489	-0.012162	0.30489	0.0012801	0.023566	-0.029262	-0.016231	-0.052396	-0.031359	0.040207	0.10045	0.52485	1.3026	0.051387	0.057724	-0.1088	0.036653	0.0048579	0.058224	0.035241	-0.05442	0.20274	0.011191	1.8288	-0.0047079	-0.79323	0.5259	-0.0044312	-0.021235	0.066515	-0.20331	0.019363	-0.048883	-0.00027777	0.25971	0.66049	-0.0085766	0.001803	0.50134	0.16579	3.089	-0.0089906
Amplification Peak 33 - CN values	19q13.43	chr19:55524376-58777239(probes 1491552:1493403)	chr19:56552068-56631227(probes 1492094:1492131)	chr19:54981240-59128983(probes 1491318:1493459)	0.00071166	0.0045253	Actual Copy Change Given	0.038489	-0.012162	0.30489	0.004719	0.016425	-0.027671	-0.016231	-0.052396	1.1113	0.040207	0.10045	0.15323	-0.16612	0.051387	1.9538	-0.1088	0.034254	0.0048579	0.058224	0.035241	-0.05442	0.23241	0.011191	0.43733	-0.0047079	0.028548	0.77272	-0.0044312	-0.021235	0.066515	-0.20331	0.019363	-0.048883	-0.00027777	0.25971	0.64183	0.29374	0.001803	0.50134	0.16579	0.042009	-0.0089906
Amplification Peak 34 - CN values	20q13.2	chr20:52130442-52359576(probes 1524692:1524837)	chr20:52239111-52246605(probes 1524749:1524751)	chr20:47097014-63025520(probes 1521532:1531813)	4.299e-28	4.299e-28	Actual Copy Change Given	0.55177	-0.020527	0.33411	0.18344	0.026795	0.42217	0.10037	3.6569	3.3004	0.018265	0.028481	0.43075	-0.064643	0.0416	0.22322	0.47306	3.6569	0.015727	0.095668	0.013911	0.30585	2.1449	0.44842	3.6569	0.31819	-0.0029819	0.69223	0.0013868	-0.015622	0.046417	0.055571	0.018243	0.043299	-0.00083213	0.58793	1.0814	0.32141	0.017824	0.023145	0.37999	-0.0015391	0.00458
Deletion Peak 1 - CN values	1p36.13	chr1:14151399-21133098(probes 5887:10322)	chr1:16796722-17341237(probes 7637:7641)	chr1:1-36627541(probes 1:18112)	1.1914e-29	4.2488e-28	Actual Copy Change Given	-0.52082	-0.060076	-0.015466	0.0075	-0.41234	-0.00041585	-0.59454	-0.37788	-0.026577	0.034841	-0.040209	0.086666	-0.098418	0.054945	-0.22408	-0.10145	-0.094328	0.0023581	0.086233	0.012934	-0.55753	-0.40074	0.026725	-0.66022	-0.35567	0.020409	-0.085457	0	-0.010094	-0.35225	-0.28924	0.039761	-0.0076101	0.0001381	-0.46835	-0.040326	-0.025984	0.01433	0.05921	-0.37858	0.013617	-0.015879
Deletion Peak 2 - CN values	1p21.2	chr1:84463129-114360700(probes 47863:66119)	chr1:101698916-101708128(probes 58809:58812)	chr1:81190612-117927898(probes 45757:68510)	6.6168e-08	0.0001455	Actual Copy Change Given	-0.43333	-0.046989	-0.36193	0.0075	-0.0041227	-0.00041585	0.49276	-0.37292	-0.026577	0	-0.041442	0.42873	-0.078011	-0.0010465	0.26349	0.017124	-0.13893	0.0023581	-0.48817	-0.00049682	-0.54502	-0.38347	0.11479	-0.69151	-0.38123	0.0045039	0.61353	-0.0062286	-0.010094	-0.39831	-0.28924	0.039761	-0.0076101	0.0001381	-0.42141	0.0054139	-0.025984	-0.0021543	0.011121	-0.3797	0.013617	-0.015879
Deletion Peak 3 - CN values	2p24.2	chr2:1-29416480(probes 133468:152476)	chr2:18733023-18744081(probes 146339:146342)	chr2:17148005-20521953(probes 145062:147632)	0.034199	0.033937	Actual Copy Change Given	-0.010784	0.0033299	-0.0027707	-0.00013862	0	0	-0.013755	0.00458	-0.0080244	0.00071516	-0.028155	-0.027535	0.72527	-0.0037395	0.038165	0	0	0.0070826	-0.0971	-0.0034018	-0.30275	-0.36725	-0.030335	0.0073609	0.31883	-0.0072684	-0.0012473	-0.0019399	-0.0041967	-0.01106	-0.28675	0.0066653	-0.00041585	-0.00027777	-0.49878	-0.29756	-0.0061741	0.0037465	0	0.0025765	0.035932	-0.0030475
Deletion Peak 4 - CN values	2q22.3	chr2:122525427-157181548(probes 202159:221435)	chr2:145422397-145840377(probes 214512:214738)	chr2:132306591-147046902(probes 207074:215429)	0.0072607	0.054598	Actual Copy Change Given	-0.010784	0.0033299	-0.0027707	-0.00013862	0	0	-0.013755	-0.35487	0.0030522	-0.001918	0.11989	0.24887	-0.67049	-0.0037395	0.16152	0.018523	0	-0.00048073	-0.083677	0.0015037	-0.30275	-0.36725	-0.030335	0.0073609	0.0416	-0.0072684	-0.014162	-0.0019399	-0.0041967	-0.01106	-0.28478	0.0066653	0	-0.00027777	-0.49878	-0.29756	-0.0019399	0	0	-0.0089115	0.035368	-0.0030475
Deletion Peak 5 - CN values	2q37.3	chr2:229039385-243199373(probes 264382:272336)	chr2:242121721-242138064(probes 272150:272153)	chr2:220776817-243199373(probes 258820:272336)	1.0614e-07	5.0224e-07	Actual Copy Change Given	-0.0096806	0.0033299	-0.0027707	-0.0022168	-0.458	0	-0.013755	-0.32762	0.0030522	-0.001918	0	-0.94247	-0.18433	-0.0062286	0.16152	0.018523	-0.56863	0.00041593	-0.062361	0.0033294	-0.30275	-0.36725	-0.33077	-0.69396	0.0416	-0.0069921	-0.05442	-0.0019399	-0.0037395	-0.01106	-0.28478	0.0066653	0	-0.00027777	-0.1907	-0.29756	-0.018747	0	0.017264	-0.017587	-0.0088037	-0.0030475
Deletion Peak 6 - CN values	3p14.3	chr3:47552760-63264907(probes 301040:309508)	chr3:55883233-55887194(probes 305387:305388)	chr3:39656756-86597175(probes 296466:324143)	8.5636e-14	8.5636e-14	Actual Copy Change Given	-0.0018014	0.011539	-0.37053	-0.0073339	-0.46812	-0.0016629	-0.0028485	0.0055529	0	-0.0017795	0.012268	-0.40723	-0.75046	-0.0071958	-0.0078548	0.016786	0.0093098	-0.0033243	0.0011093	-0.0056762	0.13865	-0.85464	0.006735	-0.68797	-0.38795	-0.80935	-0.027671	0.0011093	0.001803	-0.0031859	-0.30138	-0.027671	0	0.00208	-0.0049602	0	-0.0214	0.0084743	0.020401	-0.0075309	-0.016478	0.003191
Deletion Peak 7 - CN values	4p16.3	chr4:1-7759803(probes 385242:389277)	chr4:1158677-1171111(probes 385311:385314)	chr4:1-1273514(probes 385242:385358)	0.029277	0.029641	Actual Copy Change Given	-0.006505	-0.0099565	0.020343	-0.012162	0.028481	-0.32461	0.007561	-0.37381	0.018803	-0.00094829	-0.070269	-0.45254	-0.74751	0.0026357	-0.0093174	0.032765	0.023987	-0.0051227	0.024199	0.022584	-0.67462	0.48199	0.47161	-0.34687	0	0.020269	-0.089567	-0.035585	0.010285	0.036794	0.018438	-0.029584	0.0029133	0.0016637	0.44212	0.0282	-0.015741	-0.0080244	0.0038854	-0.064432	-0.065462	0
Deletion Peak 8 - CN values	4q25	chr4:109084835-109543418(probes 448206:448463)	chr4:109457908-109543418(probes 448424:448463)	chr4:109489756-109493252(probes 448444:448445)	5.1267e-13	7.0665e-12	Actual Copy Change Given	-0.006505	-0.0099565	0.020343	-0.012162	-0.02591	-0.32461	0.007561	-0.36272	0.018803	-0.015445	0.032986	1.0489	-0.11939	-0.0232	-0.24661	0.062223	-0.0067813	-0.0051227	0.050961	-0.014091	-0.64574	0.48199	0.42477	-0.34687	-0.0077482	0.007566	-0.021373	-0.035585	0.008892	-0.025274	0.0054375	-0.029175	0.013911	0.0013372	0.017314	0.0282	0.0049969	-0.0080244	-0.01145	-0.39496	-0.065462	0
Deletion Peak 9 - CN values	4q34.3	chr4:178360197-185553097(probes 488771:492316)	chr4:181521852-182082855(probes 490553:490556)	chr4:156649458-191154276(probes 475920:494005)	3.1925e-11	3.3686e-10	Actual Copy Change Given	-0.006505	-0.0099565	0.020343	-0.012162	-0.012713	-0.32461	0.007561	-0.36624	0.018803	-0.0097967	0.032986	-0.047801	-0.648	-0.0232	-0.24661	0.051956	-0.012437	-0.0051227	0.050961	-0.024118	-0.64574	0.48199	0.42293	-0.35282	-0.0077482	0.007566	-0.036401	-0.041395	-0.68186	-0.033728	0.0054375	-0.029175	0.013911	0.0013372	0.0096379	0.0282	0.0049969	-0.0080244	-0.0071958	-0.39491	0.049809	0
Deletion Peak 10 - CN values	5q11.2	chr5:45365060-79274594(probes 521428:538730)	chr5:56108921-56197942(probes 525334:525390)	chr5:50124857-81980733(probes 521431:540347)	1.1725e-06	6.4015e-06	Actual Copy Change Given	0	0.0083351	-0.007472	-0.59964	-0.017707	0.0041632	0.012008	0.68328	0.012795	-0.0052392	0.020763	-0.41953	-0.71194	0.0010554	-0.23673	0.027873	-0.0077482	-0.0070576	0.095363	-0.0077487	0.02949	0.053521	0	0.0079175	-0.37651	-0.38721	-0.031496	-0.0023553	0.0033299	0.41781	0.0047732	0.021043	0.0048579	0.0034682	0.38078	0.40127	0.28961	-0.00034072	-0.48554	-0.40065	-0.027959	0.0015255
Deletion Peak 11 - CN values	5q21.3	chr5:104425581-107194910(probes 551889:553583)	chr5:106709427-107011711(probes 553157:553404)	chr5:106818088-106955125(probes 553252:553369)	0.0094582	0.029641	Actual Copy Change Given	0	0.0083351	-0.007472	0.010703	-0.017707	0.0041632	0	0.68328	0.012795	-0.0052392	-0.14013	-0.41953	-0.70271	-0.018117	-0.23673	0.023145	-0.0077482	-0.0070576	0.095363	-0.0077487	0.0416	0.053521	0	0.0079175	-0.37651	-0.38721	-0.018838	-0.0023553	0.0033299	0.41781	0.0047732	0.021043	0.0048579	0	0.38078	0.40127	0.28961	-0.00034072	-0.010764	-0.8004	-0.027959	0.0015255
Deletion Peak 12 - CN values	6p25.2	chr6:1-7284095(probes 599786:604482)	chr6:3076337-3119449(probes 601400:601416)	chr6:1-8134764(probes 599786:605173)	1.2473e-06	1.2685e-06	Actual Copy Change Given	0.025531	0.0024969	-0.0049844	-0.58215	-0.015191	-0.0055944	-0.0089302	-0.0056757	0.0029133	-0.0059304	0.024969	0.54753	-0.069198	0.013492	-0.2327	0.53731	0.0096887	-0.0053992	-0.084926	0.012643	-0.31786	-0.86499	-0.46111	0	-0.011611	0.049465	0.56436	-0.005261	0	0	-0.62108	-0.028765	-0.0089906	0.0004154	0.35861	-0.0051227	0.30697	0.0011093	-0.026167	0.6806	0.070279	0
Deletion Peak 13 - CN values	6q15	chr6:57206486-116264311(probes 634998:666637)	chr6:92230434-92232719(probes 652641:652642)	chr6:68525899-117019606(probes 638463:667035)	9.2399e-06	0.0091702	Actual Copy Change Given	0.025531	-0.47628	-0.0049844	-0.0030475	-0.015191	-0.00021291	-0.0089302	-0.37076	0.0029133	-0.0059304	-0.069086	0.64543	-0.71417	-0.0091286	-0.23429	-0.54421	0.0096887	-0.0053992	-0.084926	-0.01351	-0.31786	-0.84627	-0.45494	0	0.013353	0.049465	0.61552	-0.005261	0	0	-0.62108	-0.028765	-0.0089906	0.0004154	-0.56113	-0.0051227	0	-0.0041877	-0.041214	0.36552	0.070279	0
Deletion Peak 14 - CN values	6q22.31	chr6:123955968-125232805(probes 670744:671539)	chr6:124105198-125149024(probes 670837:671489)	chr6:124657316-124663953(probes 671164:671165)	9.2185e-05	0.089387	Actual Copy Change Given	0.025531	-0.47628	-0.0049844	-0.6041	-0.044783	0.0030522	-0.0089302	-0.37076	0.0029133	-0.0059304	-0.069086	-0.33664	-0.68195	0.017684	0.46135	-0.54421	0.0096887	-0.0053992	-0.084926	-0.01351	-0.31786	-0.84627	-0.45494	0	0.013353	0.049465	0.62934	-0.005261	0	0	-0.62108	-0.028765	-0.028989	0.0004154	-0.56113	-0.0051227	-0.016292	-0.0015243	-0.041214	0.36552	0.10262	0
Deletion Peak 15 - CN values	6q27	chr6:167273179-170849030(probes 698865:699995)	chr6:167558740-168867416(probes 699080:699109)	chr6:148081850-171115067(probes 685847:700030)	1.2114e-14	2.1617e-11	Actual Copy Change Given	0.025531	-0.49434	-0.012994	-0.012576	-0.4786	0.0030522	0.0035296	-0.37876	0.010285	-0.0059304	-0.040209	-0.35441	-0.71675	0.0049969	-0.22938	-0.54421	0.0034436	-0.34607	-0.084926	-0.0071962	-0.31786	-0.8552	-0.45434	-0.011887	-0.7596	0.049465	-0.072007	-0.060369	0	0	-0.62108	-0.028765	-0.028989	0.0004154	-0.56113	-0.0051227	-0.017285	-0.0015243	-0.034223	0.36962	0.10262	0
Deletion Peak 16 - CN values	7p22.3	chr7:1-3344016(probes 700031:701090)	chr7:1746350-1806590(probes 700255:700272)	chr7:1-3168528(probes 700031:700935)	0.006461	0.0065684	Actual Copy Change Given	0	0	0.35137	0.0038854	0.049114	0.13184	0.01467	0.25793	0.0098669	0.012817	0.029325	-0.47385	-0.8509	-0.0023553	0.22754	-0.059241	-0.00097017	-0.0038779	0.042166	-0.0047732	0.027919	-0.92889	0.0010402	-0.68305	0.022585	-0.82973	-0.063435	0.020343	0.00097149	0.013213	0.0093106	-0.0033243	0	-0.028629	-0.17077	0.078068	0.32125	-0.0011087	0.09217	0.39078	0.049301	-0.00055444
Deletion Peak 17 - CN values	7q36.1	chr7:151715976-152136074(probes 782369:782533)	chr7:151826269-152136074(probes 782417:782533)	chr7:145441218-157041524(probes 778808:785347)	1.0085e-06	9.6896e-07	Actual Copy Change Given	0	0.0029133	0.35137	0.0038854	0.049114	0.13184	0.01467	-0.41091	0.0098669	-0.0028872	-0.0016629	0.40644	-0.1316	0	0.23238	-0.55557	-0.00097017	-0.0066432	0.021554	0.003746	0.027919	-0.88889	-0.0013559	0.25074	0.022585	0.031785	0.97523	0.017885	0.0049969	0.019643	0.012989	-0.0033243	0	-0.028629	-0.22851	0.076422	0.31466	-0.0011087	0.088837	-0.085381	0.13626	-0.00055444
Deletion Peak 18 - CN values	8p23.2	chr8:2079140-6262191(probes 787005:789367)	chr8:2784419-4854274(probes 787114:788827)	chr8:1-14649850(probes 786130:793928)	6.7632e-12	4.8068e-11	Actual Copy Change Given	0.016006	0.30265	-0.003211	-0.61355	-0.011473	-0.14361	0.020264	-0.23963	0.0091705	-0.73695	-0.13652	-0.45168	-0.74638	0.0020805	-0.057049	-0.55307	0.0016642	0.004719	-0.59594	-0.46449	0.031436	1.7156	-0.45668	-0.7172	-0.005261	-0.82444	-0.072541	0.6403	-0.00013862	0.0040626	0.36296	-0.031086	-0.76192	-0.087977	0.0017136	-1.1917	-0.72323	-0.45122	-0.49713	-0.0084974	0.019628	0.010564
Deletion Peak 19 - CN values	8p21.1	chr8:15623808-37561346(probes 794695:809573)	chr8:28199248-28248480(probes 804127:804151)	chr8:20759935-34606001(probes 798830:808084)	0.00066951	0.16904	Actual Copy Change Given	-0.0047079	0.30265	-0.7374	-0.61355	-0.011473	-0.42855	0.020264	-0.23963	0.0091705	-0.73695	-0.13652	-0.45168	-0.13755	-0.82717	-0.057049	-0.56376	-0.56615	0.004719	-0.59594	-0.45961	0.031436	1.7156	-0.45699	-0.7172	-0.005261	-0.82444	-0.072541	0.62088	-0.00013862	0.0040626	0.36533	-0.031086	-0.76192	-0.087977	0.0017136	-1.1917	-0.35886	-0.44178	-0.41729	-0.0084974	0.019628	0.0010504
Deletion Peak 20 - CN values	8p11.21	chr8:42883855-47753079(probes 812498:812655)	chr8:42905999-47463861(probes 812508:812515)	chr8:41907119-47465442(probes 811948:812517)	0.00011018	0.0033775	Actual Copy Change Given	-0.0047079	0.30265	-0.73293	1.2366	-0.011473	0.00069327	0.020264	-0.23963	0.0091705	0.98063	0.6186	0.42335	-0.73082	-0.0085766	-0.057049	-0.54583	-0.55236	0.004719	0.098706	0.85126	0.031436	1.7156	0.8484	0.079303	0.88702	-0.80803	0.45003	0.601	-0.00013862	0.0040626	0.36533	-0.031086	0.0072217	0.37347	0.0017136	1.4974	0.42032	-0.0023171	0.55301	-0.0084974	0.019628	0.0010504
Deletion Peak 21 - CN values	9p23	chr9:7799607-12693402(probes 876473:878818)	chr9:8310705-10619051(probes 876854:878286)	chr9:8901740-9751605(probes 877377:877829)	0.00035379	0.011059	Actual Copy Change Given	-0.55647	0.00069327	-0.0020784	-0.00048542	-0.012461	0.0038854	0.036009	-0.011473	-0.0088526	-0.00099577	0.73739	1.3503	0.16745	0.00597	0.13709	0.010842	-0.0072418	0.00458	0.088982	0.0074995	0.11462	-0.39842	-0.43783	0.0084743	-0.0016629	-0.032386	-0.049289	0.0015255	-0.0037395	0.032281	-0.30726	0.021744	-0.75719	0.0013862	-0.23919	-0.40623	-0.0042929	0.0079175	0.01447	-0.27158	0	-0.53794
Deletion Peak 22 - CN values	9p21.3	chr9:21865498-22448737(probes 886320:886690)	chr9:21959052-22011391(probes 886371:886412)	chr9:21107327-30010807(probes 885815:891133)	1.2278e-17	2.6388e-12	Actual Copy Change Given	1.3893	0.00069327	-0.36204	-0.00048542	-0.012461	0.0038854	0.036009	0.026654	-0.0088526	-0.00099577	-0.2196	-0.44492	2.9726	0.00597	0.13709	0.010842	-0.0072418	0.00458	0.088982	0.0074995	0.11462	-0.39842	-0.0013164	0.0084743	-0.0016629	-0.032386	-0.041024	-0.00098712	-0.0037395	0.032281	-0.30726	0.021744	-0.74142	0.0013862	-0.2377	-0.40623	-0.0042929	0.0079175	0.01447	0.47453	0	0
Deletion Peak 23 - CN values	9q21.11	chr9:38619152-71152237(probes 896533:896768)	chr9:38747065-71146532(probes 896684:896765)	chr9:71093256-71098986(probes 896725:896726)	9.119e-05	0.0023157	Actual Copy Change Given	0.008892	0.00069327	-0.0047079	-0.00048542	0.008622	0.0038854	-0.55617	0.026654	-0.0088526	-0.00099577	-0.056307	-0.19487	-0.053746	0.00597	-0.23796	0.010842	-0.4959	0.00458	0.088982	0.0074995	0.11462	-0.39842	0.017474	0.0084743	-0.0016629	-0.032386	-0.041024	-0.0041343	-0.0037395	0.032281	-0.30726	0.021744	-0.032723	0.0013862	-0.13053	-0.40623	-0.0042929	0.0079175	0.01447	-0.37216	0	0
Deletion Peak 24 - CN values	9q34.3	chr9:135765302-141213431(probes 941176:943386)	chr9:137960978-137991477(probes 942482:942496)	chr9:135830605-141213431(probes 941306:943386)	0.0060224	0.010007	Actual Copy Change Given	0.008892	0.00069327	-0.0085766	0.0080567	0.031014	0.0038854	-0.54629	0.040609	-0.0088526	0.021906	-0.056307	0.17166	-0.11743	0.043723	-0.30316	-0.087576	-0.60129	0.0095883	0.088982	0.0074995	0.057483	-0.39842	-0.45602	0.0084743	-0.0016629	-0.81026	-0.080674	0.0024969	-0.0037395	0.032281	-0.29303	0.021744	-0.032723	0.0013862	-0.14536	-0.43151	-0.047078	0.015727	0.01447	0.65656	-0.052276	0
Deletion Peak 25 - CN values	10q23.31	chr10:89615138-90034038(probes 998377:998806)	chr10:89617402-89735596(probes 998378:998565)	chr10:88553101-93004838(probes 997989:1000911)	1.1658e-26	1.1992e-24	Actual Copy Change Given	-0.005814	-0.066298	0.3473	0	0.013074	0.0022193	-0.0060299	-0.28453	-0.0067813	0.0097496	0.12771	-0.28358	0.53151	0.016565	-0.19381	-0.0031859	0.010703	0.0049969	-0.086784	0.0077779	-0.21822	-0.36714	-0.43512	0.045991	0.0048351	0	-0.020824	0.0020805	0.0012481	0.016355	0.0040785	0.019783	0.0021362	0.0016637	0.015637	0.050828	-0.36136	0.0051359	-0.019452	0	0.039508	-0.00069303
Deletion Peak 26 - CN values	10q26.3	chr10:114575125-135534747(probes 1014119:1027785)	chr10:132179258-133113573(probes 1027091:1027270)	chr10:98806366-135534747(probes 1004165:1027785)	1.0963e-08	1.8159e-05	Actual Copy Change Given	0.011539	-0.066298	0.3473	0	0.041317	0.0022193	-0.0060299	-0.28453	-0.0067813	0.0097496	0.25027	-0.9529	0.43733	0.051103	0.0013569	-0.0031859	0.010703	0.0049969	-0.086784	0.0077779	-0.21822	-0.36714	-0.44518	-0.66836	0.0048351	0.0039512	-0.13549	0.0020805	0.0012481	0.016355	0.0040785	0.019783	-0.001377	0.0016637	0.015637	0.060651	-0.015877	0.013911	-0.019452	0.015326	0.039508	-0.00069303
Deletion Peak 27 - CN values	11p15.5	chr11:1-4115961(probes 1027786:1029196)	chr11:629761-648693(probes 1027819:1027820)	chr11:1-13173723(probes 1027786:1036210)	1.3433e-07	1.3593e-07	Actual Copy Change Given	0.0086135	0.015447	-0.007472	-0.0092666	0.0075285	0.12712	0.015928	0.02525	-0.080325	0.0086598	-0.097622	-0.28013	-0.82822	0.027076	0.19778	0.22638	-0.022058	0.084498	-0.27129	0.01126	0	0.8038	-0.041906	0.0040243	-0.23067	-0.81298	-0.060211	-0.0029091	-0.0033126	0.017544	0.21183	-0.025072	0.70232	-0.030654	-0.55674	0.24622	-0.010128	0.0097276	-0.035736	-0.38598	-0.038864	-0.55417
Deletion Peak 28 - CN values	11q12.1	chr11:50002603-58601974(probes 1059719:1061227)	chr11:56084993-56145688(probes 1059768:1059796)	chr11:50055331-65684270(probes 1059727:1064298)	0.0013977	0.16831	Actual Copy Change Given	-0.52102	-0.39897	-0.007472	-0.0092666	0.021323	0.12712	0.010764	0.02525	-0.01083	-0.0051009	-0.036538	0.27068	0.043299	0.015028	0	0.12332	-0.022058	-0.68469	-0.27129	0	0	-0.80881	-0.041906	-0.34171	-0.23067	0.012721	0.56418	-0.0029091	-0.0033126	0.015727	0.21183	-0.025072	-0.76021	-0.012214	-0.55674	0.37467	-0.0066432	-0.42484	-0.018161	0.34609	-0.0090229	0.0047051
Deletion Peak 29 - CN values	11q13.1	chr11:63280599-65684611(probes 1063816:1064299)	chr11:63964658-64007473(probes 1064049:1064055)	chr11:50055331-65684270(probes 1059727:1064298)	1.4995e-05	0.00077733	Actual Copy Change Given	-0.52102	-0.39897	-0.007472	-0.0092666	0.021323	0.12712	-0.069274	0.02525	-0.01083	0.004794	-0.036538	0.27068	0.45445	0.84238	0	0.12332	-0.022058	0.065656	-0.27129	0	0	0.73397	-0.041906	0.19497	-0.23067	0.012721	0.56418	-0.0029091	-0.0033126	0.015727	0.21183	-0.025072	-0.78975	-0.0047084	-0.55674	0.37467	-0.044245	0.0033299	-0.018161	0.34609	0.0051795	0.0047051
Deletion Peak 30 - CN values	11q24.2	chr11:104032904-128569958(probes 1087163:1104121)	chr11:124929050-124967486(probes 1101251:1101276)	chr11:98827371-135006516(probes 1083544:1107664)	4.4506e-16	2.7244e-06	Actual Copy Change Given	-0.54155	-0.48134	-0.007472	-0.0092666	-0.45811	0.12712	-0.57926	-0.37211	-0.70747	0.012213	-0.036538	-0.44394	-0.77922	-0.83041	0	-0.56575	-0.022058	-0.69625	-0.27129	0.0026352	0	-0.85327	0.017474	-0.34159	-0.23067	0.012721	0.57505	-0.0029091	-0.0020784	0.028341	0.21183	-0.025072	-0.79271	-0.081738	-0.55674	0.37467	-0.0067813	-0.43875	-0.037626	0.34609	-0.062169	-0.54472
Deletion Peak 31 - CN values	11q25	chr11:131778519-135006516(probes 1106376:1107664)	chr11:134115582-135006516(probes 1107651:1107664)	chr11:98827371-135006516(probes 1083544:1107664)	1.6839e-14	0.00077733	Actual Copy Change Given	-0.54258	-0.48134	-0.007472	-0.0092666	-0.45811	0.12712	-0.57926	-0.37211	-0.70747	0.012213	-0.036538	-0.50484	-0.72234	-0.83041	0.0061778	-0.56575	-0.022058	-0.69625	-0.27129	0.0026352	0	-0.84739	0.017474	-0.34159	-0.23067	0.012721	-0.091155	-0.0029091	-0.0020784	0.028341	0.21183	-0.025072	-0.77192	-0.081738	-0.55674	0.37467	-0.0067813	-0.43875	-0.037626	0.34609	-0.062169	-0.54472
Deletion Peak 32 - CN values	12p13.2	chr12:12418624-14933108(probes 1114505:1116305)	chr12:12507136-12720104(probes 1114555:1114697)	chr12:12512739-14362817(probes 1114557:1116006)	0.032756	0.032888	Actual Copy Change Given	0	0.0055529	0.39553	0.011679	-0.0012887	-0.46993	0.0070044	0.32785	-0.0066432	0.0026576	-0.0040162	0.792	1.5945	0.004719	0.062436	5.0746e-05	0.0029133	-0.0012473	-0.015466	-0.0047083	0.12668	0.034818	0.43572	-0.67949	0.35806	0.01063	-0.030199	-0.0023553	-0.0047079	0.036935	0	0.023286	-0.0027707	0.031436	0.35077	0.73739	-0.3685	0.0011093	-0.031359	0.31251	0.099127	0.00083195
Deletion Peak 33 - CN values	12q13.13	chr12:44199143-64150824(probes 1131217:1142602)	chr12:52812213-52887621(probes 1135876:1135893)	chr12:51601297-54325795(probes 1135208:1136838)	0.025534	0.14059	Actual Copy Change Given	0	0.0055529	0.39413	0.011679	-0.0012887	-0.0022168	0.0048235	0.32785	-0.0066432	0.0026576	-0.0040162	-0.38928	-0.2654	0.004719	0.062436	5.0746e-05	0.0029133	-0.0012473	-0.012438	-0.0047083	0.12668	0.034818	0.43572	-0.00025324	0.35415	-0.78879	-0.027808	-0.0023553	-0.0047079	0.0055529	0	0.023286	-0.0027707	0.031436	0.35077	0.73739	0.32414	0.0011093	-0.031359	-0.023761	-0.056665	0.00083195
Deletion Peak 34 - CN values	12q24.31	chr12:111177671-133851895(probes 1172424:1184908)	chr12:124772516-124802479(probes 1180442:1180462)	chr12:107963613-133851895(probes 1170616:1184908)	1.1504e-05	5.609e-05	Actual Copy Change Given	0	-0.49193	-0.3755	0.011679	-0.0012887	-0.0022168	0.0048235	0.32785	-0.0066432	0.0026576	-0.0040162	-0.33687	-0.26215	0.004719	0.013942	-0.043732	0.0029133	-0.0012473	-0.49099	0.016691	0.10789	0.034818	0.00023361	-0.00025324	0.35415	-0.83539	-0.039529	-0.0023553	-0.0060788	0.01433	0.0044953	0.02511	0.63426	-0.10165	0.32505	0.73739	0.32834	0.0011093	-0.031359	-0.39023	-0.056665	0.00083195
Deletion Peak 35 - CN values	13q12.11	chr13:1-24737091(probes 1184909:1187595)	chr13:19576381-19922242(probes 1184987:1185218)	chr13:1-27802579(probes 1184909:1189631)	1.5927e-05	0.071431	Actual Copy Change Given	-0.53205	-0.25467	0.022865	-0.0024938	-0.028408	-0.33516	-0.004509	-0.37313	-0.70657	-0.0057921	-0.1803	0.40911	-0.023018	0.02525	-0.0023445	-0.53764	-0.0095426	0	-0.45746	-0.008439	-0.30909	-0.84371	-0.23942	0.0091705	-0.1827	-0.8053	-0.041838	-0.0013861	0.0029133	0.017684	-0.15983	0.017264	-0.13199	-0.00069356	0.20845	-0.31669	-0.34366	-0.082934	0.015587	0.70694	-0.063181	0.40011
Deletion Peak 36 - CN values	13q14.2	chr13:48833767-49064807(probes 1204016:1204267)	chr13:48875753-49060837(probes 1204039:1204265)	chr13:30928709-59710115(probes 1191948:1209040)	2.8022e-22	1.002e-19	Actual Copy Change Given	-0.53205	-0.25467	0.022865	-0.0024938	-0.028408	-0.33516	-0.0052145	-0.37638	-0.70657	-0.0057921	-0.1803	-0.24484	-0.06652	-0.01006	0.012027	-0.53764	-0.0095426	0	-0.45746	-0.008439	-0.30909	-0.84371	-0.23942	-0.66883	-0.1827	-0.8053	-0.041838	-0.0013861	0.0029133	-0.012672	-0.15983	0.017264	-0.13199	-0.00069356	0.20906	-0.31669	-0.34366	-0.082934	0.015587	0.69231	-0.063181	-0.01106
Deletion Peak 37 - CN values	14q24.3	chr14:63177578-100534957(probes 1268738:1293118)	chr14:75741752-75765732(probes 1276315:1276330)	chr14:64742470-100022197(probes 1269686:1292801)	0.00010484	0.00010244	Actual Copy Change Given	0.013074	-0.00069303	0.057368	0.00041593	0.016488	0.0026357	0.0033907	-0.010942	-0.007472	0.0098889	-0.077908	-0.3847	-0.12551	0.028622	-0.23331	-0.0051227	0.0083351	0	0.031577	1.4437e-05	0.012934	0.063939	-0.43902	-0.68159	-0.023155	0.016352	-0.049154	0.0016642	-0.0023553	0.014749	0.077918	0.021603	0.0052749	-0.0025036	-0.20107	-0.4122	-0.020275	0.0066653	0.0065262	-0.38083	-0.060897	-0.0011087
Deletion Peak 38 - CN values	15q13.1	chr15:28096454-31198928(probes 1298469:1298512)	chr15:28097279-31135788(probes 1298470:1298484)	chr15:1-57802436(probes 1295514:1314481)	6.0895e-11	9.3142e-08	Actual Copy Change Given	0.0056919	-0.0070576	-0.37583	0.0043021	0.0024969	-0.32762	0.031357	0.11462	-0.026304	0.022466	-0.11613	0.019083	-0.74482	0.027961	-0.2371	-0.015329	0.014888	0.0093098	0	0.01419	-0.33376	-0.84787	0.013423	-0.3224	-0.37471	-0.0018742	0.50637	0.00055459	-0.012851	-0.38325	-0.30294	-0.028765	-0.0053992	0.0026303	-0.34385	-0.017529	-0.0073752	0.024548	-0.0048183	-0.78618	-0.0543	-0.55707
Deletion Peak 39 - CN values	15q21.2	chr15:35278924-68597126(probes 1300717:1321863)	chr15:50150109-50418524(probes 1309534:1309732)	chr15:1-57802436(probes 1295514:1314481)	1.8718e-05	0.089387	Actual Copy Change Given	0.0056919	-0.0070576	-0.37583	0.0043021	0.0024969	-0.32762	0.009532	0.11462	-0.026304	0.022466	-0.11613	-0.37538	-0.73749	0.035383	-0.2371	-0.032011	0.014888	0.0093098	0	0.026062	-0.33376	-0.84787	0.013423	-0.3224	-0.36215	-0.0018742	0.61897	0.00055459	-0.012851	-0.38325	-0.30294	-0.028765	-0.0085917	0.0026303	-0.35288	-0.017529	0.30809	0.011781	-0.0048183	-0.36776	-0.0543	3.3284
Deletion Peak 40 - CN values	16q11.2	chr16:31772318-48202502(probes 1357062:1357785)	chr16:31845698-46624790(probes 1357094:1357112)	chr16:31850300-51221547(probes 1357095:1359824)	0.0002755	0.0025137	Actual Copy Change Given	-0.5429	-0.49731	-0.37065	2.5476	0.07815	-0.32913	-0.57274	-0.23788	-0.030677	0.3643	0.0075	0.31418	-0.04428	-0.79227	-0.006022	-0.035312	0.030591	-0.72491	-0.496	-0.43983	-0.66374	-0.83333	-0.42849	0.0351	0.36986	1.0098	0.58811	-0.601	-0.69251	-0.38526	-0.62728	0	-0.036265	-0.094064	0.48688	1.7903	0.36225	0.019083	-0.47828	-0.35332	-0.0080054	-0.53297
Deletion Peak 41 - CN values	16q23.1	chr16:78064108-79627770(probes 1377068:1378596)	chr16:78129058-79247026(probes 1377118:1378237)	chr16:76950753-80022801(probes 1375859:1379057)	0.0001088	0.011765	Actual Copy Change Given	-0.56276	-0.51362	-0.37065	-0.58255	-0.4579	-0.32913	-0.57274	-0.23788	-0.030677	-0.70969	0.0075	0.34064	-0.77719	-0.81343	-0.006022	-0.035312	0.030591	-0.72491	-0.496	-0.43983	-0.67194	-0.86677	0.026444	0.040609	-0.36249	-0.39914	0.48613	-0.65519	-0.69251	-0.38526	-0.6287	-0.075334	-0.036265	-0.094064	0.48688	-0.42887	-0.36737	-0.43669	-0.47828	-0.36776	0.044842	-0.55397
Deletion Peak 42 - CN values	16q24.2	chr16:87969957-88516170(probes 1385659:1385854)	chr16:88002599-88211142(probes 1385687:1385746)	chr16:81147100-90354753(probes 1380116:1385911)	3.2253e-06	0.013114	Actual Copy Change Given	-0.56276	-0.53051	-0.37065	-0.6068	-0.4579	-0.32913	-0.57274	-0.23788	-0.030677	-0.70969	-0.023155	0.39961	-0.81589	-0.83243	-0.006022	-0.035312	0.030591	-0.72491	-0.496	-0.43983	-0.69763	-0.86677	-0.45249	0.040609	-0.36249	-1.2721	1.4186	-0.68456	-0.69251	-0.38526	-0.64811	-0.075334	-0.10802	-0.094064	0.48688	-0.42887	-0.36737	-0.43669	-0.47828	-0.014837	0.044842	-0.57536
Deletion Peak 43 - CN values	17p13.3	chr17:1-1554769(probes 1385912:1386086)	chr17:1-1206041(probes 1385912:1385937)	chr17:1-1555014(probes 1385912:1386087)	0.013235	0.10671	Actual Copy Change Given	-0.51527	-0.51256	-0.38515	0.023145	-0.45319	-0.47184	-0.0014637	0.23954	-0.76352	0.096693	-0.085072	0.11301	-0.23569	-0.79168	-0.24782	-0.076678	-0.54239	-0.6955	-0.50079	0.021603	-0.031496	-0.88186	-0.43165	-0.66049	-0.36488	-0.80571	-0.072541	-0.0041546	-0.017254	-0.36	-0.60715	-0.079077	-0.058193	-0.024799	0.46577	0.31498	-0.40451	0.0058309	-0.46035	-0.42444	-0.048763	-0.56445
Deletion Peak 44 - CN values	17p12	chr17:11896630-12456081(probes 1392108:1392484)	chr17:11921739-12048275(probes 1392123:1392188)	chr17:11914463-12634149(probes 1392120:1392620)	7.7436e-07	1.8159e-05	Actual Copy Change Given	-0.51527	-0.50038	-0.38515	0.023145	-0.45319	-0.47184	-0.0014637	-0.40775	-0.73477	0.096693	0.030169	-0.41047	0.25996	-0.8117	-0.24782	-0.076678	-0.54239	-0.6955	-0.50079	0.021603	-0.031496	-0.86798	-1.2697	-0.66049	-0.36488	-0.80571	-0.077745	-0.0041546	-0.017254	-0.37572	-0.62372	-0.079077	-0.058193	-0.024799	0.46577	0.31498	-0.40451	0.0058309	-0.46035	-0.37734	-0.048763	-0.0020784
Deletion Peak 45 - CN values	17q21.31	chr17:40069743-43193679(probes 1402763:1404226)	chr17:41181058-41281566(probes 1403253:1403364)	chr17:37899689-46034375(probes 1401697:1404963)	1.3951e-08	7.582e-07	Actual Copy Change Given	0.025509	-0.0080244	-0.017529	0.023145	0.46468	-0.47184	-0.58378	-0.38873	-0.059269	0.096693	0.030169	-0.38148	1.1117	0.039902	-0.48958	-0.61873	0.016705	0.080456	0.066229	0.021603	-0.031496	0.8124	0.65599	-0.64996	-0.34423	-0.77504	0.12167	-0.0041546	-0.017254	0.060508	0.013547	-0.079077	-0.058193	-0.024799	0.46577	0.31498	0.89146	0.0058309	0.033127	-0.053804	-0.0077802	-0.0020784
Deletion Peak 46 - CN values	17q25.3	chr17:80443432-81195210(probes 1423527:1423810)	chr17:80703381-80902740(probes 1423695:1423795)	chr17:78982156-81195210(probes 1423182:1423810)	2.8269e-05	0.0033054	Actual Copy Change Given	0.074552	-0.0080244	-0.017529	0.023145	0.46468	-0.019452	1.0897	-0.39163	-0.059269	0.096693	0.030169	-0.16955	-0.15886	0.039902	-0.10062	-0.069466	0.54806	0.080456	0.066229	0.021603	-0.031496	0.8124	0.25254	0.040609	0.36133	-0.39213	0.23071	-0.0041546	-0.017254	0.085799	0.0096427	-0.079077	-0.050235	-0.024799	0.46577	0.31498	0.89146	0.0058309	0.033127	-0.11813	0.0044097	0.52083
Deletion Peak 47 - CN values	18q23	chr18:67515151-78077248(probes 1463558:1468537)	chr18:76823009-78077248(probes 1468402:1468537)	chr18:69049159-78077248(probes 1464427:1468537)	0.0016512	0.0016394	Actual Copy Change Given	-0.51953	-0.013264	0	-0.0076101	0.0058309	-0.35821	-0.0013251	0	0.0043021	0.0096103	-0.11361	0.34323	-0.76235	0.01447	-0.015123	-0.53896	0.0094491	0.018803	-0.056307	-0.0034557	0.032704	0.073115	-0.43631	-0.33641	-0.029994	0.02911	1.1569	0.0095883	0.6177	-0.41036	-0.0034087	-0.10946	0.0034687	-0.079743	3.132e-05	-0.31167	-0.35344	0.0066653	-0.051586	-0.04401	-0.06009	0.00597
Deletion Peak 48 - CN values	19p13.3	chr19:1103802-1882761(probes 1468692:1468824)	chr19:1548817-1676418(probes 1468792:1468805)	chr19:1-8395880(probes 1468538:1471034)	2.9588e-25	2.9588e-25	Actual Copy Change Given	-0.49475	-0.012162	0.30489	0.0012801	0.023566	-0.029262	-0.016231	-0.052396	-0.12434	0.040207	0.10045	-0.35886	-0.89274	0.051387	0.057724	-0.1088	0.036653	0.0048579	0.058224	0.035241	-0.05442	0.14905	0.011191	-0.61844	-0.0047079	0.74946	-0.057654	-0.0044312	-0.021235	0.066515	-0.20331	0.019363	-0.048883	-0.017973	0.25971	0.59277	-0.0085766	0.001803	0.033972	0.77379	-0.045785	-0.0089906
Deletion Peak 49 - CN values	19q13.32	chr19:45804626-48497925(probes 1487719:1488834)	chr19:47518885-47561946(probes 1488392:1488399)	chr19:45476579-48697694(probes 1487589:1489004)	0.0023522	0.0023157	Actual Copy Change Given	0.038489	-0.012162	0.30489	0.0012801	0.016425	-0.027671	-0.016231	-0.052396	-0.74447	0.040207	0.10045	0.15323	-0.20983	0.051387	0.057724	-0.1088	0.036653	0.0048579	0.058224	0.035241	-0.05442	0.20274	0.011191	-0.6295	-0.0047079	-0.79464	0.56792	-0.0044312	-0.021235	0.066515	-0.20331	0.019363	-0.048883	-0.00027777	0.25971	0.64183	-0.0085766	0.001803	0.50134	0.16579	0.042009	-0.0089906
Deletion Peak 50 - CN values	20p13	chr20:1-648944(probes 1493460:1493576)	chr20:626356-637258(probes 1493569:1493574)	chr20:1-648988(probes 1493460:1493577)	0.040487	0.039798	Actual Copy Change Given	0.53139	-0.0015243	0.34941	0.18344	0.026795	0.42217	0.10037	0.28263	-0.0123	0.018265	0.024127	-0.41399	0.46383	0.0416	0.016355	0.42755	0.011958	0.015727	0.09667	0.013911	0.30585	0.84159	0.44842	0.039761	0.31819	-0.0029819	0.36149	0.0013868	-0.0096806	0.046417	0.055571	0.018243	0.00097064	-0.00083213	0.58997	1.0814	-0.052126	0.017824	0.023145	0.37999	-0.16601	0.52371
Deletion Peak 51 - CN values	21q21.1	chr21:17245677-22371931(probes 1533154:1536687)	chr21:19287366-19640557(probes 1534467:1534720)	chr21:1-22800112(probes 1531814:1537012)	0.00018107	0.00017996	Actual Copy Change Given	0.013213	-0.0023553	0.0013868	0.011679	-0.022469	0.43395	-0.0074115	-0.38257	0.030029	0.012119	-0.0037215	-0.44053	0.15099	0.017963	-0.016773	-0.0077678	-0.0013858	0.0054139	0.094637	0.00013816	0.010952	0.022444	0.45249	-1.2929	-0.046989	0.018869	0.58793	0.0027116	-0.0081624	0.026092	-0.0097647	0.021744	0.0015255	-0.0076642	-0.021461	-0.41849	-0.0041546	0.0077783	-0.035857	0.23064	0.20318	-0.55146
Deletion Peak 52 - CN values	22q13.31	chr22:46365895-51304566(probes 1568895:1571210)	chr22:47740203-47770502(probes 1569849:1569868)	chr22:47753983-47766182(probes 1569859:1569860)	0.066125	0.06788	Actual Copy Change Given	-0.51764	-0.056846	-0.018628	-0.23178	0.042307	-0.0076839	0.016487	-0.38639	-0.06719	-0.24383	-0.1071	0.069669	0.53872	-0.8126	0.20795	-0.0832	-0.54421	0.015866	0.0912	-0.43257	-0.36793	0.01433	-0.44205	-0.6532	0.36739	0.013419	0.46639	0.0072217	-0.015329	-0.35065	-0.15216	-0.032041	-0.077878	-0.0016634	-0.59999	-0.44491	-0.097759	-0.43918	0.025891	2.7531e-05	-0.068008	-0.57615
[truncated: 621 more columns]

## Sheet: All_lesions-Asian-TCGA
Supplementary Data 7: GISTIC summary of all lesions in each wide peak (Asian-TCGA data-set) (N=57)
Unique Name	Descriptor	Wide Peak Limits	Peak Limits	Region Limits	q values	Residual q values after removing segments shared with higher peaks	Amplitude Threshold	TCGA-A1-A0SK12D-A087	TCGA-A2-A0CR11D-A227	TCGA-A2-A0CV31D-A111	TCGA-AC-A2FF11D-A17C	TCGA-AO-A03L41D-A059	TCGA-AO-A12611D-A10L	TCGA-AR-A1AS11D-A12N	TCGA-BH-A0HW11D-A036	TCGA-C8-A12K21D-A111	TCGA-C8-A12L11D-A111	TCGA-C8-A12M11D-A111	TCGA-C8-A12N11D-A111	TCGA-C8-A12O11D-A111	TCGA-C8-A12P11D-A111	TCGA-C8-A12Q11D-A111	TCGA-C8-A12T11D-A111	TCGA-C8-A12U11D-A111	TCGA-C8-A12V11D-A111	TCGA-C8-A12W11D-A111	TCGA-C8-A12X11D-A111	TCGA-C8-A12Y11D-A12A	TCGA-C8-A12Z11D-A111	TCGA-C8-A13031D-A111	TCGA-C8-A13111D-A111	TCGA-C8-A13231D-A111	TCGA-C8-A13411D-A111	TCGA-C8-A13511D-A111	TCGA-C8-A13711D-A111	TCGA-C8-A13811D-A111	TCGA-C8-A1HE11D-A13J	TCGA-C8-A1HF11D-A134	TCGA-C8-A1HG11D-A134	TCGA-C8-A1HI11D-A134	TCGA-C8-A1HJ11D-A13J	TCGA-C8-A1HK21D-A13J	TCGA-C8-A1HL11D-A134	TCGA-C8-A1HM12D-A134	TCGA-C8-A1HN11D-A134	TCGA-C8-A1HO11D-A13J	TCGA-C8-A26V11D-A16C	TCGA-C8-A26W11D-A16C	TCGA-C8-A26X31D-A16C
Amplification Peak 1	1q21.3	chr1:120523956-151193803(probes 72535:73099)	chr1:150237220-150782331(probes 72687:72952)	chr1:120527362-151247328(probes 72536:73113)	0.0078221	0.0078221	0: t<0.1; 1: 0.1<t< 0.9; 2: t>0.9	1	0	1	0	1	0	2	0	0	2	2	0	1	2	2	0	0	1	1	0	2	2	1	1	0	0	1	0	1	1	0	1	1	1	1	1	2	1	0	0	0	1
Amplification Peak 2	1q42.2	chr1:213478193-249250621(probes 114511:137826)	chr1:232493114-232574934(probes 127338:127423)	chr1:232493114-232579705(probes 127338:127426)	0.21592	0.21592	0: t<0.1; 1: 0.1<t< 0.9; 2: t>0.9	0	0	1	0	1	0	2	0	1	2	0	0	1	1	0	0	1	1	1	0	2	2	1	1	0	0	1	0	1	1	0	0	1	0	1	2	1	1	0	1	0	1
Amplification Peak 3	3p25.2	chr3:1-22231810(probes 285809:300154)	chr3:13222944-13244482(probes 294299:294318)	chr3:13222944-13250681(probes 294299:294321)	0.20263	0.20263	0: t<0.1; 1: 0.1<t< 0.9; 2: t>0.9	0	0	1	0	0	0	1	0	0	0	1	2	1	0	1	0	1	0	1	0	0	1	2	0	0	0	0	2	0	0	0	1	1	0	0	0	1	1	0	0	0	0
Amplification Peak 4	3q26.32	chr3:174353001-180106256(probes 390637:393759)	chr3:176689515-177708681(probes 391738:392239)	chr3:176460248-178606321(probes 391585:392763)	0.040556	0.040556	0: t<0.1; 1: 0.1<t< 0.9; 2: t>0.9	0	0	1	0	1	0	1	0	1	2	1	0	0	2	1	0	1	1	0	0	2	0	1	0	0	0	0	0	0	0	0	1	1	1	1	0	1	1	0	1	1	0
Amplification Peak 5	4q13.3	chr4:72625136-79250297(probes 446694:450955)	chr4:75089809-75272731(probes 448191:448322)	chr4:75089809-75276523(probes 448191:448325)	0.21979	0.21979	0: t<0.1; 1: 0.1<t< 0.9; 2: t>0.9	0	0	0	0	0	0	0	0	1	1	0	0	1	0	0	0	0	0	1	0	0	0	0	0	0	0	0	0	0	0	0	0	0	0	1	0	2	2	1	0	1	0
Amplification Peak 6	6q23.2	chr6:128684329-133408038(probes 708119:711325)	chr6:131195946-131409295(probes 709871:710010)	chr6:130496303-132317263(probes 709372:710537)	0.04405	0.04405	0: t<0.1; 1: 0.1<t< 0.9; 2: t>0.9	1	0	0	0	0	0	0	0	0	1	0	0	0	0	2	0	0	0	0	2	0	0	2	0	0	0	0	0	0	0	0	1	0	1	0	0	1	0	0	0	0	1
Amplification Peak 7	8p11.23	chr8:36924538-37972823(probes 860493:861049)	chr8:37324161-37340376(probes 860787:860803)	chr8:34997592-42001905(probes 859613:863556)	2.3432e-06	2.3432e-06	0: t<0.1; 1: 0.1<t< 0.9; 2: t>0.9	2	0	1	0	0	0	0	2	0	0	2	0	2	1	0	1	0	1	2	2	0	0	0	0	1	0	0	0	0	0	0	2	1	0	1	0	1	2	2	0	0	0
Amplification Peak 8	8q24.21	chr8:128277421-129874452(probes 913166:914357)	chr8:128390661-128881190(probes 913240:913604)	chr8:108377557-146364022(probes 900459:924558)	2.1402e-05	2.1402e-05	0: t<0.1; 1: 0.1<t< 0.9; 2: t>0.9	2	0	1	0	0	0	0	1	1	2	2	2	2	2	0	2	2	1	2	1	0	2	2	2	1	2	1	2	1	0	0	2	1	1	1	0	2	2	1	0	1	1
Amplification Peak 9	11p13	chr11:35244059-35263137(probes 1112623:1112638)	chr11:35244575-35263023(probes 1112624:1112637)	chr11:35244045-35264054(probes 1112622:1112640)	0.12952	0.12952	0: t<0.1; 1: 0.1<t< 0.9; 2: t>0.9	1	0	0	0	1	1	0	0	2	0	0	0	1	1	0	0	2	0	0	0	0	0	0	0	0	0	0	0	0	0	0	0	0	0	0	0	0	2	0	0	0	1
Amplification Peak 10	11q13.3	chr11:69254799-69660204(probes 1127322:1127592)	chr11:69308576-69343067(probes 1127360:1127380)	chr11:66170612-71974195(probes 1126180:1128822)	1.734e-17	1.734e-17	0: t<0.1; 1: 0.1<t< 0.9; 2: t>0.9	1	0	0	0	2	2	0	0	0	2	2	0	2	1	2	1	0	0	2	0	2	0	2	1	1	0	0	0	2	0	0	2	0	0	2	1	2	0	1	0	2	0
Amplification Peak 11	12p13.33	chr12:1-1291266(probes 1171207:1171422)	chr12:1-922391(probes 1171207:1171218)	chr12:1-1292681(probes 1171207:1171424)	0.096295	0.096295	0: t<0.1; 1: 0.1<t< 0.9; 2: t>0.9	2	0	0	0	2	0	0	0	1	1	0	0	1	1	0	0	2	0	2	0	0	0	2	0	0	0	0	0	0	0	0	0	0	2	1	0	1	0	0	0	0	0
Amplification Peak 12	12q15	chr12:70245249-71445992(probes 1211907:1212764)	chr12:70474889-70564036(probes 1212097:1212143)	chr12:65453044-72979546(probes 1208592:1213601)	0.0016338	0.0016338	0: t<0.1; 1: 0.1<t< 0.9; 2: t>0.9	0	0	0	0	1	0	0	0	0	1	2	0	2	0	0	0	2	0	1	0	0	0	2	0	0	0	0	0	1	0	0	1	1	0	1	0	0	2	2	0	0	0
Amplification Peak 13	14q13.2	chr14:29962753-37738518(probes 1318951:1324084)	chr14:35640715-35748681(probes 1322686:1322741)	chr14:35278648-35755224(probes 1322515:1322744)	0.18032	0.18032	0: t<0.1; 1: 0.1<t< 0.9; 2: t>0.9	0	0	0	0	1	0	0	0	0	0	2	0	1	1	1	0	1	0	2	0	0	0	1	0	2	0	0	0	1	0	0	1	1	0	0	0	0	2	0	0	0	0
Amplification Peak 14	15q26.3	chr15:97490034-100248219(probes 1411815:1413779)	chr15:99120153-99132289(probes 1413036:1413045)	chr15:99120153-99249680(probes 1413036:1413106)	0.12266	0.12266	0: t<0.1; 1: 0.1<t< 0.9; 2: t>0.9	0	0	1	0	2	0	0	0	1	0	0	0	1	0	0	0	0	0	0	1	0	0	2	0	1	0	0	0	0	0	0	1	2	1	0	1	1	1	0	0	0	1
Amplification Peak 15	17q12	chr17:37766440-38011853(probes 1480619:1480760)	chr17:37863494-37876817(probes 1480684:1480707)	chr17:36418543-38991031(probes 1480009:1481236)	1.9401e-23	8.1185e-16	0: t<0.1; 1: 0.1<t< 0.9; 2: t>0.9	0	0	0	0	1	0	0	2	0	2	2	0	1	2	2	2	0	0	1	0	0	2	1	0	2	0	2	2	2	0	2	1	0	0	2	2	1	1	0	0	2	2
Amplification Peak 16	17q23.1	chr17:57381914-58183555(probes 1490919:1491288)	chr17:57897860-57930720(probes 1491171:1491182)	chr17:46034377-68321739(probes 1484141:1496937)	1.7396e-09	6.1903e-06	0: t<0.1; 1: 0.1<t< 0.9; 2: t>0.9	0	0	0	0	1	0	0	2	0	1	2	0	1	2	1	0	2	0	1	0	0	1	1	0	0	0	1	0	1	0	1	1	2	0	1	2	2	2	2	0	0	1
Amplification Peak 17	19q13.43	chr19:57718616-58590936(probes 1578687:1579236)	chr19:57734849-57843863(probes 1578700:1578779)	chr19:57734849-58218078(probes 1578700:1579034)	0.048069	0.048069	0: t<0.1; 1: 0.1<t< 0.9; 2: t>0.9	1	0	0	0	2	0	0	0	0	1	0	0	0	0	0	2	0	0	1	0	2	0	2	0	0	0	0	0	0	0	0	0	0	0	1	0	1	1	0	0	1	0
Amplification Peak 18	20q13.2	chr20:49399922-53329941(probes 1610499:1613531)	chr20:51590535-51623201(probes 1612079:1612099)	chr20:49400499-53330841(probes 1610500:1613533)	0.0074298	0.024712	0: t<0.1; 1: 0.1<t< 0.9; 2: t>0.9	1	0	1	0	1	0	0	0	0	2	1	0	1	1	1	2	1	0	2	0	1	0	1	1	1	1	0	0	2	0	0	1	1	0	0	0	2	2	0	0	0	0
Amplification Peak 19	20q13.33	chr20:60473622-61164837(probes 1619218:1619520)	chr20:60754458-60844368(probes 1619380:1619424)	chr20:60476954-63025520(probes 1619219:1619931)	0.023556	0.10972	0: t<0.1; 1: 0.1<t< 0.9; 2: t>0.9	1	0	1	0	2	0	0	0	0	2	1	0	1	2	1	2	1	0	2	0	1	0	2	1	1	1	0	0	2	0	0	1	1	1	0	0	1	0	0	0	0	0
Amplification Peak 20	21q22.3	chr21:42422185-45960953(probes 1640065:1642252)	chr21:43478136-43498979(probes 1640938:1640952)	chr21:42871376-43694979(probes 1640514:1641113)	0.063032	0.063032	0: t<0.1; 1: 0.1<t< 0.9; 2: t>0.9	2	0	0	0	0	0	0	0	0	0	0	0	0	2	0	0	2	0	2	0	0	1	2	1	1	0	2	0	0	0	0	0	0	0	1	0	1	0	0	0	0	0
Deletion Peak 1	1p36.11	chr1:1-202105095(probes 1:106952)	chr1:26848625-27727079(probes 13701:13995)	chr1:1-34711804(probes 1:17719)	0.0039157	0.0040768	0: t>-0.1; 1: -0.1>t> -1.3; 2: t< -1.3	0	0	0	0	1	1	0	1	0	1	0	0	0	1	0	0	0	0	1	0	0	1	0	0	0	1	1	0	1	1	0	0	0	1	1	1	1	0	0	0	1	1
Deletion Peak 2	1p13.2	chr1:74699913-154258489(probes 43011:74961)	chr1:113459740-114525573(probes 68057:68629)	chr1:113405904-114906079(probes 68025:68947)	0.12088	0.18748	0: t>-0.1; 1: -0.1>t> -1.3; 2: t< -1.3	1	0	0	0	0	0	1	1	0	0	0	0	0	1	0	0	1	0	1	1	0	1	0	1	0	0	1	0	0	0	0	0	0	0	1	1	0	0	0	0	0	1
Deletion Peak 3	1q24.2	chr1:167063123-182361924(probes 83620:93976)	chr1:168051267-168117596(probes 84328:84361)	chr1:168078712-168089110(probes 84345:84346)	0.21312	0.20285	0: t>-0.1; 1: -0.1>t> -1.3; 2: t< -1.3	0	0	0	0	0	0	0	1	0	0	0	0	0	0	0	0	1	0	0	0	0	0	0	0	0	0	0	0	0	0	0	0	0	0	0	0	0	0	0	0	0	0
Deletion Peak 4	1q41	chr1:208058925-249250621(probes 110605:137826)	chr1:220437790-220442563(probes 119503:119506)	chr1:220436000-220444924(probes 119501:119508)	0.18809	0.18748	0: t>-0.1; 1: -0.1>t> -1.3; 2: t< -1.3	1	0	0	0	0	0	0	1	0	0	1	0	0	0	0	0	0	0	0	0	0	0	0	0	0	0	0	0	0	0	0	0	0	0	0	0	0	0	0	0	0	0
Deletion Peak 5	2q37.3	chr2:227589781-243199373(probes 276443:285808)	chr2:241647910-241762578(probes 285401:285437)	chr2:221817033-243199373(probes 272569:285808)	0.0023024	0.0023024	0: t>-0.1; 1: -0.1>t> -1.3; 2: t< -1.3	1	0	1	1	0	0	1	1	1	1	0	0	0	1	0	1	0	0	1	1	0	0	1	0	0	1	0	1	1	0	1	1	0	1	1	0	1	0	0	0	1	0
Deletion Peak 6	3p21.31	chr3:27412615-81811783(probes 303912:338205)	chr3:45428915-45591391(probes 315638:315735)	chr3:45505666-45507446(probes 315687:315688)	0.07538	0.080536	0: t>-0.1; 1: -0.1>t> -1.3; 2: t< -1.3	1	0	0	0	1	1	0	0	1	1	0	0	0	1	1	0	0	0	0	0	1	0	1	0	0	1	1	1	0	0	1	1	0	1	1	0	1	0	0	1	1	0
Deletion Peak 7	4q25	chr4:109084835-109543418(probes 468767:469024)	chr4:109457908-109543418(probes 468985:469024)	chr4:109489756-109493252(probes 469005:469006)	0.0023024	0.003629	0: t>-0.1; 1: -0.1>t> -1.3; 2: t< -1.3	1	0	1	0	0	0	0	0	1	1	0	0	1	1	0	0	0	0	0	0	0	0	0	0	0	0	0	0	1	0	1	0	0	1	1	1	1	0	0	0	1	1
Deletion Peak 8	4q26	chr4:89177299-191154276(probes 457132:517832)	chr4:119808230-119962586(probes 475271:475405)	chr4:119881073-119890864(probes 475339:475340)	0.039304	0.16764	0: t>-0.1; 1: -0.1>t> -1.3; 2: t< -1.3	1	0	1	0	0	0	0	0	1	1	0	0	1	0	0	0	0	0	0	0	0	0	1	0	1	0	0	0	1	1	1	0	0	1	1	1	0	0	0	0	1	1
Deletion Peak 9	4q35.1	chr4:175834398-191154276(probes 509292:517832)	chr4:183534656-184213557(probes 514739:514740)	chr4:151486355-191154276(probes 494024:517832)	0.0013315	0.0022735	0: t>-0.1; 1: -0.1>t> -1.3; 2: t< -1.3	1	0	1	0	0	0	0	0	1	1	0	0	1	1	0	0	1	0	0	0	0	0	0	0	1	1	0	0	1	1	0	0	0	1	1	0	1	0	0	0	1	1
Deletion Peak 10	5q11.2	chr5:45377279-74332598(probes 547946:562456)	chr5:56201175-56562598(probes 552012:552202)	chr5:55056876-56559237(probes 551147:552199)	0.082417	0.083829	0: t>-0.1; 1: -0.1>t> -1.3; 2: t< -1.3	1	0	0	0	0	0	0	0	1	1	1	0	1	0	0	0	0	0	1	1	0	0	1	1	0	0	1	0	1	0	1	0	0	1	0	0	0	0	0	0	1	1
Deletion Peak 11	6p24.3	chr6:1-11779498(probes 629217:637692)	chr6:8431194-8715485(probes 635320:635514)	chr6:8561705-8563587(probes 635418:635419)	0.13795	0.13956	0: t>-0.1; 1: -0.1>t> -1.3; 2: t< -1.3	1	0	1	0	0	1	0	0	1	1	0	0	1	0	0	0	0	0	0	0	0	0	0	0	0	0	0	0	0	0	0	1	0	0	0	0	0	0	0	0	0	1
Deletion Peak 12	6q15	chr6:76017227-116386192(probes 675640:700749)	chr6:87793088-91024293(probes 682820:684850)	chr6:84109323-107044813(probes 680596:695023)	0.0094159	0.027749	0: t>-0.1; 1: -0.1>t> -1.3; 2: t< -1.3	0	1	1	0	0	1	0	1	1	0	1	0	1	1	1	0	1	0	1	1	0	0	1	1	0	0	1	1	0	0	0	1	0	0	0	0	0	0	1	0	0	1
Deletion Peak 13	6q27	chr6:56472613-171115067(probes 666725:736118)	chr6:166821252-167044078(probes 733771:733961)	chr6:153449213-171115067(probes 724585:736118)	0.02279	0.158	0: t>-0.1; 1: -0.1>t> -1.3; 2: t< -1.3	0	1	1	0	1	0	0	1	0	1	1	0	1	1	1	0	1	0	1	1	0	0	0	0	0	1	0	1	0	0	0	1	0	0	0	0	0	0	1	0	0	0
Deletion Peak 14	8q11.21	chr8:49647303-52232486(probes 865092:866489)	chr8:50818655-51708093(probes 865709:866183)	chr8:51280329-51287055(probes 865947:865948)	0.068569	0.073687	0: t>-0.1; 1: -0.1>t> -1.3; 2: t< -1.3	0	0	0	0	0	0	0	0	0	0	0	0	0	0	0	0	0	0	0	0	0	0	0	0	0	0	0	0	1	0	0	0	0	0	0	1	0	1	0	0	0	0
Deletion Peak 15	9p21.3	chr9:20714015-21008376(probes 939303:939540)	chr9:20651454-20996708(probes 939258:939529)	chr9:20799777-20814141(probes 939391:939399)	0.1135	0.1077	0: t>-0.1; 1: -0.1>t> -1.3; 2: t< -1.3	0	0	0	1	1	0	0	0	0	1	0	0	1	1	1	1	1	0	1	1	0	0	1	1	0	0	0	1	0	0	0	1	0	0	0	1	1	0	0	1	0	1
Deletion Peak 16	10q23.33	chr10:21810283-118430768(probes 1016881:1075972)	chr10:94593408-94835212(probes 1060394:1060511)	chr10:94709123-94712669(probes 1060453:1060454)	0.092505	0.18256	0: t>-0.1; 1: -0.1>t> -1.3; 2: t< -1.3	1	0	0	0	0	0	0	1	0	1	1	0	0	0	0	0	1	0	1	0	0	0	0	0	1	1	0	0	0	0	0	0	1	0	1	0	1	1	0	1	1	1
Deletion Peak 17	10q26.3	chr10:105504616-135534747(probes 1066815:1088284)	chr10:135190430-135534747(probes 1088270:1088284)	chr10:135190571-135534747(probes 1088271:1088284)	0.043517	0.12371	0: t>-0.1; 1: -0.1>t> -1.3; 2: t< -1.3	1	0	0	0	0	0	0	1	1	1	1	0	1	0	0	0	1	0	1	0	0	0	0	0	1	1	0	0	0	0	0	0	1	0	1	0	1	1	0	1	1	0
Deletion Peak 18	11q13.1	chr11:2316619-68044571(probes 1088944:1126706)	chr11:64584988-65674139(probes 1125948:1125951)	chr11:58585645-65829363(probes 1122781:1126028)	0.0023185	0.0040691	0: t>-0.1; 1: -0.1>t> -1.3; 2: t< -1.3	0	0	0	0	0	0	0	0	0	0	1	0	0	0	1	0	1	0	1	0	0	0	0	0	0	0	0	0	1	0	1	1	1	1	1	1	0	0	1	0	1	0
Deletion Peak 19	11q22.3	chr11:105874594-118405214(probes 1151462:1160075)	chr11:108253253-108340604(probes 1152977:1153014)	chr11:104174172-135006516(probes 1150294:1171206)	0.0023024	0.0044413	0: t>-0.1; 1: -0.1>t> -1.3; 2: t< -1.3	0	1	0	0	1	1	0	1	1	0	1	0	0	0	1	1	1	0	1	0	1	0	1	0	1	0	1	1	1	1	1	1	1	1	1	1	0	0	1	0	1	1
Deletion Peak 20	12p13.1	chr12:14132949-17143364(probes 1179782:1181606)	chr12:14653407-14721400(probes 1180034:1180075)	chr12:14461044-18346696(probes 1179947:1182309)	0.0042687	0.0044413	0: t>-0.1; 1: -0.1>t> -1.3; 2: t< -1.3	0	0	0	0	1	0	0	0	1	0	0	0	0	0	0	0	1	0	0	0	0	0	0	1	0	1	0	0	0	0	0	1	1	1	0	0	0	1	0	0	0	0
Deletion Peak 21	12q23.3	chr12:33519526-133851895(probes 1193191:1252005)	chr12:103689389-104163845(probes 1233147:1233516)	chr12:103742662-104587049(probes 1233183:1233816)	0.12891	0.13311	0: t>-0.1; 1: -0.1>t> -1.3; 2: t< -1.3	0	0	0	0	0	0	0	0	1	0	1	0	0	0	0	0	1	0	0	0	0	1	1	1	0	1	1	0	0	0	0	1	0	0	0	0	0	0	1	0	0	0
Deletion Peak 22	13q14.2	chr13:48833767-49064807(probes 1272749:1273000)	chr13:48875753-49060837(probes 1272772:1272998)	chr13:48806861-49109047(probes 1272735:1273026)	0.0023024	0.0023024	0: t>-0.1; 1: -0.1>t> -1.3; 2: t< -1.3	1	0	1	0	1	1	0	0	0	0	1	0	1	1	0	1	1	0	0	0	1	0	0	0	0	0	1	0	1	0	1	1	1	1	1	0	0	1	1	1	0	1
Deletion Peak 23	15q15.1	chr15:35077787-48939180(probes 1372662:1381058)	chr15:42190197-42267610(probes 1377232:1377277)	chr15:1-49610194(probes 1367237:1381454)	0.0023024	0.0023024	0: t>-0.1; 1: -0.1>t> -1.3; 2: t< -1.3	1	0	0	0	1	0	0	0	1	1	0	0	0	1	0	1	1	0	0	1	0	0	1	0	0	1	1	0	1	0	1	0	0	1	1	0	1	1	0	0	0	0
Deletion Peak 24	16q24.1	chr16:83829806-87864073(probes 1460623:1463403)	chr16:85827401-85848552(probes 1461473:1461489)	chr16:85716639-85875483(probes 1461401:1461502)	0.03088	0.030592	0: t>-0.1; 1: -0.1>t> -1.3; 2: t< -1.3	1	1	1	1	1	1	0	1	0	1	0	1	0	0	0	1	0	0	0	0	1	1	1	0	0	1	1	1	1	1	1	1	1	0	0	0	1	1	0	1	1	1
Deletion Peak 25	17q21.31	chr17:41178765-41336147(probes 1482353:1482480)	chr17:41275807-41305411(probes 1482464:1482471)	chr17:38192634-45552912(probes 1480853:1483916)	0.0013315	0.0013315	0: t>-0.1; 1: -0.1>t> -1.3; 2: t< -1.3	1	1	1	0	1	0	0	0	1	1	1	0	0	1	1	1	1	0	0	0	0	1	0	1	1	0	1	1	1	0	1	0	1	1	1	1	0	0	1	1	1	1
Deletion Peak 26	18p11.31	chr18:5882306-6834650(probes 1507546:1508251)	chr18:6372576-6384770(probes 1507909:1507910)	chr18:5958576-6612029(probes 1507607:1508081)	0.042739	0.042739	0: t>-0.1; 1: -0.1>t> -1.3; 2: t< -1.3	0	0	0	1	1	0	0	0	0	0	0	0	1	0	0	0	0	0	1	0	0	1	0	0	1	1	1	1	1	1	1	0	1	1	1	0	1	1	0	1	0	1
Deletion Peak 27	19p13.3	chr19:1-50988330(probes 1551357:1574882)	chr19:1-2431639(probes 1551357:1551883)	chr19:1-2877861(probes 1551357:1552053)	0.011426	0.011426	0: t>-0.1; 1: -0.1>t> -1.3; 2: t< -1.3	1	0	0	0	0	0	0	1	1	1	1	0	0	0	1	1	1	0	1	0	0	1	1	0	1	0	1	0	1	0	1	0	0	1	1	1	1	1	0	0	0	0
Deletion Peak 28	20p13	chr20:1-9289825(probes 1579413:1585806)	chr20:1-1295638(probes 1579413:1580065)	chr20:1-1252717(probes 1579413:1580045)	0.11384	0.11793	0: t>-0.1; 1: -0.1>t> -1.3; 2: t< -1.3	1	0	0	0	0	0	0	0	0	1	1	0	0	0	0	0	0	0	0	0	0	0	1	0	0	1	1	0	0	0	0	0	0	1	0	0	0	1	0	0	0	0
Deletion Peak 29	21q11.2	chr21:1-35264373(probes 1619932:1634409)	chr21:1-15377835(probes 1619932:1619933)	chr21:1-15554349(probes 1619932:1620022)	0.16764	0.16764	0: t>-0.1; 1: -0.1>t> -1.3; 2: t< -1.3	0	0	0	0	0	0	0	0	1	0	0	0	1	0	1	0	1	0	1	0	0	0	1	0	0	0	0	1	1	0	1	0	0	0	1	0	0	1	0	0	1	0
Deletion Peak 30	22q12.1	chr22:26426941-26827693(probes 1645872:1646237)	chr22:26563031-26782660(probes 1645975:1646204)	chr22:26670129-26676418(probes 1646090:1646091)	0.006094	0.0060901	0: t>-0.1; 1: -0.1>t> -1.3; 2: t< -1.3	0	1	1	1	1	0	0	1	0	1	1	0	0	0	1	0	1	0	0	0	1	0	0	1	1	1	0	0	1	0	0	0	1	0	1	1	1	1	0	0	0	0
Amplification Peak 1 - CN values	1q21.3	chr1:120523956-151193803(probes 72535:73099)	chr1:150237220-150782331(probes 72687:72952)	chr1:120527362-151247328(probes 72536:73113)	0.0078221	0.0078221	Actual Copy Change Given	0.29227	0.0051359	0.67474	0.0081291	0.36627	0	1.3517	-0.39642	0.069095	1.2582	3.0159	-0.0017041	0.16454	1.4607	3.6569	0.019643	-0.43583	0.15487	0.37568	0.0086766	1.1386	1.6328	0.35535	0.47444	-0.0053992	0.035947	0.23034	0.0065262	0.30537	0.57916	0.080889	0.10482	0.78968	0.60937	0.61689	0.66604	0.94731	0.47747	0.0055529	0.016565	0.0095883	0.28137
Amplification Peak 2 - CN values	1q42.2	chr1:213478193-249250621(probes 114511:137826)	chr1:232493114-232574934(probes 127338:127423)	chr1:232493114-232579705(probes 127338:127426)	0.21592	0.21592	Actual Copy Change Given	-0.88201	0.0051359	0.70532	0.010703	0.3763	0.0034687	2.9551	-0.39642	0.51525	1.7302	-0.72712	-0.0017041	0.2433	0.41366	-0.49183	0.019643	0.26581	0.15487	0.37568	0.0086766	1.1916	1.3704	0.39562	0.46179	-0.0053992	0	0.23034	0.016006	0.30537	0.69615	0.072097	0.026514	0.792	0.0044411	0.62115	0.94017	0.71133	0.47278	0.0055529	0.68719	-0.007472	0.28137
Amplification Peak 3 - CN values	3p25.2	chr3:1-22231810(probes 285809:300154)	chr3:13222944-13244482(probes 294299:294318)	chr3:13222944-13250681(probes 294299:294321)	0.20263	0.20263	Actual Copy Change Given	-0.7741	0.0021519	0.36068	0.011322	-0.4841	0.0070826	0.59373	0.04812	-0.44728	-0.029234	0.10074	0.96103	0.30228	-0.15573	0.47718	0.0032044	0.52415	-0.0023556	0.2266	0.057718	0.0034696	0.757	3.5238	-0.038578	0.031718	0.078006	-0.24825	1.4972	0.058795	0.078113	-0.63552	0.35251	0.1936	-0.69287	-0.71919	0	0.34827	0.62126	0.0012481	-0.71782	-0.60361	0.099433
Amplification Peak 4 - CN values	3q26.32	chr3:174353001-180106256(probes 390637:393759)	chr3:176689515-177708681(probes 391738:392239)	chr3:176460248-178606321(probes 391585:392763)	0.040556	0.040556	Actual Copy Change Given	-0.068348	0.0030522	0.37337	0.017124	0.3253	0.0013868	0.57773	0.047978	0.29247	1.4363	0.10074	-0.0062931	-0.061874	3.0199	0.44528	0.0094491	0.62388	0.1649	-0.0089317	0.057718	1.8952	0.010285	0.39433	-0.028901	0.085076	0.080745	-0.24825	-0.0089906	0.0093098	0.078113	-0.21602	0.29596	0.17486	0.70776	0.24078	-0.0031859	0.57434	0.42235	0.0012481	0.69951	0.58775	0.082043
Amplification Peak 5 - CN values	4q13.3	chr4:72625136-79250297(probes 446694:450955)	chr4:75089809-75272731(probes 448191:448322)	chr4:75089809-75276523(probes 448191:448325)	0.21979	0.21979	Actual Copy Change Given	-0.30896	-0.0051227	-0.33491	-0.0081624	0.019434	-0.00097017	-0.027671	0.045646	0.61063	0.78651	0	-0.0083005	0.83817	-0.54355	-0.0081624	0.026373	-0.02354	-0.072522	0.14198	0.012439	0.016846	-0.012162	-0.011072	0.042166	-0.038442	-0.0076745	0.061079	0.0068044	-0.46046	0.006109	0.082188	0.033582	-0.049019	-0.67894	0.67827	-0.36227	1.0095	3.4459	0.48793	-0.029721	0.58023	-0.10972
Amplification Peak 6 - CN values	6q23.2	chr6:128684329-133408038(probes 708119:711325)	chr6:131195946-131409295(probes 709871:710010)	chr6:130496303-132317263(probes 709372:710537)	0.04405	0.04405	Actual Copy Change Given	0.10664	-0.18224	-0.3527	0	-0.47277	-0.006505	0.021463	-0.88209	-0.44059	0.23095	-0.37909	-0.006505	-0.26839	-0.1318	2.0914	-0.015604	-0.35795	-0.0053995	-0.42337	3.6569	0.006388	0.0084743	3.6569	0.082043	0.098222	0.026935	0.046559	-0.75011	0.044857	-0.0030475	0.088548	0.87807	-0.053611	0.72659	0.037641	-0.0042929	0.42519	0.0048552	-0.78413	0.053379	0.0029133	0.30282
Amplification Peak 7 - CN values	8p11.23	chr8:36924538-37972823(probes 860493:861049)	chr8:37324161-37340376(probes 860787:860803)	chr8:34997592-42001905(probes 859613:863556)	2.3432e-06	2.3432e-06	Actual Copy Change Given	2.9154	0.00041593	0.3651	0.020483	0.030331	-0.66467	-0.71737	3.6569	-0.087385	-0.058789	3.6569	-0.74803	1.8777	0.25832	0.0041632	0.63902	-0.45747	0.22916	1.8388	3.6569	-0.0045687	-0.7126	-0.45083	-0.48113	0.12447	0.046842	-0.3471	-0.0013858	-0.46121	0.0040243	0.057023	2.4241	0.24809	0.026935	0.22083	-0.33491	0.68608	3.6569	3.6569	0.01433	-0.091816	-0.30968
Amplification Peak 8 - CN values	8q24.21	chr8:128277421-129874452(probes 913166:914357)	chr8:128390661-128881190(probes 913240:913604)	chr8:108377557-146364022(probes 900459:924558)	2.1402e-05	2.1402e-05	Actual Copy Change Given	1.6579	0.00041593	0.3651	0.016146	0.030331	-0.014366	0.049966	0.85008	0.73265	1.0497	2.0488	1.3842	1.3326	3.6569	0.0086877	1.3427	1.4207	0.22916	1.5104	0.42561	-0.0045687	2.6861	3.6569	1.2398	0.12447	1.0876	0.78022	1.4786	0.86533	0.0040243	0.080456	2.467	0.19619	0.71607	0.70476	-0.36302	0.92777	1.6358	0.77014	0.01433	0.28723	0.33982
Amplification Peak 9 - CN values	11p13	chr11:35244059-35263137(probes 1112623:1112638)	chr11:35244575-35263023(probes 1112624:1112637)	chr11:35244045-35264054(probes 1112622:1112640)	0.12952	0.12952	Actual Copy Change Given	0.10568	0.0034687	0.00041593	-0.051046	0.29424	0.60973	-0.052396	0.035717	1.0962	-0.4415	-0.3356	0	0.29288	0.37833	-0.46014	-0.0083005	0.93223	0.0036073	-0.17899	0.00047879	0.0062489	0.021603	-0.02151	-0.034631	-0.33733	0.025671	-0.32716	0.010146	-0.17065	0.0070826	-0.24204	-0.3819	0.042449	0.039619	-0.23104	0.010842	0.074265	2.5185	0.015447	0.019679	0.059366	0.39761
Amplification Peak 10 - CN values	11q13.3	chr11:69254799-69660204(probes 1127322:1127592)	chr11:69308576-69343067(probes 1127360:1127380)	chr11:66170612-71974195(probes 1126180:1128822)	1.734e-17	1.734e-17	Actual Copy Change Given	0.11639	0.0034687	0.00041593	-0.051046	0.99699	1.719	-0.052396	0.035717	0.033408	1.9018	3.034	0	3.6569	0.55116	2.6422	0.68999	-0.44631	0.0036073	3.3574	0.00047879	3.6011	0.021603	1.565	0.51072	0.14726	-0.51733	-0.14695	0.093185	2.4098	0.0070826	-0.24204	1.9362	0.015028	-0.72279	3.6569	0.83982	3.6225	0.027421	0.81649	0.019679	3.6569	0
Amplification Peak 11 - CN values	12p13.33	chr12:1-1291266(probes 1171207:1171422)	chr12:1-922391(probes 1171207:1171218)	chr12:1-1292681(probes 1171207:1171424)	0.096295	0.096295	Actual Copy Change Given	2.9826	-0.0066432	0.0092266	-0.032996	1.8085	0.0016642	0.0029133	0.019223	0.56205	0.58893	0.029184	0.00041593	0.33847	0.12675	0.015308	0.001803	2.2137	-0.055095	1.2534	0.044475	-0.01794	-0.022606	1.8331	-0.23276	0.051387	0.037076	0.087824	0.0081959	-0.07067	0	0.02539	0.010006	-0.31096	3.2213	0.15352	0.0040243	0.58059	-0.19117	0.042449	-0.047296	0.0095883	0.084065
Amplification Peak 12 - CN values	12q15	chr12:70245249-71445992(probes 1211907:1212764)	chr12:70474889-70564036(probes 1212097:1212143)	chr12:65453044-72979546(probes 1208592:1213601)	0.0016338	0.0016338	Actual Copy Change Given	0.069437	-0.0066432	0.0092266	-0.032996	0.27681	-0.0044312	0.0029133	0.019223	0.082909	0.14304	2.6777	0.00041593	1.5927	0	-0.035012	0.001803	3.6569	-0.055095	0.13032	0.044475	-0.00036389	-0.6497	1.2441	-0.23655	0.051387	0.019385	0.087824	-0.0019908	0.1437	0	0.02539	0.67567	0.41017	-0.67288	0.15352	0.0040243	-0.0096806	3.6569	3.6569	0.012237	0.0036797	0.084065
Amplification Peak 13 - CN values	14q13.2	chr14:29962753-37738518(probes 1318951:1324084)	chr14:35640715-35748681(probes 1322686:1322741)	chr14:35278648-35755224(probes 1322515:1322744)	0.18032	0.18032	Actual Copy Change Given	-0.33271	0.00076568	0.00597	-0.019314	0.29074	0.0094491	0	-0.0015243	-0.42189	-0.036324	0.98804	0.0020974	0.18081	0.2362	0.42049	0.006109	0.4789	-0.0036014	1.2448	-0.79463	0.015169	0.0098669	0.3771	-0.033405	1.6828	-0.53093	0.052668	-0.71355	0.43142	0.00272	-0.23569	0.28564	0.19526	-0.70603	-0.22355	0.032422	-0.21849	3.6569	0.015028	0.0055529	0.027919	0.095508
Amplification Peak 14 - CN values	15q26.3	chr15:97490034-100248219(probes 1411815:1413779)	chr15:99120153-99132289(probes 1413036:1413045)	chr15:99120153-99249680(probes 1413036:1413106)	0.12266	0.12266	Actual Copy Change Given	0.06209	0.0077783	0.33157	0.021744	0.96906	-0.0012473	-0.044822	-0.0062447	0.48733	-0.058251	0.032281	0.015587	0.24398	-0.21075	0.0091705	-0.014503	0.030873	-0.079476	0.054009	0.50523	-0.35999	0.050961	1.4627	-0.038721	0.11374	0.042412	-0.33894	0.04954	-0.15822	0.013492	-0.60145	0.26536	3.6569	0.74956	-0.25785	0.39313	0.23163	0.53847	-0.0031859	0.022304	-0.069466	0.28739
Amplification Peak 15 - CN values	17q12	chr17:37766440-38011853(probes 1480619:1480760)	chr17:37863494-37876817(probes 1480684:1480707)	chr17:36418543-38991031(probes 1480009:1481236)	1.9401e-23	8.1185e-16	Actual Copy Change Given	-0.27357	-0.21045	-0.37741	-0.074277	0.86496	0.025671	0.020203	1.4861	-0.47765	3.3486	1.1182	0.018383	0.25131	3.6569	3.6569	3.5439	-0.43377	-0.049695	0.34379	0.021106	-0.018352	3.6569	0.67827	-0.22379	3.6569	-0.50846	3.6569	3.6569	2.0259	-0.0123	3.6569	0.30601	-0.20747	-0.72994	3.6569	2.5018	0.10264	0.51866	-0.77141	-0.69369	3.3647	1.0295
Amplification Peak 16 - CN values	17q23.1	chr17:57381914-58183555(probes 1490919:1491288)	chr17:57897860-57930720(probes 1491171:1491182)	chr17:46034377-68321739(probes 1484141:1496937)	1.7396e-09	6.1903e-06	Actual Copy Change Given	-0.27863	-0.21045	-0.37741	0.0070826	0.64417	0.014749	0.020203	1.518	0.0030522	0.47522	3.6569	0.018383	0.25131	3.119	0.25996	0.00069327	3.0905	-0.049695	0.34379	0.021106	0.0001395	0.54383	0.67827	-0.22379	-0.33837	0.069382	0.60178	-0.70487	0.14652	-0.0123	0.63518	0.30601	3.4219	-0.018353	0.28997	3.2912	1.4169	0.95541	3.6569	0.013594	-0.59219	0.45615
Amplification Peak 17 - CN values	19q13.43	chr19:57718616-58590936(probes 1578687:1579236)	chr19:57734849-57843863(probes 1578700:1578779)	chr19:57734849-58218078(probes 1578700:1579034)	0.048069	0.048069	Actual Copy Change Given	0.18208	0.013782	-0.027945	-0.0051227	3.1082	0.023706	-0.053414	-0.055095	-0.041702	0.10228	-0.2856	0.024548	-0.090146	-0.236	-0.0098185	3.6569	-0.22675	0.097688	0.1288	-0.044489	2.4327	-0.56932	0.91804	0	-0.051181	0.051672	0.028341	-0.0096806	0.096234	-0.0047079	-0.26829	-0.027945	0	-0.072299	0.11257	-0.33722	0.82671	0.79929	0.00013863	-0.047801	0.47221	-0.2128
Amplification Peak 18 - CN values	20q13.2	chr20:49399922-53329941(probes 1610499:1613531)	chr20:51590535-51623201(probes 1612079:1612099)	chr20:49400499-53330841(probes 1610500:1613533)	0.0074298	0.024712	Actual Copy Change Given	0.19239	0.0087528	0.319	0.01447	0.28187	0.020063	0.069239	0.012795	-0.028081	1.0803	0.39479	0.012376	0.41281	0.19109	0.50933	3.6569	0.41513	-0.088905	3.2592	-0.011549	0.6153	0.064225	0.36838	0.19071	0.56863	0.62479	-0.032178	0.065083	1.5072	0.019503	0.022444	0.27947	0.18556	-0.011749	0.09825	0.0051003	1.0009	3.6569	0.044574	0.025671	0.016146	-0.073743
Amplification Peak 19 - CN values	20q13.33	chr20:60473622-61164837(probes 1619218:1619520)	chr20:60754458-60844368(probes 1619380:1619424)	chr20:60476954-63025520(probes 1619219:1619931)	0.023556	0.10972	Actual Copy Change Given	0.19239	0.0087528	0.319	0.0098669	0.94224	0.020063	0.069239	0.012795	-0.028081	1.0803	0.41111	0.012376	0.38017	3.023	0.50933	2.3301	0.41513	-0.088905	2.1726	-0.011549	0.6153	0.064225	1.8565	0.19071	0.15562	0.62479	-0.032178	0.065083	1.6922	0.017264	0.022444	0.27947	0.18556	0.7614	0.09825	0.0051003	0.40427	-0.41294	0.044574	0.025671	0.016146	-0.073743
Amplification Peak 20 - CN values	21q22.3	chr21:42422185-45960953(probes 1640065:1642252)	chr21:43478136-43498979(probes 1640938:1640952)	chr21:42871376-43694979(probes 1640514:1641113)	0.063032	0.063032	Actual Copy Change Given	0.97689	0.0037465	-0.016231	0.0037465	-0.47953	0.013492	0.024548	-0.013953	-0.45875	-0.12367	-0.0030475	0.0081959	-0.2247	1.8213	-0.48344	0.0019418	1.4063	-0.078011	2.009	6.2844e-05	0.015588	0.71923	3.6205	0.19102	0.13317	0.058937	1.6108	-0.64481	-0.14747	0.020203	-0.60257	0.063223	0.07053	-0.0029091	0.18495	0.0061397	0.49441	-0.26678	0	-0.0023553	-0.62045	0.079591
Deletion Peak 1 - CN values	1p36.11	chr1:1-202105095(probes 1:106952)	chr1:26848625-27727079(probes 13701:13995)	chr1:1-34711804(probes 1:17719)	0.0039157	0.0040768	Actual Copy Change Given	0.013223	0.0051359	-0.010032	0.015308	-0.4077	-0.62798	-0.0066432	-0.39642	0.048882	-0.48653	-0.068663	0.02511	-0.027449	-0.23954	-0.020275	-0.022058	0.01433	0.15487	-0.20032	-0.0056131	-0.011335	-0.59954	0	-0.033677	-0.0053992	-0.50411	-0.14378	-0.0048461	-0.45903	-0.6418	0.061222	0.022585	-0.082402	-0.72888	-0.34676	-0.34979	-0.23838	-0.060411	-0.0069195	0.016565	-0.6214	-0.10105
Deletion Peak 2 - CN values	1p13.2	chr1:74699913-154258489(probes 43011:74961)	chr1:113459740-114525573(probes 68057:68629)	chr1:113405904-114906079(probes 68025:68947)	0.12088	0.18748	Actual Copy Change Given	-0.47183	0.0051359	0.0056919	0.0081291	0.015189	0	-0.75995	-0.39642	0.07818	0.037015	-0.068663	-0.0017041	0.16454	-0.15061	-0.013677	0.019643	-0.43583	0.15487	-0.20032	-0.79282	-0.011335	-0.65071	0.0012481	-0.21218	-0.0053992	0.035947	-0.14378	0.0065262	0.30537	0.01419	0.080889	0.10482	-0.073134	0.029239	-0.34676	-0.34979	0.33496	0.47747	0.0055529	0.016565	0.0095883	-0.48659
Deletion Peak 3 - CN values	1q24.2	chr1:167063123-182361924(probes 83620:93976)	chr1:168051267-168117596(probes 84328:84361)	chr1:168078712-168089110(probes 84345:84346)	0.21312	0.20285	Actual Copy Change Given	0.14237	0.0051359	0.70532	0.0081291	0.36627	0	1.3578	-0.39642	0.072109	0.57158	1.0885	-0.0017041	0.16454	0.53336	0.48285	0.019643	-0.44415	0.15487	0.37568	0.0086766	1.1386	1.3173	0.35535	0.46179	-0.0053992	0.035383	0.23034	-0.019589	0.30537	0.65259	0.080889	0.026514	0.78968	2.0671	0.61689	0.66604	0.69853	0.47747	0.0055529	0.016565	-0.007472	0.28137
Deletion Peak 4 - CN values	1q41	chr1:208058925-249250621(probes 110605:137826)	chr1:220437790-220442563(probes 119503:119506)	chr1:220436000-220444924(probes 119501:119508)	0.18809	0.18748	Actual Copy Change Given	-0.39807	0.0051359	0.70532	0.010703	0.3763	0.0034687	1.3822	-0.39642	0.60955	1.7302	-0.72712	-0.0017041	0.2433	0.41366	-0.0027707	0.019643	0.26581	0.15487	0.37568	0.0086766	1.1916	1.3173	0.39562	0.46179	-0.0053992	0.02525	0.23034	0.016006	0.30537	0.6524	0.072097	0.026514	0.78968	0.0351	0.62115	0.80602	0.71133	0.47278	0.0055529	0.68719	-0.007472	0.28137
Deletion Peak 5 - CN values	2q37.3	chr2:227589781-243199373(probes 276443:285808)	chr2:241647910-241762578(probes 285401:285437)	chr2:221817033-243199373(probes 272569:285808)	0.0023024	0.0023024	Actual Copy Change Given	-0.82121	0.00066995	-0.33029	-0.11247	-0.038523	-0.022673	-0.12108	-0.37661	-0.4612	-0.56986	-0.087579	-0.0047079	-0.035844	-0.19606	0.013492	-0.66254	0.9015	0.10947	-0.16314	-0.37646	-0.01161	0.023566	-0.29473	0.17242	-0.087844	-0.55787	0.032986	-0.74568	-0.49141	-0.0059522	-0.57269	-0.233	-0.051451	-0.72809	-0.33918	0.0038854	-0.50753	-0.0040733	-0.0062286	-0.0091286	-0.53845	0.10497
Deletion Peak 6 - CN values	3p21.31	chr3:27412615-81811783(probes 303912:338205)	chr3:45428915-45591391(probes 315638:315735)	chr3:45505666-45507446(probes 315687:315688)	0.07538	0.080536	Actual Copy Change Given	-0.75192	0.0021519	0.36068	0.011322	-0.47623	-0.66716	0.59373	0.046559	-0.44728	-0.43436	0.10074	-0.0062931	0.30228	-0.15573	-0.48187	0.0094491	-0.080807	-0.079649	0.16879	0.057718	-0.70965	-0.015177	-0.46183	-0.038578	0.031718	-0.5434	-0.24825	-0.72729	0.058795	0.078113	-0.58866	-0.30557	0.1936	-0.69287	-0.68861	0	-0.15157	0.040839	0.0012481	-0.71782	-0.60361	0.099433
Deletion Peak 7 - CN values	4q25	chr4:109084835-109543418(probes 468767:469024)	chr4:109457908-109543418(probes 468985:469024)	chr4:109489756-109493252(probes 469005:469006)	0.0023024	0.003629	Actual Copy Change Given	-0.32239	-0.0051227	-0.33491	-0.0081624	0.019434	-0.00097017	-0.027671	0.045646	-0.43311	-0.39691	0	-0.0083005	-0.23941	-0.13916	-0.0081624	0.0030522	-0.02354	-0.068128	0.12807	0.012439	0.013354	-0.012162	-0.071795	0.042166	-0.038442	-0.0076745	0.061079	0.0054139	-0.46046	-0.0087254	-0.57674	0.033582	-0.049019	-0.67767	-0.19912	-0.36227	-0.23508	-0.017036	0.48793	-0.029721	-0.58137	-0.10972
Deletion Peak 8 - CN values	4q26	chr4:89177299-191154276(probes 457132:517832)	chr4:119808230-119962586(probes 475271:475405)	chr4:119881073-119890864(probes 475339:475340)	0.039304	0.16764	Actual Copy Change Given	-0.32239	-0.0051227	-0.33491	-0.0081624	0.019434	-0.00097017	-0.027671	0.056798	-0.43311	-0.39691	0	-0.0083005	-0.23941	0.26271	-0.0081624	0.0030522	-0.02354	-0.074957	0.12807	0.012439	0.013354	-0.038442	-0.40506	0.042166	-0.14546	-0.0076745	0.061079	0.0054139	-0.46046	-0.75831	-0.57674	0.033582	-0.049019	-0.67767	-0.19912	-0.36646	1.8283	-0.017036	0.48793	-0.029721	-0.58137	-0.10972
Deletion Peak 9 - CN values	4q35.1	chr4:175834398-191154276(probes 509292:517832)	chr4:183534656-184213557(probes 514739:514740)	chr4:151486355-191154276(probes 494024:517832)	0.0013315	0.0022735	Actual Copy Change Given	-0.93489	-0.0051227	-0.33491	-0.0081624	0.055679	-0.00097017	-0.027671	0.056798	-0.45469	-0.45066	0	-0.0083005	-0.2472	-0.14084	-0.0051227	0.0030522	-0.52471	-0.08728	0.013273	0.012439	0.015029	0.37934	-0.0012473	0.042166	-0.1338	-0.58206	0.061079	0.0054139	-0.46046	-0.76372	0.66489	0.033582	-0.049019	-0.68897	-0.20336	-0.031359	-0.76475	0.46957	0.547	0.62164	-0.24594	-0.10316
Deletion Peak 10 - CN values	5q11.2	chr5:45377279-74332598(probes 547946:562456)	chr5:56201175-56562598(probes 552012:552202)	chr5:55056876-56559237(probes 551147:552199)	0.082417	0.083829	Actual Copy Change Given	-0.80401	-0.0013858	0.016006	0.025134	0.3126	0.0054139	0.018943	0.055905	-0.47459	-0.42674	-0.78345	-0.0067813	-0.57855	0.35227	-0.00027724	0.00597	0.010842	-0.011887	-0.47221	-0.80315	0.01168	-0.035762	-0.45115	-0.46419	0.085799	0.034677	-0.1351	0.00027728	-0.14451	0.061222	-0.22281	-0.090229	0.23651	-1.2929	0.13466	0.0038854	0.13199	-0.034279	0.013074	0	-0.5427	-0.30357
Deletion Peak 11 - CN values	6p24.3	chr6:1-11779498(probes 629217:637692)	chr6:8431194-8715485(probes 635320:635514)	chr6:8561705-8563587(probes 635418:635419)	0.13795	0.13956	Actual Copy Change Given	-0.28809	0.0019418	-0.37865	0	0.28516	-0.69595	0.021463	0.040044	-0.47776	-0.26702	-0.043873	-0.006505	-0.23804	1.4273	0.45837	-0.015604	0.021463	-0.0053995	0.16211	0.38857	0.006388	0.0084743	0.35986	0.032704	0.128	0.079591	0.046275	-0.00027724	0.14244	-0.0057033	0.088548	-0.70064	-0.067691	0.018523	0.64891	-0.0042929	0.1936	-0.013872	0.72773	0.0026357	0.017544	-0.11051
Deletion Peak 12 - CN values	6q15	chr6:76017227-116386192(probes 675640:700749)	chr6:87793088-91024293(probes 682820:684850)	chr6:84109323-107044813(probes 680596:695023)	0.0094159	0.027749	Actual Copy Change Given	0.11786	-0.18224	-0.3527	0	0.31594	-0.67884	0.021463	-0.87984	-0.44059	0.21953	-0.37909	-0.006505	-0.23782	-0.51326	-0.47003	-0.015604	-0.35795	-0.0053995	-0.42337	-0.80968	0.006388	0.0084743	-0.43116	-0.13269	0.098222	-0.015191	-0.32785	-0.73231	0.022979	-0.0057033	0.088548	-0.38951	-0.053611	0.056513	0.037641	-0.0042929	0.39745	-0.013872	-0.77759	0.053379	0.0029133	-0.32263
Deletion Peak 13 - CN values	6q27	chr6:56472613-171115067(probes 666725:736118)	chr6:166821252-167044078(probes 733771:733961)	chr6:153449213-171115067(probes 724585:736118)	0.02279	0.158	Actual Copy Change Given	0.14713	-0.18224	-0.3527	-0.007472	-0.48836	-0.019314	0.021463	-0.89473	0.099579	-0.60491	-0.37909	-0.006505	-0.26839	-0.15815	-0.48565	-0.015604	-0.40889	-0.092211	-0.42337	-0.82412	0	0.0084743	0.18344	0.061508	0.11184	-0.56866	0.046559	-0.7456	0.044857	-0.0030475	0.088548	-0.42669	-0.053611	0.68701	0.037641	-0.032981	0.40944	0.029408	-0.80517	0.10555	0.010982	0.30282
Deletion Peak 14 - CN values	8q11.21	chr8:49647303-52232486(probes 865092:866489)	chr8:50818655-51708093(probes 865709:866183)	chr8:51280329-51287055(probes 865947:865948)	0.068569	0.073687	Actual Copy Change Given	1.533	0.00041593	0.3651	0.020483	0.030331	0.60377	0.058937	0.035524	-0.087385	-0.05677	2.0516	1.3827	0.29702	0.2094	-0.014503	0.63902	1.2315	0.22916	3.6569	0.41854	-0.0045687	-0.014503	1.4682	0.31932	0.12447	0.54541	0.78022	-0.0013858	-0.44685	0.0040243	0.057023	2.7057	0.21024	0.67845	0.70476	-0.36302	0.91865	-0.4415	0.83196	0.01433	0.0015255	0.49027
Deletion Peak 15 - CN values	9p21.3	chr9:20714015-21008376(probes 939303:939540)	chr9:20651454-20996708(probes 939258:939529)	chr9:20799777-20814141(probes 939391:939399)	0.1135	0.1077	Actual Copy Change Given	0.14146	0.0063871	0.34486	-0.17677	-0.46683	0.0066653	-0.026714	0.014609	0.2642	-0.4557	-0.012618	0.0066653	-0.3022	-0.22114	-0.44674	-0.36204	-0.44743	-0.020687	-0.20915	-0.38965	-0.012024	-0.00027724	-0.41432	-0.1717	3.6569	0.03369	0	-0.71613	0.17828	-0.018765	0.06537	-0.38134	0.051672	0.03637	0	-0.74768	-0.50515	-0.039178	-0.0098857	-0.40402	-0.0047079	-0.86389
Deletion Peak 16 - CN values	10q23.33	chr10:21810283-118430768(probes 1016881:1075972)	chr10:94593408-94835212(probes 1060394:1060511)	chr10:94709123-94712669(probes 1060453:1060454)	0.092505	0.18256	Actual Copy Change Given	-0.42952	-5.8608e-05	-0.0044312	0.0036524	0.04148	0.0075	-0.048748	-0.3933	0.052046	-0.40555	-0.32565	0.0067322	0.27279	-0.081222	0.001803	0.65719	-0.44113	-0.0053995	-0.24904	-0.002431	-0.0020775	0.031924	0.4569	-0.037762	-0.28311	-0.3993	0.05025	-0.021647	0.10774	-0.0064982	-0.016979	-0.076545	-0.30186	-0.025109	-0.24034	0.0086135	-0.27838	-0.4723	-0.0092571	-0.70594	-0.59419	-0.10139
Deletion Peak 17 - CN values	10q26.3	chr10:105504616-135534747(probes 1066815:1088284)	chr10:135190430-135534747(probes 1088270:1088284)	chr10:135190571-135534747(probes 1088271:1088284)	0.043517	0.12371	Actual Copy Change Given	-0.44662	-5.8608e-05	-0.0044312	0.0038927	0.04148	0.0075	-0.043737	-0.3933	-0.48418	-0.49295	-0.32565	0.013772	-0.37114	-0.081222	0.46092	0.60928	-0.44113	-0.0053995	-0.30482	-0.012125	-0.0020775	0.039337	0.54506	-0.037762	-0.28311	-0.38649	0.036958	0.65663	0.10774	-0.0034627	-0.016979	-0.076545	-0.29449	0.0027745	-0.81384	0.011539	-0.77888	-0.39301	-0.024379	-0.70594	-0.15975	-0.073076
Deletion Peak 18 - CN values	11q13.1	chr11:2316619-68044571(probes 1088944:1126706)	chr11:64584988-65674139(probes 1125948:1125951)	chr11:58585645-65829363(probes 1122781:1126028)	0.0023185	0.0040691	Actual Copy Change Given	0.11639	0.0034687	0.00041593	-0.051046	0.23791	0.58524	-0.052396	0.035717	0.033408	-0.057578	-0.68223	0	-0.087894	0.55116	-0.45458	0.68999	-0.44631	0.0036073	-0.17899	0.00047879	0.0062489	0.021603	0.63098	-0.034631	0.14726	0.045282	1.5235	0.093185	-0.17065	0.0070826	-0.24204	-0.35943	-0.34113	-0.74732	-0.74307	-0.69649	0.074265	0.027421	-0.74994	0.019679	-0.12182	0
Deletion Peak 19 - CN values	11q22.3	chr11:105874594-118405214(probes 1151462:1160075)	chr11:108253253-108340604(probes 1152977:1153014)	chr11:104174172-135006516(probes 1150294:1171206)	0.0023024	0.0044413	Actual Copy Change Given	0.17092	-0.10156	0.00041593	-0.051046	-0.47911	-0.66328	-0.052396	-0.87806	-0.43268	0.029044	-0.73967	0	-0.0072337	0.14422	-0.46834	-0.70327	-0.44631	0.0036073	-0.14034	0.00047879	-0.36056	0.018523	-0.85805	-0.038986	-0.34893	0.037217	-0.14695	-0.72888	-0.16828	-0.6236	-0.24204	-0.38246	-0.32042	-0.71131	-0.71782	-0.74581	-0.017666	0.027421	-0.78029	-0.031359	-0.594	-0.30683
Deletion Peak 20 - CN values	12p13.1	chr12:14132949-17143364(probes 1179782:1181606)	chr12:14653407-14721400(probes 1180034:1180075)	chr12:14461044-18346696(probes 1179947:1182309)	0.0042687	0.0044413	Actual Copy Change Given	2.9826	-0.0066432	0.0092266	-0.032996	-0.4933	0.0016642	0.0029133	0.019223	-0.43453	0.64187	0.029184	0.00041593	0.33847	0	-0.035012	0.001803	-0.8958	-0.055095	1.8741	0.044475	0.0020814	-0.022606	0.35006	-0.23276	0.051387	-0.51651	0.087824	-0.0019908	-0.07067	0	0.02539	-0.71033	-0.31096	-0.759	0.15352	0.0040243	0.58059	-0.21681	0.042449	-0.047296	0.0095883	0.084065
Deletion Peak 21 - CN values	12q23.3	chr12:33519526-133851895(probes 1193191:1252005)	chr12:103689389-104163845(probes 1233147:1233516)	chr12:103742662-104587049(probes 1233183:1233816)	0.12891	0.13311	Actual Copy Change Given	0.069437	-0.0066432	0.012516	-0.032996	0.27681	0.016565	0.0029133	0.019223	-0.45747	0.10316	-0.72941	0.00041593	0.23901	0.072397	0.010982	0.001803	-0.44135	-0.055095	0.084917	0.035305	-0.00036389	-0.6497	-0.45747	-0.23655	-0.06507	-0.53531	-0.34549	-0.0019908	0.14327	0	0	-0.30063	0.41017	-0.045174	0.15352	0.0072217	-0.015329	0.01539	-0.73556	0.012237	0.0036797	0.08392
Deletion Peak 22 - CN values	13q14.2	chr13:48833767-49064807(probes 1272749:1273000)	chr13:48875753-49060837(probes 1272772:1272998)	chr13:48806861-49109047(probes 1272735:1273026)	0.0023024	0.0023024	Actual Copy Change Given	-1.2929	-0.056038	-0.30451	-0.0013858	-0.46172	-0.67481	0.012427	-0.005814	0.15218	0.34479	-0.74185	-0.0031859	-0.27361	-0.55221	-0.0094046	-0.26721	-0.44825	-0.040327	-0.074691	-0.051795	-0.69694	-0.0028597	-0.066118	0.15352	-0.0085766	0.017824	-0.32809	0.017124	-0.15183	0.00041593	-0.5796	-0.23936	-0.21315	-0.69748	-1.1574	0.0072217	-0.041974	-0.47896	-0.7502	-0.70505	-0.090229	-0.29343
Deletion Peak 23 - CN values	15q15.1	chr15:35077787-48939180(probes 1372662:1381058)	chr15:42190197-42267610(probes 1377232:1377277)	chr15:1-49610194(probes 1367237:1381454)	0.0023024	0.0023024	Actual Copy Change Given	-0.77888	0.0077783	0.34128	0.021744	-0.16648	-0.0069195	-0.044822	0	-0.4767	-0.49986	0.013598	0.015587	0.24398	-0.19256	0.011958	-0.68908	-0.42658	-0.079476	0.054009	-0.38387	0.053522	0.050961	-0.49793	-0.038943	0.11374	-0.51135	-0.33894	0.032563	-0.15822	0.0053608	-0.5851	-0.031905	0.38403	-0.7131	-0.24326	0.00083195	-0.2435	-0.12335	-0.0031859	0.022304	-0.069466	0.25965
Deletion Peak 24 - CN values	16q24.1	chr16:83829806-87864073(probes 1460623:1463403)	chr16:85827401-85848552(probes 1461473:1461489)	chr16:85716639-85875483(probes 1461401:1461502)	0.03088	0.030592	Actual Copy Change Given	-0.75719	-0.15106	-0.38795	-0.16548	-0.48939	-0.65482	-0.0012211	-0.91247	-0.0012156	-0.46849	0.068522	-0.73217	-0.042386	-0.097823	0.027638	-0.77643	0.0016642	0	0.37091	-0.010308	-0.72163	-0.66661	-0.89066	0.18828	0.12138	-0.54885	-0.14567	-0.71069	-0.46419	-0.78007	-0.6007	-0.36691	-0.32158	0.018989	0.21606	0.0282	-0.11874	-1.0094	-0.0062286	-0.70962	-0.6096	-0.30569
Deletion Peak 25 - CN values	17q21.31	chr17:41178765-41336147(probes 1482353:1482480)	chr17:41275807-41305411(probes 1482464:1482471)	chr17:38192634-45552912(probes 1480853:1483916)	0.0013315	0.0013315	Actual Copy Change Given	-0.27357	-0.21045	-0.37741	-0.074277	-0.53346	0.025671	0.020203	1.4861	-0.47765	-1.2929	-0.2732	0.018383	0.25131	-0.31535	-0.46376	-0.69396	-0.43377	-0.049695	0.34379	0.021106	-0.018352	-0.61758	0.67827	-0.22379	-0.33168	0.069382	-0.35133	-0.72941	-0.44178	-0.0123	-0.56505	0.30601	-0.20747	-0.72994	-0.728	-0.69875	0.10264	0.041683	-0.77141	-0.69369	-0.58882	-0.32089
Deletion Peak 26 - CN values	18p11.31	chr18:5882306-6834650(probes 1507546:1508251)	chr18:6372576-6384770(probes 1507909:1507910)	chr18:5958576-6612029(probes 1507607:1508081)	0.042739	0.042739	Actual Copy Change Given	0.16206	0.0091705	-0.00041585	-0.1206	-1.1527	0.0036076	-0.035448	0.075244	0.60785	0.18337	0.31338	0.0037465	-0.58729	0.32053	0.38237	-0.016977	0.45224	0.0040509	-0.22423	0.090061	0.0039656	-0.67002	-0.022195	-0.043737	-0.84067	-0.54451	-0.34033	-0.70487	-0.19024	-0.61239	-0.61056	0.85166	-0.29532	-0.69495	-0.71773	0.0027745	-0.50888	-0.49948	-0.0046038	-0.13419	-0.016704	-0.28501
Deletion Peak 27 - CN values	19p13.3	chr19:1-50988330(probes 1551357:1574882)	chr19:1-2431639(probes 1551357:1551883)	chr19:1-2877861(probes 1551357:1552053)	0.011426	0.011426	Actual Copy Change Given	-0.81169	0.03637	-0.0055375	-0.0051227	0.18179	-0.0016629	-0.024798	-0.93045	-0.46717	-0.57283	-0.2856	0.024548	-0.090146	-0.031016	-0.50214	-0.30004	-0.39319	0.097688	-0.36551	-0.044489	-0.048612	-0.529	-0.55407	0	-0.35293	0.051103	-0.3567	-0.018353	-0.43973	-0.0047079	-0.27069	-0.027945	0	-0.7156	-0.74447	-0.54532	-0.39185	-0.37869	0.00013863	0.015236	0.0026928	0.067232
Deletion Peak 28 - CN values	20p13	chr20:1-9289825(probes 1579413:1585806)	chr20:1-1295638(probes 1579413:1580065)	chr20:1-1252717(probes 1579413:1580045)	0.11384	0.11793	Actual Copy Change Given	-0.81515	0.0087528	0.319	0.01419	0.23166	0.020063	0.069239	0.012795	0.044574	-0.51778	-0.73073	0.012376	0.41674	0.15241	0.43363	-0.022195	0.41513	0.27868	0.018583	-0.011549	0.63938	0.064225	-0.49892	0.19071	0.087534	-0.53987	-0.17879	0.070386	0.14652	0.019503	0.022444	0.020103	0.18556	-0.7422	0.21223	0.029466	0.19938	-0.97858	0.044574	0.025671	0.011121	-0.073743
Deletion Peak 29 - CN values	21q11.2	chr21:1-35264373(probes 1619932:1634409)	chr21:1-15377835(probes 1619932:1619933)	chr21:1-15554349(probes 1619932:1620022)	0.16764	0.16764	Actual Copy Change Given	0.098571	0.0037465	0.012237	0.0037465	-0.046156	0.006109	0.024548	-0.022058	-0.43832	-0.0014457	-0.0030475	0.0081959	-0.39111	0.17762	-0.46089	0.0019418	-0.89327	-0.078011	-0.7802	6.2844e-05	0.019569	0.71923	-0.84131	0.37759	0.13317	-0.023429	0.42318	-0.64481	-0.15515	0.020203	-0.58382	0.081322	-0.021235	-0.020549	-0.66818	0.015168	0.49441	-0.30596	0	-0.027376	-1.2214	0.079591
Deletion Peak 30 - CN values	22q12.1	chr22:26426941-26827693(probes 1645872:1646237)	chr22:26563031-26782660(probes 1645975:1646204)	chr22:26670129-26676418(probes 1646090:1646091)	0.006094	0.0060901	Actual Copy Change Given	0.21147	-0.21849	-0.38973	-0.12859	-0.5041	0.018803	-0.0041738	-0.90358	-0.0095497	-0.51799	-0.69983	-0.03885	0.66154	0.11986	-0.47205	-0.029282	-0.46279	0.081177	0.54778	-0.019801	-0.6982	0.1311	-0.078544	-0.18657	-0.32577	-0.51455	0.042166	0.041883	-0.45383	0.022304	0.036229	0.17724	-0.3326	-0.0013858	-0.28691	-0.72888	-0.26372	-0.42215	0.0024969	0.033831	0.023706	0.099433
[truncated: 15 more columns]
