# Supplementary material for: Comprehensive omic characterization of breast cancer in Mexican-Hispanic women
Source: Nat Commun. 2021 Apr 14;12:2245. doi: 10.1038/s41467-021-22478-5 (PMC8046804; doi:10.1038/s41467-021-22478-5)
Supplement: Supplementary file 11 — Supplementary Data 8 [file 41467_2021_22478_MOESM11_ESM.xlsx]

## Sheet: Amp_HM
Supplementary Data 8: GISTIC confidence genes (q value> 0.25) among ethnic-groups: amplifications and deletions.
GISTIC confidence genes (q value> 0.25) among ethnic-groups: amplifications in HM.
	17q12	11q13.3	8p11.23	8q24.21	17q23.1	6q21	8q22.3	1q44	20q13.33	1q21.3	17p11.2	13q32.3	3q26.33	14q13.1	12q15	16p13.13	1p22.3
q value	3.9986e-19	1.8402e-12	1.0766e-08	3.8037e-06	4.5912e-06	0.00020439	0.00022115	0.0037541	0.0037541	0.006518	0.012322	0.038183	0.039515	0.059519	0.084549	0.14434	0.24218
residual q value	3.1981e-15	1.8402e-12	1.0766e-08	0.00019652	0.00026621	0.00020439	0.080698	0.006518	0.0037541	0.068226	0.018965	0.038183	0.039515	0.059519	0.084549	0.14434	0.24218
wide peak boundaries	chr17:37863586-37876817	chr11:69460544-69490345	chr8:38185324-38244750	chr8:128710713-128897078	chr17:57745535-57778901	chr6:107231571-107673835	chr8:103413695-103442172	chr1:245145953-245167757	chr20:59938132-60527041	chr1:120523956-154344923	chr17:20029171-20057220	chr13:98177513-115169878	chr3:179069945-179736973	chr14:32671107-38931445	chr12:68885719-70589730	chr16:11399728-11927917	chr1:85974031-86006207
genes in wide peak	ERBB2	CCND1	WHSC1L1	hsa-mir-1204	CLTC	hsa-mir-587	UBR5	EFCAB2	CDH4	hsa-mir-190b	SPECC1	hsa-mir-1267	ACTL6A	hsa-mir-3172	hsa-mir-1279	hsa-mir-548h-2	DDAH1
		ORAOV1	LETM2	MYC	PTRH2	C6orf203				hsa-mir-554		hsa-mir-4306	NDUFB5	CFL2	CPM	SNN
				PVT1		PDSS2				hsa-mir-4257		hsa-mir-623	USP13	FOXA1	LYZ	LITAF
				MIR1204		BEND3				hsa-mir-3118-3		hsa-mir-3170	PEX5L	NFKBIA	MDM2	ZC3H7A
						LOC100422737				hsa-mir-3118-2		ATP4B	MFN1	PAX9	RAP1B	TXNDC11
										hsa-mir-3118-1		COL4A1	MRPL47	PSMA6	YEATS4	RMI2
										ARNT		COL4A2	GNB4	SRP54	CCT2	BCAR4
										BCL9		GPR183		SSTR1	FRS2
										CTSK		EFNB2		NKX2-1	CPSF6
										CTSS		ERCC5		AKAP6	SLC35E3
										ECM1		F7		KIAA0391	NUP107
										ENSA		F10		BAZ1A	RAB3IP
										FCGR1A		FGF14		NKX2-8	BEST3
										FCGR1B		GAS6		MBIP	LRRC10
										FLG		GPR18		PPP2R3C	MIR1279
										FMO5		ING1		EAPP	SNORA70G
										GJA5		IPO5		SNX6	MIR3913-2
										GJA8		LAMP1		NPAS3	MIR3913-1
										ILF2		LIG4		BRMS1L	LOC100507250
										IVL		PCCA		INSM2
										LOR		GRK1		SLC25A21
										MCL1		SLC10A2		EGLN3
										SMCP		SLC15A1		MIPOL1
										NOTCH2		SOX1		CLEC14A
										NPR1		TFDP1		SPTSSA
										PDZK1		TPP2		RALGAPA1
										PI4KB		ZIC2		SFTA3
										PRKAB2		STK24		IGBP1P1
										PSMB4		CUL4A		FAM177A1
										PSMD4		IRS2		LOC100129794
										RAB13		PROZ		MIR4503
										RFX5		ARHGEF7
										RORC		CDC16
										RPS27		ITGBL1
										S100A1		TM9SF2
										S100A2		FARP1
										S100A3		TUBGCP3
										S100A4		TNFSF13B
										S100A5		RASA3
										S100A6		MYO16
										S100A7		ATP11A
										S100A8		MCF2L
										S100A9		DOCK9
										S100A10		BIVM
										S100A11		TMCO3
										S100A12		ARGLU1
										S100A13		DCUN1D2
										SPRR1A		ANKRD10
										SPRR1B		RAB20
										SPRR2A		CARKD
										SPRR2B		PCID2
										SPRR2C		UPF3A
										SPRR2D		KDELC1
										SPRR2E		CARS2
										SPRR2F		GRTP1
										SPRR2G		TMTC4
										SPRR3		ABHD13
										VPS72		ZIC5
										TCHH		A2LD1
										TPM3		TEX30
										TUFT1		ADPRHL1
										HIST2H2AA3		TEX29
										HIST2H2AC		METTL21CP1
										HIST2H2BE		SPACA7
										HIST2H4A		RNF113B
										PIP5K1A		CLYBL
										ANXA9		METTL21C
										ITGA10		NALCN
										PEX11B		DAOA
										SELENBP1		DAOA-AS1
										PRPF3		FGF14-IT1
										SEC22B		LOC283481
										CHD1L		LINC00346
										PDE4DIP		CHAMP1
										SETDB1		UBAC2
										UBAP2L		FAM70B
										SV2A		C13orf35
										DENND4B		FLJ44054
										RBM8A		CCDC168
										SF3B4		FLJ41484
										PIAS3		MIR623
										HAX1		LINC00460
										SEMA6C		FAM155A
										POLR3C		LINC00552
										TXNIP		FKSG29
										JTB		UBAC2-AS1
										MTMR11		MCF2L-AS1
										MLLT11		MIR4306
										SLC27A3		MIR3170
										TDRKH		LOC100506394
										CD160		BIVM-ERCC5
										CELF3		MIR2681
										VPS45		MIR548AN
										POGZ		MIR4705
										RPRD2
										SNAPIN
										CA14
										NBPF14
										C1orf43
										CHTOP
										LCE2B
										SLC39A1
										RNF115
										TMOD4
										CERS2
										CRNN
										BOLA1
										APH1A
										PLEKHO1
										ACP6
										GPR89B
										OAZ3
										MRPS21
										ADAMTSL4
										CRCT1
										C1orf56
										GOLPH3L
										FAM63A
										CDC42SE1
										OTUD7B
										PGLYRP4
										ATP8B2
										FAM91A2
										S100A14
										GATAD2B
										CGN
										ZNF687
										PRUNE
										MRPL9
										INTS3
										SCNM1
										TNFAIP8L2
										C1orf54
										TARS2
										SNX27
										ANP32E
										HORMAD1
										POLR3GL
										LCE3D
										AQP10
										NUP210L
										PGLYRP3
										GNRHR2
										THEM4
										GABPB2
										TCHHL1
										RPTN
										HIST2H3C
										LIX1L
										S100A16
										CREB3L4
										C1orf51
										HFE2
										ANKRD35
										LELP1
										BNIPL
										SPRR4
										PPIAL4A
										PDIA3P
										LCE4A
										NBPF11
										NUDT17
										CRTC2
										LCE5A
										RIIAD1
										THEM5
										NBPF15
										ANKRD34A
										HIST2H2AB
										HIST2H3A
										HIST2H2BC
										HIST2H2BA
										S100A7A
										LINGO4
										LCE1A
										LCE1B
										LCE1C
										LCE1D
										LCE1E
										LCE1F
										LCE2A
										LCE2C
										LCE2D
										LCE3A
										LCE3B
										LCE3C
										LCE3E
										LOC375010
										NOTCH2NL
										FLJ39739
										LOC388692
										LYSMD1
										HRNR
										FLG2
										C1orf189
										NBPF9
										HIST2H2BF
										KPRP
										LCE6A
										HIST2H4B
										PRR9
										PPIAL4G
										PPIAL4D
										LOC645166
										S100A7L2
										EMBP1
										SRGAP2P2
										PPIAL4B
										LOC653513
										GPR89A
										PPIAL4C
										HIST2H3D
										FAM72B
										MIR554
										HIST2H2AA4
										FAM72D
										LOC728855
										LOC728875
										NBPF24
										GPR89C
										NBPF16
										PDZK1P1
										PPIAL4F
										LOC728989
										PPIAL4E
										PFN1P2
										MIR190B
										C1orf68
										LOC100130000
										LOC100132111
										NBPF10
										FCGR1C
										C2CD4D
										LOC100286793
										LOC100289211
										MIR4257
										TNFAIP8L2-SCNM1

## Sheet: Del_HM
Supplementary Data 8: GISTIC confidence genes (q value> 0.25) among ethnic-groups: deletions in HM tumors
cytoband	17q21.31	1p36.31	19p13.3	9p24.3	17p12	11q24.2	13q14.2	17p12	5q11.2	16q24.1	21q22.12	14q32.31	10q25.1	15q14	4p14	6q27	8p12	2q37.3	10q26.3	8p23.2	17p11.2	18p11.31	19q12	2q23.3	16q23.3	3p26.1	4q35.1	4q25	7q36.3	11q12.1	11q13.2
q value	0.00022711	0.00029085	0.00029085	0.00029085	0.00029085	0.00048654	0.0010078	0.00029085	0.0028452	0.0012588	0.0061747	0.007597	0.00066177	0.0082756	0.029468	0.029528	0.013286	0.03271	0.010703	0.025217	0.090369	0.091116	0.090522	0.064663	0.0059457	0.12234	0.032953	0.036032	0.17752	0.058561	0.22549
residual q value	0.00022711	0.00029085	0.00029085	0.00029085	0.00053458	0.00073256	0.0010742	0.0012527	0.0026284	0.0058609	0.0058609	0.0081441	0.0081687	0.0081687	0.028387	0.028387	0.036063	0.050099	0.064663	0.064663	0.089991	0.089991	0.089991	0.10788	0.11997	0.11997	0.14233	0.14233	0.18683	0.23251	0.29668
wide peak boundaries	chr17:42340988-42398051	chr1:6579755-6615364	chr19:1546923-1770749	chr9:1-2018113	chr17:10740609-11503396	chr11:17405348-135006516	chr13:48833767-49064807	chr17:11896630-12456081	chr5:54827580-72926902	chr16:84175771-90354753	chr21:36154821-37095653	chr14:101489859-101500368	chr10:107023465-111624768	chr15:1-42121792	chr4:37862523-38145468	chr6:153077665-171115067	chr8:30884400-33231036	chr2:228024170-243199373	chr10:107023465-135534747	chr8:1-8561207	chr17:20942569-25626166	chr18:3457245-5236746	chr19:30202912-30414571	chr2:114236566-174832966	chr16:81745039-82031447	chr3:1-12581591	chr4:155674121-191154276	chr4:96467504-138441369	chr7:151211607-159138663	chr11:1-135006516	chr11:1-135006516
genes in wide peak	RUNDC3A	NOL9	TCF3	hsa-mir-1302-9	SHISA6	hsa-mir-3167	RB1	hsa-mir-744	hsa-mir-582	hsa-mir-1910	hsa-mir-802	hsa-mir-495	SORCS1	hsa-mir-626	PTTG2	hsa-mir-1913	NRG1	hsa-mir-3133	hsa-mir-202	hsa-mir-548i-3	KCNJ12	DLGAP1	CCNE1	hsa-mir-128-1	PLCG2	hsa-mir-885	hsa-mir-1305	hsa-mir-2054	hsa-mir-595	hsa-mir-3167	hsa-mir-3167
			UQCR11	DMRT1		hsa-mir-100	LPAR6	MAP2K4	TRIM23	AFG3L1P	RUNX1	MIR299		hsa-mir-1233-2	TBC1D1	hsa-mir-1202	WRN	hsa-mir-149	hsa-mir-378c	hsa-mir-596	MAP2K3	LOC201477		hsa-mir-663b		ATP2B2	hsa-mir-4276	hsa-mir-1973	hsa-mir-153-2	hsa-mir-100	hsa-mir-100
			MBD3	FOXD4		hsa-mir-4301		MIR744	BTF3	APRT	RUNX1-IT1	MIR323A		hsa-mir-1233-1		hsa-mir-1273c	PURG	hsa-mir-4269	hsa-mir-4297	ANGPT2	TMEM11	LOC284215		hsa-mir-1302-3		CAV3	hsa-mir-548t	hsa-mir-577	DPP6	hsa-mir-4301	hsa-mir-4301
			MEX3D	DMRT2		hsa-mir-34c			CCNB1	C16orf3	MIR802	MIR380		hsa-mir-211		ACAT2		hsa-mir-562	hsa-mir-4296	DEFA1	DHRS7B	C18orf42		ACVR1		FANCD2	hsa-mir-1979	hsa-mir-1243	EN2	hsa-mir-34c	hsa-mir-34c
				KANK1		hsa-mir-1260b			CDK7	CA5A		MIR329-1		hsa-mir-1268		CCR6		hsa-mir-1471	hsa-mir-2110	DEFA3	C17orf103	FLJ35776		ACVR2A		GRM7	AGA	hsa-mir-302b	MNX1	hsa-mir-1260b	hsa-mir-1260b
				CBWD1		hsa-mir-548l			ERCC8	CBFA2T3		MIR329-2		hsa-mir-3118-6		GPR31		hsa-mir-1244-1	hsa-mir-4295	DEFA4	FAM27L			BIN1		HRH1	SLC25A4	hsa-mir-297	HTR5A	hsa-mir-548l	hsa-mir-548l
				DMRT3		hsa-mir-1304			FOXD1	CDH15		MIR494		hsa-mir-3118-4		IGF2R		AGXT	hsa-mir-548e	DEFA5	FLJ36000			RND3		IL5RA	CASP3	hsa-mir-576	INSIG1	hsa-mir-1304	hsa-mir-1304
				DOCK8		hsa-mir-1261			GTF2H2	COX4I1		MIR495		ACTC1		KIF25		ALPI	ACADSB	DEFA6	C17orf51			CACNB4		IRAK2	CLCN3	hsa-mir-1255a	PTPRN2	hsa-mir-1261	hsa-mir-1261
				C9orf66		hsa-mir-3166			HTR1A	CYBA		MIR758		APBA2		LPA		ALPP	ADAM8	DEFB1	KCNJ18			CCNT2		ITPR1	CPE	ADH1A	SHH	hsa-mir-3166	hsa-mir-3166
				FAM138C		hsa-mir-4300			IL6ST	DPEP1		MIR543		NBEAP1		MAS1		ALPPL2	ADD3	DEFB4A	MTRNR2L1			DARS		OGG1	CTSO	ADH1B	VIPR2	hsa-mir-4300	hsa-mir-4300
				WASH1		hsa-mir-708			KIF2A	FANCA		MIR1197		BUB1B		MAP3K4		KIF1A	ADRA2A	CLN8	MIR4522			DBI		OXTR	DCTD	ADH1C	XRCC2	hsa-mir-708	hsa-mir-708
						hsa-mir-326			TNPO1	FOXF1		MIR1193		CHRM5		MLLT4		BOK	ADRB1	MYOM2				DLX1		PPARG	ETFDH	ADH4	UBE3C	hsa-mir-326	hsa-mir-326
						hsa-mir-139			CD180	FOXL1				CHRNA7		OPRM1		CHRND	BNIP3	DLGAP2				DLX2		SEC13	F11	ADH5	DNAJB6	hsa-mir-139	hsa-mir-139
						hsa-mir-3165			MAP1B	FOXC2				GABRA5		PARK2		CHRNG	CASP7	ARHGEF10				DYNC1I2		SETMAR	ACSL1	ADH6	PAXIP1	hsa-mir-3165	hsa-mir-3165
						hsa-mir-548k			MAP3K1	GALNS				GABRB3		PDCD2		COL4A3	CTBP2	KBTBD11				DPP4		SLC6A1	FAT1	ADH7	PRKAG2	hsa-mir-548k	hsa-mir-548k
						hsa-mir-3164			NAIP	GAS8				GABRG3		PLG		COL6A3	CYP2E1	SPAG11B				EN1		SLC6A11	FRG1	ANK2	NCAPG2	hsa-mir-3164	hsa-mir-3164
						hsa-mir-3163			PDE4D	IRF8				GCHFR		PSMB1		DTYMK	DMBT1	FBXO25				ERCC3		SYN2	GK3P	ANXA5	WDR60	hsa-mir-3163	hsa-mir-3163
						hsa-mir-612			PIK3R1	MC1R				IPW		RPS6KA2		GBX2	DOCK1	AGPAT5				FAP		TIMP4	GLRB	CAMK2D	ACTR3B	hsa-mir-612	hsa-mir-612
						hsa-mir-194-2			PMCHL2	MVD				ITPKA		SLC22A1		GPC1	DUSP5	DEFB103B				GAD1		VHL	GPM6A	CASP6	ESYT2	hsa-mir-194-2	hsa-mir-194-2
						hsa-mir-1237			RAD17	CHMP1A				IVD		SLC22A3		GPR35	ECHS1	CSMD1				GALNT3		BRPF1	GRIA2	CCNA2	MLL3	hsa-mir-1237	hsa-mir-1237
						hsa-mir-1908			SMN1	RPL13				LTK		SLC22A2		HDLBP	EMX2	MCPH1				GCG		CAMK1	GUCY1A3	CENPE	GALNT11	hsa-mir-1908	hsa-mir-1908
						hsa-mir-3162			SMN2	SPG7				MEIS2		SOD2		AGFG1	FGFR2	DEFB104A				GLI2		BHLHE40	GUCY1B3	EGF	LMBR1	hsa-mir-3162	hsa-mir-3162
						hsa-mir-130a			TAF9	SLC7A5				TRPM1		T		HTR2B	GFRA1	SGK223				GPD2		VGLL4	HMGB2	EIF4E	LINC00244	hsa-mir-130a	hsa-mir-130a
						hsa-mir-3161			SERF1A	CDK10				NDN		TBP		SP110	PRLHR	C8orf42				GPR17		EDEM1	HPGD	ENPEP	NOM1	hsa-mir-3161	hsa-mir-3161
						hsa-mir-3160-2			CARTPT	TAF1C				OCA2		TCP1		INPP5D	GPR26	ERICH1				GPR39		TATDN2	HSP90AA4P	FABP2	C7orf13	hsa-mir-3160-2	hsa-mir-3160-2
						hsa-mir-129-2			CWC27	USP10				PLCB2		TCP10		KCNJ13	GRK5	ZNF596				GRB14		SRGAP3	ING2	FGF2	RNF32	hsa-mir-129-2	hsa-mir-129-2
						hsa-mir-610			PLK2	C16orf7				RAD51		TCTE3		NCL	HABP2	DEFT1P				GYPC		ARPC4	IRF2	H2AFZ	LOC154822	hsa-mir-610	hsa-mir-610
						hsa-mir-3159			SMA4	KIAA0513				RYR3		DYNLT1		NDUFA10	HMX2	DEFB105A				HNMT		TADA3	KLKB1	HADH	RBM33	hsa-mir-3159	hsa-mir-3159
						ACAT1			SMA5	PIEZO1				SCG5		THBS2		2002-09-01	INPP5A	DEFB106A				INHBB		ATG7	MTNR1A	CFI	GALNTL5	hsa-mir-4299	hsa-mir-4299
						ACP2			ADAMTS6	ATP2C2				SNRPN		EZR		NEU2	ABLIM1	DEFB107A				ITGA6		CHL1	NEK1	IL2	LOC202781	hsa-mir-302e	hsa-mir-302e
						ACRV1			MRPS27	COX4NB				SPINT1		RNASET2		NPPC	MGMT	FLJ10661				ITGB6		THUMPD3	NPY1R	MAD2L1	FABP5P3	hsa-mir-483	hsa-mir-483
						ACTN3			PPWD1	TUBB3				SRP14		SYNJ2		PDCD1	MKI67	LOC286083				KCNJ3		TTLL3	NPY2R	MANBA	CNPY1	hsa-mir-675	hsa-mir-675
						ADRBK1			PART1	PRDM7				THBS1		QKI		PDE6D	MXI1	LOC349196				KIF5C		CNTN6	NPY5R	MTTP	LOC285889	hsa-mir-4298	hsa-mir-4298
						APLNR			DIMT1	TCF25				TJP1		WTAP		PPP1R7	NRAP	XKR5				LCT		LINC00312	PPID	NFKB1	MIR153-2	hsa-mir-210	hsa-mir-210
						ALDH3B1			IPO11	ZCCHC14				TYRO3		PDE10A		PSMD1	OAT	DEFB103A				LRP2		LMCD1	MSMO1	PDHA2	LOC645249	ACAT1	ACAT1
						ALDH3B2			DDX4	KIAA0182				UBE3A		FGFR1OP		PTMA	PNLIP	OR4F21				LY75		C3orf32	TDO2	PITX2	MIR595	ACP2	ACP2
						BIRC2			SGTB	COTL1				MKRN3		SCAF8		SNORD20	PNLIPRP1	FAM90A13				MCM6		TRNT1	TLL1	EXOSC9	LOC100128264	ACRV1	ACRV1
						BIRC3			DEPDC1B	CPNE7				PAR5		IPCEF1		SAG	PNLIPRP2	FAM90A5				MGAT5		CRBN	TLR3	PPP3CA	LOC100128822	ACTN3	ACTN3
						APLP2			BDP1	IL17C				HERC2		TIAM2		CCL20	HTRA1	FAM90A7				MYO7B		GHRL	VEGFC	RAP1GDS1	LOC100132707	ADM	ADM
						APOA1			ERBB2IP	ANKRD11				SNURF		C6orf123		SP100	PTPRE	FAM90A8				NEB		ARL8B	GLRA3	RPL34	LOC100505483	ADRBK1	ADRBK1
						APOA4			NLN	GINS2				AQR		FBXO5		SPP2	RGS10	FAM90A18				NR4A2		SETD5	SORBS2	TACR3	LOC100506585	AP2A2	AP2A2
						APOC3			ZSWIM6	TRAPPC2L				ARHGAP11A		RGS17		DGKD	SLC18A2	FAM90A9				ORC4		TMEM111	SAP30	TRPC3		APLNR	APLNR
						ARCN1			ANKRA2	KLHDC4				SLC12A6		DLL1		PER2	TCF7L2	FAM90A10				PDK1		BRK1	HAND2	UBE2D3		ALDH3B1	ALDH3B1
						ARHGAP1			MCCC2	DEF8				RASGRP1		MRPL18		LRRFIP1	TECTB	DEFA10P				POLR2D		RAD18	RAPGEF2	UGT8		ALDH3B2	ALDH3B2
						PHOX2A			CENPK	BANP				GPR176		CLDN20		GPR55	TIAL1	DEFB107B				PROC		LRRN1	MFAP3L	PRSS12		AMPD3	AMPD3
						ARL2			SLC30A5	ZDHHC7				CHP		NOX3		TRIP12	UROS	DEFB104B				PTPN4		CIDEC	ADAM29	LAMTOR3		APBB1	APBB1
						ARRB1			CENPH	JPH3				OIP5		TFB1M		ECEL1	XPNPEP1	DEFB106B				RALB		MTMR14	ANXA10	PDE5A		BIRC2	BIRC2
						ATM			GPBP1	KIAA1609				BAHD1		SNX9		EIF4E2	SHOC2	DEFB105B				RBMS1		CRELD1	KLHL2	PAPSS1		BIRC3	BIRC3
						FXYD2			ANKRD55	WFDC1				FAN1		BRP44L		HDAC4	ADAM12	DEFB109P1B				SCN1A		TSEN2	SCRG1	AIMP1		APLP2	APLP2
						BAD			PTCD2	MTHFSD				MAPKBP1		UNC93A		FARP2	UTF1	RPL23AP53				SCN2A		JAGN1	DUX4	NDST3		APOA1	APOA1
						BBS1			ELOVL7	DBNDD1				GOLGA8A		MTRF1L		ARL4C	EIF3A	FAM90A14				SCN3A		GHRLOS2	PALLD	SEC24D		APOA4	APOA4
						CCND1			C5orf44	KLHL36				RTF1		PHF10		RAMP1	SMC3	SPAG11A				SCN7A		IL17RC	ANP32C	TSPAN5		APOC3	APOC3
						BDNF			UTP15	FBXO31				CYFIP1		C6orf70		NMUR1	BUB3	MIR596				SCN9A		C3orf24	FAM149A	SPRY1		ARCN1	ARCN1
						CXCR5			NDUFAF2	CDT1				MGA		AGPAT4		STK25	BAG3	DEFA1B				SCTR		TAMM41	FBXO8	PGRMC2		RHOG	RHOG
						SERPING1			MRPS36	MAP1LC3B				FAM189A1		TULP4		COPS8	FAM53B	FAM90A20				SP3		IL17RE	DUX2	SEC24B		ARHGAP1	ARHGAP1
						CAPN5			FCHO2	CRISPLD2				C15orf2		ARID1B		CAPN10	DCLRE1A	FAM90A19				SSB		CPNE9	PDLIM3	RRH		PHOX2A	PHOX2A
						C11orf2			RAB3C	SPIRE2				RPAP1		TMEM181		SP140	SMNDC1	FAM66B				TNFAIP6		CIDECP	SPOCK3	PLK4		ARL2	ARL2
						MRPL49			C5orf35	ZNF469				DKFZP434L187		SMOC2		PASK	GLRX3	ZNF705G				TSN		CNTN4	AADAT	PRDM5		ARNTL	ARNTL
						ZNHIT2			IL31RA	CENPBD1				GREM1		ZDHHC14		ATG4B	DPYSL4	FAM66E				CXCR4		SUMF1	FAM198B	NUDT6		ARRB1	ARRB1
						MPPED2			TMEM171	ZNF276				RPUSD2		FRMD1		SH3BP4	TACC2	LOC100132396				PKP4		RPUSD3	ACCN5	HSPA4L		ART1	ART1
						C11orf9			TMEM174	KCNG4				NDUFAF1		AGPAT4-IT1		NGEF	TUBGCP2	LOC100287015				HAT1		PRRT3	GALNT7	METAP1		ASCL2	ASCL2
						C11orf10			SREK1	RNF166				NUSAP1		C6orf208		SNORD82	PRDX3	DEFT1P2				SLC25A12		LOC285370	CLDN22	PPA2		ATM	ATM
						DAGLA			SLC38A9	DNAAF1				TMEM85		LPAL2		SNED1	VAX1	DEFB4B				ABCB11		LHFPL4	C4orf27	DAPP1		FXYD2	FXYD2
						CAPN1			MARVELD2	SPATA2L				KLF13		RSPH3		GIGYF2	ATE1	MIR548I3				MARCO		LOC401052	MARCH1	DKK2		BAD	BAD
						CASP1			MIER3	C16orf55				MAGEL2		TTLL2		TRAF3IP1	SEC23IP	MIR4659A				B3GALT1		LOC440944	NEIL3	INTU		BBS1	BBS1
						CASP4			ZNF366	ZC3H18				DLL4		FAM120B		ANO7	RAB11FIP2	MIR4659B				DDX18		MIR885	TMEM144	LEF1		CCND1	CCND1
						CASP5			CCDC125	SLC22A31				INO80		FNDC1		PRLH	INPP5F	LOC100652791				KYNU		EGOT	C4orf43	LARP7		BDNF	BDNF
						CAT			GAPT	FLJ30679				PPP1R14D		SERAC1		THAP4	DUX4					NMI		GHRLOS	UFSP2	EMCN		CXCR5	CXCR5
						CBL			C5orf64	LOC146513				MTMR10		LINC00473		ANKMY1	FAM175B					PPIG		LOC100288428	DDX60	MYOZ2		SERPING1	SERPING1
						SERPINH1			RNF180	ZFPM1				ZNF770		SYTL3		SCLY	ATRNL1					HS6ST1		LOC100507582	CDKN2AIP	GAR1		CAPN5	CAPN5
						CD3D			SREK1IP1	ADAD2				FAM82A2		SFT2D1		ASB1	C10orf137					CYTIP		ARPC4-TTLL3	ODZ3	USP53		C11orf2	C11orf2
						CD3E			ACTBL2	MGC23284				DNAJC17		TAGAP		CAB39	DUX2					ZEB2		MIR4790	LRP2BP	TET2		MRPL49	MRPL49
						CD3G			MAST4	LINC00311				NOP10		PACRG		UGT1A10	PDCD4					TLK1			PDGFC	ARHGEF38		ZNHIT2	ZNHIT2
						CD5			RGS7BP	ZNF778				NDNL2		CNKSR3		UGT1A8	VENTX					CD302			FSTL5	CCDC109B		MPPED2	MPPED2
						CD6			C5orf43	ACSF3				C15orf24		PNLDC1		UGT1A7	CUZD1					TANK			STOX2	BANK1		C11orf9	C11orf9
						MS4A1			LOC647859	LINC00304				PAK6		LOC154449		UGT1A6	CALY					ACTR3			KIAA1430	LARP1B		C11orf10	C11orf10
						MS4A3			GUSBP3	SNAI3				CASC5		DACT2		UGT1A5	CHST15					DHRS9			FNIP2	BBS7		DAGLA	DAGLA
						CD44			GTF2H2B	FAM92B				AVEN		C6orf118		UGT1A9	ACSL5					PSMD14			SH3RF1	C4orf21		CALCA	CALCA
						CD59			GTF2H2C	CTU2				ATP10A		OSTCP1		UGT1A4	ZRANB1					STAM2			RXFP1	AP1AR		CALCB	CALCB
						CFL1			SERF1B	PABPN1L				GJD2		WDR27		UGT1A1	TTC40					KBTBD10			SPCS3	BDH2		CAPN1	CAPN1
						CTSC			GTF2H2D	LOC400548				VPS18		LOC285796		UGT1A3	NSMCE4A					TBR1			TRAPPC11	INTS12		CARS	CARS
						CHEK1			GUSBP9	LOC400550				CHAC1		PRR18		PID1	C10orf118					MAP3K2			MLF1IP	ANKRD50		CASP1	CASP1
						CHKA			LRRC70	LOC400558				C15orf29		C6orf120		ATG16L1	WDR11					RAPGEF4			NBLA00301	PCDH10		CASP4	CASP4
						CHRM1			FAM159B	C16orf74				NIPA2		DKFZp451B082		USP40	DHX32					RABL2A			MAP9	METTL14		CASP5	CASP5
						CHRM4			LOC100170939	SNORD68				C15orf41		TCP10L2		HJURP	PPP2R2D					GALNT5			WWC2	OSTC		CAT	CAT
						CLNS1A			LOC100272216	LOC727710				ZFYVE19		LINC00242		HES6	FAM45B					NXPH2			CEP44	IL21		CBL	CBL
						CNTF			LOC100303749	LOC732275				DISP2		GTF2H5		C2orf83	TDRD1					COBLL1			SNX25	NEUROG2		SERPINH1	SERPINH1
						COX8A			OCLN	LOC100128881				CHRFAM7A		LOC441177		MFF	BCCIP					PLA2R1			TKTL2	SLC39A8		CCKBR	CCKBR
						CPT1A			MIR4804	LOC100130015				ULK4P3		MLLT4-AS1		CXCR7	GPAM					RAB3GAP1			CBR4	NDST4		CD3D	CD3D
						CRY2			MIR4803	LOC100287036				ULK4P1		SNORA20		RNPEPL1	KIAA1598					UBXN4			MGC45800	AGXT2L1		CD3E	CD3E
						CRYAB				MIR1910				ARHGAP11B		SNORA29		GAL3ST2	FAM160B1					CLASP1			DDX60L	ELOVL6		CD3G	CD3G
						CST6				C16orf95				ATPBD4		TMEM242		RAB17	PLEKHA1					R3HDM1			NAF1	NDNF		CD5	CD5
						CSTF3				MIR4722				C15orf57		LOC729603		COPS7B	FAM204A					GCA			WDR17	FAT4		CD6	CD6
						CTNND1								C15orf23		HGC6.3		TRPM8	LHPP					GORASP2			ZFP42	ARSJ		MS4A1	MS4A1
						CTSW								BMF		LOC100129518		MLPH	IKZF5					EPC2			SPATA4	GSTCD		MS4A3	MS4A3
						DDB1								SNORD107		C6orf99		IQCA1	ZDHHC6					ARL5A			ENPP6	TNIP3		CD44	CD44
						DDB2								CHST14		LOC100289495		TM4SF20	MCMBP					PTPN18			ASB5	PHF17		CD59	CD59
						DDX6								TUBGCP5		MIR1913		C2orf54	C10orf81					MMADHC			C4orf38	DNAJB14		CD81	CD81
						DDX10								NIPA1		MIR3918		ARMC9	C10orf88					STK39			C4orf39	C4orf29		CD151	CD151
						DHCR7								PAR1		MIR3939		EFHD1	LRRC27					METTL5			C4orf45	ALPK1		CDKN1C	CDKN1C
						DLAT								LOC145845		MIR3692		SPHKAP	GPR123					C2orf27A			TRIM60	CXXC4		CFL1	CFL1
						DLG2								TMCO5A		CAHM		SLC19A3	NKX6-2					TFCP2L1			RBM46	PLA2G12A		CTSC	CTSC
						DPAGT1								CSNK1A1P1		MIR4466		ILKAP	AFAP1L2					BAZ2B			C4orf46	SLC25A31		CHEK1	CHEK1
						DRD2								OTUD7A		MIR4644		ITM2C	KNDC1					ARHGEF4			TMEM192	C4orf17		CHKA	CHKA
						EEF1G								SPRED1				ING5	MTG1					INSIG2			RWDD4	QRFPR		CHRM1	CHRM1
						ELF5								PGBD4				MGC16025	BBIP1					ZAK			CCDC111	KIAA1109		CHRM4	CHRM4
						MARK2								EXD1				DNER	FANK1					LRP1B			TRIML2	COL25A1		TPP1	TPP1
						CTTN								FSIP1				B3GNT7	SYCE1					CCDC93			CCDC110	FLJ20021		CLNS1A	CLNS1A
						ESRRA								RHOV				SP140L	SORCS1					PLEKHB2			CYP4V2	TIFA		CNGA4	CNGA4
						ETS1								LPCAT4				AGAP1	PRAP1					FIGN			LOC285441	RG9MTD2		CNTF	CNTF
						EXT2								C15orf55				TWIST2	ZNF511					RIF1			LOC285501	TBCK		COPB1	COPB1
						F2								LOC283683				DIS3L2	C10orf90					STEAP3			LOC339975	CYP2U1		COX8A	COX8A
						FANCF								OR4N4				NEU4	BTBD16					WDR33			TRIML1	DDIT4L		CPT1A	CPT1A
						FAU								LOC283710				SPATA3	FAM24A					SMPD4			LOC340017	SCLT1		CRY2	CRY2
						MS4A2								FAM98B				FBXO36	PSTK					PRPF40A			ANKRD37	C4orf33		CRYAB	CRYAB
						FDX1								HERC2P3				MTERFD2	MMP21					IWS1			LOC389247	TMEM155		CST6	CST6
						FEN1								GOLGA6L1				UBE2F	PDZD8					LIMS2			TRIM61	PABPC4L		CSTF3	CSTF3
						FGF3								GOLGA8G				OTOS	CTAGE7P					MBD5			HELT	ADAD1		CTNND1	CTNND1
						FGF4								GOLGA8IP				MYEOV2	CLRN3					ARHGAP15			LOC401164	C4orf32		CTSD	CTSD
						FKBP2								SNORD108				OR6B3	PNLIPRP3					CFC1			FAM92A3	TRAM1L1		CTSW	CTSW
						FLI1								SNORD109A				LOC150935	SFXN4					RPRM			HSP90AA6P	SLC9B2		DDB1	DDB1
						FOLH1								SNORD109B				LOC151171	CPXM2					UGGT1			C4orf47	SLC9B1		DDB2	DDB2
						FOLR1								SNORD115-1				LOC151174	TRUB1					SLC4A10			DUX4L4	SPATA5		DDX6	DDX6
						FOLR2								WHAMMP3				SLC16A14	VTI1A					SPC25			GALNTL6	BBS12		DDX10	DDX10
						FOLR3								POTEB				LOC151475	LOC143188					ERMN			FRG2	SGMS2		DHCR7	DHCR7
						FSHB								FMN1				LINC00471	C10orf82					DPP10			SLED1	SYNPO2		DLAT	DLAT
						FTH1								SNORD64				LOC151484	C10orf46					EPB41L5			FLJ38576	NPNT		DLG2	DLG2
						FUT4								PAR4				MSL3P1	C10orf91					G6PC2			DUX4L6	MFSD8		DPAGT1	DPAGT1
						SLC37A4								PAR-SN				WDR69	PWWP2B					IFIH1			DUX4L5	LOC256880		DRD2	DRD2
						LRRC32								LOC348120				C2orf57	EMX2OS					MARCH7			DUX4L3	LOC285419		DRD4	DRD4
						GAS2								MRPL42P5				TIGD1	PPAPDC1A					TMEM185B			MIR578	LOC285456		DUSP8	DUSP8
						GIF								C15orf52				LOC200772	PAOX					SAP130			LINC00290	C4orf37		EEF1G	EEF1G
						GNG3								GOLGA8E				C2orf72	FAM24B					FASTKD1			LOC728175	LRIT3		EIF4G2	EIF4G2
						GRIA4								OR4M2				CXXC11	EBF3					GTDC1			DUX4L2	PCNAP1		ELF5	ELF5
						GRIK4								OR4N3P				DUSP28	CASC2					TTC21B			LOC731424	FLJ14186		MARK2	MARK2
						GRM5								HERC2P2				ESPNL	TCERG1L					METTL8			CLDN24	C4orf3		CTTN	CTTN
						GSTP1								C15orf53				ECEL1P2	HSPA12A					CYBRD1			LOC100288255	MIR302A		ESRRA	ESRRA
						GTF2H1								C15orf54				LOC348761	C10orf125					CSRNP3			MIR1305	MIR302B		ETS1	ETS1
						GUCY1A2								MIR211				RBM44	JAKMIP3					DCAF17			MIR4276	MIR302C		EXT2	EXT2
						H2AFX								NF1P2				AQP12A	STK32C					MZT2B			MIR3945	MIR302D		F2	F2
						HMBS								HERC2P9				KLHL30	RBM20					YSK4			MIR3688-1	MIR367		FANCF	FANCF
						SLC29A2								WHAMMP2				C2orf82	LOC282997					SLC35F5			LOC100505989	CISD2		FAU	FAU
						HSPA8								GOLGA8B				OR6B2	LOC283038					THSD7B			LOC100506013	LOC641518		MS4A2	MS4A2
						HSPB2								EIF2AK4				ASB18	LOC283089					TMEM177			LOC100506085	CEP170P1		FDX1	FDX1
						DNAJC4								LOC503519				FLJ43879	KCNK18					TMEM163			LOC100506122	LOC645513		FEN1	FEN1
						HTR3A								C15orf62				MIR149	VWA2					AMMECR1L			LOC100506229	SNORA24		FGF3	FGF3
						IGHMBP2								C15orf56				DNAJB3	NANOS1					CDCA7			MIR3688-2	MIR577		FGF4	FGF4
						IL10RA								PHGR1				LOC643387	HMX3					ZRANB3				CETN4P		FKBP2	FKBP2
						IL18								CHEK2P2				PRR21	NHLRC2					RAB6C				SNHG8		FLI1	FLI1
						INCENP								LOC646214				PRSS56	C10orf96					CCDC115				PP12613		FOLH1	FOLH1
						INPPL1								CXADRP2				AQP12B	FLJ46361					MKI67IP				MIR1243		FOLR1	FOLR1
						STT3A								LOC646278				SNORA75	ENO4					DDX11L2				MIR2054		FOLR2	FOLR2
						CD82								REREP3				SCARNA6	ARMS2					SFT2D3				MIR1973		FOLR3	FOLR3
						KCNA4								LOC653061				SCARNA5	C10orf122					LOC84931				MIR3684		FSHB	FSHB
						KCNC1								LOC653075				D2HGDH	LOC387723					TANC1				LOC100507053		FTH1	FTH1
						KCNJ1								MIR626				LOC728323	GUCY2GP					KCNH7				LOC100507096		FUT4	FUT4
						KCNJ5								ANP32AP1				PP14571	NKX1-2					CCDC74A				1/2-SBSRNA4		SLC37A4	SLC37A4
						KCNJ11								SNORD116-19				LOC100286922	C10orf120					LOC91149						LRRC32	LRRC32
						KRTAP5-9								GOLGA6L6				MIR1471	LOC399815					CCDC74B						GAS2	GAS2
						LDHA								LOC727924				MIR1244-1	METTL10					DAPL1						GIF	GIF
						LDHC								OIP5-AS1				BOK-AS1	FLJ37035					IMP4						GNG3	GNG3
						FADS1								GOLGA8C				MIR1244-3	FOXI2					TUBA3E						GRIA4	GRIA4
						FADS3								PWRN1				MIR1244-2	FLJ46300					TUBA3D						GRIK4	GRIK4
						LMO2								PWRN2				MIR4269	LOC399829					FMNL2						GRM5	GRM5
						VWA5A								SNORD116-1				UBE2F-SCLY	SPRNP1					GALNT13						GSTP1	GSTP1
						LRP4								SNORD116-2				MIR4777	FAM45A					NOSTRIN						GTF2H1	GTF2H1
						LRP5								SNORD116-3				MIR2467	FRG2B					LYPD1						GUCY1A2	GUCY1A2
						LTBP3								SNORD116-4				MIR4440	SPRN					RPL23AP7						H2AFX	H2AFX
						CAPRIN1								SNORD116-5				MIR4786	MIR202					XIRP2						HBB	HBB
						MAP6								SNORD116-6				MIR4441	NPS					CNTNAP5						HBBP1	HBBP1
						MCAM								SNORD116-7					LOC619207					BBS5						HBD	HBD
						MDK								SNORD116-8					SNORA19					C2orf77						HBE1	HBE1
						MEN1								SNORD116-9					FAM196A					ACMSD						HBG1	HBG1
						SCGB2A1								SNORD116-10					RPL13AP6					FAM168B						HBG2	HBG2
						SCGB2A2								SNORD116-11					DUX4L7					C2orf76						HMBS	HMBS
						MAP3K11								SNORD116-12					DUX4L6					ACVR1C						SLC29A2	SLC29A2
						MLL								SNORD116-13					DUX4L5					UBR3						HPX	HPX
						MMP1								SNORD116-14					DUX4L3					LYPD6						HRAS	HRAS
						MMP3								SNORD116-15					DUX4L2					LYPD6B						HSPA8	HSPA8
						MMP7								SNORD116-16					LOC100169752					CCDC148						HSPB2	HSPB2
						MMP8								SNORD116-17					MIR2110					MYO3B						DNAJC4	DNAJC4
						MMP10								SNORD116-18					MIR378C					TMEM37						HTR3A	HTR3A
						MMP12								SNORD116-20					MIR4297					LOC150527						IGF2	IGF2
						MMP13								SNORD116-21					MIR4295					LOC150776						IGHMBP2	IGHMBP2
						MRE11A								SNORD116-22					MIR4296					WTH3DI						IL10RA	IL10RA
						MTNR1B								SNORD116-23					MIR3941					ARL6IP6						IL18	IL18
						MYBPC3								SNORD116-24					MIR3663					KLHL23						ILK	ILK
						MYO7A								SNORD116-25					MIR3944					SLC38A11						INCENP	INCENP
						MYOD1								SNORD115-2					LOC100505933					WDSUB1						INS	INS
						NCAM1								SNORD116-26					FAM24B-CUZD1					UPP2						INPPL1	INPPL1
						NDUFC2								SNORD116-27					MIR4680					C1QL2						IRF7	IRF7
						NDUFS3								SNORD115-3					MIR4483					FOXD4L1						STT3A	STT3A
						NDUFV1								SNORD115-4					MIR4682					PCDP1						CD82	CD82
						NDUFS8								SNORD115-5					MIR4484					FAM123C						KCNA4	KCNA4
						NELL1								SNORD115-6					MIR4681					CERS6						KCNC1	KCNC1
						NFRKB								SNORD115-7										METAP1D						KCNJ1	KCNJ1
						NNMT								SNORD115-8										LOC254128						KCNJ5	KCNJ5
						NPAT								SNORD115-9										LOC285103						KCNJ11	KCNJ11
						NRGN								SNORD115-10										SPOPL						KCNQ1	KCNQ1
						NUMA1								SNORD115-11										MLK7-AS1						KRTAP5-9	KRTAP5-9
						OMP								SNORD115-12										CYP27C1						LDHA	LDHA
						OPCML								SNORD115-13										NCKAP5						LDHC	LDHC
						OSBP								SNORD115-14										GPR148						FADS1	FADS1
						OVOL1								SNORD115-15										WASH2P						FADS3	FADS3
						P2RX3								SNORD115-16										RBM43						LMO1	LMO1
						P2RY2								SNORD115-17										LOC389023						LMO2	LMO2
						P2RY6								SNORD115-18										LOC389033						VWA5A	VWA5A
						PAFAH1B2								SNORD115-19										LOC389043						LRP4	LRP4
						PAK1								SNORD115-20										SP5						LRP5	LRP5
						PAX6								SNORD115-21										LOC401010						LSP1	LSP1
						PC								SNORD115-22										DKFZp686O1327						LTBP3	LTBP3
						PDE2A								SNORD115-23										MIR128-1						CAPRIN1	CAPRIN1
						PGA5								SNORD115-25										C2orf27B						MAP6	MAP6
						PGR								SNORD115-26										LOC440900						MCAM	MCAM
						PLCB3								SNORD115-29										LOC440905						MDK	MDK
						POLR2G								SNORD115-30										LOC440910						MEN1	MEN1
						POU2AF1								SNORD115-31										POTEKP						SCGB2A1	SCGB2A1
						PPP1CA								SNORD115-32										LOC440925						SCGB2A2	SCGB2A2
						PPP2R1B								SNORD115-33										POTEE						MAP3K11	MAP3K11
						PPP2R5B								SNORD115-34										PHOSPHO2						MLL	MLL
						PRCP								SNORD115-35										LOC554201						MMP1	MMP1
						PRG2								SNORD115-36										ANKRD30BL						MMP3	MMP3
						PRKRIR								SNORD115-37										LOC646743						MMP7	MMP7
						PSMC3								SNORD115-38										LOC647012						MMP8	MMP8
						PTPRCAP								SNORD115-39										CFC1B						MMP10	MMP10
						PTPRJ								SNORD115-40										MZT2A						MMP12	MMP12
						PTS								SNORD115-41										FAM138B						MMP13	MMP13
						PVRL1								SNORD115-42										POTEF						MRE11A	MRE11A
						PYGM								SNORD115-43										PABPC1P2						MTNR1B	MTNR1B
						RAB3IL1								SNORD115-44										LOC100129961						MUC2	MUC2
						RAB6A								SNORD116-28										LOC100131320						MUC6	MUC6
						MAP4K2								SNORD116-29										CYP4F30P						MYBPC3	MYBPC3
						RAD9A								SNORD115-48										LOC100144595						MYO7A	MYO7A
						RAG1								SNORD115-24										RNU4ATAC						MYOD1	MYOD1
						RAG2								SNORD115-27										LOC100216479						NAP1L4	NAP1L4
						RAPSN								SNORD115-28										ZEB2-AS1						NCAM1	NCAM1
						RARRES3								SNORD115-45										MIR663B						NDUFC2	NDUFC2
						RBM4								SNORD115-47										SNORA70F						NDUFS3	NDUFS3
						RCN1								LOC100128714										LOC100499194						NDUFV1	NDUFV1
						RDX								LOC100131089										MIR3679						NDUFS8	NDUFS8
						RELA								ANKRD63										LOC100505695						NELL1	NELL1
						DPF2								HERC2P7										LOC100506124						NFRKB	NFRKB
						SNORD15A								GOLGA8F										LOC100506134						NNMT	NNMT
						ROM1								GOLGA8DP										LOC100507600						NPAT	NPAT
						RPS3								ULK4P2										LY75-CD302						NRGN	NRGN
						RPS6KB2								LOC100288615										PHOSPHO2-KLHL23						NUCB2	NUCB2
						RPS25								LOC100288637										MIR4783						NUMA1	NUMA1
						SAA1								LOC100289656										MIR4782						NUP98	NUP98
						SAA2								MIR1233-1										MIR4774						OMP	OMP
						SAA3P								MIR1233-2										MIR4785						OPCML	OPCML
						SAA4								MIR3942										MIR4784						SLC22A18	SLC22A18
						SC5DL								LOC100505648										MIR4773-1						SLC22A18AS	SLC22A18AS
						SCN2B								LOC100507466										MIR4773-2						OSBP	OSBP
						SCN4B								MIR4509-1										LOC100861402						OVOL1	OVOL1
						SDHD								MIR4509-2																P2RX3	P2RX3
						ST3GAL4								MIR4508																P2RY2	P2RY2
						SIPA1								MIR4510																P2RY6	P2RY6
						SLC1A2								MIR4509-3																PAFAH1B2	PAFAH1B2
						SLC3A2								MIR4715																PAK1	PAK1
						SLN								TMCO5B																PAX6	PAX6
						SORL1																								PC	PC
						SPI1																								PDE2A	PDE2A
						SPTBN2																								PDE3B	PDE3B
						SRPR																								PGA5	PGA5
						SSRP1																								PGR	PGR
						ST14																								PIK3C2A	PIK3C2A
						STX3																								PLCB3	PLCB3
						STX5																								POLR2G	POLR2G
						ABCC8																								POLR2L	POLR2L
						TAGLN																								POU2AF1	POU2AF1
						TCN1																								PPP1CA	PPP1CA
						TECTA																								PPP2R1B	PPP2R1B
						THRSP																								PPP2R5B	PPP2R5B
						THY1																								PRCP	PRCP
						TM7SF2																								PRG2	PRG2
						TPH1																								PRKRIR	PRKRIR
						TRAF6																								PSMA1	PSMA1
						TRPC6																								PSMC3	PSMC3
						TSG101																								PSMD13	PSMD13
						TYR																								PTH	PTH
						UCP2																								PTPRCAP	PTPRCAP
						UCP3																								PTPRJ	PTPRJ
						SCGB1A1																								PTS	PTS
						UPK2																								PVRL1	PVRL1
						UVRAG																								PYGM	PYGM
						VEGFB																								RAB3IL1	RAB3IL1
						BEST1																								RAB6A	RAB6A
						WNT11																								MAP4K2	MAP4K2
						WT1																								RAD9A	RAD9A
						SF1																								RAG1	RAG1
						ZFPL1																								RAG2	RAG2
						ZBTB16																								RAPSN	RAPSN
						ZNF202																								RARRES3	RARRES3
						CSRP3																								RBM4	RBM4
						PDHX																								RCN1	RCN1
						FOSL1																								RDX	RDX
						CUL5																								RELA	RELA
						PICALM																								DPF2	DPF2
						FZD4																								RNH1	RNH1
						BBOX1																								SNORD15A	SNORD15A
						PPFIA1																								ROM1	ROM1
						SLC43A1																								MRPL23	MRPL23
						DGKZ																								RPL27A	RPL27A
						CHST1																								RPLP2	RPLP2
						BARX2																								RPS3	RPS3
						API5																								RPS6KB2	RPS6KB2
						MADD																								RPS13	RPS13
						OR7E2P																								RPS25	RPS25
						JRKL																								RRM1	RRM1
						CTSF																								SAA1	SAA1
						EED																								SAA2	SAA2
						FADD																								SAA3P	SAA3P
						BANF1																								SAA4	SAA4
						ZNF259																								SC5DL	SC5DL
						MTMR2																								SCN2B	SCN2B
						RPS6KA4																								SCN4B	SCN4B
						AIP																								SCT	SCT
						SYT7																								SDHD	SDHD
						SART1																								ST3GAL4	ST3GAL4
						USP2																								SIPA1	SIPA1
						SLC6A5																								SLC1A2	SLC1A2
						FIBP																								SLC3A2	SLC3A2
						PCSK7																								SLN	SLN
						HTR3B																								SMPD1	SMPD1
						ZW10																								SORL1	SORL1
						MTA2																								SPI1	SPI1
						UBE2L6																								SPTBN2	SPTBN2
						SNORD29																								SRPR	SRPR
						SNORD31																								TRIM21	TRIM21
						SNORD30																								SSRP1	SSRP1
						SNORD28																								ST5	ST5
						SNORD27																								ST14	ST14
						SNORD26																								STIM1	STIM1
						SNORD25																								STX3	STX3
						SNORD22																								STX5	STX5
						MMP20																								ABCC8	ABCC8
						UBE4A																								TAGLN	TAGLN
						SLC22A6																								TAF10	TAF10
						SLC22A8																								TALDO1	TALDO1
						NRXN2																								TCN1	TCN1
						LPXN																								TEAD1	TEAD1
						PEX16																								TECTA	TECTA
						FADS2																								TH	TH
						MED17																								THRSP	THRSP
						MAPK8IP1																								THY1	THY1
						TP53I11																								TSPAN4	TSPAN4
						EI24																								TM7SF2	TM7SF2
						PITPNM1																								TNNI2	TNNI2
						RIN1																								TNNT3	TNNT3
						MTL5																								TPH1	TPH1
						FEZ1																								TRAF6	TRAF6
						CEP57																								TRPC2	TRPC2
						ARHGAP32																								TRPC6	TRPC6
						ATG13																								TSG101	TSG101
						SPCS2																								PHLDA2	PHLDA2
						CKAP5																								TUB	TUB
						ARHGEF17																								TYR	TYR
						GAB2																								UCP2	UCP2
						C2CD2L																								UCP3	UCP3
						FCHSD2																								SCGB1A1	SCGB1A1
						FGF19																								UPK2	UPK2
						CCS																								UVRAG	UVRAG
						RCE1																								VEGFB	VEGFB
						NAALAD2																								BEST1	BEST1
						NAALADL1																								WEE1	WEE1
						KCNE3																								WNT11	WNT11
						NR1H3																								WT1	WT1
						IL18BP																								SF1	SF1
						DPP3																								ZFPL1	ZFPL1
						USH1C																								ZNF143	ZNF143
						KCNK7																								ZBTB16	ZBTB16
						HIPK3																								ZNF195	ZNF195
						RBM7																								ZNF202	ZNF202
						PRMT3																								ZNF214	ZNF214
						MPZL2																								ZNF215	ZNF215
						RASGRP2																								RASSF7	RASSF7
						GLYAT																								CSRP3	CSRP3
						CDK2AP2																								PDHX	PDHX
						TCIRG1																								FOSL1	FOSL1
						RTN3																								CUL5	CUL5
						PRG3																								PICALM	PICALM
						YAP1																								FZD4	FZD4
						RBM14																								BBOX1	BBOX1
						CDC42EP2																								PPFIBP2	PPFIBP2
						EIF3M																								PPFIA1	PPFIA1
						NXF1																								SLC43A1	SLC43A1
						KAT5																								IFITM1	IFITM1
						HYOU1																								DGKZ	DGKZ
						SSSCA1																								CHST1	CHST1
						HTATIP2																								BARX2	BARX2
						DRAP1																								API5	API5
						TAF6L																								MADD	MADD
						ATP5L																								OR7E2P	OR7E2P
						SCGB1D2																								OR6A2	OR6A2
						SCGB1D1																								DCHS1	DCHS1
						CELF1																								EIF3F	EIF3F
						POLD3																								JRKL	JRKL
						OR5I1																								CTSF	CTSF
						STARD10																								EED	EED
						NEU3																								FADD	FADD
						ME3																								BANF1	BANF1
						GPR83																								ZNF259	ZNF259
						YIF1A																								MTMR2	MTMR2
						SRSF8																								RPS6KA4	RPS6KA4
						EHD1																								BRSK2	BRSK2
						STIP1																								AIP	AIP
						CLP1																								SYT7	SYT7
						SF3B2																								SART1	SART1
						CCDC85B																								USP2	USP2
						B3GNT1																								SLC6A5	SLC6A5
						ADAMTS8																								FIBP	FIBP
						PRSS23																								PCSK7	PCSK7
						PLA2G16																								HTR3B	HTR3B
						TREH																								ZW10	ZW10
						HPS5																								MTA2	MTA2
						PTGDR2																								UBE2L6	UBE2L6
						SLCO2B1																								SNORD29	SNORD29
						CEP164																								SNORD31	SNORD31
						ZP1																								SNORD30	SNORD30
						SHANK2																								SNORD28	SNORD28
						KDM2A																								SNORD27	SNORD27
						IGSF9B																								SNORD26	SNORD26
						ENDOD1																								SNORD25	SNORD25
						EXPH5																								SNORD22	SNORD22
						ATG2A																								MMP20	MMP20
						PHLDB1																								UBE4A	UBE4A
						GANAB																								SLC22A6	SLC22A6
						FAM168A																								SLC22A8	SLC22A8
						DTX4																								NRXN2	NRXN2
						SIK2																								LPXN	LPXN
						NUP160																								PEX16	PEX16
						NCAPD3																								FADS2	FADS2
						FNBP4																								MED17	MED17
						ARHGEF12																								MAPK8IP1	MAPK8IP1
						SIK3																								TP53I11	TP53I11
						CLCF1																								EI24	EI24
						VSIG2																								PITPNM1	PITPNM1
						BACE1																								RIN1	RIN1
						FAM89B																								MTL5	MTL5
						SNHG1																								FEZ1	FEZ1
						POLA2																								MICAL2	MICAL2
						TRIM29																								CTR9	CTR9
						RAB38																								CEP57	CEP57
						CADM1																								ARHGAP32	ARHGAP32
						FLRT1																								ATG13	ATG13
						MTCH2																								SPCS2	SPCS2
						PANX1																								CKAP5	CKAP5
						FJX1																								ARHGEF17	ARHGEF17
						C11orf41																								GAB2	GAB2
						PRDX5																								C2CD2L	C2CD2L
						POU2F3																								TRIM66	TRIM66
						ABTB2																								FCHSD2	FCHSD2
						BRMS1																								FGF19	FGF19
						C11orf20																								CCS	CCS
						CHRDL2																								RCE1	RCE1
						PAMR1																								NAALAD2	NAALAD2
						C11orf51																								NAALADL1	NAALADL1
						ZDHHC5																								KCNE3	KCNE3
						ATL3																								NR1H3	NR1H3
						TSKU																								IL18BP	IL18BP
						HINFP																								DPP3	DPP3
						REXO2																								TSPAN32	TSPAN32
						C2CD3																								TSSC4	TSSC4
						DAK																								USH1C	USH1C
						ODZ4																								KCNK7	KCNK7
						DKFZP434K028																								HIPK3	HIPK3
						B3GAT3																								RBM7	RBM7
						FBXO3																								PRMT3	PRMT3
						SERGEF																								MPZL2	MPZL2
						EHF																								RASGRP2	RASGRP2
						OR5L2																								GLYAT	GLYAT
						PPP1R14B																								CDK2AP2	CDK2AP2
						OR8G2																								TCIRG1	TCIRG1
						OR8B8																								RTN3	RTN3
						OR8G1																								MRVI1	MRVI1
						TIMM10																								TRIM22	TRIM22
						TIMM8B																								PRG3	PRG3
						MYEOV																								IFITM3	IFITM3
						BSCL2																								YAP1	YAP1
						OR8B2																								SPON1	SPON1
						ELP4																								RBM14	RBM14
						CHORDC1																								CDC42EP2	CDC42EP2
						ACAD8																								EIF3M	EIF3M
						B3GAT1																								NXF1	NXF1
						RAB30																								DEAF1	DEAF1
						PRPF19																								KAT5	KAT5
						DCPS																								HYOU1	HYOU1
						C11orf54																								IPO7	IPO7
						C11orf67																								SSSCA1	SSSCA1
						MACROD1																								HTATIP2	HTATIP2
						SLC43A3																								IFITM2	IFITM2
						ZBTB44																								DRAP1	DRAP1
						THYN1																								TRIM3	TRIM3
						COMMD9																								TAF6L	TAF6L
						DDX25																								ATP5L	ATP5L
						PACSIN3																								SCGB1D2	SCGB1D2
						SAC3D1																								SCGB1D1	SCGB1D1
						SNX15																								CELF1	CELF1
						RHOD																								POLD3	POLD3
						EFEMP2																								OR5I1	OR5I1
						NOX4																								STARD10	STARD10
						KCNK4																								OR7E14P	OR7E14P
						NTM																								OR7E12P	OR7E12P
						CDON																								NEU3	NEU3
						UBXN1																								ME3	ME3
						APIP																								GPR83	GPR83
						TMX2																								LYVE1	LYVE1
						GAL																								YIF1A	YIF1A
						SIDT2																								SRSF8	SRSF8
						SUV420H1																								EHD1	EHD1
						HSD17B12																								C11orf58	C11orf58
						TMEM216																								STIP1	STIP1
						CHCHD8																								CLP1	CLP1
						SLC15A3																								KCNQ1OT1	KCNQ1OT1
						PHF21A																								SF3B2	SF3B2
						MS4A4A																								CCDC85B	CCDC85B
						WT1-AS																								B3GNT1	B3GNT1
						TRAPPC4																								ADAMTS8	ADAMTS8
						PPME1																								PRSS23	PRSS23
						CABP2																								PLA2G16	PLA2G16
						C11orf73																								TREH	TREH
						CWC15																								PKP3	PKP3
						TRMT112																								HPS5	HPS5
						TMEM138																								PTGDR2	PTGDR2
						PCF11																								SLCO2B1	SLCO2B1
						MRPL48																								RRAS2	RRAS2
						RSF1																								CEP164	CEP164
						SPA17																								ZP1	ZP1
						FXYD6																								SHANK2	SHANK2
						C11orf24																								KDM2A	KDM2A
						CNTN5																								IGSF9B	IGSF9B
						SIAE																								ENDOD1	ENDOD1
						C11orf71																								SWAP70	SWAP70
						ZDHHC13																								EXPH5	EXPH5
						ROBO4																								ATG2A	ATG2A
						WDR74																								PHLDB1	PHLDB1
						SLC35F2																								GANAB	GANAB
						RAB39A																								FAM168A	FAM168A
						TRIM44																								DTX4	DTX4
						BTG4																								SIK2	SIK2
						FAM55D																								DENND5A	DENND5A
						SYTL2																								NUP160	NUP160
						ANKRD49																								NCAPD3	NCAPD3
						MS4A12																								FNBP4	FNBP4
						MRPL16																								ARHGEF12	ARHGEF12
						SDHAF2																								RRP8	RRP8
						SSH3																								SIK3	SIK3
						TTC12																								SIRT3	SIRT3
						TMEM132A																								CLCF1	CLCF1
						HRASLS2																								OR52A1	OR52A1
						LAMTOR1																								VSIG2	VSIG2
						VPS37C																								BACE1	BACE1
						ANO1																								FAM89B	FAM89B
						NADSYN1																								SNHG1	SNHG1
						FAM86C1																								ARFIP2	ARFIP2
						C11orf57																								POLA2	POLA2
						NAT10																								TRIM29	TRIM29
						CCDC87																								RAB38	RAB38
						PPP6R3																								CADM1	CADM1
						UEVLD																								FLRT1	FLRT1
						RNF121																								MTCH2	MTCH2
						LIN7C																								PANX1	PANX1
						ACER3																								FJX1	FJX1
						SLC35C1																								C11orf41	C11orf41
						TCP11L1																								PRDX5	PRDX5
						LGR4																								POU2F3	POU2F3
						ELMOD1																								ABTB2	ABTB2
						CDC42BPG																								BRMS1	BRMS1
						FOXRED1																								C11orf20	C11orf20
						OTUB1																								CHRDL2	CHRDL2
						AMBRA1																								PAMR1	PAMR1
						PACS1																								C11orf51	C11orf51
						KDM4D																								ZDHHC5	ZDHHC5
						KBTBD4																								ATL3	ATL3
						TTC17																								TSKU	TSKU
						SCN3B																								HINFP	HINFP
						VPS11																								REXO2	REXO2
						TMEM126B																								C2CD3	C2CD3
						SLC22A11																								DAK	DAK
						TEX12																								ODZ4	ODZ4
						CRTAM																								DKFZP434K028	DKFZP434K028
						TMPRSS4																								B3GAT3	B3GAT3
						GPR137																								FBXO3	FBXO3
						IFT46																								SERGEF	SERGEF
						C11orf75																								EHF	EHF
						C11orf30																								OR5L2	OR5L2
						PRDM10																								OR5E1P	OR5E1P
						PRDM11																								PPP1R14B	PPP1R14B
						CABP4																								OR8G2	OR8G2
						SLC17A6																								OR8B8	OR8B8
						TRIM49																								OR8G1	OR8G1
						CD248																								OR10A3	OR10A3
						CORO1B																								FXC1	FXC1
						SCYL1																								TIMM10	TIMM10
						DSCAML1																								TIMM8B	TIMM8B
						GRAMD1B																								MYEOV	MYEOV
						USP35																								BSCL2	BSCL2
						KIAA1377																								OR8B2	OR8B2
						ARHGAP20																								ELP4	ELP4
						CARNS1																								CHORDC1	CHORDC1
						SYT13																								ACAD8	ACAD8
						USP28																								B3GAT1	B3GAT1
						LRRC4C																								DKK3	DKK3
						POLD4																								RBMXL2	RBMXL2
						KRTAP5-8																								RAB30	RAB30
						PLEKHB1																								PGAP2	PGAP2
						MS4A7																								PRPF19	PRPF19
						CREBZF																								DCPS	DCPS
						CARD18																								C11orf54	C11orf54
						CCDC90B																								C11orf67	C11orf67
						CCDC81																								MACROD1	MACROD1
						AASDHPPT																								SLC43A3	SLC43A3
						ALX4																								ZBTB44	ZBTB44
						PKNOX2																								THYN1	THYN1
						FAM111A																								COMMD9	COMMD9
						TP53AIP1																								DDX25	DDX25
						ANO3																								C11orf21	C11orf21
						MMP27																								PACSIN3	PACSIN3
						ABCG4																								TRPM5	TRPM5
						ROBO3																								SAC3D1	SAC3D1
						MS4A6A																								SNX15	SNX15
						MS4A5																								RHOD	RHOD
						C11orf1																								EFEMP2	EFEMP2
						KLC2																								NOX4	NOX4
						TUT1																								UBQLN3	UBQLN3
						MRPL11																								KCNK4	KCNK4
						TMEM135																								RNF141	RNF141
						KCTD14																								NTM	NTM
						C11orf95																								CDON	CDON
						LRFN4																								UBXN1	UBXN1
						AHNAK																								APIP	APIP
						ALG8																								TMX2	TMX2
						PRRG4																								GAL	GAL
						TMEM223																								SIDT2	SIDT2
						TMEM109																								SUV420H1	SUV420H1
						CCDC86																								HSD17B12	HSD17B12
						C11orf48																								IGF2-AS1	IGF2-AS1
						C11orf49																								TMEM216	TMEM216
						TRIM48																								BET1L	BET1L
						TAF1D																								CEND1	CEND1
						RNF26																								CHCHD8	CHCHD8
						FAM118B																								SLC15A3	SLC15A3
						DYNC2H1																								PHF21A	PHF21A
						NLRX1																								MS4A4A	MS4A4A
						C11orf61																								WT1-AS	WT1-AS
						C11orf80																								TRAPPC4	TRAPPC4
						NARS2																								PPME1	PPME1
						E2F8																								CABP2	CABP2
						CCDC82																								C11orf73	C11orf73
						ALG9																								CWC15	CWC15
						ZNF408																								TRMT112	TRMT112
						CLMP																								TMEM138	TMEM138
						NAA40																								PCF11	PCF11
						QSER1																								MRPL48	MRPL48
						AGBL2																								CYB5R2	CYB5R2
						ZBTB3																								RSF1	RSF1
						PDZD3																								SPA17	SPA17
						C11orf63																								FXYD6	FXYD6
						CPSF7																								C11orf24	C11orf24
						PRR5L																								TRIM34	TRIM34
						CCDC15																								CDHR5	CDHR5
						ASRGL1																								CNTN5	CNTN5
						MOGAT2																								SIAE	SIAE
						TMEM134																								TOLLIP	TOLLIP
						MUS81																								C11orf71	C11orf71
						PAAF1																								ZDHHC13	ZDHHC13
						PDGFD																								ROBO4	ROBO4
						INTS5																								WDR74	WDR74
						ZFP91																								SLC35F2	SLC35F2
						TMPRSS5																								RAB39A	RAB39A
						OR8J3																								TRIM44	TRIM44
						OR4P4																								BTG4	BTG4
						OR4C15																								FAM55D	FAM55D
						OR4A5																								SYTL2	SYTL2
						OR4A16																								ANKRD49	ANKRD49
						OR4A15																								MS4A12	MS4A12
						OR10W1																								MRPL16	MRPL16
						OR10V2P																								SDHAF2	SDHAF2
						GDPD5																								SSH3	SSH3
						CLPB																								TTC12	TTC12
						UNC93B1																								TMEM132A	TMEM132A
						RAB1B																								HRASLS2	HRASLS2
						KIF18A																								LAMTOR1	LAMTOR1
						PUS3																								USP47	USP47
						MFRP																								VPS37C	VPS37C
						C11orf68																								ANO1	ANO1
						MS4A8B																								TRIM68	TRIM68
						JAM3																								NADSYN1	NADSYN1
						FERMT3																								FAM86C1	FAM86C1
						TRPT1																								C11orf57	C11orf57
						RBM4B																								NAT10	NAT10
						FRMD8																								CCDC87	CCDC87
						BCO2																								PPP6R3	PPP6R3
						TMEM133																								UEVLD	UEVLD
						TMPRSS13																								RNF121	RNF121
						RNASEH2C																								LIN7C	LIN7C
						TMEM126A																								ACER3	ACER3
						DCUN1D5																								SLC35C1	SLC35C1
						EIF1AD																								TCP11L1	TCP11L1
						NUDT22																								LGR4	LGR4
						ARFGAP2																								PIDD	PIDD
						KIAA1826																								ELMOD1	ELMOD1
						MAML2																								KCNQ1DN	KCNQ1DN
						SYVN1																								SOX6	SOX6
						KIRREL3																								CDC42BPG	CDC42BPG
						DGAT2																								FOXRED1	FOXRED1
						ACCS																								OTUB1	OTUB1
						MS4A14																								AMBRA1	AMBRA1
						SPRYD5																								PACS1	PACS1
						BUD13																								KDM4D	KDM4D
						TMEM25																								KBTBD4	KBTBD4
						PTPN5																								PARVA	PARVA
						RPUSD4																								TTC17	TTC17
						TBRG1																								SCN3B	SCN3B
						RELT																								VPS11	VPS11
						UBASH3B																								TMEM126B	TMEM126B
						C11orf70																								SLC22A11	SLC22A11
						LGALS12																								TEX12	TEX12
						TNKS1BP1																								CRTAM	CRTAM
						DIXDC1																								MMP26	MMP26
						KIAA1731																								TMPRSS4	TMPRSS4
						ZC3H12C																								AKIP1	AKIP1
						GAL3ST3																								C11orf16	C11orf16
						NAV2																								TMEM9B	TMEM9B
						ATG16L2																								NRIP3	NRIP3
						GLB1L2																								ASCL3	ASCL3
						TSPAN18																								GPR137	GPR137
						ESAM																								IFT46	IFT46
						CREB3L1																								C11orf75	C11orf75
						DKFZp761E198																								C11orf30	C11orf30
						CCDC34																								PRDM10	PRDM10
						SLC39A13																								PRDM11	PRDM11
						DEPDC7																								CABP4	CABP4
						SYT12																								CHRNA10	CHRNA10
						ACY3																								SLC17A6	SLC17A6
						ALKBH8																								TRIM49	TRIM49
						FDXACB1																								PNPLA2	PNPLA2
						C11orf52																								CD248	CD248
						INTS4																								CORO1B	CORO1B
						GLYATL1																								SCYL1	SCYL1
						VPS26B																								DSCAML1	DSCAML1
						GLB1L3																								GRAMD1B	GRAMD1B
						CDCA5																								USP35	USP35
						RPLP0P2																								KIAA1377	KIAA1377
						SAAL1																								ARHGAP20	ARHGAP20
						SLC22A9																								CARNS1	CARNS1
						SNORD15B																								SYT13	SYT13
						TIRAP																								USP28	USP28
						CARD16																								PHRF1	PHRF1
						C1QTNF4																								LRRC4C	LRRC4C
						C1QTNF5																								SCUBE2	SCUBE2
						TMEM123																								POLD4	POLD4
						PTPMT1																								KRTAP5-8	KRTAP5-8
						BATF2																								PLEKHB1	PLEKHB1
						SLC22A12																								MS4A7	MS4A7
						PANX3																								ZBED5	ZBED5
						MRGPRD																								CREBZF	CREBZF
						APOA5																								CARD18	CARD18
						MRGPRF																								SIGIRR	SIGIRR
						ARAP1																								CCDC90B	CCDC90B
						CATSPER1																								CCDC81	CCDC81
						MRGPRX2																								AASDHPPT	AASDHPPT
						MRGPRX3																								ALX4	ALX4
						MRGPRX4																								RIC8A	RIC8A
						HRASLS5																								MRPL17	MRPL17
						C11orf74																								PKNOX2	PKNOX2
						OR4C46																								FAM111A	FAM111A
						OR4X2																								TP53AIP1	TP53AIP1
						OR4B1																								ANO3	ANO3
						GYLTL1B																								MMP27	MMP27
						SLC36A4																								ABCG4	ABCG4
						FAT3																								ROBO3	ROBO3
						TRIM64																								MS4A6A	MS4A6A
						TMEM45B																								MS4A5	MS4A5
						DBX1																								C11orf1	C11orf1
						C11orf93																								EPS8L2	EPS8L2
						PIH1D2																								KLC2	KLC2
						FAM55A																								TUT1	TUT1
						FAM55B																								MRPL11	MRPL11
						AMICA1																								TMEM135	TMEM135
						DNAJC24																								STK33	STK33
						C11orf46																								KCTD14	KCTD14
						OR8I2																								C11orf95	C11orf95
						LOC120824																								CHID1	CHID1
						LDLRAD3																								LRFN4	LRFN4
						XRRA1																								AHNAK	AHNAK
						MUC15																								ALG8	ALG8
						C11orf94																								PRRG4	PRRG4
						FAM76B																								TMEM223	TMEM223
						SESN3																								TMEM109	TMEM109
						PIWIL4																								CCDC86	CCDC86
						ARHGAP42																								C11orf48	C11orf48
						KBTBD3																								C11orf49	C11orf49
						CWF19L2																								TRIM48	TRIM48
						KDELC2																								TAF1D	TAF1D
						LAYN																								RNF26	RNF26
						TTC36																								OR51G1	OR51G1
						C11orf84																								OR51B4	OR51B4
						SPTY2D1																								OR51B2	OR51B2
						TMEM86A																								OR52N1	OR52N1
						AMOTL1																								FAM118B	FAM118B
						SLC5A12																								RIC3	RIC3
						CCDC67																								DYNC2H1	DYNC2H1
						PATE1																								NLRX1	NLRX1
						C11orf65																								C11orf61	C11orf61
						LDHAL6A																								C11orf80	C11orf80
						GPHA2																								NARS2	NARS2
						ADAMTS15																								E2F8	E2F8
						B3GNT6																								SLC25A22	SLC25A22
						METTL15																								CCDC82	CCDC82
						MPZL3																								ALG9	ALG9
						IMMP1L																								ZNF408	ZNF408
						ANO5																								CLMP	CLMP
						OR8U1																								NAA40	NAA40
						OR4C16																								QSER1	QSER1
						OR4C11																								AGBL2	AGBL2
						OR4S2																								ZBTB3	ZBTB3
						OR4C6																								PDZD3	PDZD3
						OR5D14																								C11orf63	C11orf63
						OR5L1																								CPSF7	CPSF7
						OR5D18																								PRR5L	PRR5L
						OR7E5P																								CCDC15	CCDC15
						OR5AS1																								ASRGL1	ASRGL1
						OR8K5																								ATHL1	ATHL1
						OR5T2																								MOGAT2	MOGAT2
						OR8H1																								TMEM134	TMEM134
						OR8K3																								MUS81	MUS81
						OR8J1																								PAAF1	PAAF1
						OR5R1																								PDGFD	PDGFD
						OR5M3																								INTS5	INTS5
						OR5M8																								ZFP91	ZFP91
						OR5M11																								TMPRSS5	TMPRSS5
						OR5AR1																								OR8J3	OR8J3
						OR5AK4P																								OR51G2	OR51G2
						LRRC55																								OR51E2	OR51E2
						SMTNL1																								OR4P4	OR4P4
						YPEL4																								OR4C15	OR4C15
						MED19																								OR4A5	OR4A5
						FOLH1B																								OR4A16	OR4A16
						C11orf45																								OR4A15	OR4A15
						HYLS1																								OR10W1	OR10W1
						TMEM218																								OR10V2P	OR10V2P
						SLC37A2																								PTDSS2	PTDSS2
						OR8B12																								MOB2	MOB2
						OR8G5																								GDPD5	GDPD5
						OR10G8																								CLPB	CLPB
						OR10G9																								UNC93B1	UNC93B1
						OR10S1																								SBF2	SBF2
						OR6T1																								RAB1B	RAB1B
						OR4D5																								KIF18A	KIF18A
						TBCEL																								PUS3	PUS3
						TMEM136																								MFRP	MFRP
						MRPL21																								C11orf68	C11orf68
						TPCN2																								MS4A8B	MS4A8B
						SPATA19																								JAM3	JAM3
						OR6Q1																								FERMT3	FERMT3
						OR9I1																								TRPT1	TRPT1
						OR9Q1																								RBM4B	RBM4B
						OR9Q2																								FRMD8	FRMD8
						OR1S2																								BCO2	BCO2
						OR1S1																								TMEM133	TMEM133
						OR10Q1																								TMPRSS13	TMPRSS13
						OR5B17																								FAM160A2	FAM160A2
						OR5B21																								RNASEH2C	RNASEH2C
						GLYATL2																								FAR1	FAR1
						MPEG1																								TMEM126A	TMEM126A
						OR5A2																								DCUN1D5	DCUN1D5
						OR5A1																								BTBD10	BTBD10
						OR4D6																								EIF1AD	EIF1AD
						OR4D11																								NUDT22	NUDT22
						PATL1																								ARFGAP2	ARFGAP2
						PLAC1L																								KIAA1826	KIAA1826
						MS4A15																								MAML2	MAML2
						VWCE																								SYVN1	SYVN1
						CYBASC3																								KIRREL3	KIRREL3
						PPP1R32																								DGAT2	DGAT2
						GDPD4																								ACCS	ACCS
						C11orf82																								MS4A14	MS4A14
						CCDC83																								SPRYD5	SPRYD5
						ORAOV1																								BUD13	BUD13
						LRTOMT																								TMEM25	TMEM25
						HEPACAM																								PTPN5	PTPN5
						OAF																								RPUSD4	RPUSD4
						TIGD3																								TBRG1	TBRG1
						FAM181B																								MICALCL	MICALCL
						CCDC89																								RELT	RELT
						LRRN4CL																								UBASH3B	UBASH3B
						HNRNPUL2																								C11orf70	C11orf70
						ALKBH3																								LGALS12	LGALS12
						LOC221122																								TRIM5	TRIM5
						MS4A6E																								TNKS1BP1	TNKS1BP1
						DEFB108B																								DIXDC1	DIXDC1
						PELI3																								KIAA1731	KIAA1731
						ANGPTL5																								ZC3H12C	ZC3H12C
						LOC254100																								GAL3ST3	GAL3ST3
						EHBP1L1																								NAV2	NAV2
						SNX32																								ATG16L2	ATG16L2
						TSGA10IP																								GLB1L2	GLB1L2
						RNF169																								SYT8	SYT8
						CNIH2																								TSPAN18	TSPAN18
						ZDHHC24																								ESAM	ESAM
						C11orf86																								CREB3L1	CREB3L1
						NUDT8																								DKFZp761E198	DKFZp761E198
						ANKK1																								CCDC34	CCDC34
						OR4C3																								SLC39A13	SLC39A13
						OR4S1																								DEPDC7	DEPDC7
						EML3																								SYT12	SYT12
						TMEM151A																								ACY3	ACY3
						RNF214																								ALKBH8	ALKBH8
						SVIP																								FDXACB1	FDXACB1
						MRGPRX1																								C11orf52	C11orf52
						NPAS4																								INTS4	INTS4
						C11orf31																								GLYATL1	GLYATL1
						AQP11																								PRKCDBP	PRKCDBP
						OR10AG1																								VPS26B	VPS26B
						OR5J2																								GLB1L3	GLB1L3
						OR4C13																								CDCA5	CDCA5
						OR4C12																								RPLP0P2	RPLP0P2
						LOC283116																								SAAL1	SAAL1
						C11orf85																								ODF3	ODF3
						SLC25A45																								SLC22A9	SLC22A9
						NEAT1																								SNORD15B	SNORD15B
						LOC283143																								TIRAP	TIRAP
						BCL9L																								CARD16	CARD16
						FOXR1																								OSBPL5	OSBPL5
						CCDC153																								C1QTNF4	C1QTNF4
						OR8D1																								C1QTNF5	C1QTNF5
						OR8D2																								TMEM123	TMEM123
						OR8B4																								PTPMT1	PTPMT1
						KIRREL3-AS3																								LRRC56	LRRC56
						LOC283174																								BATF2	BATF2
						LOC283177																								SLC22A12	SLC22A12
						OR9G4																								PANX3	PANX3
						LOC283194																								MRGPRD	MRGPRD
						LINC00301																								APOA5	APOA5
						P4HA3																								MRGPRE	MRGPRE
						PGM2L1																								MRGPRF	MRGPRF
						KLHL35																								ART5	ART5
						LOC283214																								ARAP1	ARAP1
						KCTD21																								CATSPER1	CATSPER1
						CCDC88B																								MRGPRX2	MRGPRX2
						TTC9C																								MRGPRX3	MRGPRX3
						SLC22A24																								MRGPRX4	MRGPRX4
						RCOR2																								HRASLS5	HRASLS5
						HARBI1																								TRIM78P	TRIM78P
						LINC00294																								TRIM6	TRIM6
						IGSF22																								OR52E2	OR52E2
						LUZP2																								OR52J3	OR52J3
						CCDC84																								OR51L1	OR51L1
						TMEM225																								OR51A7	OR51A7
						OR8D4																								OR51S1	OR51S1
						OR5F1																								OR51F2	OR51F2
						OR5AP2																								OR52R1	OR52R1
						ANKRD13D																								C11orf74	C11orf74
						ANKRD42																								OR4C46	OR4C46
						LOC338739																								OR4X2	OR4X2
						DCDC1																								OR4B1	OR4B1
						C11orf53																								OR52M1	OR52M1
						LOC341056																								OR52K2	OR52K2
						MS4A10																								OR5P2	OR5P2
						OR2AT4																								OR5P3	OR5P3
						HEPHL1																								GYLTL1B	GYLTL1B
						TBX10																								SLC36A4	SLC36A4
						C11orf34																								FAT3	FAT3
						RTN4RL2																								TRIM64	TRIM64
						DKFZp779M0652																								TMEM45B	TMEM45B
						FAM111B																								CYP2R1	CYP2R1
						TMEM179B																								DBX1	DBX1
						TBC1D10C																								C11orf93	C11orf93
						DNAJB13																								PIH1D2	PIH1D2
						MALAT1																								FAM55A	FAM55A
						ZFP91-CNTF																								FAM55B	FAM55B
						KRTAP5-10																								AMICA1	AMICA1
						SLC22A25																								DNAJC24	DNAJC24
						FIBIN																								C11orf46	C11orf46
						C11orf96																								OR8I2	OR8I2
						SLC22A10																								OR2D3	OR2D3
						SPDYC																								OR2D2	OR2D2
						LIPT2																								OR52W1	OR52W1
						VSTM5																								OR56A4	OR56A4
						ACCSL																								OR56A1	OR56A1
						OR4X1																								LOC120824	LOC120824
						OR5D13																								SYT9	SYT9
						OR5D16																								LDLRAD3	LDLRAD3
						OR5W2																								OR52B4	OR52B4
						OR8H2																								C11orf40	C11orf40
						OR8H3																								OR52I2	OR52I2
						OR5T3																								OR51E1	OR51E1
						OR5T1																								XRRA1	XRRA1
						OR8K1																								UBQLNL	UBQLNL
						OR5M9																								MUC15	MUC15
						OR5M10																								LOC143666	LOC143666
						OR5M1																								C11orf94	C11orf94
						OR9G1																								FAM76B	FAM76B
						OR5AK2																								SESN3	SESN3
						OR5B2																								PIWIL4	PIWIL4
						OR5B12																								ARHGAP42	ARHGAP42
						OR5AN1																								KBTBD3	KBTBD3
						OR4D10																								CWF19L2	CWF19L2
						OR4D9																								KDELC2	KDELC2
						OR10V1																								LAYN	LAYN
						LRRC10B																								TTC36	TTC36
						GPR152																								C11orf84	C11orf84
						DOC2GP																								PLEKHA7	PLEKHA7
						GUCY2E																								SPTY2D1	SPTY2D1
						TRIM77P																								TMEM86A	TMEM86A
						FOLR4																								OR10A5	OR10A5
						KDM4DL																								OR2AG1	OR2AG1
						BSX																								DNHD1	DNHD1
						OR6X1																								SCGB1C1	SCGB1C1
						OR6M1																								AMOTL1	AMOTL1
						OR10G4																								SLC5A12	SLC5A12
						OR10G7																								CCDC67	CCDC67
						OR8B3																								PATE1	PATE1
						OR8A1																								C11orf65	C11orf65
						NAV2-AS4																								LDHAL6A	LDHAL6A
						HNRNPKP3																								C11orf42	C11orf42
						FAM180B																								GPHA2	GPHA2
						PCNXL3																								ADAMTS15	ADAMTS15
						FLJ42102																								NLRP6	NLRP6
						LOC399939																								NS3BP	NS3BP
						LOC399940																								B3GNT6	B3GNT6
						C11orf87																								METTL15	METTL15
						C11orf92																								MPZL3	MPZL3
						C11orf88																								IMMP1L	IMMP1L
						MIR100HG																								OR56B4	OR56B4
						PATE2																								ANO5	ANO5
						PATE4																								OR8U1	OR8U1
						FLJ39051																								OR4C16	OR4C16
						SNX19																								OR4C11	OR4C11
						OR4A47																								OR4S2	OR4S2
						OR4C45																								OR4C6	OR4C6
						SCGB1D4																								OR5D14	OR5D14
						MIRLET7A2																								OR5L1	OR5L1
						MIR100																								OR5D18	OR5D18
						MIR125B1																								OR7E5P	OR7E5P
						MIR129-2																								OR5AS1	OR5AS1
						MIR130A																								OR8K5	OR8K5
						MIR139																								OR5T2	OR5T2
						MIR192																								OR8H1	OR8H1
						MIR194-2																								OR8K3	OR8K3
						MIR34B																								OR8J1	OR8J1
						MIR34C																								OR5R1	OR5R1
						DDI1																								OR5M3	OR5M3
						BLID																								OR5M8	OR5M8
						DKFZp686K1684																								OR5M11	OR5M11
						LOC440040																								OR5AR1	OR5AR1
						LOC440041																								OR5AK4P	OR5AK4P
						SLC22A20																								LRRC55	LRRC55
						KRTAP5-7																								SMTNL1	SMTNL1
						KRTAP5-11																								YPEL4	YPEL4
						CARD17																								MED19	MED19
						LINC00167																								FOLH1B	FOLH1B
						LOC441601																								C11orf45	C11orf45
						OR5B3																								HYLS1	HYLS1
						MIR326																								TMEM218	TMEM218
						CCDC73																								SLC37A2	SLC37A2
						LOC494141																								OR8B12	OR8B12
						BDNF-AS1																								OR8G5	OR8G5
						MS4A13																								OR10G8	OR10G8
						OR8U8																								OR10G9	OR10G9
						OR9G9																								OR10S1	OR10S1
						SCARNA9																								OR6T1	OR6T1
						HEPN1																								OR4D5	OR4D5
						TRIM64B																								TBCEL	TBCEL
						TRIM53P																								TMEM136	TMEM136
						TRIM49L2																								MRPL21	MRPL21
						UBTFL1																								TPCN2	TPCN2
						LOC643037																								SPATA19	SPATA19
						BTBD18																								OR6Q1	OR6Q1
						LOC643733																								OR9I1	OR9I1
						PGA3																								OR9Q1	OR9Q1
						PGA4																								OR9Q2	OR9Q2
						LOC643923																								OR1S2	OR1S2
						CLDN25																								OR1S1	OR1S1
						FAM86C2P																								OR10Q1	OR10Q1
						TRIM64C																								OR5B17	OR5B17
						LOC646813																								OR5B21	OR5B21
						LOC649133																								GLYATL2	GLYATL2
						RPL23AP64																								MPEG1	MPEG1
						SNORA8																								OR5A2	OR5A2
						SNORA1																								OR5A1	OR5A1
						SNORA18																								OR4D6	OR4D6
						SNORA40																								OR4D11	OR4D11
						SNORA25																								PATL1	PATL1
						SNORA32																								PLAC1L	PLAC1L
						SNORD5																								MS4A15	MS4A15
						SNORD6																								VWCE	VWCE
						SNORD67																								CYBASC3	CYBASC3
						SNORA57																								PPP1R32	PPP1R32
						MIR610																								GDPD4	GDPD4
						MIR611																								C11orf82	C11orf82
						MIR612																								CCDC83	CCDC83
						TRIM49L1																								ORAOV1	ORAOV1
						LOC729799																								LRTOMT	LRTOMT
						METTL12																								HEPACAM	HEPACAM
						C11orf83																								OAF	OAF
						MIR708																								TIGD3	TIGD3
						LOC100126784																								FAM181B	FAM181B
						LOC100128239																								CCDC89	CCDC89
						LOC100129216																								LRRN4CL	LRRN4CL
						LOC100130348																								HNRNPUL2	HNRNPUL2
						LOC100130987																								ALKBH3	ALKBH3
						C11orf91																								LOC221122	LOC221122
						LOC100132078																								MS4A6E	MS4A6E
						LOC100133315																								DEFB108B	DEFB108B
						PATE3																								PELI3	PELI3
						LOC100288077																								ANGPTL5	ANGPTL5
						LOC100288346																								LOC254100	LOC254100
						MIR1304																								EHBP1L1	EHBP1L1
						MIR1908																								SNX32	SNX32
						MIR1237																								TSGA10IP	TSGA10IP
						MIR548K																								RNF169	RNF169
						MIR670																								CNIH2	CNIH2
						SNORA70E																								ZDHHC24	ZDHHC24
						BACE1-AS																								C11orf86	C11orf86
						MIR4300																								NUDT8	NUDT8
						MIR3160-2																								ANKK1	ANKK1
						MIR3160-1																								LOC255512	LOC255512
						MIR4301																								OR52B2	OR52B2
						MIR3162																								OR4C3	OR4C3
						MIR3167																								OR4S1	OR4S1
						MIR3165																								C11orf35	C11orf35
						MIR1260B																								EML3	EML3
						LOC100499227																								TMEM151A	TMEM151A
						MIR3654																								OR51F1	OR51F1
						MIR3920																								RNF214	RNF214
						MIR3656																								SVIP	SVIP
						MIR3664																								MRGPRX1	MRGPRX1
						MIR3680-1																								NPAS4	NPAS4
						LOC100500938																								C11orf31	C11orf31
						LOC100506233																								AQP11	AQP11
						LOC100506368																								OR51B5	OR51B5
						LOC100506540																								OR10AG1	OR10AG1
						DCDC5																								OR5J2	OR5J2
						CASP12																								OR4C13	OR4C13
						LOC100507050																								OR4C12	OR4C12
						LOC100507205																								KRT8P41	KRT8P41
						LOC100507300																								LOC283104	LOC283104
						LOC100507392																								CSNK2A1P	CSNK2A1P
						LOC100507401																								OR51V1	OR51V1
						RBM14-RBM4																								LOC283116	LOC283116
						LOC100526771																								H19	H19
						TMX2-CTNND1																								C11orf85	C11orf85
						SAA2-SAA4																								SLC25A45	SLC25A45
						ARL2-SNX15																								NEAT1	NEAT1
						HSPB2-C11orf52																								LOC283143	LOC283143
						NDUFC2-KCTD14																								BCL9L	BCL9L
						FXYD6-FXYD2																								FOXR1	FOXR1
						HNRNPUL2-BSCL2																								CCDC153	CCDC153
						MIR4486																								OR8D1	OR8D1
						MIR4697																								OR8D2	OR8D2
						MIR4490																								OR8B4	OR8B4
						MIR4489																								KIRREL3-AS3	KIRREL3-AS3
						MIR4690																								LOC283174	LOC283174
						MIR3973																								LOC283177	LOC283177
						MIR4493																								OR9G4	OR9G4
						MIR4491																								LOC283194	LOC283194
						MIR4688																								LINC00301	LINC00301
						MIR4492																								P4HA3	P4HA3
						MIR4696																								PGM2L1	PGM2L1
						MIR4691																								KLHL35	KLHL35
						MIR4692																								LOC283214	LOC283214
						MIR4694																								KCTD21	KCTD21
						MIR1343																								EFCAB4A	EFCAB4A
						MIR4693																								TMEM80	TMEM80
						MIR4488																								CCDC88B	CCDC88B
						LOC100652768																								TTC9C	TTC9C
																														SLC22A24	SLC22A24
																														RCOR2	RCOR2
																														HARBI1	HARBI1
																														LINC00294	LINC00294
																														IGSF22	IGSF22
																														OR10A4	OR10A4
																														OLFML1	OLFML1
																														LOC283299	LOC283299
																														C11orf36	C11orf36
																														NLRP10	NLRP10
																														NLRP14	NLRP14
																														ANO9	ANO9
																														LUZP2	LUZP2
																														LOC338651	LOC338651
																														CCDC84	CCDC84
																														TMEM225	TMEM225
																														OR8D4	OR8D4
																														OR5F1	OR5F1
																														OR5AP2	OR5AP2
																														ANKRD13D	ANKRD13D
																														ANKRD42	ANKRD42
																														B4GALNT4	B4GALNT4
																														LOC338739	LOC338739
																														OR52L1	OR52L1
																														OR2AG2	OR2AG2
																														OR52B6	OR52B6
																														DCDC1	DCDC1
																														C11orf53	C11orf53
																														LOC341056	LOC341056
																														MS4A10	MS4A10
																														OR2AT4	OR2AT4
																														HEPHL1	HEPHL1
																														OR10A2	OR10A2
																														OVCH2	OVCH2
																														TBX10	TBX10
																														PDDC1	PDDC1
																														C11orf34	C11orf34
																														RTN4RL2	RTN4RL2
																														GALNTL4	GALNTL4
																														B7H6	B7H6
																														DKFZp779M0652	DKFZp779M0652
																														FAM111B	FAM111B
																														TMEM179B	TMEM179B
																														TBC1D10C	TBC1D10C
																														DNAJB13	DNAJB13
																														MALAT1	MALAT1
																														ZFP91-CNTF	ZFP91-CNTF
																														MRGPRG	MRGPRG
																														KRTAP5-1	KRTAP5-1
																														KRTAP5-3	KRTAP5-3
																														KRTAP5-4	KRTAP5-4
																														KRTAP5-10	KRTAP5-10
																														SLC22A25	SLC22A25
																														IFITM5	IFITM5
																														FAM99A	FAM99A
																														OR56B1	OR56B1
																														GVINP1	GVINP1
																														INSC	INSC
																														FIBIN	FIBIN
																														C11orf96	C11orf96
																														SLC22A10	SLC22A10
																														SPDYC	SPDYC
																														LIPT2	LIPT2
																														VSTM5	VSTM5
																														OR52K1	OR52K1
																														OR52I1	OR52I1
																														OR51D1	OR51D1
																														OR52A5	OR52A5
																														OR51B6	OR51B6
																														OR51M1	OR51M1
																														OR51Q1	OR51Q1
																														OR51I1	OR51I1
																														OR51I2	OR51I2
																														OR52D1	OR52D1
																														OR52H1	OR52H1
																														OR52N4	OR52N4
																														OR52N5	OR52N5
																														OR52N2	OR52N2
																														OR52E6	OR52E6
																														OR52E8	OR52E8
																														OR52E4	OR52E4
																														OR56A3	OR56A3
																														OR56A5	OR56A5
																														OR10A6	OR10A6
																														ACCSL	ACCSL
																														OR4X1	OR4X1
																														OR5D13	OR5D13
																														OR5D16	OR5D16
																														OR5W2	OR5W2
																														OR8H2	OR8H2
																														OR8H3	OR8H3
																														OR5T3	OR5T3
																														OR5T1	OR5T1
																														OR8K1	OR8K1
																														OR5M9	OR5M9
																														OR5M10	OR5M10
																														OR5M1	OR5M1
																														OR9G1	OR9G1
																														OR5AK2	OR5AK2
																														OR5B2	OR5B2
																														OR5B12	OR5B12
																														OR5AN1	OR5AN1
																														OR4D10	OR4D10
																														OR4D9	OR4D9
																														OR10V1	OR10V1
																														LRRC10B	LRRC10B
																														GPR152	GPR152
																														DOC2GP	DOC2GP
																														GUCY2E	GUCY2E
																														TRIM77P	TRIM77P
																														FOLR4	FOLR4
																														KDM4DL	KDM4DL
																														BSX	BSX
																														OR6X1	OR6X1
																														OR6M1	OR6M1
																														OR10G4	OR10G4
																														OR10G7	OR10G7
																														OR8B3	OR8B3
																														OR8A1	OR8A1
																														NAV2-AS4	NAV2-AS4
																														HNRNPKP3	HNRNPKP3
																														FAM180B	FAM180B
																														PCNXL3	PCNXL3
																														FLJ42102	FLJ42102
																														LOC399939	LOC399939
																														LOC399940	LOC399940
																														C11orf87	C11orf87
																														C11orf92	C11orf92
																														C11orf88	C11orf88
																														MIR100HG	MIR100HG
																														PATE2	PATE2
																														PATE4	PATE4
																														FLJ39051	FLJ39051
																														SNX19	SNX19
																														OR51T1	OR51T1
																														OR51A4	OR51A4
																														OR51A2	OR51A2
																														IFITM10	IFITM10
																														OR4A47	OR4A47
																														OR4C45	OR4C45
																														SCGB1D4	SCGB1D4
																														MIRLET7A2	MIRLET7A2
																														MIR100	MIR100
																														MIR125B1	MIR125B1
																														MIR129-2	MIR129-2
																														MIR130A	MIR130A
																														MIR139	MIR139
																														MIR192	MIR192
																														MIR194-2	MIR194-2
																														MIR210	MIR210
																														MIR34B	MIR34B
																														MIR34C	MIR34C
																														DDI1	DDI1
																														BLID	BLID
																														KRTAP5-5	KRTAP5-5
																														KRTAP5-2	KRTAP5-2
																														KRTAP5-6	KRTAP5-6
																														TMEM41B	TMEM41B
																														LOC440028	LOC440028
																														DKFZp686K1684	DKFZp686K1684
																														LOC440040	LOC440040
																														LOC440041	LOC440041
																														SLC22A20	SLC22A20
																														KRTAP5-7	KRTAP5-7
																														KRTAP5-11	KRTAP5-11
																														CARD17	CARD17
																														LINC00167	LINC00167
																														LOC441601	LOC441601
																														OR5B3	OR5B3
																														MIR326	MIR326
																														TRIM6-TRIM34	TRIM6-TRIM34
																														CCDC73	CCDC73
																														LOC494141	LOC494141
																														BDNF-AS1	BDNF-AS1
																														MS4A13	MS4A13
																														OR8U8	OR8U8
																														OR9G9	OR9G9
																														SCARNA9	SCARNA9
																														MIR483	MIR483
																														SNORA3	SNORA3
																														SNORA52	SNORA52
																														HEPN1	HEPN1
																														TRIM64B	TRIM64B
																														TRIM53P	TRIM53P
																														TRIM49L2	TRIM49L2
																														UBTFL1	UBTFL1
																														LOC643037	LOC643037
																														BTBD18	BTBD18
																														LOC643733	LOC643733
																														PGA3	PGA3
																														PGA4	PGA4
																														LOC643923	LOC643923
																														LOC644656	LOC644656
																														CLDN25	CLDN25
																														RASSF10	RASSF10
																														FAM86C2P	FAM86C2P
																														TRIM64C	TRIM64C
																														LOC646813	LOC646813
																														LOC649133	LOC649133
																														RPL23AP64	RPL23AP64
																														LOC650368	LOC650368
																														LOC653486	LOC653486
																														SNORA8	SNORA8
																														SNORA1	SNORA1
																														SNORA18	SNORA18
																														SNORA23	SNORA23
																														SNORA40	SNORA40
																														SNORA45	SNORA45
																														SNORA54	SNORA54
																														SNORA25	SNORA25
																														SNORA32	SNORA32
																														SNORD5	SNORD5
																														SNORD6	SNORD6
																														SNORD67	SNORD67
																														SNORA57	SNORA57
																														SNORD97	SNORD97
																														MIR610	MIR610
																														MIR611	MIR611
																														MIR612	MIR612
																														INS-IGF2	INS-IGF2
																														MUC5B	MUC5B
																														LOC729013	LOC729013
																														TRIM49L1	TRIM49L1
																														LOC729799	LOC729799
																														METTL12	METTL12
																														C11orf83	C11orf83
																														MIR675	MIR675
																														MIR708	MIR708
																														LOC100126784	LOC100126784
																														LOC100128239	LOC100128239
																														LOC100129216	LOC100129216
																														MRVI1-AS1	MRVI1-AS1
																														LOC100130348	LOC100130348
																														LOC100130987	LOC100130987
																														C11orf91	C11orf91
																														LOC100132078	LOC100132078
																														FAM99B	FAM99B
																														LOC100133161	LOC100133161
																														LOC100133315	LOC100133315
																														MRPL23-AS1	MRPL23-AS1
																														PATE3	PATE3
																														LOC100288077	LOC100288077
																														LOC100288346	LOC100288346
																														MIR1304	MIR1304
																														MIR1908	MIR1908
																														MIR1237	MIR1237
																														MIR548K	MIR548K
																														MIR670	MIR670
																														SNORA70E	SNORA70E
																														BACE1-AS	BACE1-AS
																														MIR4300	MIR4300
																														MIR3160-2	MIR3160-2
																														MIR3160-1	MIR3160-1
																														MIR4301	MIR4301
																														MIR3162	MIR3162
																														MIR3167	MIR3167
																														MIR3165	MIR3165
																														MIR1260B	MIR1260B
																														MIR4298	MIR4298
																														MIR4299	MIR4299
																														MTRNR2L8	MTRNR2L8
																														LOC100499227	LOC100499227
																														MIR3654	MIR3654
																														MIR3920	MIR3920
																														MIR3656	MIR3656
																														MIR3664	MIR3664
																														MIR3680-1	MIR3680-1
																														LOC100500938	LOC100500938
																														MIR210HG	MIR210HG
																														LOC100506233	LOC100506233
																														LOC100506305	LOC100506305
																														LOC100506368	LOC100506368
																														LOC100506540	LOC100506540
																														DCDC5	DCDC5
																														CASP12	CASP12
																														LOC100507050	LOC100507050
																														LOC100507205	LOC100507205
																														LOC100507300	LOC100507300
																														LOC100507392	LOC100507392
																														LOC100507401	LOC100507401
																														RBM14-RBM4	RBM14-RBM4
																														LOC100526771	LOC100526771
																														TMX2-CTNND1	TMX2-CTNND1
																														SAA2-SAA4	SAA2-SAA4
																														ARL2-SNX15	ARL2-SNX15
																														HSPB2-C11orf52	HSPB2-C11orf52
																														NDUFC2-KCTD14	NDUFC2-KCTD14
																														FXYD6-FXYD2	FXYD6-FXYD2
																														HNRNPUL2-BSCL2	HNRNPUL2-BSCL2
																														MIR4486	MIR4486
																														MIR4697	MIR4697
																														MIR4686	MIR4686
																														MIR4490	MIR4490
																														MIR4485	MIR4485
																														MIR4489	MIR4489
																														MIR4690	MIR4690
																														MIR3973	MIR3973
																														MIR4493	MIR4493
																														MIR4491	MIR4491
																														MIR4688	MIR4688
																														MIR4492	MIR4492
																														MIR4696	MIR4696
																														MIR4691	MIR4691
																														MIR4692	MIR4692
																														MIR4694	MIR4694
																														MIR1343	MIR1343
																														MIR4687	MIR4687
																														MIR4693	MIR4693
																														MIR4488	MIR4488
																														LOC100652768	LOC100652768

## Sheet: Amp_AA-TCGA
Supplementary Data 8: GISTIC confidence genes (q value> 0.25) among ethnic-groups: amplifications in AA.
cytoband	8q24.21	11q13.3	8p11.23	1q21.3	17q12	19q12	20q13.2	12q15	12p13.2	3q26.32	17q23.1	14q12	15q26.3	11p13	5p15.33	13q34	10p14	1p22.3	19p13.12	17q25.1	10q21.2	3p25.3	9p23	1p31.3	21q22.3	8p11.21
q value	3.7811e-14	4.8579e-14	3.7811e-14	6.4744e-13	1.2952e-11	9.0139e-06	8.8782e-05	0.00048472	0.0023373	0.0028835	4.2818e-06	0.0066055	0.017029	0.02541	0.04437	0.057884	0.059765	0.013456	0.067344	0.00018199	0.10717	0.14179	0.1506	0.067344	0.17309	2.6312e-07
residual q value	3.7811e-14	4.8579e-14	1.1727e-13	6.9467e-13	7.5795e-09	9.0139e-06	8.8782e-05	0.00048472	0.0023373	0.0028835	0.0057848	0.0066055	0.017029	0.02541	0.04437	0.057884	0.059765	0.061436	0.067344	0.073099	0.10717	0.14179	0.1506	0.15695	0.17309	0.22181
wide peak boundaries	chr8:128643232-128792795	chr11:69328765-69597786	chr8:37181852-37476225	chr1:149881399-150945606	chr17:37750120-38011853	chr19:29757960-30511416	chr20:50682616-50705002	chr12:69183279-70849248	chr12:12035283-12205273	chr3:177965452-177980276	chr17:57881079-58497137	chr14:25564087-27019243	chr15:98055010-99822301	chr11:34545615-34857324	chr5:1-15332573	chr13:97953403-115169878	chr10:1-12992696	chr1:85979933-86006008	chr19:15263939-15293798	chr17:60324875-81195210	chr10:61847903-64156772	chr3:1-19463629	chr9:1-15900267	chr1:64734380-64746594	chr21:46120676-48129895	chr8:38835892-42773008
genes in wide peak	MYC	CCND1	[ZNF703]	hsa-mir-4257	ERBB2	CCNE1	ZFP64	hsa-mir-1279	ETV6	[KCNMB2]	hsa-mir-21	NOVA1	IGF1R	EHF	hsa-mir-4278	hsa-mir-1267	hsa-mir-548q	DDAH1	NOTCH3	hsa-mir-3186	ANK3	hsa-mir-563	hsa-mir-101-2	[UBE2U]	ADARB1	hsa-mir-486
		FGF4		ARNT	GRB7	URI1		CPM			CA4		SYNM		hsa-mir-4277	hsa-mir-4306	hsa-mir-3155			hsa-mir-1250	CDK1	hsa-mir-3134	hsa-mir-1302-9		PTTG1IP	ANK1
		FGF19		CTSK	NEUROD2	POP4		LYZ			RPS6KB1		TTC23		ADCY2	hsa-mir-623	ADARB2			hsa-mir-4316	RHOBTB1	hsa-mir-4270	DMRT1		COL6A1	CHRNB3
		ORAOV1		CTSS	PNMT	PLEKHF1		MDM2			RNFT1		ARRDC4		CTNND2	hsa-mir-3170	ATP5C1			hsa-mir-636	ZNF365	hsa-mir-885	FOXD4		COL6A2	ADAM3A
				ECM1	TCAP	C19orf12		CNOT2			TUBD1		LOC91948		DAP	ATP4B	CALML3			hsa-mir-635	ARID5B	ATP2B2	MLANA		PRMT2	ADAM2
				ENSA	STARD3	LOC284395		YEATS4			HEATR6		LRRC28		DNAH5	COL4A1	AKR1C4			hsa-mir-548d-2	C10orf107	BTD	GLDC		ITGB2	IKBKB
				MCL1	IKZF3	VSTM2B		CCT2			VMP1		PGPEP1L		MTRR	COL4A2	KLF6			hsa-mir-634	TMEM26	CAV3	INSL4		LSS	IDO1
				PRPF3	PPP1R1B			FRS2			USP32		FAM169B		NDUFS6	GPR183	AKR1C1			hsa-mir-4315-2	RTKN2	DAZL	JAK2		PCNT	PLAT
				SETDB1	MIEN1			CPSF6			MIR21		MIR4714		SDHA	EFNB2	AKR1C2			hsa-mir-633		FANCD2	NFIB		S100B	POLB
				SV2A	PGAP3			KCNMB4			LOC645638				SLC6A3	ERCC5	GATA3			AANAT		FBLN2	PTPRD		SLC19A1	SFRP1
				SF3B4	MIR4728			RAB3IP			TBC1D3P1-DHX40P1				SLC9A3	F7	GDI2			ACOX1		GRM7	RFX3		SUMO3	SLC20A2
				MTMR11				BEST3			LOC653653				SRD5A1	F10	IDI1			ACTG1		HRH1	RLN1		UBE2G2	VDAC3
				VPS45				LRRC10			SCARNA20				TERT	FGF14	IL2RA			BIRC5		IL5RA	RLN2		MCM3AP	KAT6A
				RPRD2				MIR1279			MIR4737				TRIO	GAS6	IL15RA			APOH		IRAK2	SLC1A1		FTCD	ADAM18
				CA14				MIR3913-2							SEMA5A	GPR18	ITIH2			ARHGDIA		ITPR1	SMARCA2		DIP2A	ADAM9
				CERS2				MIR3913-1							TRIP13	ING1	PFKFB3			CACNG1		OGG1	SNAPC3		POFUT2	CHRNA6
				APH1A											PDCD6	IPO5	PFKP			CD7		OXTR	TYRP1		PCBP3	AP3M2
				PLEKHO1											MARCH6	LAMP1	PRKCQ			CD79B		PPARG	VLDLR		C21orf58	DKK4
				MRPS21											SLC12A7	LIG4	AKR1C3			CDK3		RAF1	MPDZ		YBEY	GOLGA7
				ADAMTSL4											PAPD7	PCCA	CDC123			CSH1		RPL32	CER1		TSPEAR	THAP1
				GOLPH3L											TPPP	RAP2A	USP6NL			CSH2		SATB1	KIAA0020		COL18A1	C8orf4
				OTUD7B											EXOC3	GRK1	NET1			CSHL1		SEC13	RCL1		C21orf56	ZMAT4
				C1orf54											CCT5	SLC10A2	PITRM1			CSNK1D		SETMAR	DMRT2		C21orf67	RNF170
				TARS2											KIAA0947	SLC15A1	CELF2			SLC25A10		SLC6A1	PSIP1		FAM207A	TM2D2
				ANP32E											PP7080	SOX1	ZMYND11			CYB561		SLC6A6	INSL6		MCM3AP-AS1	GINS4
				HORMAD1											IRX4	TFDP1	NUDT5			ACE		SLC6A11	KDM4C		LINC00315	HOOK3
				C1orf51											TAS2R1	TPP2	WDR37			DDX5		SYN2	KANK1		LINC00162	C8orf40
				MIR4257											FAM105A	ZIC2	KIN			ERN1		TIMP4	RANBP6		COL18A1-AS1	AGPAT6
															NSUN2	STK24	DIP2C			EVPL		NR2C2	CD274		LOC642852	NKX6-3
															CEP72	CUL4A	LARP4B			BPTF		VHL	AK3		LINC00163	IDO2
															ANKH	IRS2	GTPBP4			FASN		WNT7A	C9orf68		SSR4P1	HTRA4
															AHRR	PROZ	UPF2			FDXR		XPC	CDC37L1		LOC100129027	ADAM32
															MRPL36	ARHGEF7	CALML5			FOXJ1		BRPF1	C9orf46		LOC100505746	ADAM5P
															BRD9	CDC16	ANKRD16			GAA		COLQ	CBWD1			MIR486
															FASTKD3	ITGBL1	FAM208B			GALK1		CAMK1	KIAA1432			LOC100130964
															IRX1	TM9SF2	SEC61A2			GCGR		BHLHE40	DMRT3			MIR4469
															ZDHHC11	MBNL2	DHTKD1			GH1		SH3BP5	ERMP1
															LPCAT1	FARP1	IDI2-AS1			GH2		VGLL4	PDCD1LG2
															CLPTM1L	TUBGCP3	CAMK1D			UTS2R		EDEM1	DOCK8
															ROPN1L	TNFSF13B	SFMBT2			GPS1		TBC1D5	GLIS3-AS1
															MED10	RASA3	ECHDC3			GRB2		TATDN2	TPD52L3
															NKD2	MYO16	ASB13			GRIN2C		SRGAP3	IL33
															FAM105B	ATP11A	TUBAL3			H3F3B		IQSEC1	C9orf123
															C5orf55	MCF2L	ITIH5			ICAM2		ARPC4	UHRF2
															CCDC127	DOCK9	AKR1E2			ICT1		TADA3	C9orf66
															UBE2QL1	BIVM	CCDC3			FOXK2		ATG7	TTC39B
															C5orf49	TMCO3	TAF3			ITGB4		CHL1	FREM1
															FAM173B	ARGLU1	FBXO18			KCNJ2		CAND2	KIAA2026
															CMBL	DCUN1D2	RBM17			KCNJ16		RFTN1	KCNV2
															PLEKHG4B	ANKRD10	IDI2			KPNA2		NUP210	GLIS3
															C5orf38	RAB20	UCN3			LGALS3BP		PLCL2	C9orf93
															IRX2	CARKD	SFTA1P			LLGL2		ANKRD28	LURAP1L
															ADAMTS16	PCID2	LOC219731			MAFG		CAPN7	ZDHHC21
															LOC255167	UPF3A	LOC254312			MAP3K3		MKRN2	LOC389705
															LOC285577	KDELC1	C10orf47			NPTX1		THUMPD3	FLJ35024
															LOC285692	CARS2	LOC282980			P4HB		HACL1	FLJ41200
															SLC6A19	GRTP1	LOC283070			PDE6G		TTLL3	PPAPDC2
															LOC340094	TMTC4	LOC338588			PECAM1		CNTN6	MIR101-2
															SLC6A18	ABHD13	AKR1CL1			PRKAR1A		LSM3	FAM138C
															LRRC14B	ZIC5	TUBB8			PRKCA		LINC00312	C9orf146
															FLJ33360	A2LD1	tAKR			MAP2K6		LMCD1	WASH1
															TAG	TEX30	LINC00200			PRPSAP1		C3orf32	MIR4665
															LOC442132	ADPRHL1	LOC399708			PSMC5		TRNT1
															ANKRD33B	TEX29	LOC399715			PSMD12		CRBN
															SDHAP3	METTL21CP1	FLJ45983			PYCR1		C3orf19
															LOC728613	SPACA7	C10orf108			PCYT2		GHRL
															LOC729506	RNF113B	LOC439949			RAC3		ARL8B
															SNORD123	CLYBL	LOC439950			RFNG		SETD5
															LOC100130744	METTL21C	ADARB2-AS1			RPL38		TMEM40
															MIR4277	NALCN	LOC100216001			MRPL12		TMEM111
															MIR4278	DAOA	MIR3155A			SCN4A		BRK1
															LOC100505738	DAOA-AS1	LOC100507034			SEC14L1		RAD18
															LOC100505806	FGF14-IT1	LOC100507127			SECTM1		LRRN1
															LOC100506688	LOC283481	MIR4480			SRSF2		CIDEC
															MIR4458	LINC00346	MIR3155B			SGSH		ZFYVE20
															MIR4454	CHAMP1				SMARCD2		MTMR14
															MIR4457	UBAC2				SUMO2		MRPS25
															MIR4637	FAM70B				SOX9		CRELD1
															MIR4636	C13orf35				SRP68		TMEM43
															MIR4456	FLJ44054				SSTR2		HDAC11
															MIR4635	CCDC168				TBCD		TSEN2
																FLJ41484				TIMP2		GRIP2
																MIR623				TK1		C3orf20
																LINC00460				AXIN2		JAGN1
																FAM155A				CBX4		GHRLOS2
																LINC00552				DNAH17		IL17RC
																FKSG29				RGS9		EAF1
																UBAC2-AS1				GALR2		OXNAD1
																MCF2L-AS1				SPHK1		C3orf24
																MIR4306				SOCS3		GALNTL2
																MIR3170				SLC16A6		KCNH8
																LOC100506394				SLC16A5		CHCHD4
																BIVM-ERCC5				SLC16A3		METTL6
																MIR2681				SYNGR2		TAMM41
																MIR548AN				HGS		IL17RE
																MIR4705				CYTH1		CPNE9
																				SLC9A3R1		FGD5
																				COG1		CIDECP
																				RECQL5		CNTN4
																				PGS1		SUMF1
																				AATK		RPUSD3
																				KIAA0195		PRRT3
																				EIF4A3		LOC285370
																				MRC2		LOC285375
																				HELZ		DPH3
																				ALYREF		LOC339862
																				DCAF7		COL6A4P1
																				ABCA10		TPRXL
																				ABCA9		LHFPL4
																				ABCA8		LOC401052
																				BAIAP2		LOC440944
																				ATP5H		SNORA7A
																				ST6GALNAC2		MIR563
																				GNA13		MIR885
																				2009-09-01		EGOT
																				CD300C		GHRLOS
																				RAB40B		LOC100129480
																				TLK2		LOC100132526
																				POLG2		LOC100288428
																				CD300A		MIR4270
																				TMC6		MIR3714
																				DDX42		FGD5-AS1
																				ARSG		LOC100505696
																				AZI1		LOC100507582
																				GGA3		ARPC4-TTLL3
																				JMJD6		MIR4791
																				EXOC7		MIR4790
																				ABCA6
																				ABCA5
																				KCTD2
																				WBP2
																				CDC42EP4
																				FSCN2
																				NOL11
																				TANC2
																				NAT9
																				PITPNC1
																				NARF
																				CACNG5
																				CACNG4
																				SAP30BP
																				NT5C
																				CDR2L
																				MRPS7
																				HN1
																				DCXR
																				TACO1
																				AMZ2
																				ANAPC11
																				SIRT7
																				SDK2
																				FAM20A
																				TMEM104
																				C17orf80
																				CCDC40
																				WIPI1
																				NPLOC4
																				ST6GALNAC1
																				TEX2
																				GPRC5C
																				WDR45L
																				CCDC47
																				CBX8
																				MIF4GD
																				CASKIN2
																				RPTOR
																				BAHCC1
																				USP36
																				RNF213
																				TNRC6C
																				SLC25A19
																				UBE2O
																				DUS1L
																				FN3K
																				DNAI2
																				SMURF2
																				ENGASE
																				MRPL38
																				ASPSCR1
																				CARD14
																				MFSD11
																				C17orf62
																				ARMC7
																				CHMP6
																				RHBDF2
																				FN3KRP
																				C17orf101
																				ZNF750
																				NUP85
																				MYO15B
																				C17orf70
																				LIMD2
																				KCNH6
																				TSPAN10
																				QRICH2
																				CBX2
																				FAM104A
																				MGC16275
																				FBF1
																				UNK
																				CEP95
																				TRIM47
																				STRADA
																				C17orf72
																				MAFG-AS1
																				OTOP2
																				TTYH2
																				CYGB
																				RNF157
																				C1QTNF1
																				PPP1R27
																				FTSJ3
																				METTL23
																				SLC38A10
																				CANT1
																				USH1G
																				CD300LB
																				KIF19
																				TBC1D16
																				AFMID
																				MGAT5B
																				C17orf56
																				B3GNTL1
																				RBFOX3
																				CD300LF
																				C17orf77
																				TCAM1P
																				EFCAB3
																				LOC146880
																				NOTUM
																				TMC8
																				MARCH10
																				CEP112
																				STRA13
																				LRRC45
																				SLC39A11
																				AMZ2P1
																				TRIM65
																				UNC13D
																				MYADML2
																				NPB
																				LINC00469
																				FADS6
																				C17orf28
																				TSEN54
																				FAM100B
																				TMEM235
																				CCDC57
																				HEXDC
																				C17orf58
																				MILR1
																				SLC26A11
																				ENDOV
																				C17orf89
																				LINC00482
																				TMEM105
																				METRNL
																				RAB37
																				METTL2A
																				ENPP7
																				C17orf90
																				CCDC137
																				ARL16
																				CD300E
																				OTOP3
																				FAM195B
																				GPR142
																				ZACN
																				LRRC37A3
																				BTBD17
																				AATK-AS1
																				FLJ43681
																				KCNJ2-AS1
																				LINC00511
																				LOC400620
																				FLJ45079
																				TEX19
																				MXRA7
																				TBC1D3P2
																				PLEKHM1P
																				LOC440461
																				FLJ90757
																				MIR338
																				CPSF4L
																				C17orf109
																				LINC00338
																				SCARNA16
																				SNORA76
																				SNORD1A
																				SNORD1B
																				SNORD1C
																				SNORD104
																				MIR634
																				MIR635
																				MIR636
																				MIR657
																				LOC729683
																				PRCD
																				SNORA38B
																				C17orf110
																				LOC100131096
																				CD300LD
																				TEN1
																				C17orf99
																				LOC100287042
																				LOC100294362
																				MIR1250
																				MIR4316
																				MIR3065
																				MIR548W
																				MIR3186
																				MIR4315-2
																				MIR4315-1
																				LOC100499466
																				LOC100499467
																				MIR3678
																				MIR3615
																				LOC100507218
																				LOC100507246
																				LOC100507351
																				LOC100507410
																				TEN1-CDK3
																				MIR4739
																				MIR4738
																				MIR4740
																				MIR4524A
																				MIR4730
																				MIR3064
																				MIR5047
																				LOC100653515

## Sheet: Del_AA-TCGA
Supplementary Data 8: GISTIC confidence genes (q value> 0.25) among ethnic-groups: delitiontions in AA.
cytoband	8p23.2	13q14.2	11q25	19p13.3	2q37.1	1p36.21	4q35.2	6q27	9p21.3	12q24.23	10q23.31	4p15.31	18q12.2	10p13	17p12	3p14.3	15q11.2	9q34.3	14q24.1	6p25.3	4q24	5q12.1	7p14.3	17q11.2	11p15.5	22q11.21	7q36.1	10q26.3	1p13.2	13q12.11	5q35.1	21q21.1	12p13.2	22q13.31	8p11.21	2q11.2	14q32.12	3p24.2	8q24.3	9p23	17q11.1	12q23.1
q value	1.4523e-08	3.5861e-10	2.7397e-06	2.7397e-06	1.0072e-05	6.5276e-06	0.00012754	0.00015543	0.00015146	0.00015146	0.00055472	0.0016067	0.0021169	0.0024862	0.0027151	0.0020945	0.0060777	0.0066186	0.0046898	0.0091862	0.0070315	0.0056914	0.019061	0.011345	0.028054	0.019061	0.037422	0.028054	0.025647	0.00058588	0.025166	0.068593	0.077042	0.054397	0.13022	0.036776	0.10817	0.11882	0.18481	0.14202	0.13879	0.079216
residual q value	1.4523e-08	4.0649e-08	2.7397e-06	2.7397e-06	2.4125e-05	3.3953e-05	0.00015146	0.00015971	0.00022101	0.00030403	0.00086214	0.0016246	0.0019865	0.0024008	0.0027576	0.005147	0.0060777	0.0066186	0.0071743	0.0095384	0.010471	0.010471	0.018372	0.018372	0.028054	0.028054	0.037422	0.045033	0.056452	0.058128	0.068355	0.068355	0.078807	0.0873	0.12865	0.14938	0.14938	0.16781	0.18544	0.23428	0.23428	0.23428
wide peak boundaries	chr8:2093182-6262191	chr13:48833767-48992809	chr11:133400280-135006516	chr19:547974-1943798	chr2:234925522-235402520	chr1:7829287-24971068	chr4:187421330-191154276	chr6:167548608-169617013	chr9:21865498-22448737	chr12:119964946-120106375	chr10:89313008-90348818	chr4:20727465-21845560	chr18:34404628-34829593	chr10:15411579-15821169	chr17:11467196-12456081	chr3:45062161-74571402	chr15:1-48437339	chr9:139051478-139307342	chr14:68275375-71869482	chr6:1-4710714	chr4:106611153-106821577	chr5:44806004-98111311	chr7:34696546-34968841	chr17:27932013-28263967	chr11:1-15988821	chr22:1-22114035	chr7:151715976-152136074	chr10:124272974-135534747	chr1:82265906-149920615	chr13:1-67812227	chr5:149823192-180915260	chr21:1-29387731	chr12:10874700-12921132	chr22:42610100-51304566	chr8:20829425-75672656	chr2:58746164-110262876	chr14:81963255-107349540	chr3:1-58161773	chr8:128740969-146364022	chr9:1-17307568	chr17:13444682-57919715	chr12:1-133851895
genes in wide peak	CSMD1	LPAR6	IGSF9B	hsa-mir-1909	SPP2	hsa-mir-3115	FAT1	GPR31	CDKN2A	TMEM233	PTEN	KCNIP4	KIAA1328	ITGA8	hsa-mir-744	hsa-mir-1284	hsa-mir-147b	SNAPC4	ACTN1	BPHL	GSTCD	hsa-mir-583	NPSR1	CORO6	hsa-mir-4299	hsa-mir-130b	MLL3	hsa-mir-202	hsa-mir-3118-3	hsa-mir-3169	hsa-mir-340	hsa-mir-155	hsa-mir-613	hsa-mir-3201	hsa-mir-2052	hsa-mir-4266	hsa-mir-203	hsa-mir-135a-1	hsa-mir-1234	hsa-mir-101-2	hsa-mir-21	hsa-mir-4304
			NCAPD3	hsa-mir-3187		hsa-mir-4253	FRG1	KIF25	CDKN2B		PAPSS2				DNAH9	hsa-mir-3136	hsa-mir-1282	LHX3	ZFP36L1	SERPINB1		hsa-mir-2277	AAA1	SSH2	hsa-mir-302e	hsa-mir-649	GALNT11	hsa-mir-378c	hsa-mir-3118-2	hsa-mir-1297	hsa-mir-1229	hsa-mir-548x	CDKN1B	hsa-let-7b	hsa-mir-124-2	hsa-mir-4265	hsa-mir-4309	hsa-mir-566	hsa-mir-939	hsa-mir-1302-9	hsa-mir-301a	hsa-mir-1178
			ACAD8	ATP5D		hsa-mir-1256	HSP90AA4P	MLLT4	C9orf53		RNLS				MAP2K4	hsa-mir-4272	hsa-mir-627	SDCCAG3	ERH	FOXF2		hsa-mir-9-2			hsa-mir-483	hsa-mir-1286		hsa-mir-4297	hsa-mir-3118-1	hsa-mir-759	hsa-mir-4281	hsa-mir-125b-2	CREBL2	hsa-mir-1249	hsa-mir-486	hsa-mir-3127	hsa-mir-1247	hsa-mir-4271	hsa-mir-661	DMRT1	hsa-mir-142	hsa-mir-620
			B3GAT1	AZU1		hsa-mir-1290	MTNR1A	TCP10	CDKN2B-AS1		ATAD1				ZNF18	hsa-mir-135a-1	hsa-mir-4310	GPSM1	MAP3K9	FOXC1		hsa-mir-4280			hsa-mir-675	hsa-mir-1306		hsa-mir-4296	hsa-mir-942	hsa-mir-15a	hsa-mir-1271	hsa-let-7c	ETV6	ACR	hsa-mir-3148	hsa-mir-4264	hsa-mir-656	hsa-mir-191	hsa-mir-937	FOXD4	hsa-mir-3185	hsa-mir-1302-1
			THYN1	HCN2		hsa-mir-1273d	DUX4	C6orf123			CFL1P1				MIR744	hsa-mir-566	hsa-mir-626	DKFZP434A062	RAD51B	GMDS		hsa-mir-582			hsa-mir-4298	hsa-mir-185		ACADSB	hsa-mir-320b-1	hsa-mir-3168	hsa-mir-585	hsa-mir-3118-5	GPR19	ARSA	hsa-mir-4288	hsa-mir-1285-2	hsa-mir-370	hsa-mir-711	hsa-mir-1302-7	MLANA	hsa-mir-196a-1	hsa-mir-619
			JAM3	BSG		hsa-mir-34a	DUX2	UNC93A			KLLN					hsa-mir-4271	hsa-mir-1233-2	CARD9	SRSF5	IRF4		hsa-mir-449c			hsa-mir-210	hsa-mir-648		ADAM8	hsa-mir-4256	hsa-mir-621	hsa-mir-218-2	hsa-mir-3156-3	LRP6	BIK	hsa-mir-4287	hsa-mir-3126	hsa-mir-345	hsa-mir-2115	hsa-mir-151	GLDC	hsa-mir-10a	hsa-mir-1827
			GLB1L2	CIRBP		ALPL	ZFP42	SMOC2								hsa-mir-191	hsa-mir-1233-1	QSOX2	SLC8A3	NQO2		hsa-mir-581			ADM	hsa-mir-3198		BNIP3	hsa-mir-197	hsa-mir-4305	hsa-mir-103-1-as	APP	PRB1	TSPO	hsa-mir-548h-4	ACTG2	hsa-mir-342	hsa-mir-1226	hsa-mir-30d	INSL4	hsa-mir-1203	hsa-mir-4303
			VPS26B	CNN2		RERE	TRIML2	FRMD1								hsa-mir-711	hsa-mir-211	DNLZ	SLC10A1	SERPINB6		TRIM23			AP2A2	ARVCF		CTBP2	hsa-mir-553	hsa-mir-2276	hsa-mir-146a	ATP5J	PRB3	MPPED1	hsa-mir-320a	ADD2	hsa-mir-3173	hsa-mir-564	hsa-mir-1208	JAK2	hsa-mir-152	hsa-mir-135a-2
			GLB1L3	CFD		C1QA	LOC339975	TTLL2								hsa-mir-2115	hsa-mir-1268		ADAM21	SERPINB9		ARSB			AMPD3	ATP6V1E1		CYP2E1	hsa-mir-137	PARP4	hsa-mir-3142	BAGE	PRB4	CHKB	ADRA1A	ADRA2B	SERPINA3	hsa-mir-138-1	hsa-mir-1207	NFIB	hsa-mir-4315-1	hsa-mir-1251
			SPATA19	ARID3A		C1QB	TRIML1	DACT2								hsa-mir-1226	hsa-mir-3118-6		ADAM20	TUBB2A		BHMT			APBB1	BID		DMBT1	hsa-mir-760	ALOX5AP	hsa-mir-1303	CXADR	PRH1	CPT1B	ADRB3	ANXA4	AKT1	hsa-mir-26a-1	hsa-mir-1205	PTPRD	hsa-mir-2117	hsa-mir-331
			LOC283174	EFNA2		C1QC	LOC401164	TCP10L2								ACY1	hsa-mir-3118-4		DCAF5	RIPK1		BTF3			RHOG	COMT		DOCK1	ABCA4	ATP12A	hsa-mir-3141	GABPA	PRH2	CYB5R3	ANK1	ATP6V1B1	BDKRB1	hsa-mir-128-2	hsa-mir-1204	RFX3	hsa-mir-2909	hsa-mir-492
			LOC283177	ELANE		CA6	DUX4L4	MLLT4-AS1								ALAS1	ACTC1		KIAA0247	PRPF4B		CAST			ARNTL	CRKL		ECHS1	ADORA3	ATP7B	hsa-mir-1294	NCAM2	PRR4	TYMP	ASPH	AUP1	BDKRB2	hsa-mir-466	ADCY8	RLN1	hsa-mir-632	hsa-mir-618
			LOC100128239	GAMT		CAPZB	FRG2	HGC6.3								AMT	APBA2		MED6	ECI2		CCNB1			ART1	GGT3P		GPR26	AGL	BRCA2	ADRA1B	TMPRSS15	TAS2R9	FBLN1	BMP1	CAPG	CALM1	hsa-mir-3135	BAI1	RLN2	hsa-mir-365-2	hsa-mir-617
			MIR4697	GPX4		CASP9	DUX4L6									APEH	B2M		PCNX	FAM50B		CCNH			ASCL2	GP1BB		HMX2	ALX3	CDK8	ANXA6	HSPA13	TAS2R8	PPARA	POLR3D	CD8A	SERPINA6	hsa-mir-563	CYC1	SLC1A1	hsa-mir-3184	hsa-mir-1252
				PALM		TNFRSF8	DUX4L5									ARF4	NBEAP1		TTC9	EXOC2		CDK7			CALCA	GSC2		INPP5A	AMPD1	CDX2	ATOX1	TPTE	TAS2R7	MAPK11	BNIP3L	CD8B	FOXN3	hsa-mir-3134	CYP11B1	SMARCA2	hsa-mir-144	hsa-mir-1279
				POLR2E		CDA	DUX4L3									RHOA	BUB1B		COX16	WRNIP1		CETN3			CALCB	SERPIND1		MGMT	AMPD2	RCBTB2	BNIP1	NRIP1	TAS2R13	MAPK12	CA8	CNGA3	CHGA	hsa-mir-4270	CYP11B2	SNAPC3	hsa-mir-1180	hsa-mir-548c
				POLRMT		CDC42	DUX4L2									C3orf51	CAPN3		EXD2	DUSP22		CKMT2			CARS	PI4KA		MKI67	AMY1A	CPB2	CANX	ADAMTS1	TAS2R10	SBF1	CEBPD	COX5B	CKB	hsa-mir-885	EEF1D	TYRP1	hsa-mir-33b	hsa-let-7i
				PRTN3		CLCN6	LOC100288255									CACNA1D	CHRM5		SYNJ2BP	SLC22A23		ERCC8			CCKBR	2005-09-01		OAT	AMY1B	ELF1	CCNG1	BTG3	TAS2R14	UPK3A	CHRNA2	CTNNA2	CRIP1	ACAA1	GLI4	VLDLR	hsa-mir-1288	hsa-mir-26a-2
				PTBP1		CLCNKA										SLC25A20	CHRNA7		SLC39A9	FOXQ1		COX7C			CD81	PRODH		PTPRE	AMY1C	ESD	CLTB	ADAMTS5	MANSC1	WNT7B	CHRNB3	DCTN1	CRIP2	ACVR2B	GML	MPDZ	hsa-mir-548h-3	hsa-mir-616
				RPS15		CLCNKB										CAMP	CKMT1B		C14orf162	HUS1B		CRHBP			CD151	RANBP1		UROS	AMY2A	FGF9	NKX2-5	USP25	BCL2L14	CELSR1	CLU	DGUOK	DIO3	ACY1	GPR20	CER1	ACACA	hsa-mir-1228
				STK11		CNR2										CDC25A	EPB42		GALNTL1	C6orf195		HAPLN1			CDKN1C	SLC7A4		ADAM12	AMY2B	FOXO1	DBN1	RBM11	DUSP16	PPP6R2	CRH	LOC1720	DYNC1H1	ALAS1	GPT	KIAA0020	ACCN1	hsa-mir-148b
				TCF3		CORT										CISH	GABRA5		SMOC1	PXDC1		VCAN			TPP1	SLC25A1		UTF1	RHOC	FLT1	DOCK2	LINC00158	LOH12CR1	ZBED4	CYP7A1	DNAH6	EIF5	AMT	GRINA	RCL1	ACLY	hsa-mir-615
				MED16		DDOST										CCR1	GABRB3		ADAM21P1	MGC39372		DHFR			CNGA4	TBX1		BUB3	ATP1A1	FLT3	DRD1	CHODL-AS1	TAS2R43	SCO2	ADAM3A	DOK1	ELK2AP	APEH	HSF1	DMRT2	ADORA2B	hsa-mir-196a-2
				FSTL3		DFFA										CCR3	GABRG3		C14orf55	FAM217A		F2R			COPB1	CLDN5		FAM53B	ATP5F1	GJA3	DUSP1	LINC00113	TAS2R31	PKDREJ	DPYSL2	DUSP2	EML1	ARF4	KCNQ3	PSIP1	AP2B1	hsa-mir-1293
				APC2		E2F2										CCR5	GANC		SNORD56B	LOC285768		F2RL1			CTSD	HIRA		GLRX3	BCL9	GJB2	EBF1	C21orf15	TAS2R46	NUP50	DUSP4	EGR4	GALC	RHOA	LY6E	INSL6	ALDH3A1	hsa-mir-1291
				ABCA7		ECE1										COL7A1	GATM		PLEKHD1	MYLK4		F2RL2			DRD4	UBE2L3		DPYSL4	BRDT	GPR12	F12	LINC00308	TAS2R30	RABL2B	EGR3	EMX1	BRF1	ATP2B2	LY6H	KDM4C	ALDH3A2	hsa-mir-4302
				UQCR11		EPHA2										DAG1	GCHFR		LOC100289511	TUBB2B		FOXD1			DUSP8	UFD1L		TUBGCP2	CAPZA1	MLNR	FABP6	MRPL39	TAS2R19	PACSIN2	EIF4EBP1	FABP1	HSP90AA1	BTD	MYC	KANK1	ALDOC	hsa-mir-920
				SBNO2		ENO1										DNASE1L3	PDIA3		SYNJ2BP-COX16	PSMG4		GLRX			EIF4G2	ZNF74		DUX4	CASQ2	GTF2F2	FAT2	C21orf91	TAS2R20	GRAMD4	EPB49	FHL2	IFI27	C3orf51	TONSL	RANBP6	AOC2	hsa-mir-614
				HMHA1		EPHA8										DOCK3	IPW			DKFZP686I15217		GTF2H2			HBB	DGCR6		FAM175B	CD2	GTF3A	FGFR4	JAM2	TAS2R50	TTLL12	EPHX2	GFPT1	ITPK1	CACNA1D	PLEC	CD274	ARL4D	hsa-mir-613
				DAZAP1		EPHB2										DUSP7	ITPKA			C6orf201		GZMA			HBBP1	LZTR1		C10orf137	CD53	GUCY1B2	FOXI1	SAMSN1	LOC338817	MLC1	EXTL3	GGCX	JAG2	SLC25A20	PTK2	AK3	ATP5G1	hsa-mir-1244-3
				FGF22		MTOR										CELSR3	IVD			LOC100507194		GZMK			HBD	CLTCL1		DUX2	CD58	HMGB1	FLT4	BAGE5	TAS2R42	KIAA0930	EYA1	HK2	KLC1	CAMP	PVT1	BNC2	ATP6V0A1	hsa-mir-141
				MBD3		FUCA1										FHIT	LTK			LOC100508120		HEXB			HBE1	DGCR14		VENTX	CHI3L2	HTR2A	GABRA1	BAGE4	LOH12CR2	MAPK8IP2	PTK2B	TLX2	MARK3	CAV3	RPL8	CNTLN	BLMH	A2M
				PCSK4		GALE										FLNB	MAP1A			MIR4645		HMGCR			HBG1	CDC45		CUZD1	CLCA1	PDX1	GABRA6	BAGE3	PRB2	PLXNB2	FGFR1	IL1R1	ATXN3	CCK	ST3GAL1	C9orf68	BRCA1	A2MP1
				C19orf24		HMGCL										GNAI2	MEIS2					HTR1A			HBG2	P2RX6		CALY	CNN3	KPNA3	GABRB2	BAGE2	MIR613	BRD1	FNTA	INPP4A	NDUFB1	ENTPD3	SLA	CDC37L1	FMNL1	ACACB
				RNF126		HSPG2										GNAT1	MFAP1					IL6ST			HPX	SNAP29		CHST15	COL11A1	LCP1	GABRG2	MIR155HG	LOC100129361	ARHGAP8	ADAM2	AFF3	SERPINA5	CDC25A	TG	C9orf46	CACNB1	ACADS
				WDR18		HTR1D										XCR1	TRPM1					ISL1			HRAS	DGCR2		ZRANB1	CSF1	MAB21L1	GABRP	CYYR1	MIR1244-1	TBC1D22A	GFRA2	LIMS1	SERPINA1	CISH	TSTA3	CBWD1	CDC6	ACCN2
				REXO1		HTR6										GPR27	NDN					ITGA1			IGF2	TXNRD2		TTC40	CTBS	SMAD9	GLRA1	CHODL	MIR1244-3	TTLL1	GNRH1	MXD1	SERPINA4	CCR1	ZNF7	KIAA1432	CDC27	ACVR1B
				LPPR3		ID3										GPX1	OCA2					ITGA2			ILK	USP18		DHX32	DBT	MIPEP	GM2A	ANKRD30BP2	MIR1244-2	SAMM50	NPBWR1	MAL	PPP2R5C	CCR3	ZNF16	DMRT3	CHAD	ACVRL1
				FAM108A1		TNFRSF9										GRM2	PLCB2					KIF2A			INS	HIC2		PPP2R2D	DPYD	NEK3	GRK6	LIPI	PRH1-PRR4	ATXN10	GSR	MAT2A	LGMN	CCR4	PSCA	ERMP1	CLTC	ADCY6
				KLF16		MFAP2										HYAL1	RAD51					TNPO1			IRF7	TSSK2		BCCIP	DR1	PABPC3	GPX3	ABCC13		FAM19A5	GTF2E2	MDH1	PSMC1	CCR5	LY6D	PDCD1LG2	CCR7	ALDH2
				KISS1R		MTHFR										IMPDH2	RYR3					LNPEP			KCNQ1	SDF2L1		LHPP	S1PR1	PCDH8	GRIA1	C21orf91-OT1		SULT4A1	NRG1	MEIS1	MOK	CCR8	JRK	DOCK8	CNP	ABCD2
				MUM1		NBL1										ITIH1	SCG5					CD180			LMO1	PPIL2		IKZF5	CELSR2	PCDH9	GRM6	D21S2088E		RIBC2	IKBKB	NPAS2	SEL1L	CCBP2	DGAT1	GLIS3-AS1	COL1A1	AMHR2
				MIDN		NPPA										ITIH3	SNRPN					MAP1B			LSP1	IL17RA		C10orf88	EXTL2	UBL3	HK3	LINC00515		ARFGAP3	IDO1	OTX1	TNFAIP2	COL7A1	GPAA1	TPD52L3	COX10	APAF1
				R3HDM4		NPPB										ITIH4	SORD					MEF2C			MUC2	ANKRD62P1-PARP4P3		LRRC27	F3	RB1	HMMR	POTED		SMC1B	LOXL2	REG3A	TRAF3	CTNNB1	WISP1	IL33	COX11	APOF
				C19orf6		PAX7										LAMB2	SPINT1					MAP3K1			MUC6	POTEH		GPR123	FCGR1A	RFC3	HNRNPAB	LOC339622		RRP7A	LYN	PCBP1	VRK1	CX3CR1	FOXH1	C9orf123	CPD	APOBEC1
				REEP6		PEX14										LTF	SRP14					MOCS2			NAP1L4	BCL2L13		NKX6-2	FCGR1B	RFXAP	HNRNPH1	LINC00317		MCAT	MCM4	PEX13	WARS	CYP8B1	RECQL4	UHRF2	CRHR1	AQP2
				SCAMP4		PGD										MAP4	THBS1					MSH3			NUP98	DGCR11		KNDC1	FMO5	RNF6	HRH2	LINC00320		PARVB	MOS	PLEK	XRCC3	DAG1	LRRC14	C9orf66	CRYBA1	AQP5
				ADAT3		PIK3CD										MITF	TJP1					NAIP			SLC22A18	DGCR9		MTG1	GBP1	RPL21	NDST1	LOC388813		NCAPH2	MYBL1	PLGLB2	YY1	DAZL	ZNF623	TTC39B	CSF3	AQP6
				GRIN3B		PLA2G2A										MST1	TP53BP1					NDUFS4			SLC22A18AS	DGCR5		FANK1	GBP2	SGCG	IL12B	LINC00478		GTSE1	NEFM	PLGLB1	GPR68	DOCK3	HHLA1	FREM1	DHX8	ARF3
				C19orf21		PLA2G5										MST1R	TYRO3					PCSK1			PDE3B	DGCR10		SYCE1	GBP3	SLC7A1	ITK	ANKRD20A11P		A4GALT	NEFL	POU3F3	TCL1A	DUSP7	NDRG1	KIAA2026	DLX3	ARHGDIB
				PLK5		PLOD1										MYL3	UBE3A					PDE4D			POLR2L	TRMT2A		PRAP1	GFI1	TPT1	KCNMB1	MIRLET7C		MOV10L1	NKX3-1	PPP3R1	GPR65	CELSR3	KHDRBS3	KCNV2	DLX4	ARL1
				CIRBP-AS1		EXOSC10										CNTN3	MKRN3					PIK3R1			PSMA1	HSFY1P1		ZNF511	GJA5	TRPC4	LCP2	MIR125B2		FAM118A	OPRK1	RAB1A	ADAM6	FANCD2	PTP4A3	GLIS3	DRG2	ART4
				C19orf25		RAP1GAP										PDHB	SLC30A4					PMCHL2			PSMD13	CECR6		C10orf90	GJA8	TUBA3C	LTC4S	MIR155		TTC38	PDE7A	RANBP2	DLK1	FBLN2	PUF60	C9orf93	DUSP3	ASCL1
				ATP8B3		RPL11										PFKFB4	PAR5					RAD17			PTH	CECR5		FAM24A	GCLM	ZMYM2	MFAP3	MIR99A		C22orf26	PENK	REL	CCNK	FLNB	DENND3	LURAP1L	ERBB2	ATF1
				C19orf26		RSC1A1										PLXNB1	EIF3J					RASA1			RNH1	CECR3		PSTK	GNAI3	IFT88	MGAT1	TEKT4P2		MIOX	PLAG1	REG1A	MTA1	GLB1	ZC3H3	ZDHHC21	ETV4	ATP2A2
				ADAMTSL5		SDHB										PRKAR2A	JMJD7-PLA2G4B					RASGRF2			MRPL23	CECR2		MMP21	GNAT2	TNFSF11	MSX2	MIR3156-3		PRR5	PLAT	REG1B	RPS6KA5	GNAI2	EFR3A	LOC389705	EVI2A	ATP2B1
				NDUFS7		SLC2A5										PRKCD	SNAP23					RPS23			RPL27A	POM121L8P		CTAGE7P	GNG5	SUCLA2	NPM1	MIR3687		TRMU	PNOC	REG1P	TRIP11	GNAT1	ARC	FLJ35024	EVI2B	ATP5B
				ONECUT3		SRM										PTH1R	HERC2					SMN1			RPLP2	YPEL1		CLRN3	GSTM1	DLEU2	MAPK9	MIR3648		PANX2	POLB	RPL31	BAG5	GOLGA4	BOP1	FLJ41200	EZH1	ATP5G2
				MEX3D		TCEA3										PTPRG	SNURF					SMN2			RRM1	ZDHHC8		CPXM2	GSTM2	TSC22D1	PROP1	C21orf37		PARVG	PPP2CB	RTKN	C14orf2	XCR1	SCRIB	PPAPDC2	FOXO3B	AVPR1A
				PRSS57		TCEB3										QARS	SLC28A2					TAF9			SCT	MED15		C10orf91	GSTM3	CCNA1	RARS	MIR4759		CERK	PPP2R2A	SFTPB	CDC42BPB	GPX1	LRRC6	MIR101-2	FLII	BCAT1
				LOC100288123		TNFRSF1B										RPL29	TGM5					TBCA			SMPD1	TUBA8		PWWP2B	GSTM4	MTMR6	RPS14			EFCAB6	PPP3CC	SLC1A4	TCL1B	GRM2	FBXL6	FAM138C	FLOT2	BCL7A
				MIR1909		ZBTB17										ATXN7	PPIP5K1					NR2F1			TRIM21	CECR1		PAOX	GSTM5	DCLK1	SGCD			ALG12	PRKDC	SLC9A2	KIAA0125	GRM7	OPLAH	C9orf146	GAST	BICD1
				MIR3187		LUZP1										SEMA3F	AQR					THBS4			ST5	DGCR8		FAM24B	GTF2B	ZMYM5	SLC34A1			CRELD2	RAB2A	SNRPG	TECPR2	HRH1	EIF2C2	WASH1	FZD2	BTG1
				MIR4745		PRDM2										SMARCC1	ARHGAP11A					XRCC4			STIM1	GNB1L		EBF3	HMGCS2	KL	SLIT3			ADM2	RP1	SPR	GOLGA5	HYAL1	COMMD5	MIR4665	G6PC	C1R
						AKR7A2										NEK4	LCMT2					SERF1A			TAF10	PEX26		TCERG1L	HSD3B1	ITM2B	SNCB			SCUBE1	RPL7	SULT1C2	FBLN5	IL5RA	ASAP1-IT1		KAT2A	C1S
						ALDH4A1										TCTA	SLC12A6					ENC1			TALDO1	MICAL3		C10orf125	HSD3B2	MTRF1	SPARC			TRABD	RPS20	TACR1	SIVA1	IMPDH2	CPSF1		GFAP	C3AR1
						EIF4G3										TDGF1	RASGRP1					AP3B1			TEAD1	MRPL40		JAKMIP3	IGSF3	UTP14C	STK10			PNPLA3	SDCBP	GCFC2	CYP46A1	IRAK2	CYHR1		GIP	CACNA1C
						PER3										TKT	SERF2					PPAP2A			TH	RTN4R		STK32C	CYR61	NUPL1	ZNF354A			SELO	SFRP1	TGFA	PAPOLA	ITGA9	ASAP1		GNGT2	CACNB3
						DHRS3										TMF1	GPR176					PDE8B			TSPAN4	C22orf29		LOC283038	KCNA2	FRY	TTC1			HDAC10	SFTPC	TIA1	PTPN21	ITIH1	FAM135B		CCR10	CCND2
						VAMP3										CLEC3B	CHP					HSPB3			TNNI2	THAP7		HMX3	KCNA3	LPAR6	STC2			LDOC1L	SLC20A2	UGP2	RCOR1	ITIH3	PHF20L1		GRB7	CCNT1
						H6PD										TNNC1	OIP5					HOMER1			TNNT3	OR11H1		FLJ46361	KCNA10	SLC25A15	ADAM19			POLDIP3	SNAI2	XPO1	PACS2	ITIH4	VPS28		GRN	CD4
						CROCC										UBA7	BAHD1					SCAMP1			TRPC2	SLC25A18		C10orf122	KCNC4	LHFP	FGF18			KIAA1644	STAR	ZAP70	PPP1R13B	ITPR1	FAM203A		HCRT	CD9
						ZBTB40										USP4	FAN1					CARTPT			PHLDA2	TMEM191A		LOC387723	KCND3	TRIM13	SQSTM1			SHANK3	STC1	ZNF2	DICER1	LAMB2	KCNK9		HLF	CD27
						MFN2										UQCRC1	MAPKBP1					TTC37			TUB	KLHL22		NKX1-2	MOV10	USPL1	ATP6V0E1			TUBGCP6	TACC1	ALMS1	FLRT2	RPSA	C8orf55		HOXB1	SCARB1
						CELA3A										WNT5A	GOLGA8A					ZFYVE16			WEE1	DGCR6L		C10orf120	NGF	MRPS31	PTTG1			LOC90834	TCEA1	MOGS	KIF26A	LTF	FAM49B		HOXB2	CD63
						ANGPTL7										IFRD2	RTF1					EDIL3			ZNF143	RIMBP3		LOC399815	NHLH2	SAP18	PDLIM7			LMF2	TCEB1	RNF103	C14orf109	MAP4	CHRAC1		HOXB3	CD69
						HNRNPR										MAPKAPK3	CYFIP1					COL4A3BP			ZNF195	SCARF2		METTL10	NOTCH2	DLEU1	CNOT8			RRP7B	TERF1	IL1R2	TCL6	MLH1	EXOSC4		HOXB4	CDK2
						UBE4B										SEMA3B	MGA					LHFPL2			ZNF214	MGC16703		FLJ37035	NRAS	N4BP2L2	HAND1			SERHL	TTPA	DYSF	PRO1768	MOBP	LY6K		HOXB5	CDK4
						MAD2L2										SLMAP	VPS39					CWC27			ZNF215	GAB4		FOXI2	OVGP1	OLFM4	MED7			PHF21B	UBE2V2	NCK2	GPR132	MST1	SLC39A4		HOXB6	CDKN1B
						PDPN										MANF	FAM189A1					CCNO			RASSF7	C22orf39		FLJ46300	PDZK1	POSTN	ADAMTS2			KLHDC7B	VDAC3	DUSP11	SERPINA10	MST1R	GSDMC		HOXB7	CHD4
						MASP2										ACOX2	CCNDBP1					NSA2			PPFIBP2	C22orf25		LOC399829	PRKAB2	GJB6	CLINT1			NFAM1	WRN	VAMP8	GLRX5	MYD88	SLURP1		HOXB8	CMKLR1
						SRSF10										BAP1	C15orf2					FST			IFITM1	CCT8L2		SPRNP1	PRKACB	HSPH1	MAML1			PNPLA5	FZD3	SUCLG1	EVL	MYL3	SLC45A4		HOXB9	CNTN1
						UTS2										HYAL3	C15orf63					POLR3G			OR6A2	XKR3		FRG2B	PKN2	WASF3	GFPT2			LOC150381	UBXN8	IL18RAP	C14orf129	NKTR	ZFAT		HSD17B1	COL2A1
						RCAN3										CADPS	TMEM87A					PLK2			DCHS1	LOC150185		SPRN	PSMA5	SUGT1	G3BP1			C22orf40	KAT6A	IL1RL2	CINP	OGG1	ZNF250		IFI35	COX6A1
						MST1P2										HYAL2	RPAP1					IQGAP2			EIF3F	LOC150197		MIR202	PTGFRN	LECT1	TNIP1			CN5H6.4	NSMAF	IL18R1	ASB2	OXTR	PYCRL		IGFBP4	CPM
						MST1P9										SUCLG2	DKFZP434L187					MRPS30			BRSK2	AIFM3		NPS	ABCD3	WBP4	GNB2L1			SERHL2	RGS20	ST3GAL5	CPSF2	PFKFB4	C8orf33		ITGA2B	CREBL2
						PADI2										HESX1	PLDN					SMA4			MICAL2	RIMBP3C		LOC619207	RAP1A	AKAP11	SLU7			RNU12	ADAM18	NAT8	KCNK10	PLCD1	LYNX1		ITGA3	CRY1
						LYPLA2										BSN	GREM1					SMA5			CTR9	YDJC		FAM196A	SNORD21	EXOSC8	RGS14			ATP5L2	ADAM9	TMSB10	CDCA4	PLXNB1	C8orf51		ITGB3	CS
						PARK7										LIMD1	RPUSD2					ESM1			TRIM66	CCDC116		DUX4L7	RPL5	FNDC3A	CPLX2			LOC284933	ADAM7	IL1RL1	C14orf102	PPARG	GPR172A		JUP	CSRP2
						CTRC										CCRL2	TUBGCP4					ADAMTS6			TSPAN32	POM121L4P		DUX4L6	SORT1	PDS5B	C5orf4			RPL23AP82	TNFRSF10D	CIAO1	ATG2B	PRKAR2A	GSDMD		KCNJ12	CYP27B1
						CLSTN1										UBA3	EHD4					RHOBTB3			TSSC4	LOC284865		DUX4L5	SARS	KIAA0564	FAM114A2			LOC339685	TNFRSF10C	TGFBRAP1	UBR7	PRKCD	ZNF696		KPNB1	DGKA
						AKR7A3										RRP9	DUOX2					ELL2			MRVI1	PI4KAP2		DUX4L3	SLC16A1	ZC3H13	BTNL3			C22orf34	TNFRSF10B	MAP4K4	MEG3	PTH1R	ARHGAP39		KRT9	DAO
						SPEN										MAGI1	NDUFAF1					SV2C			TRIM22	TPTEP1		DUX4L2	STXBP3	SPG20	LMAN2			CHKB-CPT1B	TNFRSF10A	EIF2AK3	SMEK1	QARS	ZNF34		KRT10	DCN
						KDM1A										CACNA2D2	NUSAP1					MRPS27			IFITM3	LOC388849		LOC100169752	SYCP1	LRCH1	SOX30			LOC388906	FGF17	CHST10	BTBD7	RAB5A	SHARPIN		KRT12	DDIT3
						KIAA0090										VPRBP	TMEM85					PPWD1			SPON1	LOC400891		MIR378C	TAF13	MTUS2	MGAT4B			LINC00207	GGH	GCC2	TDP1	RAF1	EPPK1		KRT13	DDX11
						KIF1B										IP6K1	SPTBN5					OTP			DEAF1	BCRP2		MIR4297	TBX15	SACS	B4GALT7			MIRLET7BHG	CHRNA6	EIF5B	ZNF839	RARB	SCRT1		KRT14	ATN1
						PLEKHM2										PSMD6	CTDSPL2					SKIV2L2			IPO7	MIR130B		MIR4296	TGFBR3	INTS6	SYNPO			FLJ46257	TRPA1	USP34	SPATA7	SNORA62	TRAPPC9		KRT15	EPYC
						OTUD3										PARP3	KLF13					SSBP2			IFITM2	MIR185		MIR3944	TSHB	LATS2	RNF44			IL17REL	DOK2	SERTAD2	KCNK13	RPL15	MAF1		KRT16	DTX1
						KAZN										RBM6	DUOX1					BHMT2			TRIM3	THAP7-AS1		FAM24B-CUZD1	VCAM1	CKAP2	TBC1D9B			MIRLET7A3	ASH2L	MRPL19	C14orf132	RPL29	PARP10		KRT17	DUSP6
						DNAJC16										RBM5	MAGEL2					PART1			OR7E12P	P2RX6P		MIR4484	WNT2B	NUFIP1	ATP10B			MIRLET7B	MSC	ARHGAP25	DDX24	RPL32	TIGD5		KRT19	PHC1
						UBR4										NME6	DLL4					FAM169A			LYVE1	RIMBP3B			CSDE1	SNORD102	N4BP3			LINC00229	KCNB2	ACTR2	UNC79	SATB1	PPP1R16A		KRT31	EIF2B1
						ATP13A2										TRAIP	INO80					RNU5E-1			KCNQ1OT1	TMEM191C			EVI5	NBEA	FAF2			FAM116B	CYP7B1	ACTR1B	BEGAIN	SCN5A	ZNF251		KRT32	EIF4B
						TARDBP										ARIH2	PPP1R14D					RNU5D-1			PKP3	MIR648			CDC7	PCDH17	WWC1			PIM3	BAG4	TXNDC9	PPP4R4	SCN10A	KIFC2		KRT33A	CELA1
						CELA3B										ARL6IP5	MTMR10					DIMT1			RRAS2	TMEM191B			HIST2H2AA3	C13orf15	FBXW11			ODF3B	ENTPD4	MPHOSPH10	MOAP1	SEC13	NAPRT1		KRT33B	ELK3
						PADI4										NPRL2	ZNF770					DMGDH			SWAP70	PI4KAP1			HIST2H2AC	MED4	LARP1			PRR5-ARHGAP8	MTFR1	SMYD5	DIO3OS	SEMA3F	HPYR1		KRT34	EMP1
						C1orf144										CXCR6	HAUS2					IPO11			DENND5A	LOC729444			HIST2H2BE	DNAJC15	ZNF346			SYCE3	ST18	C1D	INF2	SETMAR	MFSD3		KRT35	ENO2
						FBXO2										CSPG5	FAM82A2					GCNT4			RRP8	MIR301B			HIST2H4A	ALG5	GEMIN5			LOC730668	TOX	SEMA4F	BCL11B	SLC6A1	RHPN1		LASP1	STX2
						FBXO6										CCR9	DNAJC17					POLK			SIRT3	CECR7			BCAR3	VPS36	CCDC69			LOC100128946	PHYHIP	CCT7	OTUB2	SLC6A6	TOP1MT		LGALS9	EPS8
						PLA2G2D										USP19	NOP10					ERAP1			OR52A1	CECR5-AS1			TTF2	POLR1D	TSPAN17			LOC100144603	RB1CC1	CCT4	ZFYVE21	SLC6A11	LYPD2		LHX1	ERBB3
						HSPB7										SLC38A3	NDNL2					PELO			ARFIP2	FLJ41941			ITGA10	CRYL1	OR4F3			LOC100271722	SORBS3	GNLY	MEG8	SMARCC1	TMEM71		LIG3	ETV6
						LINC00339										CYB561D2	C15orf24					DHX29			OR5E1P	MIR1286			LMO4	PHF11	HAVCR1			MIR1249	NPM2	STAMBP	WDR25	STAC	COL22A1		LLGL1	FGF6
						UBIAD1										TMEM115	PAK6					DDX4			OR10A3	MIR1306			CDC14A	POMP	CYFIP2			MIR3201	LYPLA1	TGOLN2	LINC00341	NEK4	ADCK5		LPO	FKBP4
						PADI1										RPP14	CASC5					SGTB			FXC1	MIR3198-1			RTCD1	UFM1	PRELID1			MIR3619	NCOA2	B3GNT2	CLMN	SYN2	TSNARE1		NBR1	FOXM1
						PLA2G2E										FAM107A	AVEN					ARL15			DKK3	MIR3618			PEX11B	ATP8A2	MAT2B			LOC100506714	ARFGEF1	USP39	CATSPERB	TCTA	MAPK15		MAPT	B4GALNT1
						SLC45A1										WDR6	ATP10A					AGGF1			RBMXL2	SEPT5-GP1BB			BCL10	IL17D	MRPL22			MIR4763	DCTN6	VAMP5	ZC3H14	TDGF1	ZNF707		ADAM11	GAPDH
						HP1BP3										RASSF1	GJD2					WDR41			PGAP2	MIR4761			SLC16A4	MPHOSPH8	TLX3			MIR4762	PNMA2	MTHFD2	RIN3	TGM4	BREA2		MEIS3P1	BLOC1S1
						CELA2B										NISCH	STARD9					RIOK2			C11orf21				CD101	SOHLH2	KCNIP1			MIR4535	ADAM28	ARID5A	C14orf159	TGFBR2	FAM83H		MEOX1	GLI1
						MRTO4										TREX1	VPS18					DEPDC1B			TRPM5				2015-09-01	ENOX1	ZNF354C				AP3M2	PROKR1	TMEM121	THRB	LOC286094		MFAP4	GNB3
						PADI3										TUSC2	SQRDL					BDP1			UBQLN3				ARHGAP29	RCBTB1	RPL26L1				COPS5	EDAR	AMN	TIMP4	ZNF252		MLLT6	GNS
						ERRFI1										TWF2	ZFP106					ERBB2IP			RNF141				SEC22B	PSPC1	C5orf45				RBPMS	IMMT	IFI27L2	TKT	TMED10P1		MPO	GOLGA3
						WNT4										DHX30	SPATA5L1					NLN			IGF2-AS1				CHD1L	NUDT15	DCTN4				ERLIN2	SNRNP27	SETD3	CLEC3B	C8orf77		MPP2	GPD1
						FBXO42										SACM1L	CHAC1					ARRDC3			BET1L				CLCA3P	KIAA1704	DDX41				PROSC	TBC1D8	APOPT1	TNNC1	C8orf31		MPP3	GPR19
						RNF186										SCAP	C15orf29					ZSWIM6			CEND1				CLCA2	TNFRSF19	NOP16				XPO7	GPR45	HHIPL1	TOP2B	ZFP41		TRIM37	GRIN2B
						FBLIM1										LAMB2P1	WDR76					ANKRA2			CYB5R2				HS2ST1	FAM48A	HMP19				TRIM35	MGAT4A	C14orf142	NR2C2	GPIHBP1		MYL4	GTF2H3
						PQLC2										PDZRN3	TMEM62					MCCC2			TRIM34				PDE4DIP	CENPJ	UIMC1				RRS1	AAK1	FAM181A	UBA7	NRBP2		MYO1D	GUCY2C
						CASZ1										RAD54L2	SEMA6D					CENPK			CDHR5				LRIG2	THSD1	RAB24				SULF1	RPIA	BTBD6	UBE2E1	ZNF517		NAGLU	GYS2
						TMEM51										FRMD4B	SPG11					ERAP2			TOLLIP				LPPR4	RNF17	NEURL1B				RHOBTB2	SNRNP200	EFCAB11	UBE2E2	KIAA1875		NEUROD2	HAL
						ARHGEF10L										STAB1	ELL3					RGNEF			USP47				SV2A	CYSLTR2	FAM193B				DDHD2	CEP68	EXOC3L4	UBP1	C8ORFK29		NF1	NCKAP1L
						VPS13D										NBEAL2	NIPA2					SLC30A5			TRIM68				RBM8A	SPRYD7	TMED9				KIF13B	EXOC6B	WDR20	USP4	SPATC1		NFE2L1	NR4A1
						CAMK2N1										FAM208A	C15orf48					CENPH			PIDD				TSPAN2	COG6	CDHR2				TRAM1	EHBP1	AHNAK2	UQCRC1	FLJ43860		NGFR	HNRNPA1
						ASAP3										KLHL18	C15orf41					GPBP1			KCNQ1DN				SF3B4	XPO4	CCDC99				LEPROTL1	NCAPH	TRMT61A	VHL	MAFA		NME1	HOXC4
						PNRC2										LARS2	ZFYVE19					PARP8			PARVA				BCAS2	PCDH20	THG1L				KIAA0146	TMEM131	TDRD9	VIPR1	MIR30B		NME2	HOXC5
						NBPF1										RYBP	FRMD5					ANKRD55			MMP26				WARS2	MRP63	GALNT10				SLC39A14	WBP1	ANKRD9	WNT5A	MIR30D		NMT1	HOXC6
						NECAP2										NAT6	DISP2					MCTP1			AKIP1				CEPT1	NAA16	NHP2				LY96	VAX2	AK7	WNT7A	C8orf82		NOS2	HOXC8
						RCC2										ABHD14A	CHRFAM7A					PTCD2			C11orf16				PIAS3	RNASEH2B	RBM22				SGK3	POLR1A	IFI27L1	XPC	LRRC24		NSF	HOXC9
						CTNNBIP1										POC1A	ULK4P3					ELOVL7			TMEM9B				VAV3	DHRS12	RNF130				GPR124	CNRIP1	C14orf79	ZNF35	ZFAT-AS1		OMG	HOXC10
						AGTRAP										TMEM158	ULK4P1					C5orf44			NRIP3				HBXIP	KIAA0226L	NMUR2				C8orf71	UNC50	PLD4	BRPF1	LINC00051		PDK2	HOXC11
						PITHD1										NDUFAF3	ARHGAP11B					ATG10			ASCL3				POLR3C	PROSER1	KIAA1191				PTTG3P	RAB11FIP5	ADSSL1	IFRD2	C8orf73		PEX12	HOXC12
						NIPAL3										PTPN23	ATPBD4					SPATA9			CHRNA10				TXNIP	TDRD3	ERGIC1				SNORD54	CNNM4	TTC8	MAPKAPK3	SCXB		PHB	HOXC13
						PTCHD2										DNAH1	C15orf57					FAM172A			PNPLA2				AP4B1	CDADC1	CLK4				STAU2	CNNM3	TC2N	SEMA3B	MIR661		PMP22	HPD
						KIF17										LRIG1	C15orf23					GPR98			PHRF1				PHTF1	CAB39L	ODZ2				DKK4	SULT1C4	SLC24A4	SLMAP	HEATR7A		PNMT	IAPP
						GRHL3										ERC2	BMF					UTP15			SCUBE2				AHCYL1	DIAPH3	CNOT6				LSM1	NFU1	SLC25A29	MANF	LOC728724		2004-09-01	IFNG
						IL22RA1										APPL1	SHF					ZCCHC9			ZBED5				WDR3	CCDC70	C5orf54				ADAMDEC1	BMP10	DEGS2	COLQ	OC90		MED1	IGF1
						MIIP										GNL3	DUOXA1					ANKRD32			SIGIRR				MTMR11	COG3	NSD1				BHLHE22	ZNF638	LINC00239	BAP1	LOC731779		PPY	IGFBP6
						CELA2A										FOXP1	SNORD107					ZBED3			RIC8A				MAN1A2	SETDB2	GMCL1P1				MRPL15	HTRA2	LOC145216	EOMES	MIR937		MAPK7	INHBC
						PLA2G2F										SPCS1	CHST14					GFM2			MRPL17				ADAM30	KATNAL1	RMND5B				PURG	LGALSL	GSC	HYAL3	MIR939		MAP2K3	ITGA5
						NMNAT1										SETD2	CASC4					SPZ1			EPS8L2				CD160	KBTBD7	RANBP17				LACTB2	KCNIP3	SERPINA12	CAMK1	LOC100128338		PRPSAP2	ITGA7
						PINK1										PRSS50	TUBGCP5					NDUFAF2			STK33				GLMN	EBPL	CCNJL				GOLGA7	CD207	PRIMA1	BHLHE40	SCXA		PSMB3	ITGB7
						PRAMEF1										RBM15B	TGM7					MRPS36			CHID1				DDX20	C13orf33	PANK3				SLC25A37	TPRKB	TTC7B	HYAL2	CCDC166		PYY	ITPR2
						PRAMEF2										GMPPB	CATSPER2					ATP6AP1L			OR51G1				CLCA4	KBTBD6	SAP30L				SCARA3	FAHD2A	C14orf49	HESX1	LOC100133669		PSMD3	KCNA1
						EFHD2										ARHGEF3	NIPA1					SNX18			OR51B4				MTF2	STARD13	BTNL8				ATP6V1H	WDPCP	EML5	KAT2B	LOC100288181		PSMD11	KCNA5
						RSG1										C3orf18	PLA2G4E					FCHO2			OR51B2				NTNG1	N4BP2L1	DOK3				TMEM66	ANKRD39	MGC23270	BSN	MIR1205		RAB5C	KCNA6
						MUL1										SHISA5	TRIM69					RAB3C			OR52N1				WDR47	TPTE2	ZFP2				SNTG1	FAM178B	NUDT14	LIMD1	MIR1206		RAD51C	KCNC2
						AGMAT										ZMYND10	PAR1					LYSMD3			RIC3				CLCC1	EPSTI1	RUFY1				GDAP1	RNF181	LINC00521	CCRL2	MIR1207		RAD51D	KCNJ8
						GPR157										TEX264	C15orf43					C5orf35			SLC25A22				LPHN2	ARL11	CPEB4				KCTD9	MRPL30	SERPINA11	RPL14	MIR1204		RARA	KIF5A
						SPSB1										CCDC72	LOC145663					IL31RA			ATHL1				KIAA1107	WDFY2	PRR7				WHSC1L1	KRCC1	LOC283585	SEC22C	MIR1234		RPL19	KLRB1
						ZNF436										ZNF589	LOC145845					EMB			OR51G2				SLC35A3	CG030	OR4F16				IMPAD1	MRPL35	LOC283587	RRP9	MIR1208		RPL23A	KLRC1
						TAS1R2										HEMK1	TMCO5A					JMY			OR51E2				LRRC8B	LINC00284	TRIM7				TMEM70	PCYOX1	FAM181A-AS1	LRRFIP2	LOC100507117		RPL27	KLRC2
						ACTL8										IP6K2	ZSCAN29					POU5F2			PTDSS2				LPAR3	CSNK1A1L	MXD3				PIWIL2	REV1	SNHG10	CACNA2D2	MIR4472-1		CCL1	KLRC3
						USP48										SFMBT1	TTBK2					TMEM171			MOB2				DDAH1	RXFP2	THOC3				ELP3	NAT8B	C14orf177	SLC22A14	MIR4664		CCL2	KLRD1
						NBPF3										NCKIPSD	CDAN1					TMEM174			SBF2				NBPF14	TEX26	TRIM52				THAP1	VPS54	SLC25A47	SLC22A13			CCL3	KRAS
						SLC25A33										PHF7	STRC					POC5			FAM160A2				RWDD3	PRR20A	HAVCR2				ARMC1	LIPT1	LINC00523	SH3BP5			CCL3L1	KRT1
						DDI2										TLR9	CSNK1A1P1					ACOT12			FAR1				PTPN22	FAM216B	AGXT2L2				CCDC25	CHMP3	KIAA0284	SLC4A7			CCL4	KRT2
						LZIC										LZTFL1	OTUD7A					SREK1			BTBD10				PHGDH	LACC1	C5orf62				UBE2W	BCL11A	C14orf80	VGLL4			CCL5	KRT3
						CROCCP2										P4HTM	SPRED1					SLC38A9			MICALCL				SNORA66	LINC00330	UNC5A				BRF2	ETAA1	CCDC85C	EDEM1			CCL7	KRT4
						IGSF21										SLC6A20	PGBD4					TMEM167A			TRIM5				CHIA	HNRNPA1L2	TRIM41				CHD7	AFTPH	ITPK1-AS1	VPRBP			CCL8	KRT5
						KIAA2013										IL17RD	ADAL					MBLAC2			SYT8				RNF115	ST13P4	BOD1				INTS9	RETSAT	SERPINA9	TBC1D5			CCL11	KRT6A
						C1orf201										C3orf75	EXD1					TMEM161B			PRKCDBP				GPSM2	B3GALTL	COL23A1				HR	SEMA4C	LINC00226	TATDN2			CCL13	KRT6B
						C1orf158										QRICH1	FSIP1					MARVELD2			ODF3				SLC25A24	DGKH	TIMD4				PBK	C2orf42	LINC00221	IP6K1			CCL14	KRT7
						FBXO44										PXK	RHOV					ARSK			OSBPL5				DNTTIP2	CCDC122	ZNF300				ZNF395	PTCD3	COX8C	EPM2AIP1			CCL15	KRT8
						CROCCP3										FEZF2	UBR1					FAM81B			LRRC56				TMED5	STOML3	MYOZ3				BIN3	MOB1A	ASPG	TRANK1			CCL16	KRT18
						FHAD1										EBLN2	PATL2					MIER3			MRGPRE				BOLA1	EEF1DP3	UBTD2				TEX15	THNSL2	SERPINA13	SRGAP3			CCL18	KRT81
						RBP7										DALRD3	LPCAT4					CDC20B			ART5				SH3GLB1	FAM123A	SCGB3A1				C8orf44	C2orf29	C14orf64	IQSEC1			CCL23	KRT82
						LRRC38										SHQ1	PLA2G4F					PAPD4			TRIM78P				HAO2	USP12	SFXN1				JPH1	NAGK	RTL1	DLEC1			SDF2	KRT83
						AADACL3										PBRM1	LRRC57					LIX1			TRIM6				ACP6	MTIF3	GPRIN1				C8orf4	TMEM127	TMEM179	EXOG			SRSF1	KRT84
						IFFO2										CHDH	C15orf55					ZNF366			OR52E2				SNX7	GSX1	PWWP2A				CPA6	KANSL3	LOC400236	XYLB			SGCA	KRT85
						MYOM3										IL17RB	HMGN2P46					FAM151B			OR52J3				GPR89B	FAM194B	C1QTNF2				KIAA1967	KDM3A	LOC400238	OXSR1			SH3GL1P1	KRT86
						KLHDC7A										CACNA2D3	SLC24A5					S100Z			OR51L1				TRIM33	SPERT	ZNF354B				PLEKHA2	GKN1	DICER1-AS1	NR1D2			SH3GL1P2	LAG3
						VWA5B1										DCP1A	LOC283683					CCDC125			OR51A7				DPH5	DLEU7	C5orf47				PRDM14	CYP26B1	C14orf180	PDCD6IP			SHMT1	LALBA
						UBXN10										GLT8D1	OR4N4					C5orf27			OR51S1				GPR88	FAM124A	C5orf58				PDLIM2	POLE4	MIR127	PARP3			SLC4A1	LDHB
						ARHGEF19										LMOD3	LOC283710					GAPT			OR51F2				CCDC76	TPTE2P3	OR2Y1				SOX17	KCMF1	MIR134	ARPC4			SLC6A4	LRMP
						C1orf127										SEMA3G	FAM98B					CMYA5			OR52R1				RSBN1	CTAGE10P	LSM11				EBF2	PNO1	MIR136	ZNF197			SMARCE1	LRP1
						C1orf213										ADAMTS9	PLA2G4D					ANKRD31			OR52M1				ZNHIT6	N6AMT2	ZNF300P1				FAM160B2	STARD7	MIR154	RBM6			SP2	LRP6
						C1orf64										PCBP4	HERC2P3					SERINC5			OR52K2				GDAP2	SKA3	NUDCD2				DUSP26	PELI1	MIR203	RBM5			SREBF1	LTA4H
						SLC2A7										ABHD6	GOLGA6L1					LOC257396			OR5P2				FAM46C	EFHA1	UBLCP1				CHCHD7	ANKRD36B	MIR299	NME6			STAT3	LTBR
						IL28RA										LRTM1	GOLGA8G					KIAA0825			OR5P3				PALMD	SPATA13	SLC36A2				HMBOX1	SLC4A5	CCDC88C	CTDSPL			STAT5A	LUM
						FAM43B										C3orf14	GOLGA8IP					GPR150			CYP2R1				FNBP1L	LNX2	C5orf41				EFCAB1	SLC5A7	MIR323A	EIF1B			STAT5B	LYZ
						TMEM201										SELK	SNORD108					NBPF22P			OR2D3				ST7L	SLC25A30	BTNL9				ZMAT4	GMCL1	MIR337	TRAIP			SUPT4H1	M6PR
						C1orf126										PROK2	SNORD109A					C5orf64			OR2D2				PRPF38B	ZDHHC20	PPP1R2P3				RNF122	TTC31	MIR345	ARIH2			SUPT6H	MARS
						AKR7L										RNF123	SNORD109B					RNF180			OR52W1				LRRC8D	PAN3	FAM71B				CSPP1	RMND5A	MIR376C	TADA3			TADA2A	MDM2
						TMCO4										KIF9	SNORD115-1					SREK1IP1			OR56A4				PRMT6	PHF2P1	RNF145				NUDT18	PAPOLG	MIR369	CRTAP			HNF1B	METTL1
						MDS2										CDCP1	WHAMMP3					RFESD			OR56A1				MCOLN3	OR7E156P	HIGD2A				DOCK5	MRPS9	MIR376A1	ATG7			MLX	KITLG
						LOC284632										CCDC71	POTEB					ANKRD34B			SYT9				SLC22A15	SUGT1P3	FAM153B				FLJ14107	MRPS5	MIR377	NPRL2			THRA	MGP
						SLC25A34										NT5DC2	FMN1					IDAS			OR52B4				RNPC3	SIAH3	LOC202181				VCPIP1	REEP1	MIR379	CXCR6			TNFAIP1	MGST1
						ESPNP										SLC26A6	SNORD64					ACTBL2			C11orf40				LRIF1	KCNRG	SLC36A1				ZNF703	PDCL3	MIR380	CSPG5			TOP2A	MIP
						LOC339505										CAMKV	PAR4					MTX3			OR52I2				CTTNBP2NL	LINC00282	EIF4E1B				TTI2	C2orf49	MIR381	CHL1			TOP3A	MMP17
						AADACL4										LRRC2	PAR-SN					HCN1			OR51E1				FAM212B	SLC46A3	RASGEF1C				RAB11FIP1	OR7E91P	MIR382	ARPP21			DNAJC7	MMP19
						PRAMEF5										FYCO1	LOC348120					MAST4			UBQLNL				CCBL2	ANKRD20A9P	LOC257358				PREX2	ANKRD53	MIR433	CCR9			TUBG1	MSI1
						HNRNPCL1										CCDC51	MRPL42P5					RNF138P1			LOC143666				TMEM167B	C1QTNF9	EFCAB9				REEP4	LRRTM4	MIR431	USP19			UBB	MVK
						PRAMEF9										THOC7	C15orf52					RGS7BP			OR10A5				OLFML3	FREM2	SH3PXD2B				STMN4	UXS1	MIR329-1	SLC38A3			UBTF	MYBPC1
						PRAMEF10										WDR82	GOLGA8E					MIR9-2			OR2AG1				FAM91A2	NEK5	LOC285593				RNF170	TSGA10	MIR329-2	CYB561D2			VTN	MYF5
						FAM131C										RTP3	OR4M2					CRSP8P			DNHD1				AMIGO1	LINC00442	FAM153A				SLCO5A1	LMAN2L	MIR323B	TMEM115			WNT3	MYF6
						PADI6										ID2B	OR4N3P					FLJ42709			SCGB1C1				ODF2L	TPTE2P6	ARL10				TM2D2	TCF7L1	MIR409	WDR6			WNT9B	MYL2
						C1orf187										ATRIP	HERC2P2					GPX8			C11orf42				KIAA1324	THSD1P1	LOC285626				SGK196	INO80B	MIR412	RASSF1			PCGF2	MYL6
						SPATA21										NICN1	C15orf53					FLJ35946			NLRP6				PTBP2	KCTD4	LOC285627				GINS4	WDR54	MIR410	NISCH			TRIM25	MYO1A
						APITD1										MON1A	C15orf54					MIR449A			NS3BP				DNASE2B	RASL11A	LOC285629				HOOK3	FAM161A	MIR376B	TREX1			VEZF1	PPP1R12A
						TMEM82										KBTBD8	DUOXA2					LOC642366			OR56B4				HIAT1	C1QTNF9B	SLC36A3				PPAPDC1B	FAM176A	MIR485	SCN11A			RNF112	NAB2
						PRAMEF12										ABHD14B	MIR211					C5orf43			LOC255512				RBM15	SHISA2	KIF4B				MAK16	ANTXR1	MIR493	TUSC2			ZNF207	NACA
						PRAMEF21										UCN2	NF1P2					LOC644936			OR52B2				DCLRE1B	NHLRC3	OR2V2				TRIM55	ELMOD3	MIR432	TWF2			TAF15	NAP1L1
						PRAMEF8										RFT1	HERC2P9					LINC00461			C11orf35				WDR77	SERP2	ZNF454				FUT10	PRADC1	MIR494	TRAK1			RND2	NDUFA9
						PRAMEF18										ACTR8	WHAMMP2					LOC647859			OR51F1				EPS8L3	SERTM1	C5orf60				DNAJC5B	C2orf40	MIR495	DHX30			COIL	NELL2
						PRAMEF17										SLC25A26	GOLGA8B					GUSBP3			OR51B5				VTCN1	LINC00547	LOC340037				FAM110B	KIAA1841	MIR496	SACM1L			AKAP1	NFE2
						PLA2G2C										GPR62	EIF2AK4					GTF2H2B			KRT8P41				TTLL7	LINC00548	PFN3				CHMP7	ST6GAL2	MIR487A	SCAP			EPX	NFYB
						PRAMEF4										FAM3D	CATSPER2P1					SCARNA18			LOC283104				RPAP2	MIR15A	ZNF879				TGS1	MCEE	TEX22	LAMB2P1			PIP4K2B	NINJ2
						PRAMEF13										IQCF1	LOC503519					SNORA47			CSNK2A1P				DENND2D	MIR16-1	IRGM				XKR4	LOXL3	MIR539	EXOSC7			SPOP	NOP2
						SH2D5										GLYCTK	CKMT1A					MIR449B			OR51V1				RPF1	ATP5EP2	FBLL1				C8orf40	PCGF1	MIR376A2	CAND2			FOXN1	NOS1
						C1orf130										PPM1M	SERINC4					MIR581			H19				SIKE1	LOC440131	NIPAL4				PCMTD1	MFSD9	MIR487B	CLASP2			CNTNAP1	CNOT2
						PRAMEF3										C3orf49	C15orf62					MIR583			EFCAB4A				TRIM45	ALG11	C5orf25				C8orf34	CCDC142	SCARNA13	RAD54L2			DGKE	SLC11A2
						LDLRAD2										SNTN	C15orf56					GTF2H2C			TMEM80				VANGL1	C1QTNF9B-AS1	FLJ38109				GOT1L1	ZNF514	SNORA28	STAB1			COPS3	NTF3
						MIR34A										SYNPR	PHGR1					SERF1B			OR10A4				GPR61	SNORA27	MIR103A1				TMEM68	FAM136A	MIR411	GPD1L			TCAP	NTS
						PRAMEF11										C3orf45	LOC645212					LOC728723			OLFML1				REG4	TSC22D1-AS1	MIR146A				NKX2-6	ATOH8	MIR654	RFTN1			SKAP1	OAS1
						PRAMEF6										ASB14	CHEK2P2					GTF2H2D			LOC283299				SYDE2	BASP1P1	MIR218-2				ADHFE1	LBX2	MIR655	NBEAL2			AOC3	OAS2
						LOC440563										FAM19A4	LOC646214					GUSBP9			C11orf36				ZNF644	TPTE2P1	FNDC9				UBXN2B	FER1L5	MIR656	NUP210			BECN1	OAS3
						UQCRHL										CCDC12	CXADRP2					LOC100129716			NLRP10				LRRC8C	PRHOXNB	FLJ16171				PXDNL	LOC90499	SNORD113-1	PLCL2			KRT38	OLR1
						MINOS1										PPP4R2	LOC646278					LRRC70			NLRP14				POLR3GL	ZAR1L	MIR340				AGPAT6	LOC90784	SNORD113-2	ANKRD28			KRT37	P2RX4
						PRAMEF7										PRICKLE2	REREP3					LOC100131067			ANO9				PROK1	TTL	SNORD95				UNC5D	NEURL3	SNORD113-4	FAM208A			KRT36	P2RX7
						C1orf200										C3orf67	LOC653061					FAM159B			LOC338651				PSRC1	SERPINE3	SNORD96A				LETM2	SFXN5	SNORD113-5	KLHL18			ABCC3	PA2G4
						PRAMEF19										KCTD6	LOC653075					LOC100170939			B4GALNT4				ATP1A1OS	SNORA31	LOC643201				HGSNAT	LINC00152	SNORD113-6	LARS2			TMEM11	PEBP1
						PRAMEF20										KLHDC8B	MIR626					LOC100272216			OR52L1				FAM40A	MIR621	ZFP62				PEBP4	TEX261	SNORD113-7	CAPN7			KSR1	PAH
						LOC649330										LOC201617	MIR627					NCRUPAR			OR2AG2				ZNF697	CCDC169	CBY3				CDCA2	WDR92	SNORD113-9	MKRN2			CDK5R1	PAWR
						PRAMEF22										DNAH12	ANP32AP1					LOC100303749			OR52B6				DNAJA1P5	PRR20B	FAM153C				RDH10	MRPL53	SNORD114-1	NAT6			CACNA1G	PCBP2
						PRAMEF15										PDE12	SNORD116-19					MIR2277			OR10A2				HENMT1	PRR20C	SNORA74B				ESCO2	C2orf89	SNORD114-2	FBXL2			HAP1	CDK17
						PRAMEF16										FAM116A	GOLGA6L6					MIR449C			OVCH2				GNRHR2	PRR20D	MIR585				FBXO16	TMEM150A	SNORD114-3	ABHD14A			MAP3K14	PDE3A
						SNORA59B										ALS2CL	LOC727924					MIR4280			PDDC1				GBP4	PRR20E	LOC728554				C8orf45	NMS	SNORD114-4	POC1A			SPAG9	PDE6H
						SNORA59A										TMIE	LOC728758					MTRNR2L2			GALNTL4				GBP5	ANKRD26P3	AACSP1				CLVS1	LYG1	SNORD114-5	CNOT10			SLC13A2	PDE1B
						LOC729059										C3orf64	OIP5-AS1					MIR3607			MRGPRG				SSX2IP	RPL21P28	LOC729678				NKX6-3	MITD1	SNORD114-6	TMEM158			UNC119	PFDN5
						PRAMEF14										FBXW12	GOLGA8C					MIR3660			KRTAP5-1				OLFM3	LINC00426	OR4F29				KCNU1	TRIM43	SNORD114-7	NDUFAF3			MTMR4	PFKM
						FLJ37453										CCDC66	PWRN1					LOC100505894			KRTAP5-3				WDR63	TPT1-AS1	FAM196B				C8orf84	REG3G	SNORD114-8	THUMPD3			TIAF1	SLC25A3
						NPPA-AS1										FLJ39534	PWRN2					OCLN			KRTAP5-4				MAB21L3	LINC00421	LOC100132062				IDO2	TMEM182	SNORD114-9	MYRIP			NOG	PIK3C2G
						MIR3115										LOC285401	SNORD116-1					MIR4804			IFITM5				HIST2H3C	PAN3-AS1	LOC100132287				SDR16C5	AHSA2	SNORD114-10	PTPN23			BZRAP1	PKP2
						MIR4253										EIF4E3	SNORD116-2					MIR3977			FAM99A				SLC44A3	MIR1297	LOC100133331				R3HCC1	C2orf65	SNORD114-11	DNAH1			ZNHIT3	PLA2G1B
						MIR3675										CCDC36	SNORD116-3					MIR4803			OR56B1				ATXN7L2	MIR548F5	C5orf52				HTRA4	TEKT4	SNORD114-12	HIGD1A			EFTUD2	PMCH
						ENO1-AS1										PRSS42	SNORD116-4								GVINP1				C1orf194	MIR759	LOC100268168				ADAM32	LOC150568	SNORD114-13	SUSD5			RPL23	POLE
						LOC100506730										SPATA12	SNORD116-5								INSC				LRRC39	MIR2276	MIR1229				LGI3	SMYD1	SNORD114-14	ERC2			PIGL	POU6F1
						LOC100506801										C3orf62	SNORD116-6								OR52K1				LIX1L	MIR320D1	MIR103B1				YTHDF3	C2orf15	SNORD114-15	APPL1			NPEPPS	PPP1CC
						LOC100506963										TMEM110	SNORD116-7								OR52I1				HSD3BP4	MIR4305	MIR3142				C8orf46	COMMD1	SNORD114-16	HACL1			GOSR1	PPP1R1A
						APITD1-CORT										PRSS45	SNORD116-8								OR51D1				DRAM2	MIR3169	MIR3141				LOC254896	PROM2	SNORD114-17	TTLL3			CCL4L1	PRB1
						C1orf151-NBL1										AMIGO3	SNORD116-9								OR52A5				C1orf88	MIR3613	MIR4281				ADAM5P	FBXO41	SNORD114-18	GNL3			GOSR2	PRB3
						MIR4695										CDHR4	SNORD116-10								OR51B6				C1orf162	LINC00327	MIR3912				LOC286059	GPAT2	SNORD114-19	CNTN6			NR1D1	PRB4
						MIR4684										FAM212A	SNORD116-11								OR51M1				SYT6	OR7E37P	LOC100507387				LOC286114	ITPRIPL1	SNORD114-20	LSM3			NCOR1	PRH1
						MIR4632										IQCF2	SNORD116-12								OR51Q1				SAMD13	TEX26-AS1	MIR4634				SCARA5	PUS10	SNORD114-21	RBMS3			TRAF4	PRH2
						MIR378F										IQCF5	SNORD116-13								OR51I1				C1orf52	SPG20OS	MIR4638				LOC286135	LINC00309	SNORD114-22	NKIRAS1			KIAA0100	PRIM1
						RCAN3AS										MUSTN1	SNORD116-14								OR51I2				TMEM56	LOC100507240	MIR378E				RNF5P1	SULT1C2P1	SNORD114-23	SPCS1			ULK2	PRKAB1
																IQCF3	SNORD116-15								OR52D1				NBPF4	LOC100509894	LOC100859930				LOC286177	FAHD2B	SNORD114-24	SETD2			CCDC144A	PRKAG1
																MIRLET7G	SNORD116-16								OR52H1				HFE2	CCDC169-SOHLH2					NKAIN3	ASPRV1	SNORD114-25	PRSS50			TBKBP1	PRPH
																MIR135A1	SNORD116-17								OR52N4				ANKRD35	MIR4499					LOC286184	LOC151534	SNORD114-26	RBM15B			PLEKHM1	PSMD9
																MIR191	SNORD116-18								OR52N5				SLC30A7	MIR4703					LOC286186	LONRF2	SNORD114-27	GMPPB			MED24	PTHLH
																FAM19A1	SNORD116-20								OR52N2				RP11-165H20.1	LOC100616668					PPP1R42	CCDC138	SNORD114-28	LINC00312			LRRC37A	TWF1
																TMEM89	SNORD116-21								OR52E6				DENND2C						LOC286189	CLEC4F	SNORD114-29	LMCD1			HS3ST3B1	PTMS
																IQCF6	SNORD116-22								OR52E8				GBP6						LOC286190	DQX1	SNORD114-30	ARHGEF3			HDAC5	PTPN6
																C3orf78	SNORD116-23								OR52E4				LPPR5						POTEA	VWA3B	SNORD114-31	VILL			TOM1L1	PTPN11
																MIR425	SNORD116-24								OR56A3				FNDC7						LOC389641	CREG2	MIR758	C3orf32			GJC1	PTPRB
																LOC644714	SNORD116-25								OR56A5				SASS6						C8orf80	ALMS1P	MIR668	TRNT1			TOB1	PTPRO
																SPINK8	SNORD115-2								OR10A6				PPIAL4A						C8orf86	TET3	MIR770	ABHD5			PSME3	PTPRR
																C3orf71	SNORD116-26								OR51T1				HFM1						FAM150A	GKN2	SNORA11B	DYNC1LI1			EIF1	PXMP2
																LOC646498	SNORD116-27								OR51A4				UBL4B						XKR9	C2orf51	MIR300	C3orf18			NBR2	PXN
																SNORD19	SNORD115-3								OR51A2				PDIA3P						LOC392232	ANKRD23	MIR541	CRBN			SLC35B1	PEX5
																SNORD69	SNORD115-4								IFITM10				ALG14						LOC401463	APLF	MIR665	SS18L2			CALCOCO2	PZP
																MIR548A2	SNORD115-5								MIR210				NBPF11						MIR124-2	TMEM17	MIR543	C3orf19			RAMP2	RAB5B
																GXYLT2	SNORD115-6								KRTAP5-5				NUDT17						MIR320A	SPRED2	MIR889	SHISA5			PEMT	RAD52
																CCR2	SNORD115-7								KRTAP5-2				SPAG17						FLJ39080	LYG2	ZBTB42	ZDHHC3			HOXB13	RAN
																ESRG	SNORD115-8								KRTAP5-6				HIPK1						C8orf22	SH2D6	LOC100129345	ZMYND10			VAT1	RAP1B
																SNORD19B	SNORD115-9								TMEM41B				AKR7A2P1						LINC00293	LOC284950	LOC100131366	TEX264			FBXW10	RARG
																C3orf74	SNORD115-10								LOC440028				EPHX4						C8orf58	RNF149	MIR1247	CCDC72			LEPREL4	KDM5A
																NRADDP	SNORD115-11								TRIM6-TRIM34				AKNAD1						LINC00251	LOC284998	MIR1185-1	ZNF589			HEXIM1	RBMS2
																LOC100132146	SNORD115-12								MIR483				MCOLN2						C8orf75	LOC285000	MIR1185-2	HEMK1			SPAG5	RDH5
																BSN-AS2	SNORD115-13								SNORA3				COL24A1						MBOAT4	LOC285033	MIR1197	IP6K2			TRIM16	RECQL
																PRSS46	SNORD115-14								SNORA52				MAGI3						MIR486	LOC285074	MIR1193	SFMBT1			IGF2BP1	RFC5
																LOC100287879	SNORD115-15								LOC644656				FAM19A3						SNHG6	PLGLA	MIR4309	NCKIPSD			CCT6B	RFX4
																MIR1284	SNORD115-16								RASSF10				NBPF15						SNORD87	RGPD4	MIR3173	PHF7			RAI1	RNY5
																MIR1226	SNORD115-17								LOC650368				FAM102B						UG0898H09	LOC339803	LOC100507043	GHRL			GRAP	RPL6
																MIR711	SNORD115-18								LOC653486				SYPL2						LOC728024	C2orf74	MIR3545	TLR9			C1QL1	RPL41
																MIR3136	SNORD115-19								SNORA23				CYB561D1						LOC100128126	LOC339807	MIR4710	LZTFL1			RUNDC3A	RPLP0
																MIR4272	SNORD115-20								SNORA45				ANKRD34A						LOC100128750	C2orf55	MIR2392	P4HTM			STARD3	RPS26
																MIR4271	SNORD115-21								SNORA54				ZNF326						TCF24	FIGLA		SLC6A20			CBX1	CLIP1
																MIR3938	SNORD115-22								SNORD97				BTBD8						LOC100130155	NOTO		IL17RD			DDX52	TSPAN31
																IQCF4	SNORD115-23								INS-IGF2				HIST2H2AB						LOC100130298	FOXI3		C3orf75			DUSP14	ATXN2
																LOC100506994	SNORD115-25								MUC5B				PPM1J						LOC100130301	SH3RF3		SNRK			KAT7	SCN8A
																LOC100507062	SNORD115-26								LOC729013				HIST2H3A						LOC100130964	LRRTM1		QRICH1			AKAP10	SCNN1A
																ADAMTS9-AS2	SNORD115-29								MIR675				HIST2H2BC						LOC100132891	ANKRD36		CMTM6			NXPH3	SELPLG
																ABHD14A-ACY1	SNORD115-30								MRVI1-AS1				HIST2H2BA						SBF1P1	C2orf78		SLC25A38			SNF8	SFSWAP
																TMEM110-MUSTN1	SNORD115-31								FAM99B				LOC339524						LOC100287846	BOLA3		ULK4			SYNRG	SHMT2
																MIR4793	SNORD115-32								LOC100133161				CCDC18						MIR2052	C2orf81		OXSM			CASC3	ST8SIA1
																MIR4787	SNORD115-33								MRPL23-AS1				MYBPHL						MIR4287	FUNDC2P2		ANO10			IKZF3	PMEL
																MIR4443	SNORD115-34								MIR4298				BARHL2						MIR3148	C2orf68		DALRD3			ZNF652	SLC2A3
																LOC100652759	SNORD115-35								MIR4299				HSP90B3P						MIR4288	SLC9A4		PBRM1			PPM1E	SLC6A12
																LUST	SNORD115-36								MTRNR2L8				NBPF7						MIR3622A	FLJ30838		ARL8B			EPN2	SLC6A13
																	SNORD115-37								MIR210HG				LOC375010						MIR3622B	FLJ16341		SETD5			SARM1	SLCO1A2
																	SNORD115-38								LOC100506305				GBP7						LOC100505659	LOC400958		TMEM40			GPATCH8	SMARCC2
																	SNORD115-39								MIR4686				C1orf146						LOC100505676	PCBP1-AS1		CHDH			MPRIP	SMARCD1
																	SNORD115-40								MIR4485				FAM69A						LOC100505718	PAIP2B		IL17RB			USP22	SNRPF
																	SNORD115-41								MIR4687				SLC6A17						LOC100507156	RGPD1		NGLY1			KCNH4	SOX5
																	SNORD115-42												NOTCH2NL						LOC100507341	ASTL		CACNA2D3			TNFRSF13B	SP1
																	SNORD115-43												FLJ39739						LOC100507632	ACTR3BP2		DCP1A			SUZ12	STAT2
																	SNORD115-44												LOC388692						LOC100507651	LOC442028		GLT8D1			MMD	STAT6
																	SNORD116-28												UOX						C8orf44-SGK3	SULT1C3		TMEM111			FAM215A	SUOX
																	SNORD116-29												FRRS1						MIR4469	COA5		BRK1			PPY2	VAMP1
																	SNORD115-48												GBP1P1						MIR548O2	FBXO48		ZNF167			PYY2	SYT1
																	SNORD115-24												FLJ27354						MIR4470	LOC644838		RAD18			DHRS7B	TAC3
																	SNORD115-27												MIR137HG							GGT8P		SEMA3G			KRT23	TARBP2
																	SNORD115-28												NBPF9							ANKRD36BP2		KIF15			TMEM98	TBX5
																	SNORD115-45												MIR137							TRIM43B		PCBP4			POLDIP2	TBX3
																	SNORD115-47												MIR197							RGPD3		LRTM1			TBC1D29	HNF1A
																	MIR147B												C1orf180							LOC654342		KIAA1143			WSB1	TDG
																	LOC100128714												FLJ31662							SNORD89		HHATL			ERAL1	TEAD4
																	LOC100131089												LOC440600							SNORD94		WDR48			AATF	TMBIM6
																	ANKRD63												BCL2L15							LOC728537		LRRN1			OR4D1	TFCP2
																	HERC2P7												HIST2H2BF							LOC729121		SELK			SNORD4B	TSPAN8
																	GOLGA8F												PGCP1							ANKRD20A8P		RNF123			SNORD4A	TMPO
																	GOLGA8DP												GEMIN8P4							LOC729234		CIDEC			SNORD49A	TNFRSF1A
																	JMJD7												RBMXL1							RGPD2		ZFYVE20			SNORD42B	TPI1
																	PLA2G4B												HIST2H4B							RFX8		KIF9			SNORD42A	NR2C1
																	ULK4P2												SRG7							SNORA36C		AZI2			B9D1	HSP90B1
																	LOC100288615												CYMP							SNORA70B		MTMR14			TUBG2	TULP3
																	LOC100288637												LOC643441							LOC100132215		MRPS25			TMEM97	TXNRD1
																	LOC100289656												LOC644242							LOC100133985		CSRNP1			NKIRAS2	UBC
																	MIR1233-1												PPIAL4G							DBIL5P2		GORASP1			CCDC56	UBE2N
																	MIR1282												PPIAL4D							SNAR-H		CDCP1			GIT1	UNG
																	MIR1233-2												LOC645166							LOC100189589		CCDC71			PSMC3IP	VDR
																	MIR4310												LOC646626							LOC100286979		NT5DC2			SNX11	VWF
																	MIR3942												EMBP1							LOC100287010		SLC26A6			TBX21	WNT1
																	LOC100505648												SRGAP2P2							LOC100287216		CRELD1			SOCS7	WNT10B
																	LOC100507466												LOC648740							MIR4265		CAMKV			SOST	ZNF10
																	SERF2-C15ORF63												NBPF6							MIR4264		TMEM43			FAM18B1	ZNF26
																	MIR4509-1												PPIAL4B							MIR3127		LRRC2			UTP18	ZNF84
																	MIR4509-2												LOC653513							MIR4266		FYCO1			MYO15A	ZNF140
																	MIR4508												GPR89A							MIR3126		CCDC51			RAPGEFL1	MAP3K12
																	MIR4510												PPIAL4C							LOC100506123		ZNF385D			ABI3	TUBA1A
																	MIR4509-3												HIST2H3D							LOC100506421		HDAC11			COPZ2	FGF23
																	MIR4715												FAM72B							BOLA3-AS1		WDR82			MRPL27	MFAP5
																	TMCO5B												SCARNA2							RNF103-CHMP3		TSEN2			PIPOX	USP5
																													MIR548D1							INO80B-WBP1		GRIP2			ARL17A	MLF2
																													MIR553							MIR4772		RTP3			CRLF3	SSPN
																													HIST2H2AA4							MIR4779		C3orf20			TRPV2	MLL2
																													FAM72D							MIR4435-2		ATRIP			SLC25A39	AAAS
																													LOC728855							MIR4436A		NICN1			MRPS23	YEATS4
																													LOC728875							MIR4434		MON1A			PTRH2	HMGA2
																													NBPF24							MIR4780		JAGN1			RASD1	ALX1
																													GPR89C							MIR4778		GHRLOS2			NLK	CDK2AP1
																													NBPF16							MIR4432		IL17RC			LUC7L3	KLRC4
																													PDZK1P1							MIR4435-1		ABHD14B			HIGD1B	BRAP
																													PPIAL4F							LOC100630918		C3orf39			CDK12	ULK1
																													LOC728989									EAF1			KRT20	EEA1
																													LOC729970									DCLK3			NLE1	SOAT2
																													LOC729987									UCN2			FNDC8	RASAL1
																													PPIAL4E									ZNF502			MBTD1	DYRK2
																													PFN1P2									RFT1			CWC25	PPFIBP1
																													MIR942									OXNAD1			ALKBH5	PPFIA2
																													MIR760									ZBTB47			RNF43	CSDA
																													LOC100128787									ACTR8			TTC19	LGR5
																													LOC100129046									CMTM7			MKS1	MAPKAPK5
																													LOC100129138									OSBPL10			LINC00483	DENR
																													LOC100129269									ZNF501			EPN3	RDH16
																													LOC100129620									C3orf24			LRRC37A4	NPFF
																													LOC100130000									LRRC3B			MED9	HSD17B6
																													LOC100131564									GALNTL2			SLFN12	OASL
																													NBPF10									GPR62			PNPO	DYNLL1
																													FCGR1C									KCNH8			KLHL11	SRSF9
																													LOC100286793									LYZL4			SMG8	GALNT4
																													LOC100287722									KBTBD5			SLC47A1	CRADD
																													LOC100289211									TRIM71			TMEM100	HRK
																													MIR320B1									CHCHD4			RHOT1	ADAM1
																													MIR4256									TMEM42			RSAD1	DYRK4
																													MIR548AA1									METTL6			C17orf79	LIN7A
																													LOC100505768									TAMM41			LRRC59	SOCS2
																													LOC100506343									IL17RE			MSX2P1	HCAR3
																													TMEM56-RWDD3									IQCF1			C17orf63	ENDOU
																													MIR2682									GLYCTK			PRR11	TIMELESS
																													MIR4423									PPM1M			ADAP2	HIP1R
																																						C3orf45			UTP6	GPRC5A
																																						ASB14			GSDMB	KRT75
																																						SGOL1			TEX14	SCAF11
																																						PP2D1			CA10	RASSF9
																																						EFHB			NT5M	SLC16A7
																																						CPNE9			ATXN7L3	PIWIL1
																																						CCDC12			PLXDC1	CD163
																																						LOC152024			LYZL6	MED21
																																						ZCWPW2			ZNF286A	DDX23
																																						CMC1			ZNF287	CABP1
																																						NEK10			NUFIP2	SLC4A8
																																						CMTM8			ZNF624	GDF3
																																						CCDC13			TAOK1	NCOR2
																																						FGD5			ARHGAP23	WSCD2
																																						CIDECP			PHF12	ESPL1
																																						CNTN4			PCTP	SART3
																																						XIRP1			SCPEP1	KNTC1
																																						TTC21A			FKBP10	CLSTN3
																																						KLHDC8B			XYLT2	MLEC
																																						STT3B			C17orf75	DAZAP2
																																						DNAH12			TEKT3	GIT2
																																						PDE12			SPATA20	KIAA0748
																																						FAM116A			UBE2Z	KIAA0528
																																						ZNF620			WNK4	ZBTB39
																																						ALS2CL			C17orf53	NUAK1
																																						TMIE			C17orf39	RBM19
																																						FBXW12			TMUB2	NCAPD2
																																						ENTPD3-AS1			DHX58	RNF10
																																						ZNF619			MMP28	PAN2
																																						ZNF621			DHRS11	USP15
																																						LOC285326			PRR15L	NR1H4
																																						CCDC66			DHX40	CLEC2B
																																						C3orf23			TEFM	SH2B3
																																						ZNF660			ACBD4	TROAP
																																						FLJ39534			DCAKD	DNM1L
																																						SUMF1			GGNBP2	ABCC9
																																						RPUSD3			ATAD5	ARPC3
																																						PRRT3			MRM1	TSFM
																																						LOC285370			PLEKHH3	CTDSP2
																																						LOC285375			FAM106A	YAF2
																																						DPH3			DBF4B	PLXNC1
																																						CCDC36			MYO19	LPCAT3
																																						LOC339862			ACSF2	RNF41
																																						C3orf35			CDK5RAP3	MPHOSPH9
																																						GADL1			SP6	KLRG1
																																						PRSS42			COASY	GDF11
																																						ZNF860			SRCIN1	LRRC23
																																						COL6A4P1			AARSD1	TMEM5
																																						TPRXL			FAM117A	CNPY2
																																						ZNF445			VMP1	TUBA1B
																																						SPATA12			KRTAP1-3	RAPGEF3
																																						LHFPL4			KRTAP1-1	EMG1
																																						C3orf77			KRTAP9-9	MCRS1
																																						C3orf62			KRTAP4-6	IPO8
																																						TMEM110			KRTAP2-1	LEPREL2
																																						PRSS45			LRRC48	DCTN2
																																						AMIGO3			TTC25	AKAP3
																																						ZNF662			KRTAP4-12	CCT2
																																						CDHR4			RAB34	SLCO1B1
																																						FAM212A			KRTAP1-5	RAD51AP1
																																						IQCF2			KRTAP3-1	CAMKK2
																																						IQCF5			KRTAP3-2	AVIL
																																						MUSTN1			KRTAP9-2	PTGES3
																																						VENTXP7			KRTAP9-3	KLRAP1
																																						LOC401052			KRTAP9-8	ZNF268
																																						IQCF3			KRTAP17-1	FRS2
																																						MIRLET7G			MYCBPAP	TSPAN9
																																						MIR128-2			NSRP1	TRAFD1
																																						MIR135A1			PPP1R1B	OS9
																																						MIR138-1			TBC1D3F	TMED2
																																						MIR191			RNF135	ERP29
																																						MIR26A1			MIEN1	CKAP4
																																						LOC440944			MRPL45	GCN1L1
																																						FLJ33065			VPS25	METAP2
																																						TMEM89			TMEM101	SDS
																																						IQCF6			PRAC	GLIPR1
																																						C3orf78			RAB11FIP4	ATF7
																																						MIR425			GHDC	RAB35
																																						SNORA6			KRTAP4-4	CPSF6
																																						SNORA7A			KIF2B	SNRNP35
																																						TMPPE			PPP1R9B	KERA
																																						LOC644714			MGC12916	KRR1
																																						LOC644990			CORO6	PRDM4
																																						LOC645206			TNS4	CIT
																																						SPINK8			FBXL20	PWP1
																																						C3orf71			KRTAP9-4	FICD
																																						LOC646498			KRTAP4-1	NUDT4
																																						SNORD19			KRTAP4-5	STRAP
																																						SNORD69			KRTAP4-3	BAZ2A
																																						MIR563			KRTAP4-2	WIF1
																																						MIR564			KRTAP3-3	FZD10
																																						FAM198A			KRTAP2-4	IRAK3
																																						CCR2			SSH2	GALNT6
																																						ESRG			TP53I13	RASSF8
																																						SNORD19B			IFT20	NXPH4
																																						MIR885			LRRC46	XPOT
																																						EGOT			SCRN2	PRR4
																																						GHRLOS			AOC4	GPR182
																																						C3orf74			ANKRD40	PHB2
																																						LOC100128640			ZNF830	COPZ1
																																						NRADDP			SLFN11	PHLDA1
																																						LOC100129480			RASL10B	R3HDM2
																																						LOC100132146			ATPAF2	MLXIP
																																						LOC100132526			SPECC1	RPH3A
																																						BSN-AS2			G6PC3	KLRK1
																																						PRSS46			ASB16	P2RX2
																																						LOC100288428			PGAP3	RAB21
																																						MIR1226			PIGS	STK38L
																																						MIR711			HSPB9	FBXO21
																																						MIR4270			ORMDL3	FAIM2
																																						MIR4271			CDRT7	MON2
																																						MIR3938			CDRT15P1	SETD1B
																																						MIR3714			PLCD3	UHRF1BP1L
																																						FGD5-AS1			SLC46A1	ERC1
																																						LOC100505696			TMEM106A	DDN
																																						KRBOX1			LRRC37B	ANKLE2
																																						IQCF4			OSBPL7	TMEM194A
																																						LOC100507582			NT5C3L	CUX2
																																						ARPC4-TTLL3			ABHD15	KIAA1033
																																						ABHD14A-ACY1			TLCD1	TBC1D30
																																						TMEM110-MUSTN1			RFFL	ESYT1
																																						MIR4793			HSF5	TENC1
																																						MIR4787			OR4D2	MED13L
																																						MIR4791			MSI2	ZDHHC17
																																						MIR4790			ZPBP2	SIRT4
																																						MIR548AC			C17orf46	KCNH3
																																						MIR4443			HEXIM2	GRIP1
																																						MIR4792			LSM12	ABCB9
																																						MIR4442			CCDC43	CBX5
																																						LUST			CNTD1	ISCU
																																									TMEM132E	RIMBP2
																																									WFIKKN2	ANP32D
																																									FLJ40194	ATP6V0A2
																																									B4GALNT2	SMUG1
																																									SPACA3	LEMD3
																																									SGK494	CORO1C
																																									SEZ6	GABARAPL1
																																									ANKRD13B	PRPF40B
																																									C17orf57	MGAT4C
																																									MRPL10	METTL7A
																																									GJD3	LETMD1
																																									KRT222	METTL21B
																																									KRT40	IFFO1
																																									C17orf76-AS1	ZNF385A
																																									ZSWIM7	NECAP1
																																									SMCR7	FGFR1OP2
																																									SLC5A10	CLEC4E
																																									DYNLL2	FBXW8
																																									SMCR5	GALNT8
																																									SMCR8	HSPB8
																																									SMCR9	SNORD59A
																																									TOM1L2	GLS2
																																									SLC47A2	HCAR1
																																									CDRT15	GPR162
																																									C17orf50	RND1
																																									SLFN13	UTP20
																																									SLC35G3	KCNMB4
																																									UNC45B	SLCO1B3
																																									CD300LG	MRPL42
																																									KIF18B	IFT81
																																									RUNDC1	CCDC59
																																									EME1	ORMDL2
																																									TMEM199	TBK1
																																									PROCA1	CLEC2D
																																									DHRS13	RACGAP1
																																									C17orf69	SENP1
																																									LOC147093	FAM216A
																																									TRIM16L	HCFC2
																																									LRRC37BP1	PDZRN4
																																									WIPF2	TRHDE
																																									KRT25	SYCP3
																																									TMEM99	CHST11
																																									ANKFN1	GALNT9
																																									SLFN5	IL22
																																									NAGS	COPS7A
																																									FAM134C	TAS2R9
																																									TMEM92	TAS2R8
																																									PHOSPHO1	TAS2R7
																																									RHBDL3	TAS2R13
																																									IMP5	TAS2R10
																																									KRT28	TAS2R14
																																									USP32P1	DHH
																																									KRT24	CLEC4A
																																									FAM18B2	HEBP1
																																									CENPV	CCDC53
																																									FLCN	GOLT1B
																																									PLD6	PLEKHA8P1
																																									ARHGAP27	YARS2
																																									ZNF385C	DERA
																																									SAMD14	CCDC41
																																									C17orf108	IRAK4
																																									RDM1	ING4
																																									USP32P2	GPN3
																																									GAS2L2	DDX47
																																									STH	GLTP
																																									MTVR2	MRPL51
																																									STXBP4	CLEC1B
																																									LOC253962	CLEC1A
																																									TBC1D28	C12orf47
																																									TAC4	C1RL
																																									CDRT15L2	ERGIC2
																																									C17orf103	FKBP11
																																									C17orf66	ARL6IP4
																																									CDRT4	TAOK3
																																									CCDC144B	KLRF1
																																									KIAA1267	KRT76
																																									C17orf105	POP5
																																									FAM171A2	CSAD
																																									C17orf104	BIN2
																																									TTLL6	ANAPC5
																																									LOC284080	ANAPC7
																																									C17orf47	LIMA1
																																									KRT18P55	TRIAP1
																																									NEK8	PPHLN1
																																									PIGW	NT5DC3
																																									C17orf78	IL23A
																																									LOC284100	HDAC7
																																									CISD3	TMBIM4
																																									GSDMA	VPS29
																																									KRT42P	WBP11
																																									PTRF	TM7SF3
																																									FAM27L	TPCN1
																																									FLJ36000	GPR84
																																									GDPD1	SLCO1C1
																																									LGALS9B	SLC38A2
																																									KLHL10	SSH1
																																									CCDC144NL	PRR13
																																									C17orf65	PLEKHA5
																																									C17orf67	RHOF
																																									LOC339240	VSIG10
																																									C17orf51	MANSC1
																																									MSL1	KANSL2
																																									KRT27	TESC
																																									SLFN14	PARPBP
																																									FLJ43826	TAPBPL
																																									STAC2	SLC38A4
																																									SKA2	MAGOHB
																																									CCL14-CCL15	SLC6A15
																																									CCDC144C	FAM90A1
																																									TBC1D26	RIC8B
																																									KRT26	C12orf35
																																									HOXB13-AS1	APPL2
																																									HILS1	PLEKHG6
																																									CDRT1	SBNO1
																																									EFCAB5	CASC1
																																									RNF126P1	TMEM19
																																									FAM211A	CCDC91
																																									TMIGD1	DRAM1
																																									CCL4L2	STYK1
																																									C17orf98	ETNK1
																																									LOC388387	GPRC5D
																																									CCDC103	SLC35E3
																																									RPRML	SVOP
																																									YPEL2	STAB2
																																									ARL5C	VEZT
																																									KRT39	GOLGA2P5
																																									MYO18A	ZCCHC8
																																									KRT16P2	KIF21A
																																									GRAPL	SLC48A1
																																									C17orf102	SCYL2
																																									LOC400604	POLR3B
																																									MGC57346	FAR2
																																									CUEDC1	LMBR1L
																																									LOC404266	ASUN
																																									MIR10A	ATF7IP
																																									MIR142	CHFR
																																									MIR144	H2AFJ
																																									MIR152	FGD6
																																									MIR193A	IL26
																																									MIR196A1	FOXJ2
																																									MIR21	CAND1
																																									MIR301A	ITFG2
																																									TBC1D3B	WSB2
																																									TBC1D3C	LMO3
																																									CCL3L3	CMAS
																																									TBC1D3P5	NDUFA12
																																									SUZ12P	PRMT8
																																									LOC440434	DIABLO
																																									GPR179	MDM1
																																									LRRC37A2	ANKS1B
																																									FBXO47	NDUFA4L2
																																									MIR423	ARNTL2
																																									ARGFXP2	CHPT1
																																									DPRXP4	PARP11
																																									MIR451A	ANO2
																																									SNORA21	C12orf4
																																									LOC644172	C12orf5
																																									LOC644246	LPAR5
																																									CDRT15P2	NUP107
																																									FAM83G	SMAGP
																																									KRT16P3	AICDA
																																									EVPLL	TMCC3
																																									SEBOX	PPM1H
																																									KRTAP4-11	RIMKLB
																																									MRPL45P2	SRGAP1
																																									TBC1D3G	KLHDC5
																																									LGALS9C	PITPNM2
																																									NME1-NME2	DIP2B
																																									SNORA59B	KIAA1467
																																									SNORA59A	EP400
																																									SNORD7	DHX37
																																									SNORD49B	CALCOCO1
																																									SNORD65	FBRSL1
																																									MIR33B	DDX55
																																									MIR632	NCKAP5L
																																									KRTAP4-8	NEUROD4
																																									KRTAP2-2	FAM60A
																																									KRTAP9-1	NTN4
																																									NSFP1	TRPV4
																																									FLJ45513	C12orf10
																																									ZNF286B	MRPS35
																																									TBC1D3	C12orf44
																																									TBC1D3H	LHX5
																																									LOC730755	ARHGAP9
																																									MIR454	IKZF4
																																									SNORD124	SUDS3
																																									MIR365B	ACTR6
																																									LOC100128977	CLEC7A
																																									FAM106CP	TBC1D15
																																									LOC100130148	C12orf43
																																									LOC100130581	SLC26A10
																																									LOC100131347	VPS33A
																																									KRTAP4-9	RSRC2
																																									KRTAP4-7	WNK1
																																									LOC100133991	SPATS2
																																									KCNJ18	CAPRIN2
																																									C17orf96	AACS
																																									LOC100190938	TMEM106C
																																									MIR1288	NUP37
																																									MIR1203	OBFC2B
																																									MIR1180	DDX54
																																									MIR2117	NOC4L
																																									MIR4315-2	GNPTAB
																																									MIR2909	BHLHE41
																																									MIR3185	B3GNT4
																																									MIR3184	BCL2L14
																																									MIR4315-1	TCTN1
																																									MTRNR2L1	ADIPOR2
																																									MIR3614	ACSS3
																																									LOC100505576	RPAP3
																																									LRRC3C	OGFOD2
																																									KRTAP16-1	VPS37B
																																									LOC100505782	BBS10
																																									ARL17B	RERGL
																																									SPAG5-AS1	C12orf49
																																									LOC100506650	PIP4K2C
																																									AA06	FLJ13224
																																									SLFN12L	TCTN2
																																									LOC100506779	PLBD1
																																									RAD51L3-RFFL	PYROXD1
																																									FAM18B2-CDRT4	NANOG
																																									MIR4523	DNAJC22
																																									MIR4731	NAA25
																																									MIR4728	SLC24A6
																																									MIR4726	ADAMTS20
																																									MIR4734	CEP290
																																									MIR4729	RNF34
																																									MIR4736	CCDC92
																																									MIR4724	MTERFD3
																																									MIR4733	PUS1
																																									MIR451B	ACAD10
																																									MIR4522	C12orf39
																																									MIR4732	DUSP16
																																									MIR4723	WNT5B
																																									MIR4727	SLC38A1
																																									MIR4725	CSRNP2
																																									RAB34	APOLD1
																																										GSG1
																																										PUS7L
																																										CDCA3
																																										GLT8D2
																																										THAP2
																																										C12orf32
																																										NRIP2
																																										INHBE
																																										RBP5
																																										TMTC1
																																										KCTD10
																																										RACGAP1P
																																										FAM186B
																																										USP44
																																										SLC41A2
																																										LRRIQ1
																																										C12orf26
																																										TMEM117
																																										TCHP
																																										COQ5
																																										LLPH
																																										WIBG
																																										CCDC77
																																										SARNP
																																										HVCN1
																																										ACRBP
																																										SRRM4
																																										CCDC62
																																										KDM2B
																																										CAPS2
																																										SPSB2
																																										UNC119B
																																										USP30
																																										EFCAB4B
																																										TUBA1C
																																										ZC3H10
																																										ORAI1
																																										RNFT2
																																										C12orf34
																																										ALG10
																																										SPRYD3
																																										C12orf52
																																										MFSD5
																																										MGC14436
																																										C12orf62
																																										RERG
																																										DNAJC14
																																										ZCRB1
																																										CCDC65
																																										ANKRD13A
																																										NAV3
																																										PLCZ1
																																										TMEM116
																																										UBE3B
																																										LACRT
																																										C12orf23
																																										FMNL3
																																										CERS5
																																										C12orf29
																																										XRCC6BP1
																																										FAM113B
																																										C12orf65
																																										TMEM132C
																																										CCDC64
																																										HELB
																																										MARCH9
																																										COQ10A
																																										HTR7P1
																																										CACNA2D4
																																										CAPZA3
																																										CLEC6A
																																										KRT71
																																										C12orf57
																																										LARP4
																																										SDSL
																																										SLC2A13
																																										MBD6
																																										TMEM132B
																																										OSBPL8
																																										ARHGEF25
																																										C12orf56
																																										IQCD
																																										LOC116437
																																										AGAP2
																																										DCD
																																										RAB3IP
																																										LOH12CR1
																																										MUCL1
																																										DEPDC4
																																										LRRK2
																																										CCDC38
																																										C12orf59
																																										FAM186A
																																										C12orf45
																																										OR10P1
																																										SDR9C7
																																										LRIG3
																																										TMEM132D
																																										SLC15A4
																																										RHEBL1
																																										C12orf54
																																										ZNF641
																																										OR10AD1
																																										TPH2
																																										SP7
																																										GTSF1
																																										OR10A7
																																										KRT74
																																										NEDD1
																																										SLC9A7P1
																																										IKBIP
																																										HIST4H4
																																										ERP27
																																										FGD4
																																										AEBP2
																																										ASCL4
																																										BTBD11
																																										SPIC
																																										ANO4
																																										ALKBH2
																																										FOXN4
																																										SPPL3
																																										ASB8
																																										MYL6B
																																										BRI3BP
																																										KRT72
																																										PRICKLE1
																																										AMDHD1
																																										SLC2A14
																																										BCDIN3D
																																										ALG10B
																																										GLIPR1L2
																																										FAM101A
																																										ZNF664
																																										LINC00477
																																										LYRM5
																																										CPNE8
																																										TMEM120B
																																										WDR66
																																										GLT1D1
																																										TSPAN19
																																										BEST3
																																										E2F7
																																										LOC144481
																																										LOC144486
																																										KRT80
																																										A2ML1
																																										LOC144571
																																										C12orf66
																																										C12orf60
																																										FBXL14
																																										RAD9B
																																										FAM109A
																																										LOC144742
																																										KRT19P2
																																										TMTC2
																																										CLEC12A
																																										CLECL1
																																										TMTC3
																																										C12orf50
																																										ALDH1L2
																																										IFLTD1
																																										DENND5B
																																										GRASP
																																										SLC5A8
																																										PPTC7
																																										CCDC63
																																										CCDC60
																																										CLEC4C
																																										ZNF384
																																										DSTNP2
																																										PGAM5
																																										KRT78
																																										RILPL2
																																										DNAH10
																																										AMN1
																																										DTX3
																																										METTL7B
																																										C12orf77
																																										ZFC3H1
																																										PLBD2
																																										FAM71C
																																										RMST
																																										C12orf12
																																										C12orf53
																																										DCP1B
																																										ANO6
																																										ARID2
																																										RPSAP52
																																										SLC17A8
																																										STAC3
																																										C12orf33
																																										GNN
																																										MSRB3
																																										METTL20
																																										LRRC43
																																										OR6C74
																																										OR6C3
																																										TCP11L2
																																										LOC255411
																																										LOC255480
																																										LOC256021
																																										GLIPR1L1
																																										TAS2R43
																																										TAS2R31
																																										TAS2R46
																																										TAS2R30
																																										TAS2R19
																																										TAS2R20
																																										TAS2R50
																																										POC1B
																																										OTOGL
																																										MATL2963
																																										CD163L1
																																										LOC283332
																																										LOC283335
																																										ZNF740
																																										RPL13P5
																																										RASSF3
																																										B4GALNT3
																																										OR6C6
																																										ANKRD52
																																										SLC39A5
																																										SPRYD4
																																										GPR133
																																										MORN3
																																										LOC283392
																																										LOC283403
																																										LOC283404
																																										C12orf61
																																										DPY19L2
																																										CLEC9A
																																										C12orf36
																																										GAS2L3
																																										LINC00485
																																										LOC283440
																																										MYO1H
																																										C12orf51
																																										KSR2
																																										GATC
																																										HNF1A-AS1
																																										C12orf40
																																										GXYLT1
																																										TMPRSS12
																																										KRT6C
																																										DDX51
																																										KRT73
																																										MMAB
																																										CLEC4D
																																										HCAR2
																																										LOC338758
																																										C1QL4
																																										TMEM119
																																										KRT79
																																										LOC338799
																																										C12orf74
																																										FAM19A2
																																										LOC338817
																																										SLCO1B7
																																										C12orf70
																																										OVCH1
																																										SYT10
																																										ACSM4
																																										ANKRD33
																																										OR6C2
																																										OR6C4
																																										H1FNT
																																										OR8S1
																																										AMIGO2
																																										EP400NL
																																										RILPL1
																																										TAS2R42
																																										DPPA3
																																										NANOGNB
																																										LOC374443
																																										KRT77
																																										PTPRQ
																																										C12orf42
																																										LRRC10
																																										IL31
																																										CLEC2A
																																										CLEC12B
																																										RPL13AP20
																																										REP15
																																										C12orf68
																																										C12orf75
																																										CCDC42B
																																										TMEM233
																																										SETD8
																																										LOC387895
																																										LOC389634
																																										OR6C1
																																										OR6C75
																																										OR6C76
																																										OR6C70
																																										LOC400027
																																										LOC400043
																																										FLJ41278
																																										MKRN9P
																																										C12orf76
																																										LOC400084
																																										FLJ37505
																																										FIGNL2
																																										OR6C65
																																										OR6C68
																																										MIRLET7I
																																										MIR135A2
																																										MIR141
																																										MIR196A2
																																										MIR200C
																																										MIR26A2
																																										C12orf37
																																										IQSEC3
																																										ZNF705A
																																										FAM66C
																																										DDX12P
																																										C12orf69
																																										H3F3C
																																										DBX2
																																										FLJ12825
																																										TMEM198B
																																										PLEKHG7
																																										LOC440117
																																										FLJ31485
																																										NUDT4P1
																																										TSPAN11
																																										OR9K2
																																										MIR148B
																																										MIR331
																																										EID3
																																										LOH12CR2
																																										ATXN7L3B
																																										CLLU1OS
																																										CLLU1
																																										MIR492
																																										LOC574538
																																										HIGD1C
																																										POU5F1P3
																																										LOC642846
																																										MAP1LC3B2
																																										LOC643339
																																										LOC643770
																																										GLYCAM1
																																										LOC647589
																																										FAM86FP
																																										PRB2
																																										LRTM2
																																										HNRNPA1P10
																																										SCARNA12
																																										SCARNA11
																																										FAM138D
																																										SNORA2A
																																										SNORA2B
																																										SNORA34
																																										SNORA49
																																										SNORA53
																																										LOC678655
																																										SNORD59B
																																										SCARNA10
																																										MIR548C
																																										MIR613
																																										MIR614
																																										MIR615
																																										MIR617
																																										MIR618
																																										MIR620
																																										LOC728084
																																										C12orf73
																																										SKP1P2
																																										LOC728739
																																										C12orf71
																																										SLC15A5
																																										MRS2P2
																																										HOTAIR
																																										MIR920
																																										LOC100128191
																																										LOC100128554
																																										LOC100129361
																																										LOC100130238
																																										LOC100130776
																																										LOC100131138
																																										LOC100131733
																																										LOC100190940
																																										LOC100233209
																																										LOC100240734
																																										LOC100240735
																																										LOC100271702
																																										LOC100286844
																																										MANSC4
																																										LOC100287314
																																										LINC00173
																																										LOC100287944
																																										LOC100288778
																																										ZNF605
																																										LOC100292680
																																										MIR1252
																																										MIR1279
																																										MIR1228
																																										MIR1827
																																										MIR1293
																																										MIR1291
																																										MIR1178
																																										MIR1244-1
																																										MIR1251
																																										LOC100335030
																																										SNORA70G
																																										MIR1244-3
																																										MIR1244-2
																																										MIR4302
																																										MIR4303
																																										MIR4304
																																										KLRF2
																																										LOC100499405
																																										MIR3685
																																										MIR3649
																																										MIR3612
																																										MIR3652
																																										MIR3922
																																										MIR548Z
																																										MIR3913-2
																																										MIR3913-1
																																										MIR3908
																																										LOC100505978
																																										LOC100506314
																																										LOC100506393
																																										LOC100506451
																																										LOC100506649
																																										LOC100506660
																																										LOC100506668
																																										LOC100506844
																																										LOC100507055
																																										LOC100507066
																																										LOC100507091
																																										LOC100507206
																																										LOC100507250
																																										LOC100507377
																																										LOC100507424
																																										BLOC1S1-RDH5
																																										POC1B-GALNT4
																																										KLRC4-KLRK1
																																										ZNF664-FAM101A
																																										PRH1-PRR4
																																										MIR4699
																																										MIR4498
																																										MIR548AL
																																										MIR4701
																																										MIR3974
																																										MIR4472-2
																																										MIR4700
																																										MIR3198-2
																																										MIR4497
																																										MIR4698
																																										LOC100652846
																																										LOC100652999

## Sheet: Amp_Asian-TCGA
Supplementary Data 8: GISTIC confidence genes (q value> 0.25) among ethnic-groups: amplifications in Asian TCGA.
cytoband	11q13.3	17q12	8p11.23	17q23.1	8q24.21	12q15	1q21.3	20q13.2	3q26.32	6q23.2	19q13.43	21q22.3	12p13.33	20q13.33	15q26.3	11p13	14q13.2	3p25.2	1q42.2	4q13.3
q value	1.734e-17	1.9401e-23	2.3432e-06	1.7396e-09	2.1402e-05	0.0016338	0.0078221	0.0074298	0.040556	0.04405	0.048069	0.063032	0.096295	0.023556	0.12266	0.12952	0.18032	0.20263	0.21592	0.21979
residual q value	1.734e-17	8.1185e-16	2.3432e-06	6.1903e-06	2.1402e-05	0.0016338	0.0078221	0.024712	0.040556	0.04405	0.048069	0.063032	0.096295	0.10972	0.12266	0.12952	0.18032	0.20263	0.21592	0.21979
wide peak boundaries	chr11:69254799-69660204	chr17:37766440-38011853	chr8:36924538-37972823	chr17:57381914-58183555	chr8:128277421-129874452	chr12:70245249-71445992	chr1:120523956-151193803	chr20:49399922-53329941	chr3:174353001-180106256	chr6:128684329-133408038	chr19:57718616-58590936	chr21:42422185-45960953	chr12:1-1291266	chr20:60473622-61164837	chr15:97490034-100248219	chr11:35244059-35263137	chr14:29962753-37738518	chr3:1-22231810	chr1:213478193-249250621	chr4:72625136-79250297
genes in wide peak	CCND1	ERBB2	ADRB3	hsa-mir-21	hsa-mir-1208	CNOT2	hsa-mir-4257	hsa-mir-3194	ACTL6A	ARG1	hsa-mir-1274b	hsa-mir-3197	NINJ2	hsa-mir-133a-2	IGF1R	CD44	hsa-mir-3172	hsa-mir-3135	hsa-mir-3124	AFM
	FGF3	GRB7	EIF4EBP1	CLTC	hsa-mir-1207	PTPRB	hsa-mir-3118-3	CYP24A1	NDUFB5	CTGF	FKBP1AP1	AIRE	RAD52	hsa-mir-3195	MEF2A		hsa-mir-624	hsa-mir-563	hsa-mir-3123	AFP
	FGF4	PNMT	ASH2L	RPS6KB1	hsa-mir-1205	PTPRR	hsa-mir-3118-2	KCNG1	PIK3CA	EPB41L2	AURKC	C21orf2	KDM5A	hsa-mir-1257	SYNM		ARHGAP5	hsa-mir-3134	hsa-mir-1537	ALB
	FGF19	TCAP	ERLIN2	RNFT1	hsa-mir-1204	KCNMB4	hsa-mir-3118-1	NFATC2	USP13	LAMA2	ZNF17	CBS	SLC6A12	CDH4	TTC23		CFL2	hsa-mir-4270	hsa-mir-1182	AREG
	ORAOV1	STARD3	PROSC	TUBD1	MYC		ARNT	PFDN4	KCNMB2	ENPP1	ZNF134	CRYAA	SLC6A13	LAMA5	ARRDC4		COCH	hsa-mir-885	hsa-mir-320b-2	ART3
		IKZF3	GPR124	PTRH2	POU5F1B		BCL9	ZNF217	KCNMB3	ENPP3	ZNF135	CSTB	ERC1	PSMA7	LOC91948		GPR33	ATP2B2	hsa-mir-664	BTC
		PPP1R1B	BRF2	HEATR6	PVT1		CTSK	BCAS1	ZNF639	PTPRK	ZNF154	MX1	WNK1	RPS21	LRRC28		NFKBIA	BTD	hsa-mir-194-1	CCNG2
		MIEN1	ZNF703	DHX40	LOC727677		CTSS	DPM1	PEX5L	RPS12	ZNF264	MX2	CCDC77	TAF4	PGPEP1L		PAX9	CAV3	ACTA1	SCARB2
		PGAP3	RAB11FIP1	VMP1	MIR1205		ECM1	ATP9A	MFN1	STX7	ZNF256	NDUFV3	B4GALNT3	OSBPL2	FAM169B		PRKD1	DAZL	ACTN2	EREG
		MIR4728	GOT1L1	YPEL2	MIR1206		ENSA	ADNP	MRPL47	VNN2	ZNF211	PDE9A	IQSEC3	ADRM1	MIR4714		PSMA6	FANCD2	PARP1	GC
			LOC728024	MIR21	MIR1207		FCGR1A	MOCS3	GNB4	VNN1	TRAPPC2P1	PFKL	LOC574538	HRH3			SRP54	FBLN2	ADSS	CXCL1
				LOC645638	MIR1204		FCGR1B	BCAS4	ZMAT3	TAAR5	ZNF460	PKNOX1	FAM138D	SS18L1			NKX2-1	GRM7	AGT	CXCL2
				TBC1D3P1-DHX40P1	MIR1208		FMO5	ZFP64	TBL1XR1	TAAR2	ZNF586	PWP2	LOC100288778	GTPBP5			AKAP6	HRH1	ARF1	CXCL3
				LOC653653			GJA5	DOK5	NAALADL2	TAAR3	ZNF416	TFF1		CABLES2			KIAA0391	IL5RA	CAPN2	IL8
				MIR4729			GJA8	SALL4	MIR4789	MED23	VN1R1	TFF2		C20orf166			AP4S1	IRAK2	CENPF	CXCL10
				MIR4737			MCL1	TSHZ2		AKAP7	ZNF304	TFF3		GATA5			BAZ1A	ITPR1	CHML	CXCL9
							NOTCH2	SUMO1P1		MOXD1	ZNF419	TRAPPC10		C20orf151			SCFD1	OGG1	LYST	PF4
							PDZK1	MIR3194		VNN3	ZNF552	TMPRSS2		LSM14B			HECTD1	OXTR	CHRM3	PF4V1
							PRKAB2	MIR4756		OR2A4	ZNF671	TRPM2		C20orf166-AS1			HEATR5A	PPARG	EPHX1	PPEF2
							VPS72			TAAR8	ZNF606	U2AF1		MIR1-1			NKX2-8	RAB5A	EPRS	PPBP
							HIST2H2AA3			L3MBTL3	ZNF587	C21orf33		MIR133A2			STRN3	RAF1	ESRRG	CXCL6
							HIST2H2AC			ARHGAP18	ZNF551	PDXK		MIR1257			MBIP	RPL32	FH	CXCL11
							HIST2H2BE			TMEM200A	ZNF543	RRP1		MIR4758			PPP2R3C	SATB1	GALNT2	CXCL5
							HIST2H4A			C6orf192	C19orf18	ABCG1					G2E3	SEC13	GNG4	USO1
							PIP5K1A			TAAR9	ZNF418	WDR4					EAPP	SETMAR	GUK1	STBD1
							ANXA9			TAAR1	ZNF417	HSF2BP					SNX6	SLC6A1	H3F3A	CDKL2
							ITGA10			SAMD3	ZNF548	RRP1B					NPAS3	SLC6A6	HLX	ADAMTS3
							PEX11B			C6orf191	ZNF550	ICOSLG					NUBPL	SLC6A11	HNRNPU	G3BP2
							PRPF3			TAAR6	ZSCAN4	BACE2					BRMS1L	SYN2	ITPKB	CXCL13
							SEC22B			SNORD101	ZNF549	C2CD2					INSM2	TIMP4	KCNK1	NPFFR2
							CHD1L			SNORD100	ZNF547	DNMT3L					ARHGAP5-AS1	NR2C2	KCNK2	PPBPL2
							PDE4DIP			SNORA33	ZIK1	ZNF295					SLC25A21	VHL	LBR	CCNI
							SETDB1			CTAGE9	ZNF776	UBASH3A					EGLN3	WNT7A	LGALS8	PARM1
							SV2A			LOC100507203	ZSCAN1	SLC37A1					C14orf126	XPC	MARK1	RCHY1
							RBM8A			LOC100507254	ZNF530	TSPEAR					MIPOL1	BRPF1	MTR	ANKRD17
							SF3B4				ZNF773	LINC00112					SPTSSA	COLQ	NID1	NAAA
							PIAS3				ZNF749	LINC00111					RALGAPA1	CAMK1	NVL	NUP54
							SEMA6C				ZNF805	FAM3B					SFTA3	BHLHE40	PROX1	SDAD1
							POLR3C				ZNF772	RIPK4					IGBP1P1	KAT2B	PSEN2	2011-09-01
							TXNIP				ZNF814	AGPAT3					FAM177A1	SH3BP5	PTPN14	SHROOM3
							MTMR11				LOC100128398	PRDM15					MIR624	VGLL4	RAB4A	MRPL1
							MLLT11				ZNF587B	TMPRSS3					LOC100129794	EDEM1	RGS7	FRAS1
							CD160					LRRC3					LOC100506071	TBC1D5	RYR2	THAP6
							VPS45					RSPH1					MIR4503	TATDN2	SRP9	C4orf26
							RPRD2					UMODL1					MIR548AI	SRGAP3	AURKAPS1	RASSF6
							CA14					LINC00313						IQSEC1	TARBP1	CNOT6L
							NBPF14					C21orf90						ARPC4	TBCE	EPGN
							RNF115					SIK1						TADA3	TGFB2	COX18
							TMOD4					LINC00479						ATG7	LEFTY2	CCDC158
							CERS2					ZNF295-AS1						CHL1	TLR5	SOWAHB
							BOLA1					C21orf128						CAND2	GPR137B	MTHFD2L
							APH1A					PLAC4						RFTN1	TP53BP2	LOC441025
							PLEKHO1					LINC00323						NUP210	TSNAX	FAM47E
							ACP6					LINC00319						PLCL2	USH2A	MIR4450
							GPR89B					LOC284837						ANKRD28	WNT9A	FAM47E-STBD1
							MRPS21					KRTAP10-1						CAPN7	ZNF124
							ADAMTSL4					MIR3197						MKRN2	HIST3H3
							C1orf56											THUMPD3	GNPAT
							GOLPH3L											HACL1	CDC42BPA
							FAM63A											TTLL3	DEGS1
							CDC42SE1											CNTN6	KMO
							OTUD7B											LSM3	TAF1A
							FAM91A2											LINC00312	EXO1
							PRUNE											LMCD1	GGPS1
							SCNM1											C3orf32	TMEM63A
							TNFAIP8L2											TRNT1	TOMM20
							C1orf54											CRBN	URB2
							TARS2											C3orf19	CEP170
							ANP32E											GHRL	AKT3
							HORMAD1											ARL8B	BPNT1
							POLR3GL											SETD5	ZNF238
							GNRHR2											TMEM40	LEFTY1
							GABPB2											TMEM111	SPHAR
							HIST2H3C											BRK1	CAPN9
							LIX1L											RAD18	SDCCAG8
							C1orf51											LRRN1	DUSP10
							HFE2											CIDEC	COG2
							ANKRD35											ZFYVE20	RBM34
							BNIPL											MTMR14	FBXO28
							PPIAL4A											MRPS25	ABCB10
							PDIA3P											CRELD1	OPN3
							NBPF11											TMEM43	RAB3GAP2
							NUDT17											ZNF385D	TRIM58
							NBPF15											HDAC11	AHCTF1
							ANKRD34A											TSEN2	OR1C1
							HIST2H2AB											GRIP2	OR2M4
							HIST2H3A											C3orf20	OR2L2
							HIST2H2BC											JAGN1	OR2L1P
							HIST2H2BA											GHRLOS2	OR2T1
							LOC375010											IL17RC	RNU5F-1
							NOTCH2NL											EAF1	TAF5L
							FLJ39739											OXNAD1	DISC2
							LOC388692											C3orf24	DISC1
							LYSMD1											GALNTL2	CNIH4
							NBPF9											KCNH8	PYCR2
							HIST2H2BF											CHCHD4	RRP15
							HIST2H4B											METTL6	PPPDE1
							PPIAL4G											TAMM41	SCCPDH
							PPIAL4D											IL17RE	TRIM17
							LOC645166											SGOL1	KCTD3
							EMBP1											PP2D1	ARID4B
							SRGAP2P2											EFHB	EGLN1
							PPIAL4B											CPNE9	KIAA1383
							LOC653513											FGD5	MARC2
							GPR89A											CIDECP	SUSD4
							PPIAL4C											CNTN4	KIF26B
							HIST2H3D											SUMF1	GPATCH2
							FAM72B											RPUSD3	HEATR1
							HIST2H2AA4											PRRT3	SLC30A10
							FAM72D											LOC285370	ZNF692
							LOC728855											LOC285375	IARS2
							LOC728875											DPH3	ENAH
							NBPF24											LOC339862	NUP133
							GPR89C											COL6A4P1	ERO1LB
							NBPF16											TPRXL	FMN2
							PDZK1P1											LHFPL4	SMYD2
							PPIAL4F											VENTXP7	ADCK3
							LOC728989											LOC401052	ZNF695
							PPIAL4E											LOC440944	GJC2
							PFN1P2											SNORA7A	SIPA1L2
							LOC100130000											MIR563	ZP4
							NBPF10											MIR885	RHOU
							FCGR1C											EGOT	TFB2M
							LOC100286793											GHRLOS	GREM2
							LOC100289211											LOC100129480	ACBD3
							MIR4257											LOC100132526	SMYD3
							TNFAIP8L2-SCNM1											LOC100288428	MARC1
																		MIR4270	ARV1
																		MIR3714	AIDA
																		FGD5-AS1	JMJD4
																		LOC100505696	C1orf35
																		LOC100507582	TTC13
																		ARPC4-TTLL3	PGBD5
																		MIR4791	C1orf115
																		MIR4790	HHIPL2
																			ZNF669
																			ZNF672
																			PCNXL2
																			WDR26
																			SH3BP5L
																			OR2G3
																			OR2G2
																			OR2C3
																			TRIM11
																			MIXL1
																			C1orf124
																			OBSCN
																			NTPCR
																			EFCAB2
																			KIAA1804
																			ZNF496
																			C1orf198
																			DISP1
																			WNT3A
																			HIST3H2A
																			ZNF670
																			NLRP3
																			FAM36A
																			SNAP47
																			C1orf96
																			LYPLAL1
																			OR2M5
																			OR2M3
																			OR2T12
																			OR14C36
																			OR2T34
																			OR2T10
																			OR2T4
																			OR2T11
																			DNAH14
																			OR2B11
																			WDR64
																			C1orf131
																			SPATA17
																			EDARADD
																			MRPL55
																			HIST3H2BB
																			BROX
																			SLC35F3
																			B3GALNT2
																			C1orf150
																			LOC148824
																			CNIH3
																			LOC149134
																			EXOC8
																			RNF187
																			C1orf55
																			CNST
																			C1orf65
																			PLD5
																			C1orf100
																			IBA57
																			OR2T6
																			LOC255654
																			C1orf101
																			PGBD2
																			OR2L13
																			OR14A16
																			HNRNPU-AS1
																			LIN9
																			VN1R5
																			ZNF678
																			PRSS38
																			LOC339529
																			LOC339535
																			OR6F1
																			OR2W3
																			OR2T8
																			OR2T3
																			OR2T29
																			IRF2BP2
																			MIA3
																			C1orf95
																			FAM89A
																			CAPN8
																			C1orf31
																			C1orf229
																			OR2M1P
																			OR11L1
																			OR2L8
																			OR2AK2
																			OR2L3
																			OR2M2
																			OR2T33
																			OR2M7
																			OR2G6
																			C1orf140
																			FAM177B
																			ZNF847P
																			OR2T2
																			OR2T5
																			OR14I1
																			OR2T27
																			OR2T35
																			MIR194-1
																			MIR215
																			TRIM67
																			MAP1LC3C
																			H3F3AP4
																			OR2W5
																			OR13G1
																			DUSP5P
																			LOC643723
																			SNRPD2P2
																			RPS7P5
																			LOC646627
																			SNORA14B
																			SNORA36B
																			LOC728463
																			LOC731275
																			LOC100130093
																			LOC100130331
																			LOC100287814
																			LGALS8-AS1
																			MIR1182
																			MIR1537
																			MIR664
																			LINC00184
																			TSNAX-DISC1
																			MIR320B2
																			MIR3123
																			MIR3124
																			MIR3620
																			MIR3916
																			PROX1-AS1
																			LOC100506795
																			LOC100506810
																			ZNF670-ZNF695
																			MIR4753
																			MIR4666A
																			MIR4677
																			MIR4671
																			MIR4427
																			MIR4742
																			LINC00538

## Sheet: Del_Asian-TCGA
Supplementary Data 8: GISTIC confidence genes (q value> 0.25) among ethnic-groups: delitions in Asian-TCGA.
cytoband	17q21.31	4q35.1	2q37.3	13q14.2	15q15.1	4q25	11q13.1	1p36.11	11q22.3	12p13.1	22q12.1	19p13.3	6q15	16q24.1	18p11.31	8q11.21	3p21.31	5q11.2	9p21.3	20p13	10q26.3	12q23.3	6p24.3	6q27	4q26	21q11.2	10q23.33	1q41	1p13.2	1q24.2
q value	0.0013315	0.0013315	0.0023024	0.0023024	0.0023024	0.0023024	0.0023185	0.0039157	0.0023024	0.0042687	0.006094	0.011426	0.0094159	0.03088	0.042739	0.068569	0.07538	0.082417	0.1135	0.11384	0.043517	0.12891	0.13795	0.02279	0.039304	0.16764	0.092505	0.18809	0.12088	0.21312
residual q value	0.0013315	0.0022735	0.0023024	0.0023024	0.0023024	0.003629	0.0040691	0.0040768	0.0044413	0.0044413	0.0060901	0.011426	0.027749	0.030592	0.042739	0.073687	0.080536	0.083829	0.1077	0.11793	0.12371	0.13311	0.13956	0.158	0.16764	0.16764	0.18256	0.18748	0.18748	0.20285
wide peak boundaries	chr17:41178765-41336147	chr4:175834398-191154276	chr2:227589781-243199373	chr13:48833767-49064807	chr15:35077787-48939180	chr4:109084835-109543418	chr11:2316619-68044571	chr1:1-202105095	chr11:105874594-118405214	chr12:14132949-17143364	chr22:26426941-26827693	chr19:1-50988330	chr6:76017227-116386192	chr16:83829806-87864073	chr18:5882306-6834650	chr8:49647303-52232486	chr3:27412615-81811783	chr5:45377279-74332598	chr9:20714015-21008376	chr20:1-9289825	chr10:105504616-135534747	chr12:33519526-133851895	chr6:1-11779498	chr6:56472613-171115067	chr4:89177299-191154276	chr21:1-35264373	chr10:21810283-118430768	chr1:208058925-249250621	chr1:74699913-154258489	chr1:167063123-182361924
genes in wide peak	BRCA1	hsa-mir-1305	hsa-mir-3133	RB1	hsa-mir-147b	LOC285456	hsa-mir-3163	hsa-mir-1231	hsa-mir-4301	ARHGDIB	SEZ6L	hsa-mir-150	hsa-mir-587	hsa-mir-1910	hsa-mir-4317	SNAI2	hsa-mir-4273	hsa-mir-582	hsa-mir-491	hsa-mir-103-2-as	hsa-mir-202	hsa-mir-4304	BMP6	hsa-mir-1913	hsa-mir-1305	hsa-mir-4327	hsa-mir-2110	hsa-mir-3124	hsa-mir-190b	hsa-mir-3121
	NBR2	AGA	hsa-mir-149	LPAR6	hsa-mir-1282	LOC641518	hsa-mir-612	hsa-mir-181a-1	hsa-mir-34c	ART4		hsa-mir-4324	hsa-mir-2113	COX4I1	L3MBTL4	SNTG1	hsa-mir-1324	hsa-mir-449c	MIR491	hsa-mir-1292	hsa-mir-378c	hsa-mir-1178	BPHL	hsa-mir-1202	hsa-mir-4276	hsa-mir-155	hsa-mir-4295	hsa-mir-3123	hsa-mir-554	hsa-mir-488
		SLC25A4	hsa-mir-4269		hsa-mir-627		hsa-mir-194-2	hsa-mir-1278	ACAT1	EPS8		hsa-mir-220c	AIM1	FOXF1	TMEM200C	C8orf22	hsa-mir-1284	hsa-mir-581		ADRA1D	hsa-mir-4297	hsa-mir-620	DSP	hsa-mir-1273c	hsa-mir-548t	hsa-mir-548x	hsa-mir-548e	hsa-mir-1537	hsa-mir-4257	hsa-mir-199a-2
		CASP3	hsa-mir-562		hsa-mir-4310		hsa-mir-1237	hsa-mir-3121	APOA1	GUCY2C		hsa-mir-3191	AMD1	FOXL1	LOC100130480		hsa-mir-3136	TRIM23		AVP	hsa-mir-4296	hsa-mir-1302-1	SERPINB1	hsa-mir-3145	hsa-mir-1979	hsa-mir-125b-2	hsa-mir-609	hsa-mir-1182	hsa-mir-3118-3	hsa-mir-1295
		DCTD	hsa-mir-1471		hsa-mir-626		hsa-mir-1908	hsa-mir-488	APOA4	MGP		hsa-mir-320e	BCKDHB	FOXC2	MIR4317		hsa-mir-4272	BTF3		BMP2	hsa-mir-2110	hsa-mir-619	F13A1	hsa-mir-548a-2	hsa-mir-3140	hsa-let-7c	hsa-mir-936	hsa-mir-320b-2	hsa-mir-3118-2	hsa-mir-3119-2
		F11	hsa-mir-1244-1		ACTC1		hsa-mir-3162	hsa-mir-199a-2	APOC3	MGST1		hsa-mir-769	PRDM1	HSBP1			hsa-mir-135a-1	CCNB1		CDC25B	hsa-mir-4295	hsa-mir-1827	FOXF2	hsa-mir-588	hsa-mir-548g	hsa-mir-3118-5	hsa-mir-1307	hsa-mir-664	hsa-mir-3118-1	hsa-mir-557
		ACSL1	AGXT		B2M		hsa-mir-130a	hsa-mir-1295	ATM	PDE6H		hsa-mir-642	CCNC	IRF8			hsa-mir-566	CDK7		CENPB	hsa-mir-548e	hsa-mir-4303	FOXC1	hsa-mir-3144	hsa-mir-3139	hsa-mir-3156-3	hsa-mir-146b	hsa-mir-194-1	hsa-mir-942	hsa-mir-1255b-2
		FAT1	ALPI		BUB1B		hsa-mir-3161	hsa-mir-3119-2	FXYD2	PTPRO		hsa-mir-4323	CGA	MBTPS1			hsa-mir-4271	ERCC8		CHGB	hsa-mir-609	hsa-mir-135a-2	GCNT2	hsa-mir-548b	hsa-mir-2054	APP	hsa-mir-3158-1	hsa-mir-3122	hsa-mir-320b-1	ABL2
		FRG1	ALPP		CAPN3		hsa-mir-3160-2	hsa-mir-557	CD3D	STRAP		hsa-mir-641	CNR1	TAF1C			hsa-mir-191	FOXD1		CSNK2A1	hsa-mir-936	hsa-mir-1251	GMDS	hsa-mir-587	hsa-mir-1973	ATP5J	hsa-mir-608	hsa-mir-4260	hsa-mir-4256	FASLG
		GPM6A	ALPPL2		CKMT1B		hsa-mir-129-2	hsa-mir-1255b-2	CD3E	DERA		hsa-mir-1270-2	EPHA7	USP10			hsa-mir-711	GTF2H2		FKBP1A	ACADSB	hsa-mir-331	IRF4	hsa-mir-2113	hsa-mir-577	BACH1	hsa-mir-1287	hsa-mir-205	hsa-mir-197	ASTN1
		HSP90AA4P	KIF1A		DUT		hsa-mir-610	hsa-mir-921	CD3G	WBP11		hsa-mir-1270-1	FOXO3	KIAA0513			hsa-mir-2115	GZMA		GNRH2	ADAM8	hsa-mir-492	MAK	hsa-mir-4282	hsa-mir-1243	BAGE	hsa-mir-607	ACTA1	hsa-mir-553	SERPINC1
		ING2	BOK		EPB42		hsa-mir-3159	hsa-mir-556	CRYAB	ATF7IP		hsa-mir-640	FRK	ATP2C2			hsa-mir-1226	GZMK		IDH3B	ADD3	hsa-mir-618	NEDD9	hsa-mir-30a	hsa-mir-302b	TMEM50B	hsa-mir-3157	ACTN2	hsa-mir-137	ATP1B1
		IRF2	CHRND		FBN1		hsa-mir-4299	hsa-mir-4259	DDX10	H2AFJ		hsa-mir-3189	FYN	COX4NB			hsa-mir-564	HEXB		ITPA	ADRA2A	hsa-mir-617	NQO2	hsa-mir-30c-2	hsa-mir-297	CXADR	hsa-mir-107	PARP1	hsa-mir-760	CACNA1E
		KLKB1	CHRNG		GANC		hsa-mir-302e	hsa-mir-765	DLAT	LMO3		hsa-mir-3188	GABRR1	ZCCHC14			hsa-mir-138-1	HTR1A		OXT	ADRB1	hsa-mir-1252	SERPINB6	hsa-mir-548u	hsa-mir-576	GABPA	hsa-mir-346	ADSS	ABCA4	CD247
		MTNR1A	COL4A3		GATM		ACP2	hsa-mir-9-1	DRD2	PLBD1		hsa-mir-1470	GABRR2	KIAA0182			hsa-mir-26a-1	IL6ST		PCNA	BNIP3	hsa-mir-1279	SERPINB9	ACAT2	hsa-mir-1255a	GART	hsa-mir-606	AGT	ACADM	DPT
		TLR3	COL4A4		GCHFR		ACTN3	hsa-mir-555	FDX1	RERG		hsa-mir-639	GPR6	COTL1			hsa-mir-128-2	ISL1		PDYN	CASP7	hsa-mir-548c	RREB1	AIM1	ADH1A	GRIK1	hsa-mir-1254	ARF1	ADORA3	F5
		VEGFC	COL6A3		PDIA3		ADM	hsa-mir-92b	GUCY1A2	HIST4H4		hsa-mir-181d	GRIK2	MLYCD			hsa-mir-466	ITGA1		PRNP	COL17A1	hsa-let-7i	SSR1	AMD1	ADH1B	IFNAR1	hsa-mir-1296	ATF3	AGL	FMO1
		SORBS2	DTYMK		ITPKA		ADRBK1	hsa-mir-4258	HSPB2	ERP27		hsa-mir-199a-1	HDAC2	OSGIN1			ACAA1	ITGA2		PTPRA	CTBP2	hsa-mir-26a-2	TFAP2A	ARG1	ADH1C	IFNAR2	hsa-mir-548f-1	CAPN2	ALX3	FMO2
		ADAM29	GBX2		IVD		APLNR	hsa-mir-190b	HTR3A	C12orf60		hsa-mir-638	HTR1B	GINS2			ACVR2B	KIF2A		SIGLEC1	CYP2E1	hsa-mir-616	TUBB2A	BAI3	ADH4	IFNGR2	hsa-mir-605	CD34	AMPD1	FMO3
		DUX4	GPC1		LTK		ALDH3B1	hsa-mir-554	IL10RA	C12orf69		hsa-mir-1238	HTR1E	NECAB2			ACY1	TNPO1		SNRPB	DMBT1	hsa-mir-1228	RIPK1	BCKDHB	ADH5	IL10RB	hsa-mir-4294	CENPF	AMPD2	FMO4
		FAM149A	GPR35		MAP1A		ALDH3B2	hsa-mir-4257	IL18	SLC15A5		hsa-mir-1181	IMPG1	KLHDC4			ALAS1	CD180		SOX12	DOCK1	hsa-mir-148b	PRPF4B	PRDM1	ADH6	NCAM2	hsa-mir-3156-1	CHML	AMY1A	GLUL
		DUX2	HDLBP		MEIS2		AMPD3	hsa-mir-3118-3	MLL			hsa-mir-4322	LAMA4	ZDHHC7			AMT	MAP1B		TCF15	DUSP5	hsa-mir-615	GCM2	DST	ADH7	TMPRSS15	hsa-mir-938	LYST	AMY1B	MR1
		PDLIM3	AGFG1		MFAP1		APBB1	hsa-mir-3118-2	NCAM1			hsa-mir-220b	MARCKS	JPH3			APEH	MAP3K1		TGM3	ECHS1	hsa-mir-196a-2	CDYL	CCNC	AGA	ITSN1	hsa-mir-604	CHRM3	AMY1C	MYOC
		CLDN22	HTR2B		PLCB2		RHOG	hsa-mir-3118-1	NNMT			hsa-mir-7-3	ME1	KIAA1609			ARF4	MOCS2		ATRN	EMX2	hsa-mir-1293	LY86	CGA	ANK2	SOD1	hsa-mir-603	EPHX1	AMY2A	PIGC
		NEIL3	SP110		RAD51		ARHGAP1	hsa-mir-942	NPAT			hsa-mir-637	MYO6	WFDC1			RHOA	NAIP		CDS2	FGFR2	hsa-mir-1291	EEF1E1	CCR6	SLC25A4	SON	ACTA2	EPRS	AMY2B	PRRX1
		UFSP2	INPP5D		SLC12A1		ARL2	hsa-mir-320b-1	PAFAH1B2			hsa-mir-4321	NT5E	MTHFSD			C3orf51	NDUFS4		PSMF1	GFRA1	ACACB	ECI2	CNR1	ANXA2P1	HSPA13	ADD3	ESRRG	RHOC	POU2F1
		CDKN2AIP	IRS1		SORD		ARNTL	hsa-mir-4256	POU2AF1			hsa-mir-1909	PGM3	KLHL36			CACNA1D	PDE4D		SNPH	PRLHR	ACADS	FARS2	COL9A1	ANXA5	TIAM1	ADK	FH	ARNT	QSOX1
		ODZ3	KCNJ13		SPINT1		ART1	hsa-mir-197	PPP2R1B			hsa-mir-3187	POU3F2	FBXO31			SLC25A20	PIK3R1		ProSAPiP1	GPR26	ACCN2	RPP40	COL10A1	ATOH1	TPTE	ADRA2A	GALNT2	ATP1A1	XCL1
		LRP2BP	NCL		SRP14		BAD	hsa-mir-553	PTS			hsa-mir-1302-11	PREP	MAP1LC3B			CAMP	PMCHL2		RASSF2	GRK5	ACVR1B	FAM50B	COL12A1	BMPR1B	NRIP1	ADRB1	GNG4	ATP5F1	SELE
		STOX2	NDUFA10		THBS1		BBS1	hsa-mir-137	RDX			ACP5	REV3L	HSDL1			CCK	RAD17		SLC23A2	HABP2	ACVRL1	SLC35B3	COL19A1	CAMK2D	SYNJ1	ALOX5	GUK1	BCL9	SELL
		KIAA1430	2002-09-01		TP53BP1		BDNF	hsa-mir-760	SCN2B			ACTN4	RNY4	CRISPLD2			ENTPD3	SMN1		SIRPB1	HMX2	ADCY6	NRN1	COX7A2	CASP3	CLDN8	ANXA8L2	H3F3A	BRDT	SELP
		SPCS3	NEU2		TYRO3		SERPING1	hsa-mir-186	SCN4B			AP2A1	SIM1	KCNG4			CDC25A	SMN2		NOP56	INPP5A	ALDH2	TMEM14C	CTGF	CASP6	ADAMTS1	ANK3	HLX	CAPZA1	SOAT1
		TRAPPC11	NPPC		SLC30A4		C11orf2	hsa-mir-1262	SDHD			AES	SMPD2	DNAAF1			CISH	TAF9		RBCK1	ABLIM1	ABCD2	ELOVL2	EEF1A1	CCNA2	URB1	ANXA2P3	HNRNPU	CASQ2	XCL2
		MLF1IP	PDCD1		EIF3J		MRPL49	hsa-mir-3117	SLN			AKT2	ELOVL4	SLC38A8			CCR1	SERF1A		RNF24	MGMT	AMHR2	PAK1IP1	EPB41L2	LRBA	CRYZL1	ANXA7	HSD11B1	CD2	TNR
		WWC2	PDE6D		JMJD7-PLA2G4B		ZNHIT2	hsa-mir-101-1	TAGLN			AMH	MAP3K7	FLJ30679			CCR3	ENC1		UBOX5	MKI67	APAF1	EXOC2	EPHA7	CLGN	RWDD2B	ANXA11	IRF6	CD53	TOP1P1
		SNX25	PPP1R7		SNAP23		MPPED2	hsa-mir-3116-2	ZBTB16			APLP1	NR2E1	LOC146513			CCR4	PPAP2A		PLCB1	MXI1	APOF	WRNIP1	EYA4	CENPE	OLIG2	FAS	ITPKB	CD58	TNFSF4
		MGC45800	PSMD1		SLC28A2		C11orf9	hsa-mir-761	CUL5			APOC1	TPBG	ADAD2			CCR5	HSPB3		PRND	NRAP	AQP2	DUSP22	ESR1	CLCN3	USP16	ARL3	KCNH1	CHI3L2	NPHS2
		WDR17	PTMA		TGM5		C11orf10	hsa-mir-30c-1	ZNF259			APOC1P1	TTK	LINC00311			CCR8	CARTPT		SPEF1	OAT	AQP5	LYRM4	FABP7	CPE	CCT8	BMI1	KCNK1	CLCA1	BLZF1
		ZFP42	SNORD20		PPIP5K1		DAGLA	hsa-mir-4255	PCSK7			APOC2	DDO	FAM92B			CCBP2	CWC27		C20orf194	PNLIP	AQP6	SLC22A23	FOXO3	CTSO	BTG3	BMPR1A	KCNK2	CNN3	VAMP4
		SPATA4	SAG		AQR		CALCA	hsa-mir-552	HTR3B			APOC4	SNX3	LOC400548			COL7A1	CCNO		SNORD57	PNLIPRP1	ARF3	MUTED	FRK	DCTD	ADAMTS5	CAMK2G	LAMB3	COL11A1	CREG1
		ENPP6	CCL20		LCMT2		CALCB	hsa-mir-4254	ZW10			APOE	RNGTT	LOC400550			CTNNB1	NSA2		SNORD56	PNLIPRP2	ARL1	TXNDC5	FUCA2	EDNRA	LTN1	CASP7	LBR	CRYZ	TNFSF18
		ASB5	SP100		RASGRP1		CAPN1	hsa-mir-1976	UBE4A			ASNA1	CD164	C16orf74			CX3CR1	FST		SDCBP2	HTRA1	ASCL1	TMEM14B	FYN	EGF	CLDN17	ENTPD1	LGALS8	CSF1	MPZL1
		C4orf38	SPP2		SERF2		CARS	hsa-mir-3115	RBM7			ATP1A3	WISP3	LOC727710			CYP8B1	PLK2		C20orf30	PTPRE	ATF1	RIOK1	GABRR1	EIF4E	N6AMT1	CDK1	MARK1	CTBS	ANGPTL1
		RWDD4	DGKD		GPR176		CAT	hsa-mir-4253	MPZL2			ATP4A	WASF1	LOC732275			DAG1	SMA4		ANGPT4	RGS10	ATP2A2	ADTRP	GABRR2	ELF2	USP25	CHAT	MTR	CTSK	TBX19
		CCDC111	PER2		CHP		CCKBR	hsa-mir-1256	ATP5L			ATP5D	TBX18	MIR1910			DNASE1L3	SMA5		TRMT6	SLC18A2	ATP2B1	FOXQ1	GJA1	ENPEP	DONSON	CHUK	NEK2	CTSS	XPR1
		TRIML2	LRRFIP1		OIP5		CD5	hsa-mir-1290	CEP164			AXL	HMGN3	C16orf95			DOCK3	ESM1		HAO1	TCF7L2	ATP5B	HUS1B	GPR6	ETFDH	HUNK	ABCC2	NID1	DBT	GPR52
		CCDC110	GPR55		BAHD1		CD6	hsa-mir-1273d	EXPH5			AZU1	FHL5				DUSP7	ADAMTS6		SMOX	TECTB	ATP5G2	SNRNP48	GPR31	F11	RBM11	COL13A1	NVL	DPYD	RASAL2
		CYP4V2	TRIP12		MAPKBP1		MS4A1	hsa-mir-34a	SIK2			BAX	ATG5				CELSR3	MRPS27		CRLS1	TIAL1	AVPR1A	C6orf195	GRIK2	FABP2	C21orf49	COL17A1	PLXNA2	DR1	PRDX6
		LOC285441	ECEL1		RTF1		MS4A3	hsa-mir-4252	SIK3			BCAT2	ZBTB24				FHIT	PPWD1		C20orf27	UROS	BCL7A	PIP5K1P1	GRM1	ACSL1	MIS18A	MAP3K8	PPP2R5A	ECM1	KIAA0040
		LOC285501	EIF4E2		MGA		CD44	hsa-mir-551a	BACE1			BCKDHA	SNAP91				FLNB	SKIV2L2		C20orf29	XPNPEP1	BTG1	C6orf228	HDAC2	FAT1	LINC00158	COX15	PROX1	S1PR1	CEP350
		LOC339975	HDAC4		VPS39		CD59	hsa-mir-4251	CADM1			BCL3	FIG4				GBE1	PART1		TMEM74B	SHOC2	CACNB3	SYCP2L	HIVEP2	FGA	CHODL-AS1	CPN1	PSEN2	CELSR2	RABGAP1L
		TRIML1	FARP2		CCNDBP1		CD81	hsa-mir-429	REXO2			HCN2	CASP8AP2				GLB1	FAM169A		SIRPG	ADAM12	CCNT1	LINC00518	HSF2	FGB	LINC00113	CREM	PTPN14	ENSA	FAM20B
		ANKRD37	ARL4C		C15orf63		CDKN1C	hsa-mir-1302-2	TIMM8B			CEACAM1	SYNCRIP				GNAI2	DIMT1		FERMT1	UTF1	SCARB1	PXDC1	HTR1B	FGF2	C21orf15	CTSL1P2	RAB4A	EXTL2	STX6
		LOC389247	RAMP1		TMEM87A		CFL1	ABCA4	SIDT2			BLVRB	SLC35A1				GNAT1	IPO11		NSFL1C	EIF3A	CD63	MGC39372	HTR1E	FGG	LINC00308	CYP2C19	RGS7	F3	SLC19A2
		HELT	NMUR1		RPAP1		CHKA	ABL2	FXYD6			BSG	FUT9				GOLGA4	GCNT4		TMX4	SMC3	CDK2	FAM217A	IFNGR1	FRG1	MRPL39	CYP2C8	RYR2	FCGR1A	KIFAP3
		LOC401164	STK25		PLDN		CHRM1	ACADM	C11orf71			BST2	TRAF3IP2				XCR1	PELO		GPCPD1	BUB3	CDK4	LOC285768	IGF2R	GAB1	C21orf91	CYP2C9	SRP9	FCGR1B	PRRC2C
		FAM92A3	COPS8		RPUSD2		CHRM4	ADAR	SLC35F2			C3	PNRC1				GPR27	DHX29		CPXM1	GSTO1	CMKLR1	LY86-AS1	IMPG1	GK3P	DNAJC28	CYP2C18	AURKAPS1	FLG	GPR161
		C4orf47	CAPN10		TUBGCP4		TPP1	ADORA3	RAB39A			C5AR1	ASCC3				GPX1	DDX4		MAVS	BAG3	CNTN1	CAGE1	KIF25	GLRB	C21orf62	CYP17A1	TARBP1	FMO5	BRP44
		DUX4L4	SP140		EHD4		CNGA4	AGL	BTG4			CA11	BVES				GRM2	SGTB		EBF4	FAM53B	COL2A1	MYLK4	KPNA5	GPM6A	MRAP	CYP26A1	TBCE	GBP1	DNM3
		FRG2	PASK		DUOX2		CNTF	AK2	FAM55D			CACNA1A	SEC63				HYAL1	ARL15		TRIB3	SLK	COX6A1	TUBB2B	LAMA2	GRIA2	C21orf59	DNA2	TGFB2	GBP2	TOR1AIP1
		SLED1	ATG4B		MYEF2		COPB1	AK4	TTC12			CALM3	KIAA1009				IMPDH2	DEPDC1B		FASTKD5	DCLRE1A	CPM	C6orf52	LAMA4	GRID2	C21orf7	DNTT	LEFTY2	GBP3	SNORD81
		FLJ38576	SH3BP4		NDUFAF1		COX8A	ALDH9A1	C11orf57			CALR	ANKRD6				ITGA9	BDP1		GFRA4	SMNDC1	CRY1	PSMG4	LPA	GUCY1A3	SCAF4	DUSP5	TLR5	GFI1	SNORD79
		DUX4L6	NGEF		NUSAP1		CRY2	ALPL	ELMOD1			CAPNS1	DOPEY1				ITIH1	ERBB2IP		VPS16	GLRX3	CS	DKFZP686I15217	MARCKS	GUCY1B3	JAM2	EGR2	GPR137B	GJA5	SNORD80
		DUX4L5	SNORD82		SPTBN5		CST6	ALX3	TEX12			CAPS	ZNF292				ITIH3	NLN		FAM113A	DPYSL4	CSRP2	C6orf201	MAN1A1	GYPA	C21orf63	EIF4EBP2	TP53BP2	GJA8	SNORD47
		DUX4L3	SNED1		CTDSPL2		CSTF3	AMPD1	TMPRSS4			CCNE1	CDK19				ITIH4	ZSWIM6		MRPS26	TACC2	CYP27B1	ERVFRD-1	MAS1	GYPB	SAMSN1	ERCC6	TRAF5	GCLM	SNORD44
		LINC00290	GIGYF2		DUOX1		CTNND1	AMPD2	DSCAML1			CD22	MDN1				LAMB2	ANKRA2		DDRGK1	TUBGCP2	DGKA	PPP1R3G	ME1	GYPE	C21orf119	FGF8	TSNAX	GNAI3	CACYBP
		LOC728175	TRAF3IP1		DLL4		CTSW	AMY1A	ARHGAP20			CD37	UFL1				RPSA	MCCC2		ZNF343	PRDX3	DAO	HULC	MAP3K4	H2AFZ	BAGE5	GAD2	USH2A	GNAT2	KLHL20
		DUX4L2	ANO7		INO80		DDB1	AMY1B	USP28			CD70	ORC3				LTF	CENPK		NRSN2	VAX1	DCN	TMEM170B	MAP3K5	HADH	BAGE4	GDF2	WNT9A	GNG5	NME7
		LOC731424	PRLH		PPP1R14D		DDB2	AMY1C	AASDHPPT			CD79A	PNISR				MAP4	RGNEF		PANK2	ATE1	DDIT3	SCARNA27	MLLT4	HMGB2	BAGE3	GDF10	ZNF124	GSTM1	IER5
		CLDN24	THAP4		ZNF770		EEF1G	AMY2A	C11orf1			CD97	IBTK				MITF	SLC30A5		ADAM33	SEC23IP	EPYC	LOC100130275	MYB	HPGD	BAGE2	GFRA1	SLC30A1	GSTM2	C1orf9
		LOC100288255	ANKMY1		HAUS2		EIF4G2	AMY2B	ALG9			CDC34	SENP6				MLH1	CENPH		DEFB126	RAB11FIP2	DTX1	MIR3691	MYO6	HSP90AA4P	GCFC1	GLUD1	HIST3H3	GSTM3	METTL13
		MIR1305	SCLY		FAM82A2		ELF5	APCS	TMPRSS5			CDKN2D	FBXL4				MOBP	GPBP1		FAM110A	INPP5F	DUSP6	LOC100506207	NMBR	CFI	MIR155HG	GOT1	GNPAT	GSTM4	RALGPS2
		MIR3945	ASB1		DNAJC17		MARK2	APOA2	BCO2			CEACAM5	SNORD50A				MST1	PARP8		SLC4A11	DUX4	EIF2B1	LOC100506409	NT5E	IL2	CYYR1	GRID1	CDC42BPA	GSTM5	DARS2
		LOC100506229	CAB39		PAK6		ESRRA	FASLG	TMPRSS13			CEBPA	FILIP1				MST1R	ANKRD55		MCM8	SORCS3	EIF4B	LOC100507194	OPRM1	IL15	OLIG1	HABP2	DEGS1	GTF2B	C1orf112
			UGT1A10		CASC5		EXT2	RHOC	KIAA1826			CEBPG	SESN1				MYD88	PTCD2		ZCCHC3	FAM175B	CELA1	LOC100508120	PARK2	ING2	LINC00161	HELLS	KMO	HMGCS2	ADCY10
			UGT1A8		STARD9		F2	ARNT	BUD13			CGB	OSTM1				MYL3	ELOVL7		SCRT2	ATRNL1	ELK3	MUTED-TXNDC5	PCMT1	IRF2	KRTAP13-1	HHEX	TAF1A	HSD3B1	DCAF6
			UGT1A7		VPS18		FANCF	ASTN1	DIXDC1			CEACAM3	NDUFAF4				NKTR	C5orf44		C20orf54	C10orf137	STX2	EEF1E1-MUTED	PDCD2	KLKB1	TCP10L	HK1	EXO1	HSD3B2	SCYL3
			UGT1A6		SQRDL		FAU	SERPINC1	ZC3H12C			CEACAM7	CYB5R4				CNTN3	UTP15		HSPA12B	DUX2	ERBB3	MIR4645	ENPP1	MAD2L1	CHODL	HNRNPF	GGPS1	IGSF3	KIAA1614
			UGT1A5		ZFP106		MS4A2	RERE	ALKBH8			CEACAM8	TUBE1				PDHB	GFM2		TMC2	PDCD4	B4GALNT1		ENPP3	SMAD1	ANKRD30BP2	HNRNPH3	TMEM63A	CYR61	FAM5B
			UGT1A9		SPATA5L1		FEN1	ATP1A1	FDXACB1			CEACAM4	C6orf203				PFKFB4	NDUFAF2		TBC1D20	VENTX	BLOC1S1		PEX7	MANBA	LIPI	TLX1	TOMM20	ILF2	C1orf114
			UGT1A4		CHAC1		FKBP2	ATP1A2	C11orf52			CIRBP	CDC40				PLCD1	MRPS36		SIRPD	CUZD1	GLI1		PGM3	MGST2	ABCC13	HPS1	URB2	IVL	GAS5
			UGT1A1		WDR76		FOLH1	ATP1A4	APOA5			TBCB	UBE2J1				PLXNB1	SNX18		C20orf141	CALY	GNS		PLAGL1	NR3C2	LINC00189	HTR7	CEP170	KCNA2	PAPPA2
			UGT1A3		TMEM62		FSHB	ATP1B1	C11orf93			CKM	COQ3				PRKAR2A	FCHO2		PROKR2	CHST15	GOLGA3		PLG	MTNR1A	C21orf91-OT1	IDE	LPGAT1	KCNA3	TNN
			PID1		SEMA6D		FTH1	ATP5F1	PIH1D2			AP2S1	PHIP				PRKCD	RAB3C		C20orf96	ACSL5	GPD1		PLN	MTTP	LINC00314	IFIT2	AKT3	KCNA10	MRPS14
			ATG16L1		SPG11		GAS2	ATP6V0B	FAM55A			CLC	SOBP				PTH1R	C5orf35		SRXN1	ZRANB1	GTF2H3		POU3F2	NDUFC1	KRTAP15-1	IFIT1	BPNT1	KCNC4	TOR3A
			USP40		ELL3		GIF	BAI2	FAM55B			CLPTM1	AKIRIN2				PTPRG	IL31RA		DEFB127	TTC40	HAL		PREP	NEK1	D21S2088E	IFIT3	ZNF238	KCND3	RFWD2
			HJURP		C15orf48		GNG3	BCL9	AMICA1			CNN1	QRSL1				QARS	EMB		DEFB129	NSMCE4A	NCKAP1L		PRIM2	NFKB1	LINC00307	ITGB1	LEFTY1	LOR	MGC4473
			HES6		C15orf41		GSTP1	BGLAP	KBTBD3			CNN2	AKIRIN2-AS1				SNORA62	TMEM171		SIRPA	C10orf118	NR4A1		PKIB	NPY1R	LINC00515	KCNMA1	SPHAR	MCL1	C1orf129
			C2orf83		ZFYVE19		GTF2H1	BMP8B	CWF19L2			COMP	FAM46A				ROBO1	TMEM174		STK35	WDR11	HNRNPA1		PSMB1	NPY2R	KRTAP13-4	KIF5B	CAPN9	SMCP	C1orf49
			MFF		FRMD5		HBB	BRDT	KDELC2			COX6B1	RARS2				ROBO2	SREK1		PRNT	DHX32	HOXC4		PTPRK	NPY5R	POTED	KIF11	SDCCAG8	MOV10	ACBD6
			CXCR7		DISP2		HBBP1	C1QA	LAYN			COX7A1	PDSS2				RPL29	SLC38A9		LOC149837	PPP2R2D	HOXC5		REV3L	PDHA2	KRTAP7-1	ABLIM1	DUSP10	MSH4	ZBTB37
			RNPEPL1		ATPBD4		HBD	C1QB	TTC36			CRX	C6orf162				ATXN7	MARVELD2		C20orf196	FAM45B	HOXC6		RNY4	PET112	KRTAP8-1	LIPA	COG2	NGF	ANKRD36BP1
			GAL3ST2		C15orf57		HBE1	C1QC	C11orf65			CSNK1G2	LYRM2				SCN5A	MIER3		LRRN4	TDRD1	HOXC8		ROS1	PITX2	KRTAP11-1	MAT1A	RBM34	NHLH2	SEC16B
			RAB17		C15orf23		HBG1	C8A	MPZL3			NCAN	SNX14				SCN10A	CDC20B		DEFB125	BCCIP	HOXC9		RPS6KA2	PLRG1	KRTAP19-1	MBL2	FBXO28	NOTCH2	LHX4
			COPS7B		BMF		HBG2	C8B	ANKK1			CYP2A6	HACE1				SEMA3F	ZNF366		DEFB128	GPAM	HOXC10		RPS12	EXOSC9	KRTAP13-2	MSMB	ABCB10	NPR1	CENPL
			TRPM8		SHF		SLC29A2	CA6	RNF214			CYP2A7	BEND3				SMARCC1	CCDC125		SIRPB2	KIAA1598	HOXC11		SGK1	POU4F2	KRTAP13-3	MXI1	OPN3	NRAS	DUSP27
			MLPH		DUOXA1		HPX	CACNA1E	LOC283143			CYP2A13	RRAGD				STAC	GAPT		RSPO4	FAM160B1	HOXC12		SIM1	PPID	KRTAP23-1	NDUFB8	RAB3GAP2	OVGP1	RCSD1
			IQCA1		CHST14		DNAJC4	CACNA1S	C11orf53			CYP2B6	PRDM13				NEK4	LOC257396		TGM6	PLEKHA1	HOXC13		SLC22A1	PPP3CA	KRTAP6-1	NFKB2	TRIM58	PDZK1	METTL18
			TM4SF20		CASC4		ILK	CAPZA1	C11orf34			CYP2B7P1	BACH2				TCTA	C5orf64		DEFB132	FAM204A	HPD		SLC22A3	RAP1GDS1	KRTAP6-2	NODAL	INTS7	PI4KB	GORAB
			C2orf54		TGM7		INCENP	CAPZB	C11orf87			CYP2F1	C6orf164				TDGF1	RNF180		C20orf202	LHPP	IFNG		SLC22A2	ABCE1	KRTAP6-3	NRAP	AHCTF1	PRKAB2	C1orf105
			ARMC9		CATSPER2		CD82	CASP9	C11orf92			DAPK3	POPDC3				TGM4	SREK1IP1		MIR103A2	IKZF5	IGF1		SMPD2	RPL34	KRTAP19-2	P4HA1	NSL1	PRKACB	AXDND1
			EFHD1		PLA2G4E		KCNA4	CASQ1	C11orf88			DBP	MICAL1				TGFBR2	IDAS		RAD21L1	ZDHHC6	IGFBP6		SOD2	RPS3A	KRTAP19-3	PAX2	OR1C1	PKN2	ZNF648
			SPHKAP		TRIM69		KCNC1	CASQ2	MIR34B			CFD	MANEA				TKT	ACTBL2		LOC643406	MCMBP	INHBC		ELOVL4	MSMO1	KRTAP19-4	PCBD1	OR2M4	PSMA5	FAM163A
			SLC19A3		C15orf43		KCNJ11	RUNX3	MIR34C			DHPS	GPR63				TMF1	MAST4		SNORA51	C10orf81	ITGA5		T	SFRP2	KRTAP19-5	PDE6C	OR2L2	PSMB4	RC3H1
			ILKAP		LOC145663		KCNQ1	CD1A	LOC643923			DMPK	SPACA1				CLEC3B	RNF138P1		SNORD86	OBFC1	ITGA7		MAP3K7	SNCA	KRTAP19-6	PGAM1	OR2L1P	PSMD4	METTL11B
			ITM2C		LOC145845		LDHA	CD1B	CLDN25			DMWD	SH3BGRL2				TNNC1	RGS7BP		SNORD110	C10orf88	ITGB7		TBP	TACR3	KRTAP19-7	PIP4K2A	OR2T1	PTGFR	TDRD5
			RHBDD1		TMCO5A		LDHC	CD1C	LOC100132078			DNASE2	ARMC2				UBA7	GPX8		LOC728228	WDR96	KCNC2		TCF21	TDO2	KRTAP20-1	PITX3	RPS6KC1	PTGFRN	TOR1AIP2
			ING5		ZSCAN29		FADS1	CD1D	LOC100288346			DNM2	RPF2				UBP1	MIR449A		SNORD119	LRRC27	KIF5A		TCP1	TLL1	KRTAP20-2	PLAU	RNU5F-1	ABCD3	FLJ23867
			MGC16025		TTBK2		FADS3	CD1E	BACE1-AS			DNMT1	MCHR2				USP4	LOC642366		LOC100134015	GPR123	KRT1		TCP10	TLR2	KRTAP21-1	PNLIP	DIEXF	RAB13	TIPRL
			DNER		CDAN1		LMO1	CD2	MIR4301			ARID3A	FAXC				UQCRC1	C5orf43		TMEM239	NKX6-2	KRT2		TCTE3	TLR3	KRTAP21-2	PNLIPRP1	TAF5L	RABGGTB	SLC9A11
			B3GNT7		STRC		LMO2	CD247	LOC100526771			ECH1	GJA10				VIPR1	LOC647859		LOC100289473	AFAP1L2	KRT3		DYNLT1	TRPC3	KRTAP22-1	PNLIPRP2	DISC2	RAP1A	LOC284688
			SP140L		CSNK1A1P1		LRP4	CD5L	HSPB2-C11orf52			EEF2	RTN4IP1				WNT5A	GUSBP3		MIR1292	KNDC1	KRT4		THBS2	UBE2D3	KRTAP20-3	PPA1	DISC1	RFX5	ANKRD45
			AGAP1		SPRED1		LTBP3	TNFRSF8	FXYD6-FXYD2			EFNA2	USP45				ZNF35	GTF2H2B		MIR103B2	ITPRIP	KRT5		NR2E1	UCP1	LOC339622	PPP1R3C	FLVCR1	SNORD21	SFT2D2
			TWIST2		ADAL		CAPRIN1	CD48	MIR4491			MEGF8	SLC22A16				IFRD2	MIR449B		PCNA-AS1	MTG1	KRT6A		TNFAIP3	UGT8	LINC00317	PPP3CB	CNIH4	RORC	FMO6P
			DIS3L2		EXD1		MDK	CD53	LOC100652768			ELANE	C6orf7				MAPKAPK3	MIR581		LOC100507495	BBIP1	KRT6B		TPBG	VEGFC	LINC00320	PPYR1	PYCR2	RPL5	C1orf220
			NEU4		FSIP1		MEN1	CD58				ELAVL1	UBE2CBP				SEMA3B	GTF2H2C		LOC100507629	FANK1	KRT7		TPD52L1	GLRA3	LOC388813	PRF1	NENF	RPS27	MIR199A2
			SPATA3		RHOV		SCGB2A1	CDA				ELAVL3	KIAA1919				SLMAP	SERF1B		FKBP1A-SDCBP2	SYCE1	KRT8		TSPYL1	SMARCA5	LINC00478	SRGN	G0S2	S100A1	MIR214
			FBXO36		UBR1		SCGB2A2	CDK11B				EMP3	GTF3C6				MANF	GTF2H2D			SORCS1	KRT18		TTK	SORBS2	KRTAP26-1	PRKG1	RRP15	SORT1	MIR488
			MTERFD2		PATL2		MAP3K11	CDC20				EMR1	MRAP2				ACOX2	GUSBP9			PRAP1	KRT81		UTRN	PRSS12	ANKRD20A11P	MAPK8	PPPDE1	S100A2	SNORD74
			UBE2F		PLA2G4F		MYBPC3	CDC42				EPOR	RWDD2A				BAP1	LRRC70			ZNF511	KRT82		EZR	UNC5C	MIRLET7C	PSAP	SCCPDH	S100A3	SCARNA3
			OTOS		LRRC57		MYOD1	CDKN2C				NR2F6	KLHL32				EOMES	FAM159B			C10orf90	KRT83		VIP	LAMTOR3	MIR125B2	PSD	TRIM17	S100A4	SNORD75
			MYEOV2		HMGN2P46		NAP1L4	CD52				ERCC1	SLC16A10				HYAL3	LOC100170939			BTBD16	KRT84		PTP4A1	PDE5A	MIR155	PTEN	KCTD3	S100A5	SNORD76
			OR6B3		SLC24A5		NDUFS3	RCC1				ERCC2	RIPPLY2				CADPS	LOC100272216			FAM24A	KRT85		STL	SAP30	MIR99A	ALDH18A1	DTL	S100A6	SNORD77
			LOC150935		FAM98B		NDUFV1	CHI3L2				ERF	IRAK1BP1				HYAL2	LOC100303749			PSTK	KRT86		EPM2A	INPP4B	GRIK1-AS1	RBP3	ARID4B	S100A7	SNORD78
			LOC151171		PLA2G4D		NDUFS8	CHRNB2				FBL	PM20D2				SUCLG2	MIR449C			MMP21	LALBA		STX7	HERC3	KRTAP24-1	RBP4	EGLN1	S100A8	MIR557
			LOC151174		MRPL42P5		NELL1	CKS1B				ETV2	SRSF12				HESX1	OCLN			PDZD8	LRP1		PEX3	SNORD73A	KRTAP27-1	RET	KIAA1383	S100A9	LOC730102
			SLC16A14		C15orf52		NUCB2	CLCA1				FARSA	C6orf165				BSN	MIR4804			GSTO2	LTA4H		DDO	PAPSS1	SNORA80	RGR	MARC2	S100A10	LOC730159
			LOC151475		CTXN2		NUP98	CLCN6				FCER2	BVES-AS1				LIMD1	MIR4803			SFR1	LUM		RNASET2	LRAT	KRTAP19-8	RPS24	SUSD4	S100A11	GM140
			LINC00471		C15orf53		SLC22A18	CLCNKA				FCGRT	PRSS35				CCRL2				CTAGE7P	LYZ		STX11	AIMP1	C21orf54	SCD	KIF26B	S100A12	MIR1295A
			LOC151484		C15orf54		SLC22A18AS	CLCNKB				FLT3LG	LCA5				UBA3				CLRN3	MARS		SNX3	NDST3	KRTAP25-1	CXCL12	GPATCH2	S100A13	LOC100302401
			MSL3P1		DUOXA2		OSBP	CLK2				FOSB	C6orf163				RPL14				PNLIPRP3	MDM2		RNGTT	HAND2	TEKT4P2	SFRP5	HEATR1	SARS	MIR3119-1
			WDR69		EIF2AK4		OVOL1	PLK3				FTL	CCDC162P				SEC22C				SFXN4	METTL1		CD164	RAPGEF2	KRTAP20-4	SFTPD	TMEM206	SLC16A1	MIR3120
			C2orf57		CATSPER2P1		P2RX3	CNN3				FUT1	AKD1				RRP9				CPXM2	KITLG		WISP3	MFAP3L	KRTAP22-2	FBXW4	BATF3	SPRR1A	MIR3119-2
			TIGD1		CKMT1A		PAX6	CNR2				FUT2	HS3ST5				LRRFIP2				TRUB1	MIP		SYNJ2	SEC24D	KRTAP21-3	SLC18A3	SLC30A10	SPRR1B	MIR3121
			LOC200772		SERINC4		PC	COL8A2				FUT3	LACE1				MAGI1				VTI1A	MMP17		VNN2	TSPAN5	LOC100288432	SLIT1	ZNF692	SPRR2A	LOC100505918
			C2orf72		C15orf62		PDE3B	COL9A2				FUT5	MMS22L				CACNA2D2				LOC143188	MMP19		VNN1	FAM13A	GRIK1-AS2	SNCG	IARS2	SPRR2B	LOC100506023
			CXXC11		C15orf56		PGA5	COL11A1				FUT6	SCML4				SLC22A14				C10orf82	MSI1		WASF1	SPRY1	MIR4327	SUPV3L1	HHAT	SPRR2C	LOC100506046
			DUSP28		PHGR1		PIK3C2A	COL16A1				GAMT	CEP57L1				SLC22A13				C10orf46	MVK		TAAR5	ANAPC10	MIR3156-3	SVIL	ENAH	SPRR2D	LOC100527964
			ESPNL		LOC645212		PLCB3	COPA				GCDH	PPIL6				SLC4A7				CCDC147	MYBPC1		MAP7	PGRMC2	MIR3687	TACR2	NUP133	SPRR2E	MIR4424
			ECEL1P2		MIR626		POLR2G	CORT				GDF1	LOC285758				VPRBP				C10orf91	MYF5		TBX18	SEC24B	MIR3648	TAF5	RCOR3	SPRR2F	DNM3OS
			LOC348761		MIR627		PPP1CA	CPT2				GIPR	FLJ34503				IP6K1				PWWP2B	MYF6		LATS1	MAB21L2	C21orf37	TCF7L2	SERTAD4	SPRR2G
			RBM44		ANP32AP1		PPP2R5B	CRABP2				GNA11	GJB7				EPM2AIP1				EMX2OS	MYL2		TAAR2	PDLIM5	GCFC1-AS1	ZEB1	ERO1LB	SPRR3
			AQP12A		LOC728758		PRG2	CRP				GNA15	SNHG5				PSMD6				PPAPDC1A	MYL6		TAAR3	RRH	LINC00159	TECTB	FMN2	STXBP3
			KLHL30		OIP5-AS1		PSMA1	CRYZ				GNG7	LINC00222				TRANK1				PAOX	MYO1A		HMGN3	PLK4	MIR4759	TFAM	SMYD2	SYCP1
			C2orf82		MIR147B		PSMC3	CSF1				GPI	LIN28B				DLEC1				FAM24B	PPP1R12A		MED23	ADAM29		TLL2	ADCK3	TAF13
			OR6B2		LOC100131089		PTH	CSF3R				GPR4	GSTM2P1				EXOG				EBF3	NAB2		QKI	PRDM5		UBE2D1	ZNF695	TBX15
			ASB18		ANKRD63		PTPRCAP	CSRP1				FFAR1	RFPL4B				XYLB				CASC2	NACA		FHL5	LSM6		VCL	GJC2	VPS72
			FLJ43879		JMJD7		PTPRJ	CTBS				FFAR3	C6orf225				OXSR1				TCERG1L	NAP1L1		AKAP7	NUDT6		VDAC2	CAMK1G	TGFBR3
			MIR149		PLA2G4B		PYGM	CTH				FFAR2	TSG1				PDCD6IP				HSPA12A	NELL2		ATG5	ANXA10		WNT8B	SIPA1L2	TCHH
			DNAJB3		MIR1282		RAB3IL1	CTPS				MKNK2	TRAF3IP2-AS1				PARP3				C10orf125	NFE2		TBPL1	KLHL2		XPNPEP1	ZP4	TPM3
			LOC643387		MIR4310		MAP4K2	CTSK				GPX4	SNORD50B				ZNF197				JAKMIP3	NFYB		BAG2	SCRG1		ZNF22	RHOU	TSHB
			PRR21		MIR3942		RAD9A	CTSS				GRIK5	LOC728012				RBM6				STK32C	NOS1		WTAP	HSPA4L		ZNF32	TFB2M	TUFT1
			PRSS56		LOC100505648		RAG1	CYP2J2				GRIN2D	TPI1P3				RBM5				RBM20	CNOT2		AKAP12	MMRN1		ZNF33A	GREM2	VCAM1
			AQP12B		LOC100507466		RAG2	CYP4A11				ARHGAP35	C6orf186				NME6				LOC282997	SLC11A2		KIAA0408	DUX4		ZNF33B	ACBD3	WNT2B
			SNORA75		SERF2-C15ORF63		RAPSN	CYP4B1				GSK3A	LOC100130890				CTDSPL				LOC283038	NTS		PHACTR2	PALLD		ZNF37A	SMYD3	CSDE1
			SCARNA6		MIR4510		RARRES3	DAB1				GTF2F1	LOC100288198				EIF1B				LOC283089	OAS1		BCLAF1	TBC1D9		MLLT10	MARC1	EVI5
			SCARNA5				RBM4	DBT				GYS1	MIR2113				TRAIP				KCNK18	OAS2		ZBTB24	METAP1		CCDC6	ARV1	CDC7
			D2HGDH				RCN1	GADD45A				GZMM	MIR548H3				ARIH2				VWA2	OAS3		SNAP91	KIAA0922		NCOA4	AIDA	HIST2H2AA3
			LOC728323				RELA	DDOST				FOXA3	LOC100422737				CRTAP				NANOS1	P2RX4		FIG4	TRIM2		SLC25A16	JMJD4	HIST2H2AC
			PP14571				DPF2	DHX9				HNRNPL	MIR4464				ARL6IP5				HMX3	P2RX7		CASP8AP2	ANP32C		SHOC2	C1orf35	HIST2H2BE
			LOC100286922				ROM1	DFFA				HPN	MIR4643				NPRL2				NHLRC2	PA2G4		UST	SLC7A11		ZNF239	TTC13	HIST2H4A
			MIR1471				RPL27A	DFFB				HRC					CXCR6				C10orf96	PEBP1		TRDN	CCRN4L		FZD8	PGBD5	PIP5K1A
			MIR1244-1				RPS6KB2	DHCR24				PRMT1					CSPG5				FLJ46361	PAH		CITED2	FAM149A		CUL2	C1orf115	BCAR3
			BOK-AS1				RPS13	DIO1				DNAJB1					ARPP21				ENO4	PAWR		SYNCRIP	FBXO8		PARG	HHIPL2	ANXA9
			MIR1244-3				RRM1	DPH2				ICAM1					CCR9				ARMS2	PCBP2		SLC35A1	DUX2		NDST2	VASH2	TTF2
			MIR1244-2				SAA1	DPT				ICAM3					USP19				C10orf122	CDK17		FUT9	PPA2		MBL1P	ZNF669	ITGA10
			MIR4269				SAA2	DPYD				ICAM4					SLC38A3				LOC387723	PDE1B		TRAF3IP2	DAPP1		LIPF	ZNF672	LMO4
			UBE2F-SCLY				SAA3P	DR1				IL12RB1					CYB561D2				GUCY2GP	PFDN5		HBS1L	DKK2		GBF1	PCNXL2	CDC14A
			MIR4777				SAA4	DVL1				ILF3					TMEM115				NKX1-2	PFKM		PDE10A	INTU		NRP1	WDR26	RTCD1
			MIR2467				SIPA1	E2F2				INSL3					RPP14				C10orf120	SLC25A3		SMPDL3A	ARFIP1		LDB1	TRAF3IP3	PEX11B
			MIR4440				SLC1A2	ECE1				INSR					FAM107A				LOC399815	PLA2G1B		PNRC1	PDLIM3		SGPL1	SH3BP5L	FUBP1
			MIR4786				SLC3A2	ECM1				IRF3					WDR6				METTL10	PMCH		ASCC3	HPGDS		BTRC	OR2G3	BCL10
			MIR4441				SMPD1	S1PR1				JAK3					RASSF1				FLJ37035	POLE		RAB32	ZNF330		CH25H	OR2G2	SELENBP1
							SPI1	EDN2				JUNB					NISCH				FOXI2	POU6F1		KATNA1	SPOCK3		PKD2L1	OR2C3	SLC16A4
							SPTBN2	PHC2				JUND					TREX1				FLJ46300	PPP1CC		FGFR1OP	AADAT		BTAF1	TRIM11	PRPF3
							TRIM21	EFNA1				KCNA7					SCN11A				LOC399829	PPP1R1A		BVES	LEF1		PAPSS2	MIXL1	CD101
							SSRP1	EFNA3				KCNC3					TUSC2				SPRNP1	PRIM1		SEC63	HERC5		INA	C1orf124	2015-09-01
							ST5	EFNA4				KCNJ14					TWF2				FAM45A	PRKAB1		SCAF8	FAM198B		PDLIM1	OBSCN	ARHGAP29
							STIM1	CELSR2				KCNN1					TRAK1				FRG2B	PRKAG1		KIAA1009	LARP7		SMC3	NTPCR	SEC22B
							STX3	MEGF6				KCNN4					DHX30				SPRN	PRPH		ANKRD6	EMCN		NEURL	EFCAB2	CHD1L
							STX5	EPHA2				LDLR					SACM1L				MIR202	PSMD9		RIMS1	MYOZ2		DDX21	KIAA1804	CLCA3P
							ABCC8	ELAVL4				LGALS4					SCAP				NPS	TWF1		DOPEY1	ACCN5		LGI1	LINC00467	CLCA2
							TAF10	ELF3				LGALS7					LAMB2P1				LOC619207	PTPN11		ZNF292	GALNT7		NOLC1	ZNF496	HS2ST1
							TCN1	ENO1				LHB					EXOSC7				SNORA19	PTPRB		CDK19	CLDN22		DLG5	C1orf198	PDE4DIP
							TEAD1	ENSA				LIG1					PDZRN3				FAM196A	PTPRR		TAB2	GAR1		GSTO1	DISP1	LRIG2
							TM7SF2	EPB41				LIPE					CLASP2				RPL13AP6	PXMP2		MDN1	PCDH18		CHST3	WNT3A	SETDB1
							TPH1	EPHA8				LRP3					RAD54L2				DUX4L7	PXN		TSPYL4	USP53		VPS26A	ANGEL2	LPPR4
							TRAF6	EPHB2				CYP4F3					FRMD4B				DUX4L6	RAB5B		SASH1	DKFZP434I0714		MINPP1	HIST3H2A	UBAP2L
							TRPC2	EPS15				BCAM					STAB1				DUX4L5	RAN		SYNE1	OTUD4		SPAG6	ZNF670	SV2A
							TSG101	ETV3				LYL1					GPD1L				DUX4L3	RAP1B		UFL1	TET2		KIF20B	NLRP3	DENND4B
							PHLDA2	EXTL1				MAG					NBEAL2				MIR609	RARG		PHF3	DCHS2		SEC24C	FAM36A	RBM8A
							TUB	EXTL2				MAN2B1					FAM208A				DUX4L2	RBMS2		HEY2	ARHGEF38		SH3PXD2A	SNAP47	PIGK
							SCGB1A1	EYA3				MATK					KLHL18				MIR936	RDH5		HEBP2	C4orf27		GPRIN2	C1orf96	TSPAN2
							VEGFB	F3				MEF2BNB-MEF2B					LARS2				LOC100169752	RFC5		ORC3	HERC6		SLK	LYPLAL1	SF3B4
							BEST1	F5				RAB8A					RYBP				MIR2110	RFX4		BRD7P3	CCDC109B		BMS1	OR2M5	BCAS2
							WEE1	F13B				MAP3K10					NAT6				MIR378C	RNY5		MTO1	MARCH1		SPOCK2	OR2M3	WARS2
							WT1	FAAH				MLLT1					FBXL2				MIR4297	RPL6		ASF1A	BANK1		ZNF518A	OR2T12	CEPT1
							SF1	FABP3				MYO1F					ABHD14A				MIR4295	RPL41		CCDC28A	LARP1B		RHOBTB1	OR14C36	PIAS3
							ZFPL1	FCER1A				MYBPC2					POC1A				MIR4296	RPLP0		MTHFD1L	BBS7		DCLRE1A	OR2T34	VAV3
							ZNF143	FCER1G				GADD45B					CNOT10				MIR3941	RPS26		PNISR	NEIL3		ABI1	OR2T10	HAX1
							ZNF195	FCGR1A				MYO9B					TMEM158				MIR3663	CLIP1		IBTK	FBXW7		FRAT1	OR2T4	SEMA6C
							ZNF214	FCGR1B				HNRNPM					NDUFAF3				MIR3944	TSPAN31		MOXD1	TMEM144		PPIF	OR2T11	HBXIP
							ZNF215	FCGR2A				CEACAM6					MYRIP				LOC100505839	ATXN2		IPCEF1	C4orf43		ACTR1A	DNAH14	IFI44
							CSRP3	FCGR2B				NDUFA7					PTPN23				LOC100505933	SCN8A		ZNF451	UFSP2		HNRNPA3P1	OR2B11	POLR3C
							PDHX	FCGR3A				NDUFB7					DNAH1				FAM24B-CUZD1	SELPLG		SENP6	C4orf21		SMNDC1	WDR64	TXNIP
							FOSL1	FCGR3B				NFIC					HIGD1A				MIR4680	SFSWAP		TIAM2	AP1AR		NPM3	C1orf131	AP4B1
							BBOX1	FDPS				NFIX					LRIG1				MIR4483	SHMT2		FBXL4	MAML3		MICU1	SPATA17	PHTF1
							PPFIBP2	FGR				NFKBIB					SUSD5				MIR4682	PMEL		C6orf123	DDX60		RPP30	EDARADD	AHCYL1
							SLC43A1	FHL3				NOTCH3					ERC2				MIR4482-1	SMARCC2		FBXO5	CDKN2AIP		SORBS1	MRPL55	WDR3
							DGKZ	FOXE3				NOVA2					APPL1				MIR4484	SMARCD1		SLC17A5	ODZ3		ERLIN1	HIST3H2BB	JTB
							CHST1	FOXD2				NPAS1					GNL3				MIR4681	SNRPF		RGS17	TMEM184C		LBX1	TATDN3	MTMR11
							API5	FLG				NPHS1					FOXP1					SP1		SNORD50A	LRP2BP		NRG3	C1orf74	MAN1A2
							MADD	FMO1				NRTN					RBMS3					STAT2		PDE7B	PDGFC		MGEA5	BROX	MLLT11
							OR6A2	FMO2				NTF4					SPCS1					STAT6		FILIP1	FSTL5		YME1L1	SLC35F3	IFI44L
							DCHS1	FMO3				NUCB1					SETD2					SUOX		SESN1	BDH2		C10orf116	B3GALNT2	SLC27A3
							EIF3F	FMO4				OAZ1					PRSS50					SYT1		DLL1	SMARCAD1		C10orf10	C1orf150	TDRKH
							CTSF	FMO5				P2RY11					RBM15B					TAC3		OSTM1	STOX2		POLR3A	LOC148824	DNAJB4
							BANF1	MTOR				PAFAH1B3					GMPPB					TARBP2		MRPL18	INTS12		ZWINT	CNIH3	ADAM30
							RPS6KA4	NR5A2				PALM					ARHGEF3					TBX5		NDUFAF4	ANKRD50		LDB3	LOC149134	CD160
							AIP	FUCA1				PDE4A					VILL					TBX3		DSE	RNF150		ECD	EXOC8	GLMN
							SYT7	DARC				PDE4C					ABHD5					HNF1A		CLDN20	PCDH10		CPEB3	RNF187	CELF3
							SART1	IFI6				PEPD					DYNC1LI1					TDG		NOX3	KIAA1430		ANKRD26	C1orf227	DDX20
							SLC6A5	GABRD				PIK3R2					C3orf18					TMBIM6		HDDC2	FNIP2		ZNF365	FAM71A	VPS45
							FIBP	GALE				PIN1					SS18L2					TFCP2		TFB1M	SH3RF1		MSRB2	C1orf55	CLCA4
							MTA2	GBA				PLAUR					SHISA5					TSPAN8		CYB5R4	METTL14		RAB18	CNST	MTF2
							UBE2L6	GBAP1				FXYD1					ZDHHC3					TMPO		TUBE1	OSTC		DKK1	C1orf65	NTNG1
							SNORD29	GBP1				FXYD3					ZMYND10					NR2C1		C6orf203	IL21		NT5C2	PLD5	WDR47
							SNORD31	GBP2				POLD1					TEX264					HSP90B1		CDC40	RXFP1		PDCD11	C1orf100	USP33
							SNORD30	GBP3				POLR2E					CCDC72					TXNRD1		RWDD1	SPCS3		SORCS3	IBA57	POGZ
							SNORD28	GFI1				POLR2I					ZNF589					UBC		AIG1	SCOC		KIAA0913	OR2T6	CLCC1
							SNORD27	GJA4				POLRMT					HEMK1					UBE2N		SNX9	TRAPPC11		WAPAL	LOC255654	RPRD2
							SNORD26	GJA5				POU2F2					IP6K2					UNG		UBE2J1	NEUROG2		PPRC1	SYT14	LPHN2
							SNORD25	GJA8				PPP5C					SFMBT1					VDR		VTA1	SLC39A8		RRP12	C1orf101	KIAA1107
							SNORD22	GJB3				PRKACA					NCKIPSD					WNT1		LGSN	HHIP		TBC1D12	PGBD2	SLC35A3
							SLC22A6	GJB5				PKN1					PHF7					WNT10B		BRP44L	NDST4		DNAJC9	OR2L13	LRRC8B
							SLC22A8	GCLM				PRKCSH					TLR9					ZNF10		HECA	AGXT2L1		DNMBP	OR14A16	SNAPIN
							NRXN2	GLUL				MAP2K2					LZTFL1					ZNF26		RAB23	ELOVL6		CSTF2T	HNRNPU-AS1	LPAR3
							LPXN	GNAI3				MAP2K7					P4HTM					ZNF84		COQ3	NDNF		FRAT2	LIN9	DDAH1
							PEX16	GNAT2				PSPN					SLC6A20					ZNF140		IL20RA	FAT4		SIRT1	VN1R5	CA14
							FADS2	GNB1				PRRG2					IL17RD					MAP3K12		UNC93A	ARSJ		COMMD3	ZNF678	NBPF14
							MAPK8IP1	GNG5				PRTN3					C3orf75					TUBA1A		MTRF1L	ARHGAP10		KAT6B	PRSS38	C1orf43
							TP53I11	SFN				PSG1					SNRK					MLL2		AHI1	MLF1IP		TSPAN15	LOC339529	RWDD3
							PITPNM1	GPR3				PSG2					QRICH1					AAAS		RMND1	NBLA00301		PDSS1	LOC339535	ZZZ3
							RIN1	GPR25				PSG3					PXK					YEATS4		PHIP	GSTCD		IFIT5	RD3	CHTOP
							MICAL2	GPX7				PSG4					CMTM6					HMGA2		SOBP	MAP9		BAMBI	OR6F1	PTPN22
							CTR9	GRIK3				PSG5					SLC25A38					ALX1		AKIRIN2	TNIP3		DPCD	OR2W3	PHGDH
							ATG13	GSTM1				PSG6					ULK4					CDK2AP1		PHF10	PHF17		SEC31B	OR2T8	LCE2B
							CKAP5	GSTM2				PSG7					FEZF2					BRAP		QRSL1	DNAJB14		NUDT13	OR2T3	AK5
							TRIM66	GSTM3				PSG9					EBLN2					ULK1		VNN3	WWC2		ATRNL1	OR2T29	SNORA66
							CCS	GSTM4				PSG11					ANO10					EEA1		AKIRIN2-AS1	NAA15		HERC4	IRF2BP2	SNORD45B
							RCE1	GSTM5				PSMC4					DALRD3					SOAT2		DDX43	C4orf29		PTPN20B	MIA3	SNORD45A
							NAALADL1	GTF2B				PSMD8					SHQ1					RASAL1		FAM46A	ALPK1		LRIT1	C1orf95	CHIA
							NR1H3	GUCA2A				PTBP1					PBRM1					DYRK2		TMEM30A	CXXC4		TCTN3	FAM89A	SLC39A1
							DPP3	GUCA2B				PTGER1					CHDH					PPFIA2		C6orf70	CEP44		KIAA1279	CAPN8	RNF115
							TSPAN32	HCRTR1				PTGIR					IL17RB					LGR5		LMBRD1	SETD7		C10orf12	C1orf31	TMOD4
							TSSC4	HDAC1				PTPRS					CACNA2D3					MAPKAPK5		ECHDC1	PLA2G12A		ANKRD2	C1orf229	GPSM2
							USH1C	HDGF				PVR					DCP1A					DENR		KCNQ5	SLC25A31		CNNM1	OR2M1P	CERS2
							KCNK7	CFH				PVRL2					GLT8D1					RDH16		AGPAT4	RAB33B		MYOF	OR11L1	SLC25A24
							HIPK3	CFHR1				RAB3A					ZNF167					NPFF		TULP4	SNX25		AP3M1	OR2L8	DNTTIP2
							PRMT3	CFHR2				RAD23A					LMOD3					HSD17B6		RARS2	TTC29		ANKRD1	OR2AK2	CRNN
							RASGRP2	ZBTB48				RELB					SEMA3G					OASL		HYMAI	MND1		GHITM	OR2L3	TMED5
							GLYAT	MR1				UPF1					KIF15					DYNLL1		PDSS2	SLC10A7		KIAA1274	OR2M2	BOLA1
							CDK2AP2	HMGN2				RFX1					ADAMTS9					SRSF9		GOPC	TKTL2		PDCD4	OR2T33	TNNI3K
							TCIRG1	HMGCL				RFX2					PCBP4					GALNT4		C6orf162	C4orf17		C10orf28	OR2M7	SH3GLB1
							RTN3	HMGCS2				RPL18					ABHD6					CRADD		GPR126	QRFPR		POLL	OR2G6	APH1A
							MRVI1	HPCA				RPL18A					LRTM1					HRK		KIAA1244	KIAA1109		CTNNA3	C1orf140	PLEKHO1
							TRIM22	HSD3B1				MRPS12					C3orf14					ADAM1		NHSL1	COL25A1		BLNK	FAM177B	HAO2
							PRG3	HSD3B2				RPS11					KIAA1143					LIN7A		LYRM2	USP38		A1CF	ZNF847P	ACP6
							SPON1	HSPA6				RPS15					HHATL					SOCS2		SNX14	C4orf49		NRBF2	OR2T2	SNX7
							RBM14	HSPA7				RPS16					WDR48					HCAR3		PLEKHG1	CBR4		KCNIP2	OR2T5	GPR89B
							CDC42EP2	IGSF3				RPS19					SELK					ENDOU		ARID1B	PIGY		NEUROG3	OR14I1	TRIM33
							EIF3M	HSPG2				RPS28					PROK2					TIMELESS		SERINC1	FHDC1		ASCC1	OR2T27	DPH5
							NXF1	HTR1D				RRAS					RNF123					HIP1R		HACE1	FLJ20021		EXOSC1	OR2T35	OAZ3
							KAT5	HTR6				RTN2					KIF9					KRT75		FAM135A	MGC45800		MRPS16	MIR194-1	GPR88
							IPO7	ID3				RYR1					AZI2					SCAF11		TMEM181	PRMT10		CALHM2	MIR205	MRPS21
							SSSCA1	IFI16				SAFB					CSRNP1					RASSF9		ZBTB2	DDX60L		CUTC	MIR215	CCDC76
							HTATIP2	CYR61				SCN1B					GORASP1					SLC16A7		BEND3	NAF1		PLCE1	TRIM67	ADAMTSL4
							DRAP1	IL6R				CCL25					CDCP1					PIWIL1		KIAA1586	TIFA		DUSP13	MAP1LC3C	CRCT1
							TRIM3	IL12RB2				SEPW1					CCDC71					DDX23		C6orf115	RG9MTD2		WAC	H3F3AP4	RSBN1
							TAF6L	TNFRSF9				SGTA					NT5DC2					CABP1		RRAGD	TBCK		SUFU	OR2W5	ZNHIT6
							SCGB1D2	ILF2				SH3GL1					SLC26A6					SLC4A8		PRDM13	CYP2U1		ACSL5	OR13G1	GIPC2
							SCGB1D1	INPP5B				SLC1A5					CAMKV					NCOR2		PBOV1	DDIT4L		PANK1	DUSP5P	GDAP2
							CELF1	INSRR				SLC1A6					LRRC2					WSCD2		BACH2	WDR17		FXYD4	C1orf133	FAM46C
							OR5I1	IPP				SLC5A5					FYCO1					ESPL1		TRMT11	SCLT1		MYO3A	MIR205HG	PALMD
							OR7E14P	IVL				SLC8A2					CCDC51					SART3		SMAP1	C4orf33		FAM190B	FLVCR1-AS1	FNBP1L
							OR7E12P	JAK1				SMARCA4					THOC7					KNTC1		C6orf164	TMEM155		APBB1IP	LOC643723	ST7L
							LYVE1	JUN				SNAPC2					WDR82					MLEC		PERP	PABPC4L		EXOC6	SNRPD2P2	C1orf56
							YIF1A	KCNA2				SNRNP70					RTP3					DAZAP2		SMOC2	ADAD1		FAM35A	RPS7P5	PRPF38B
							EHD1	KCNA3				SNRPA					ID2B					GIT2		POPDC3	ZFP42		DDIT4	LOC646627	LRRC8D
							C11orf58	KCNA10				SNRPD2					ATRIP					KIAA0748		ALDH8A1	C4orf32		CCNJ	SNORA14B	PRMT6
							STIP1	KCNC4				SPIB					NICN1					ZBTB39		MICAL1	SPATA4		MARCH5	SNORA36B	GOLPH3L
							CLP1	KCND3				STK11					MON1A					NUAK1		ULBP3	TRAM1L1		DNAJB12	SNORA16B	MCOLN3
							KCNQ1OT1	KCNJ9				STXBP2					KBTBD8					RBM19		OR2A4	ENPP6		CNNM2	LOC728463	SLC22A15
							SF3B2	KCNJ10				SULT2B1					ABHD14B					RNF10		C6orf211	SLC9B2		C10orf26	LOC731275	RNPC3
							CCDC85B	KCNN3				SULT2A1					C3orf39					PAN2		OGFRL1	ASB5		C10orf118	LOC100130093	LRIF1
							B3GNT1	LAD1				SUPT5H					DCLK3					USP15		FAM184A	SLC9B1		CRTAC1	LOC100130331	FAM63A
							PLA2G16	LAMC1				TBXA2R					UCN2					NR1H4		ZDHHC14	ZNF827		ARMC4	LOC100287814	CTTNBP2NL
							HPS5	LAMC2				TCF3					ZNF502					SH2B3		MANEA	SH3D19		MTPAP	LGALS8-AS1	FAM212B
							PTGDR2	STMN1				PRDX2					RFT1					TROAP		ADGB	C4orf38		CEP55	MIR1182	CCBL2
							RRAS2	LCK				TGFB1					ZBTB47					ARPC3		LINC00472	C4orf39		LRRC20	MIR1537	CDC42SE1
							ZP1	LEPR				THOP1					ACTR8					TSFM		FRMD1	PPM1K		CWF19L1	MIR664	TMEM167B
							KDM2A	LMNA				ICAM5					CMTM7					CTDSP2		AGPAT4-IT1	C4orf45		SLC29A3	LINC00184	OLFML3
							SWAP70	LMX1A				TLE2					OSBPL10					YAF2		C6orf208	SPATA5		RNLS	TSNAX-DISC1	OTUD7B
							ATG2A	LOR				TPM4					SLC25A26					PLXNC1		C6orf97	BBS12		PI4K2A	MIR320B2	PGLYRP4
							GANAB	LY9				TULP2					ZNF501					RNF41		MYCT1	DCLK2		CSGALNACT2	MIR3123	FAM91A2
							DTX4	TACSTD2				TYK2					GPR62					MPHOSPH9		ULBP2	TRIM60		H2AFY2	MIR3124	S100A14
							DENND5A	MAGOH				TYROBP					FAM3D					GDF11		ULBP1	FREM3		HIF1AN	MIR4260	GATAD2B
							NUP160	MATN1				UBA52					LYZL4					TMEM5		LPAL2	MMAA		RUFY2	MIR3122	AMIGO1
							FNBP4	MCL1				NR1H2					KBTBD5					CNPY2		KHDC1	TIGD2		FAM178A	MIR3620	ODF2L
							RRP8	SMCP				UQCRFS1					TRIM71					TUBA1B		GPR63	RBM46		FAM21B	MIR3916	CGN
							CLCF1	MEF2D				USF2					TMEM42					RAPGEF3		PPP1R14C	SGMS2		CCAR1	PROX1-AS1	KIAA1324
							OR52A1	MFAP2				VASP					IQCF1					MCRS1		SPACA1	SYNPO2		OGDHL	LOC100506795	ZNF687
							FAM89B	MGST3				VAV1					GLYCTK					DCTN2		RNF146	C4orf46		CISD1	LOC100506810	PTBP2
							SNHG1	MNDA				XRCC1					PPM1M					CCT2		SF3B5	TIGD4		TDRD1	ZNF670-ZNF695	PRUNE
							ARFIP2	MOV10				ZFP36					C3orf49					CAMKK2		TAAR8	TMEM154		KIAA1217	MIR4753	DNASE2B
							POLA2	MPL				ZNF14					SNTN					AVIL		SH3BGRL2	TMEM192		PARD3	MIR4666A	ELTD1
							FLRT1	MPZ				ZNF708					SYNPR					PTGES3		RSPH3	RWDD4		DNAJC12	MIR4677	HIAT1
							MTCH2	MSH4				ZNF20					C3orf45					ZNF268		TTLL2	CCDC111		ASAH2	MIR4671	RBM15
							FJX1	MTF1				ZNF43					ASB14					FRS2		ARMC2	TRIML2		C10orf2	MIR4427	DCLRE1B
							C11orf41	MTHFR				ZNF45					FAM19A4					TRAFD1		FBXO30	ELMOD2		SAR1A	MIR4742	MRPL9
							PRDX5	MTX1				ZNF69					CCDC12					OS9		RPF2	NPNT		TM9SF3	LINC00538	INTS3
							ABTB2	MUC1				ZNF221					PPP4R2					TMED2		L3MBTL3	CCDC110		PRTFDC1		SCNM1
							BRMS1	MUTYH				ZNF85					ZCWPW2					ERP29		FAM120B	MFSD8		ENTPD7		WDR77
							C11orf20	MYCL1				ZNF90					CMC1					CKAP4		MCHR2	LOC256880		ZMIZ1		EPS8L3
							PAMR1	MYOC				ZNF91					CMTM8					GCN1L1		FAXC	NAP1L5		ZNF248		TNFAIP8L2
							ZDHHC5	NASP				ZNF99					CCDC13					METAP2		FNDC1	LOC285419		AS3MT		C1orf54
							ATL3	NBL1				ZNF222					XIRP1					SDS		GJA10	CYP4V2		GPR158		VTCN1
							DAK	NCF2				ZNF121					PRICKLE2					GLIPR1		RTN4IP1	LOC285441		STAMBPL1		TTLL7
							DKFZP434K028	NDUFS2				ZNF136					TTC21A					ATF7		RSPO3	LOC285456		ARHGAP21		RPAP2
							B3GAT3	NDUFS5				ZNF146					C3orf67					RAB35		LRP11	LOC285501		KIAA1462		DENND2D
							FBXO3	NFIA				ZNF155					KCTD6					CPSF6		LTV1	FAM13A-AS1		GPAM		RPF1
							SERGEF	NFYC				ZNF177					KLHDC8B					SNRNP35		SERAC1	GPRIN3		FAM160B1		SIKE1
							EHF	NGF				ZNF180					STT3B					KERA		USP45	RNF175		WDFY4		TARS2
							OR5L2	NHLH1				ZNF208					LOC201617					KRR1		REPS1	C4orf37		SEMA4G		TRIM45
							OR5E1P	NHLH2				ZNF223					DNAH12					PRDM4		PPIL4	LOC339975		ARHGAP22		SNX27
							PPP1R14B	NIT1				ZNF224					PDE12					CIT		SLC22A16	TRIML1		MYOZ1		ANP32E
							OR10A3	NOTCH2				ZNF225					FAM116A					PWP1		C6orf7	LOC340017		AVPI1		VANGL1
							FXC1	NPPA				ZNF226					ZNF620					FICD		UBE2CBP	PRSS48		HPSE2		ST6GALNAC5
							TIMM10	NPPB				ZNF227					ALS2CL					NUDT4		LINC00473	LRIT3		CDH23		GPR61
							BSCL2	NPR1				ZFP112					TMIE					BAZ2A		KIAA1919	ANKRD37		PBLD		REG4
							ELP4	NRAS				ZNF229					C3orf64					WIF1		ARHGAP18	PCNAP1		NPFFR1		HORMAD1
							DKK3	NRD1				ZNF230					FBXW12					FZD10		SYTL3	LOC389247		C10orf54		SYDE2
							RBMXL2	YBX1				MADCAM1					ENTPD3-AS1					IRAK3		GTF3C6	TRIM61		MMS19		ZNF644
							PGAP2	NTRK1				SF3A2					ZNF619					GALNT6		MRAP2	HELT		DNAJC1		LRRC8C
							PRPF19	ROR1				ELL					ZNF621					NXPH4		RWDD2A	FAM190A		NOC3L		POLR3GL
							MACROD1	DDR2				SYMPK					CCDC66					XPOT		FAM54A	FLJ14186		ZDHHC6		PROK1
							SLC43A3	OPRD1				MIA					C3orf23					GPR182		SFT2D1	C4orf3		PCDH15		LCE3D
							COMMD9	ORC1				CLPP					ZNF660					COPZ1		KLHL32	LOC401164		CUEDC2		PSRC1
							C11orf21	OVGP1				DPF1					FLJ39534					PHLDA1		TMEM200A	FAM92A3		DDX50		ATP1A1OS
							PACSIN3	PAFAH2				LTBP4					LOC285401					R3HDM2		MB21D1	MIR302A		FBXL15		FAM40A
							TRPM5	PRDX1				TEAD2					EIF4E3					MLXIP		NUS1	GUSBP5		OR13A1		ZNF697
							SAC3D1	PAX7				RANBP3					CCDC36					RPH3A		C6orf72	HSP90AA6P		C10orf76		NUP210L
							SNX15	PBX1				CYP4F2					C3orf35					P2RX2		IL22RA2	C4orf47		C10orf68		NEXN
							RHOD	PDC				PPFIA3					GADL1					RAB21		C6orf192	DUX4L4		HPS6		DNAJA1P5
							EFEMP2	PDE4B				KHSRP					PRSS42					FBXO21		SLC16A10	GALNTL6		MMRN2		HENMT1
							UBQLN3	PDZK1				PLA2G4C					ZNF860					FAIM2		TAGAP	MIR302B		TMEM180		PGLYRP3
							KCNK4	PEX10				PPAP2C					ZNF445					MON2		ADAT2	MIR302C		THNSL1		GNRHR2
							RNF141	PEX14				RFXANK					SPATA12					SETD1B		RIPPLY2	MIR302D		SYNPO2L		GBP4
							UBXN1	PFDN2				EIF3G					C3orf77					UHRF1BP1L		IRAK1BP1	MIR367		C10orf95		GBP5
							APIP	PGD				STX10					C3orf62					DDN		CLVS2	FRG2		C10orf81		THEM4
							TMX2	PGM1				S1PR4					TMEM110					ANKLE2		TAAR9	CISD2		PDZD7		SSX2IP
							SUV420H1	PIGC				URI1					PRSS45					TMEM194A		TAAR1	LOC641364		OBFC1		OLFM3
							HSD17B12	PIK3CD				TNFSF14					AMIGO3					CUX2		STXBP5	LOC641365		UBTD1		GABPB2
							TMEM216	PI4KB				TNFSF9					ZNF662					KIAA1033		NCOA7	LOC641518		BICC1		TCHHL1
							SLC15A3	PIN1P1				NAPA					CDHR4					TBC1D30		HINT3	SLED1		FAM213A		RPTN
							PHF21A	PKLR				FCGBP					FAM212A					ESYT1		PACRG	LOC644248		HKDC1		WDR63
							MS4A4A	PKP1				AP1M1					IQCF2					TENC1		B3GAT2	CEP170P1		WDR96		MAB21L3
							WT1-AS	PLA2G2A				AP3D1					IQCF5					MED13L		C6orf57	LOC645513		TET1		HIST2H3C
							CABP2	PLA2G4A				PGLYRP1					MUSTN1					ZDHHC17		CD109	LOC646576		EPC1		SLC44A3
							TRMT112	PLA2G5				F2RL3					IQCF3					SIRT4		RAET1E	C4orf51		TNKS2		ATXN7L2
							TMEM138	PLOD1				ARHGEF1					LOC401074					KCNH3		PM20D2	FLJ38576		TRIM8		C1orf194
							CYB5R2	EXOSC10				PDCD5					MIRLET7G					GRIP1		SRSF12	DUX4L6		TSPAN14		ASB17
							C11orf24	PRRX1				DYRK1B					MIR128-2					ABCB9		LOC153910	DUX4L5		KAZALD1		TYW3
							TRIM34	POU2F1				LPAR2					MIR135A1					CBX5		ZC2HC1B	DUX4L3		SFXN3		C1orf173
							ZDHHC13	POU3F1				RAB11B					MIR138-1					ISCU		CNKSR3	SNORA24		SLC25A28		LRRC39
							WDR74	PPOX				CRLF1					MIR191					RIMBP2		RAET1L	MIR577		ELOVL3		LIX1L
							TRIM44	PPP1R8				NUMBL					MIR26A1					ANP32D		SAMD3	MIR578		MARVELD1		HSD3BP4
							MS4A12	PPT1				CYTH2					FAM19A1					ATP6V0A2		MGC34034	LINC00290		SYT15		DRAM2
							MRPL16	PRCC				S1PR2					FLJ33065					SMUG1		SLC2A12	LOC728175		RASSF4		C1orf88
							SDHAF2	PRKAA2				ZNF235					TMEM89					LEMD3		LOC154092	DUX4L2		C10orf11		C1orf162
							SSH3	PRKAB2				TRIP10					IQCF6					CORO1C		PNLDC1	CETN4P		PCGF6		S100A16
							TMEM132A	PRKACB				LONP1					C3orf78					PRPF40B		RNF217	FAM160A1		ARID5B		SYT6
							HRASLS2	PKN2				KCNK6					MIR425					MGAT4C		NKAIN2	LOC731424		LOXL4		CREB3L4
							USP47	PRKCZ				MED26					SNORA6					METTL7A		C6orf221	SNHG8		ZDHHC16		SAMD13
							VPS37C	PSMA5				HOMER3					TMPPE					LETMD1		C6orf165	LOC100129858		C10orf58		C1orf52
							TRIM68	PSMB2				IL27RA					LOC644714					METTL21B		BVES-AS1	CLDN24		DYDC2		C1orf51
							NAT10	PSMB4				NAPSA					LOC645206					ZNF385A		LOC154449	PP12613		PCGF5		TMEM56
							CCDC87	PSMD4				GDF15					SPINK8					FBXW8		PRSS35	LOC100288255		LZTS2		NBPF4
							UEVLD	PTAFR				TECR					C3orf71					HSPB8		LCA5	MIR1243		PHYHIPL		HFE2
							LIN7C	PTGER3				ZNF254					LOC646498					SNORD59A		OLIG3	MIR2054		LCOR		ANKRD35
							SLC35C1	PTGFR				GMFG					FLJ20518					GLS2		TXLNB	MIR1305		MRPL43		SLC30A7
							TCP11L1	PTGFRN				RAB3D					SNORD19					HCAR1		DACT2	MIR1973		LYZL1		LELP1
							LGR4	PTGS2				APBA3					FAM86DP					RND1		C6orf118	MIR3140		AFAP1L2		MGC27382
							KCNQ1DN	QSOX1				IER2					SNORD69					UTP20		OSTCP1	MIR4276		PLA2G12B		BNIPL
							SOX6	PTPRC				SAFB2					MIR548A2					KCNMB4		KHDRBS2	MIR3945		MYPN		RP11-165H20.1
							CDC42BPG	PTPRF				DHX34					MIR564					MRPL42		C6orf163	MIR3684		PYROXD2		DENND2C
							OTUB1	PEX19				KIAA0355					GXYLT2					IFT81		CCDC162P	MIR3688-1		USMG5		GBP6
							AMBRA1	ABCD3				ZNF536					FAM198A					CCDC59		AKD1	LOC100505545		LOC84856		LPPR5
							PACS1	RAB3B				MLL4					CCR2					ORMDL2		NT5DC1	LOC100505989		ZNF503		FNDC7
							KBTBD4	RAB13				KEAP1					ESRG					TBK1		FAM26D	LOC100506013		AIFM2		SPRR4
							PARVA	RABGGTB				MED16					SNORD19B					RACGAP1		ZUFSP	LOC100506085		ADO		SASS6
							TTC17	RAP1A				CHAF1A					C3orf74					SENP1		FAM162B	LOC100506122		ATAD1		PPIAL4A
							SLC22A11	RAP1GAP				SH2D3A					LOC100128640					FAM216A		C6orf170	LOC100506229		MASTL		HFM1
							MMP26	RBBP4				AP1M2					NRADDP					HCFC2		BEND6	LOC100507053		ARHGAP19		UBL4B
							AKIP1	RFX5				UBA2					ZNF717					PDZRN4		HS3ST5	LOC100507096		LOC84989		PDIA3P
							C11orf16	RGS1				SAE1					LOC100132146					TRHDE		GPRC6A	1/2-SBSRNA4		ITPRIP		LCE4A
							TMEM9B	RGS2				SUGP2					BSN-AS2					SYCP3		RFX6	MIR4453		LINC00263		ALG14
							NRIP3	RGS4				EBI3					PRSS46					CHST11		SLC35F1	MIR4799		MCU		NBPF11
							ASCL3	RGS13				DDX39A					LOC100287879					GALNT9		VGLL2	MIR3688-2		ANKRD30A		NUDT17
							GPR137	RGS16				ZNF443					FRG2C					IL22		LACE1			ACBD5		SPAG17
							PRDM11	RHCE				PLIN3					MIR1284					DHH		C6orf191			CDHR1		CRTC2
							CABP4	RHD				AKAP8					MIR1324					CCDC53		MMS22L			BBIP1		HIPK1
							CHRNA10	RIT1				FSTL3					MIR1226					PLEKHA8P1		WDR27			OPALIN		SLC44A5
							SLC17A6	RLF				APC2					MIR711					CCDC41		FAM26E			ZFAND4		AKR7A2P1
							CD248	RNASEL				PAK4					MIR3136					IRAK4		MCM9			ARHGAP12		EPHX4
							CORO1B	RNF2				B3GNT3					MIR4272					GPN3		SCML4			OPN4		AKNAD1
							SCYL1	RNPEP				CLEC4M					MIR4271					GLTP		SHPRH			HOGA1		LCE5A
							CARNS1	SNORD21				ABCA7					MIR4273					C12orf47		LINC00326			SORCS1		MCOLN2
							SYT13	RORC				HMG20B					MIR3938					FKBP11		LOC285740			C10orf71		COL24A1
							LRRC4C	RPA2				KLF2					KRBOX1					ARL6IP4		CEP57L1			CHCHD1		ST6GALNAC3
							SCUBE2	RPE65				TUBB4A					IQCF4					TAOK3		PPIL6			ZMYND17		MAGI3
							POLD4	RPL5				TMEM147					LOC100506994					KRT76		LOC285758			TTC18		FAM19A3
							MS4A7	RPL11				IFI30					LOC100507062					POP5		FLJ34503			ZNF488		RIIAD1
							ZBED5	RPL22				TOMM40					ADAMTS9-AS2					CSAD		DCBLD1			PIK3AP1		THEM5
							ALX4	RPS6KA1				TIMM44					ABHD14A-ACY1					BIN2		LOC285762			MORN4		NBPF15
							MRPL17	RPS8				CARM1					TMEM110-MUSTN1					ANAPC5		LOC285796			ZFYVE27		FAM102B
							FAM111A	RPS27				SEMA6B					MIR4793					ANAPC7		PRR18			COMTD1		SYPL2
							ANO3	RSC1A1				CHERP					MIR4787					LIMA1		TAAR6			FRA10AC1		CYB561D1
							MS4A6A	RXRG				RNASEH2A					MIR4444-1					TRIAP1		SLC35D3			ANKRD22		ANKRD34A
							MS4A5	S100A1				RABAC1					MIR4443					PPHLN1		ZC3H12D			SFXN2		ZNF326
							KLC2	SORT1				SPINT2					LOC100652759					NT5DC3		DPPA5			AGAP4		BTBD8
							TUT1	S100A2				KLF1					LUST					IL23A		RSPH4A			C10orf32		HIST2H2AB
							MRPL11	S100A3				DLL3										HDAC7		ECT2L			LYZL2		PPM1J
							STK33	S100A4				CERS1										TMBIM4		EYS			NUDT9P1		HIST2H3A
							C11orf95	S100A5				GIPC1										VPS29		NUP43			AGAP11		HIST2H2BC
							LRFN4	S100A6				POP4										TPCN1		C6orf58			GSTO2		HIST2H2BA
							AHNAK	S100A7				ZNF234										GPR84		RAET1G			SFR1		S100A7A
							PRRG4	S100A8				ZNF266										SLC38A2		GUSBP4			CALHM3		LINGO4
							TMEM223	S100A9				PPP1R13L										SSH1		GJB7			ANAPC16		LOC339524
							TMEM109	S100A10				CD3EAP										PRR13		HMGA1P7			PNLIPRP3		CCDC18
							CCDC86	S100A11				RUVBL2										RHOF		SNHG5			ADAMTS14		MYBPHL
							C11orf48	S100A12				HCST										VSIG10		SUMO4			C10orf129		BARHL2
							C11orf49	S100A13				PNPLA6										KANSL2		C6orf147			SAMD8		HSP90B3P
							TRIM48	SARS				KDELR1										TESC		CENPW			LIPJ		NBPF7
							OR51G1	SCNN1D				UQCR11										PARPBP		C6orf174			CFL1P1		LCE1A
							OR51B4	SCP2				ILVBL										SLC38A4		LINC00222			TRUB1		LCE1B
							OR51B2	XCL1				TMED1										SLC6A15		CEP85L			MPP7		LCE1C
							OR52N1	SDHB				UPK1A										RIC8B		C6orf120			FRMPD2		LCE1D
							RIC3	SDHC				HNRNPUL1										APPL2		THEMIS			VTI1A		LCE1E
							C11orf80	SELE				CLASRP										SBNO1		LIN28B			LOC143188		LCE1F
							E2F8	SELL				KPTN										TMEM19		SAMD5			DYDC1		LCE2A
							ZNF408	SELP				SLC7A9										DRAM1		IYD			EIF5AL1		LCE2C
							NAA40	SFPQ				CDC37										SLC35E3		DKFZp451B082			HECTD2		LCE2D
							QSER1	SRSF4				MAP4K1										SVOP		TCP10L2			FGFBP3		LCE3A
							AGBL2	SHC1				CYP4F8										STAB2		LINC00242			C10orf82		LCE3B
							ZBTB3	ST3GAL3				PNKP										VEZT		GTF2H5			HSD17B7P2		LCE3C
							CPSF7	STIL				COPE										GOLGA2P5		MIR30A			USP54		LCE3E
							PRR5L	SKI				ATF5										ZCCHC8		MIR30C2			NKX2-3		FAM73A
							ASRGL1	SLAMF1				ZFP30										KIF21A		OOEP			SLC35G1		LOC375010
							TMEM134	SLC1A7				ZNF507										SLC48A1		FAM26F			CCDC147		GBP7
							MUS81	SLC2A1				LPHN1										SCYL2		FLJ46906			FAM170B		C1orf146
							INTS5	SLC2A5				CARD8										POLR3B		LOC441177			C10orf128		FAM69A
							ZFP91	SLC6A9				SBNO2										LMBR1L		MCART3P			FUT11		SLC6A17
							OR8J3	SLC9A1				SIRT2										CHFR		GSTM2P1			OIT3		NOTCH2NL
							OR51G2	SLC16A1				CYP2G1P										FGD6		RFPL4B			LOC170425		FLJ39739
							OR51E2	SOAT1				MAST1										IL26		SNORD101			ANTXRL		LOC388692
							OR4P4	UAP1				UNC13A										CAND1		SNORD100			VSTM4		LYSMD1
							OR4C15	SPRR1A				KDM4B										WSB2		SNORA33			LOC219347		HRNR
							OR4A5	SPRR1B				MAST3										NDUFA12		C6orf225			PLAC9		FLG2
							OR4A16	SPRR2A				SIPA1L3										DIABLO		TSG1			C10orf107		C1orf189
							OR4A15	SPRR2B				FCHO1										MDM1		LOC643623			TMEM26		UOX
							OR10W1	SPRR2C				CIC										ANKS1B		TRAF3IP2-AS1			ZCCHC24		FRRS1
							OR10V2P	SPRR2D				ZC3H4										NDUFA4L2		CTAGE9			ENKUR		GBP1P1
							UNC93B1	SPRR2E				ZFR2										CHPT1		LOC645434			ARMC3		FLJ27354
							SBF2	SPRR2F				SIN3B										NUP107		RAET1K			UNC5B		MIR137HG
							RAB1B	SPRR2G				HAUS5										SMAGP		MLLT4-AS1			STOX1		NBPF9
							KIF18A	SPRR3				ARHGEF18										TMCC3		SNORA20			C10orf35		MIR137
							C11orf68	SPTA1				CRTC1										PPM1H		SNORA29			TYSND1		MIR197
							MS4A8B	SRM				MAU2										SRGAP1		SNORD50B			ZNF25		LHX8
							FERMT3	TROVE2				PIP5K1C										PITPNM2		MIR548B			GJD4		C1orf180
							TRPT1	SSR2				FBXO46										DIP2B		LOC728012			CCNY		FLJ31662
							RBM4B	STXBP3				ETHE1										EP400		TPI1P3			RTKN2		LOC440600
							FRMD8	XCL2				BRD4										DHX37		C6orf186			C10orf27		BCL2L15
							FAM160A2	SYCP1				RPL13A										CALCOCO1		LOC729176			ATOH7		HIST2H2BF
							RNASEH2C	TAF12				HMHA1										FBRSL1		LOC729178			OTUD1		PGCP1
							FAR1	TAF13				SYNGR4										DDX55		TMEM242			LOC220906		KPRP
							BTBD10	TAL1				PRG1										NCKAP5L		LOC729603			ZNF438		LCE6A
							EIF1AD	TBX15				CASP14										NEUROD4		HGC6.3			ZEB1-AS1		GEMIN8P4
							NUDT22	TCEA3				CBLC										NTN4		LOC100128176			SLC16A9		RBMXL1
							ARFGAP2	TCEB3				NUP62										TRPV4		BET3L			FAM13C		HIST2H4B
							SYVN1	VPS72				PPP1R15A										C12orf10		KHDC1L			MARCH8		PRR9
							ACCS	TGFBR3				PLD3										C12orf44		LOC100129518			C10orf25		SRG7
							MS4A14	THBS3				FKBP8										LHX5		LOC100130890			TMEM72-AS1		CYMP
							SPRYD5	TCHH				EML2										ARHGAP9		C6orf99			ZNF485		LOC643441
							PTPN5	TIE1				SHC2										IKZF4		LINC00271			RASGEF1A		LOC644242
							MICALCL	TNFRSF1B				TMEM59L										SUDS3		LOC100132735			CCDC7		PPIAL4G
							LGALS12	TNNI1				PGLS										ACTR6		LOC100287632			REEP3		PPIAL4D
							TRIM5	TNNT2				LSM4										TBC1D15		LOC100288198			JMJD1C		LOC645166
							TNKS1BP1	TNR				ZNF345										C12orf43		LOC100289495			ZNF503-AS1		S100A7L2
							GAL3ST3	TOP1P1				PRKD2										SLC26A10		NHEG1			IPMK		LOC646626
							NAV2	TP73				RPL36										VPS33A		MIR1913			FAM21C		EMBP1
							TSPAN18	TPM3				ZNF473										RSRC2		MIR2113			CALHM1		SRGAP2P2
							CREB3L1	TPR				KANK2										SPATS2		MIR548H3			PTF1A		LOC648740
							DKFZp761E198	CCT3				CLIP3										AACS		LOC100422737			C10orf67		NBPF6
							CCDC34	TSHB				FAM32A										TMEM106C		MIR3145			SGMS1		PPIAL4B
							SLC39A13	TTC4				LSM14A										NUP37		MIR4282			PIPSL		LOC653513
							DEPDC7	TUFT1				CCDC9										OBFC2B		MIR3918			PGBD3		GPR89A
							SYT12	TNFSF4				IRF2BP1										DDX54		MIR3939			C10orf53		PPIAL4C
							ACY3	TNFRSF4				FGF21										NOC4L		MIR3668			BLOC1S2		HIST2H3D
							GLYATL1	UCK2				GAPDHS										GNPTAB		MIR3662			RBM20		FAM72B
							PRKCDBP	UQCRH				OR7A17										B3GNT4		MIR3692			LOC282997		SCARNA2
							CDCA5	UROD				TIMM13										TCTN1		LOC100506804			FLJ37201		SNORD45C
							RPLP0P2	USF1				TSPAN16										ACSS3		LOC100507203			C10orf40		MIR548D1
							SAAL1	USP1				DAZAP1										RPAP3		LOC100507254			LOC283033		MIR553
							SLC22A9	VCAM1				OR10H3										OGFOD2		LOC100507462			LOC283050		MIR554
							OSBPL5	WNT2B				OR10H2										VPS37B		LOC100507489			MKX		HIST2H2AA4
							C1QTNF4	ZSCAN20				OR10H1										BBS10		LOC100507557			SEPT7L		FAM72D
							PTPMT1	ZBTB17				OR7E24										C12orf49		CAHM			FAM149B1		LOC728855
							BATF2	SLC30A2				OR7C2										PIP4K2C		MIR4464			FLJ31813		LOC728875
							SLC22A12	LUZP1				OR7A5										TCTN2		MIR4466			O3FAR1		NBPF24
							MRGPRE	PRDM2				OR7C1										DNAJC22		MIR4643			LOC338579		GPR89C
							ART5	DNALI1				SNORA68										NAA25		MIR4465			DUPD1		NBPF16
							CATSPER1	LRP8				SNORD41										SLC24A6		MIR4644			LIPM		PDZK1P1
							MRGPRX2	LAPTM5				SNORD37										ADAMTS20		LOC100652739			CYP26C1		PPIAL4F
							MRGPRX3	BSND				SNORD35A										CEP290					VWA2		LOC728989
							MRGPRX4	CSDE1				SNORD34										RNF34					LRIT2		LOC729970
							HRASLS5	EVI5				SNORD33										CCDC92					EBLN1		LOC729987
							TRIM78P	DAP3				SNORD32A										MTERFD3					LRRTM3		PPIAL4E
							TRIM6	NPHS2				ZNF285										PUS1					PTCHD3		PFN1P2
							OR52E2	PTP4A2				AKAP8L										ACAD10					NHLRC2		MIR942
							OR52J3	ARID1A				FGF22										SLC38A1					C10orf96		MIR190B
							OR51L1	CDC7				ZBTB32										CSRNP2					LINC00202		MIR760
							OR51A7	HIST2H2AA3				LYPD3										PUS7L					LOC387646		LOC100128787
							OR51S1	HIST2H2AC				ARRDC2										GLT8D2					LOC387647		LOC100129046
							OR51F2	HIST2H2BE				BBC3										THAP2					FAM21A		LOC100129138
							OR52R1	HIST2H4A				DKKL1										INHBE					SH2D4B		LOC100129269
							C11orf74	PIP5K1A				TJP3										KCTD10					C10orf99		C1orf68
							OR4C46	TAGLN2				CPAMD8										RACGAP1P					SLC16A12		LOC100129620
							OR4X2	BCAR3				GPR77										FAM186B					CC2D2B		LOC100130000
							OR4B1	ANXA9				ITGB1BP3										USP44					GUCY2GP		LOC100131564
							OR52M1	SNHG3				DHDH										SLC41A2					LOC399744		LOC100132111
							OR52K2	NR0B2				EIF3K										LRRIQ1					ACTR3BP5		NBPF10
							OR5P2	RAD54L				SLC6A16										C12orf26					LOC399753		FCGR1C
							OR5P3	TTF2				C19orf53										TMEM117					BMS1P5		C2CD4D
							GYLTL1B	RGS5				BABAM1										TCHP					FLJ41350		LOC100286793
							CYP2R1	PIK3R3				LGALS13										COQ5					GOLGA7B		LOC100287722
							DBX1	MMP23B				UHRF1										LLPH					MIR107		LOC100289211
							DNAJC24	MMP23A				CYP2S1										WIBG					C10orf105		MIR320B1
							C11orf46	KCNAB2				STRN4										SARNP					C10orf62		MIR4256
							OR8I2	ITGA10				HOOK2										HVCN1					AGAP6		MIR4257
							OR2D3	LMO4				SERTAD3										SRRM4					ZNF32-AS3		MIR548AA1
							OR2D2	FCN3				SERTAD1										CCDC62					C10orf55		LOC100505768
							OR52W1	BLZF1				SLC39A3										KDM2B					FAM35B		LOC100506343
							OR56A4	CDC14A				GLTSCR2										CAPS2					C10orf103		TMEM56-RWDD3
							OR56A1	YARS				GLTSCR1										UNC119B					C10orf136		TNFAIP8L2-SCNM1
							LOC120824	MKNK1				TNPO2										USP30					FAM35B2		MIR2682
							SYT9	AKR7A2				EMR2										TUBA1C					LOC439990		MIR4423
							LDLRAD3	PPAP2B				CD209										ZC3H10					LOC439994
							OR52B4	RTCD1				EHD2										ORAI1					IFIT1B
							C11orf40	PTCH2				COL5A3										RNFT2					LOC441666
							OR52I2	ALDH4A1				RDH8										C12orf34					MIR346
							OR51E1	EIF3I				NOSIP										ALG10					LRRC18
							UBQLNL	EIF4G3				MRPL4										SPRYD3					MIR146B
							MUC15	VAMP4				NDUFA13										C12orf52					LOC642361
							C11orf94	PEA15				ANGPTL4										MFSD5					AGAP9
							C11orf84	B4GALT3				HSD17B14										MGC14436					ZNF487P
							PLEKHA7	B4GALT2				VRK3										C12orf62					LOC642826
							SPTY2D1	B3GALT2				MARCH2										DNAJC14					FAM25A
							TMEM86A	TNFRSF25				ZNF571										ZCRB1					TMEM72
							OR10A5	ADAM15				GMIP										CCDC65					LIPK
							OR2AG1	PABPC4				CD320										ANKRD13A					LIPN
							DNHD1	TNFRSF14				ECSIT										NAV3					LOC643529
							SLC5A12	TNFRSF18				THEG										TMEM116					LOC643650
							LDHAL6A	FPGT				ZBTB7A										UBE3B					FAM25C
							C11orf42	PEX11B				FZR1										LACRT					DRGX
							GPHA2	CREG1				WDR83OS										C12orf23					RPL13AP6
							METTL15	CD84				ISYNA1										FMNL3					LINC00264
							IMMP1L	PER3				SIRT6										CERS5					LOC650623
							OR56B4	FUBP1				PIAS4										C12orf29					PTPN20A
							ANO5	EIF2B3				LSR										XRCC6BP1					ANXA8
							OR8U1	BCL10				LSM7										FAM113B					AGAP7
							OR4C16	SELENBP1				ZNF44										C12orf65					ASAH2B
							OR4C11	TNFSF18				TM6SF2										TMEM132C					SFTPA1
							OR4S2	MPZL1				MBD3										CCDC64					SNORA12
							OR4C6	SH2D2A				PTOV1										HELB					SNORD98
							OR5D14	ARTN				S1PR5										MARCH9					MIR603
							OR5L1	MAP3K6				FXYD7										COQ10A					MIR604
							OR5D18	ANGPTL1				FXYD5										KRT71					MIR605
							OR7E5P	DIRAS3				RAB4B										LARP4					MIR608
							OR5AS1	TBX19				MIER2										SDSL					MIR609
							OR8K5	FCGR2C				DDX49										SLC2A13					BMS1P1
							OR5T2	SLC16A4				PAF1										MBD6					ANXA8L1
							OR8H1	PRPF3				PCSK4										TMEM132B					FAM22A
							OR8K3	KCNQ4				TRPM4										OSBPL8					FAM22D
							OR8J1	ARHGEF2				ZNF562										ARHGEF25					LOC728190
							OR5R1	DEDD				QPCTL										C12orf56					LOC728218
							OR5M3	ZMYM4				GATAD2A										IQCD					AGAP8
							OR5M8	ZMYM6				BEST2										LOC116437					LOC728407
							OR5M11	XPR1				FBXL12										AGAP2					LOC728558
							OR5AR1	DHRS3				FAM83E										DCD					LOC728640
							OR5AK4P	GPR37L1				PGPEP1										RAB3IP					LOC728643
							LRRC55	GPR52				CC2D1A										MUCL1					FRMPD2P1
							SMTNL1	SRSF11				RASIP1										DEPDC4					LOC728978
							YPEL4	VAMP3				TMEM161A										LRRK2					LOC729020
							MED19	ZFYVE9				SARS2										CCDC38					AGAP5
							OR6Q1	CD101				TMEM160										FAM186A					BMS1P4
							OR9I1	2015-09-01				C19orf24										C12orf45					SFTPA2
							OR9Q1	ZRANB2				PIH1D1										OR10P1					LOC729668
							OR9Q2	SNRNP40				C19orf60										SDR9C7					LOC731789
							OR1S2	ARHGAP29				GPATCH1										LRIG3					TLX1NB
							OR1S1	AIM2				SAMD4B										TMEM132D					MIR936
							OR10Q1	RASAL2				ATP5SL										SLC15A4					MIR938
							OR5B17	C1orf38				PLEKHJ1										RHEBL1					C10orf131
							OR5B21	ADAMTS4				C19orf73										C12orf54					LOC100128054
							GLYATL2	TMEM59				MAP1S										ZNF641					LOC100128292
							MPEG1	SEC22B				PNMAL1										OR10AD1					LOC100128811
							OR5A2	CHD1L				TMEM143										TPH2					LOC100129055
							OR5A1	H6PD				KLHL26										SP7					ZNF37BP
							OR4D6	PRDX6				C19orf66										GTSF1					LOC100130992
							OR4D11	CLCA3P				FEM1A										OR10A7					ZNF503-AS2
							PATL1	CLCA2				ZNF823										KRT74					FAM25B
							PLAC1L	ISG15				MED29										NEDD1					LOC100132987
							MS4A15	PLCH2				STAP2										SLC9A7P1					FAM25G
							VWCE	HS2ST1				TRMT1										IKBIP					LOC100133308
							CYBASC3	PDE4DIP				BTBD2										ASCL4					KLLN
							PPP1R32	IPO13				RNF126										BTBD11					PRINS
							TIGD3	SDC3				CCDC94										SPIC					LOC100188947
							LRRN4CL	SLC25A44				ASF1B										ANO4					DNMBP-AS1
							HNRNPUL2	KIAA0040				USE1										ALKBH2					TIMM23
							ALKBH3	KDM4A				PSENEN										FOXN4					MTRNR2L7
							LOC221122	CROCC				ZNF302										SPPL3					LOC100288974
							MS4A6E	PUM1				C19orf80										ASB8					LOC100289509
							PELI3	NOS1AP				LIN37										MYL6B					MIR1287
							LOC254100	CEP104				C19orf10										BRI3BP					MIR1296
							EHBP1L1	RIMS3				SMG9										KRT72					MIR1256
							SNX32	KIAA0494				ZNF253										PRICKLE1					MIR1307
							TSGA10IP	ARHGEF11				IRGC										AMDHD1					MIR2110
							CNIH2	DNAJC6				SLC7A10										BCDIN3D					FAS-AS1
							ZDHHC24	CEP350				PPAN										ALG10B					MIR3157
							C11orf86	LRIG2				CABP5										GLIPR1L2					MIR4294
							NUDT8	SETDB1				RETN										FAM101A					MIR3158-1
							OR52B2	SMG7				SPHK2										ZNF664					MIR4295
							OR4C3	LPPR4				LGALS14										CPNE8					MIR3156-1
							OR4S1	UBAP2L				EXOSC5										TMEM120B					MIR3158-2
							EML3	SV2A				MEIS3										WDR66					MTRNR2L5
							TMEM151A	KLHL21				NCLN										GLT1D1					LOC100499489
							OR51F1	SLC35E2				GPR108										TSPAN19					MIR3924
							SVIP	DENND4B				SPPL2B										BEST3					LOC100505540
							MRGPRX1	RABGAP1L				DUS3L										E2F7					LOC100505583
							NPAS4	FAM20B				XAB2										LOC144481					LOC100505761
							C11orf31	ZBTB40				SHD										LOC144486					LOC100505839
							OR51B5	MFN2				CEACAM19										KRT80					LOC100505933
							OR10AG1	KIF14				SLC17A7										C12orf66					LOC100506733
							OR5J2	RBM8A				CD177										RAD9B					LOC100506835
							OR4C13	THRAP3				ATP13A1										FAM109A					LOC100506939
							OR4C12	NR1I3				RGL3										LOC144742					M1
							KRT8P41	INSL5				SLC44A2										KRT19P2					LOC100507331
							LOC283104	PIGK				MCOLN1										TMTC2					LOC100507470
							CSNK2A1P	SCAMP3				RCN3										TMTC3					LOC100507605
							OR51V1	PTPRU				WDR18										C12orf50					MARK2P9
							LOC283116	ARPC5				REXO1										ALDH1L2					C10orf32-AS3MT
							C11orf85	TSPAN2				PNMAL2										GRASP					COMMD3-BMI1
							SLC25A45	TSPAN1				ZNF490										SLC5A8					ARHGAP19-SLIT1
							NEAT1	CELA3A				PRR12										PPTC7					MIR4680
							OR9G4	PDZK1IP1				DOCK6										CCDC63					MIR4679-1
							LOC283194	WASF2				ZNF492										CCDC60					MIR4483
							LINC00301	INADL				TSHZ3										PGAM5					MIR4679-2
							CCDC88B	PRG4				LRFN1										KRT78					MIR4676
							TTC9C	ANGPTL7				GRAMD1A										RILPL2					MIR4678
							SLC22A24	GPA33				CAMSAP3										DNAH10					MIR4482-1
							RCOR2	STX6				PLEKHA4										DTX3					MIR4685
							HARBI1	HNRNPR				ZFP14										METTL7B					MIR4683
							LINC00294	SRRM1				ZNF317										ZFC3H1
							IGSF22	CNKSR1				ZNF529										PLBD2
							OR10A4	SF3B4				PRX										FAM71C
							OLFML1	ZMPSTE24				ANO8										RMST
							LOC283299	UBE4B				SPTBN4										C12orf12
							C11orf36	BCAS2				MARK4										ANO6
							NLRP10	AKR1A1				SUGP1										ARID2
							NLRP14	WARS2				HAMP										RPSAP52
							LUZP2	CEPT1				CATSPERG										SLC17A8
							OR5F1	PIAS3				CYP4F11										STAC3
							OR5AP2	TESK2				ZNF77										GNN
							ANKRD13D	TIMM17A				SCAF1										MSRB3
							LOC338739	PPIE				C19orf29										LRRC43
							OR52L1	VAV3				PRODH2										OR6C74
							OR2AG2	HAX1				EPS15L1										OR6C3
							OR52B6	MAD2L2				WIZ										TCP11L2
							DCDC1	PPIH				UBL5										LOC255411
							MS4A10	C1orf61				TSKS										LOC255480
							OR10A2	CAP1				CELF5										LOC256021
							OVCH2	LRRC41				DMRTC2										GLIPR1L1
							TBX10	SEMA6C				C19orf33										POC1B
							RTN4RL2	HBXIP				ELSPBP1										OTOGL
							GALNTL4	SLC19A2				LIN7B										LOC283332
							B7H6	IFI44				HIF3A										LOC283335
							DKFZp779M0652	POLR3C				CHST8										ZNF740
							FAM111B	IVNS1ABP				LPPR2										RASSF3
							TMEM179B	TXNIP				ZNF574										OR6C6
							TBC1D10C	PDPN				PLEKHG2										ANKRD52
							MALAT1	PMVK				RASAL3										SLC39A5
							ZFP91-CNTF	KHDRBS1				MRPL34										SPRYD4
							MRGPRG	GMEB1				KRI1										GPR133
							SLC22A25	FAM189B				ZSWIM4										MORN3
							OR56B1	AP4B1				CYP4F12										LOC283392
							GVINP1	NUDC				YIPF2										LOC283403
							INSC	PHTF1				C19orf43										LOC283404
							FIBIN	MASP2				DDA1										C12orf61
							C11orf96	NES				KXD1										DPY19L2
							SLC22A10	AHCYL1				TMEM38A										GAS2L3
							SPDYC	SRSF10				KCTD15										LINC00485
							OR52K1	CFHR4				SLC25A23										MYO1H
							OR52I1	CFHR3				C19orf42										C12orf51
							OR51D1	WDR3				ZNF426										KSR2
							OR52A5	OCLM				TRAPPC6A										GATC
							OR51B6	JTB				FKRP										HNF1A-AS1
							OR51M1	MTMR11				PLEKHF1										C12orf40
							OR51Q1	MAN1A2				RBM42										GXYLT1
							OR51I1	UTS2				C19orf57										TMPRSS12
							OR51I2	SF3A3				ZNF576										KRT6C
							OR52D1	MLLT11				FSD1										DDX51
							OR52H1	IFI44L				ZNF557										KRT73
							OR52N4	EBNA1BP2				LRFN3										MMAB
							OR52N5	SLC27A3				ABHD8										HCAR2
							OR52N2	KIF2C				CERS4										LOC338758
							OR52E6	TDRKH				OCEL1										C1QL4
							OR52E8	RER1				GLT25D1										TMEM119
							OR52E4	DNAJB4				IGFLR1										KRT79
							OR56A3	ADAM30				TBC1D17										LOC338799
							OR56A5	RCAN3				GEMIN7										C12orf74
							OR10A6	FAF1				MYH14										FAM19A2
							ACCSL	CD160				TLE6										SYT10
							OR4X1	GLMN				EPHX3										ANKRD33
							OR5D13	HHLA3				PODNL1										OR6C2
							OR5D16	CELF3				ADCK4										OR6C4
							OR5W2	MST1P2				CNTD2										H1FNT
							OR8H2	DDX20				SLC35E1										OR8S1
							OR8H3	MST1P9				LPPR3										AMIGO2
							OR5T3	PADI2				DENND1C										EP400NL
							OR5T1	PMF1				ZNF442										RILPL1
							OR8K1	DUSP12				ZNF556										KRT77
							OR5M9	VPS45				LOC80054										PTPRQ
							OR5M10	LYPLA2				LRRC8E										C12orf42
							OR5M1	PARK7				FLJ22184										LRRC10
							OR9G1	CTRC				FUZ										IL31
							OR5AK2	ACOT7				OPA3										C12orf68
							OR5B2	CLCA4				ZNF430										C12orf75
							OR5B12	MTF2				ITPKC										CCDC42B
							OR5AN1	DNAJC8				UBXN6										TMEM233
							OR4D10	NTNG1				PBX4										SETD8
							OR4D9	CLSTN1				KIAA1683										LOC387895
							OR10V1	FOXJ3				B9D2										OR6C1
							LRRC10B	KIAA0907				OR4F17										OR6C75
							GPR152	WDR47				RSPH6A										OR6C76
							DOC2GP	KIFAP3				CCDC130										OR6C70
							NAV2-AS4	ATF6				ACSBG2										LOC400027
							HNRNPKP3	SCMH1				ADAMTS10										LOC400043
							FAM180B	AKR7A3				MED25										FLJ41278
							PCNXL3	TTC39A				QTRT1										MKRN9P
							OR51T1	SPEN				FAM108A1										C12orf76
							OR51A4	KDM1A				ZNF93										LOC400084
							OR51A2	USP33				DOHH										FLJ37505
							OR4A47	WDTC1				PLVAP										FIGNL2
							OR4C45	KIF21B				RTBDN										OR6C65
							SCGB1D4	NMNAT2				BCL2L12										OR6C68
							MIR129-2	KIAA0090				C19orf12										MIRLET7I
							MIR130A	KIF1B				TEX101										MIR135A2
							MIR192	POGZ				GRWD1										MIR196A2
							MIR194-2	GLT25D2				ANGPTL6										MIR26A2
							TMEM41B	MAST2				KLF16										C12orf37
							LOC440028	NCDN				USHBP1										DBX2
							DKFZp686K1684	CLCC1				WDR87										FLJ12825
							LOC440040	SLC35D1				TSSK6										TMEM198B
							LOC440041	RGL1				CCDC8										PLEKHG7
							SLC22A20	PLEKHM2				KIRREL2										LOC440117
							LOC441601	SYT11				ANKRD27										FLJ31485
							OR5B3	PRRC2C				PRAM1										NUDT4P1
							TRIM6-TRIM34	RPRD2				C19orf44										OR9K2
							CCDC73	OTUD3				ZNF541										MIR148B
							LOC494141	KAZN				MRI1										MIR331
							BDNF-AS1	CAMTA1				FBXW9										EID3
							MS4A13	LPHN2				ALKBH7										ATXN7L3B
							OR8U8	CAMSAP2				WDR83										CLLU1OS
							OR9G9	KIAA1107				PDCD2L										CLLU1
							SNORA3	ZCCHC11				ZNF414										MIR492
							BTBD18	SZT2				AKT1S1										HIGD1C
							PGA3	DNAJC16				ELOF1										MAP1LC3B2
							PGA4	UBR4				DOT1L										LOC643339
							LOC644656	USP24				ZNF333										LOC643770
							RASSF10	SMG5				FBN3										GLYCAM1
							FAM86C2P	NCSTN				ZNF527										LOC647589
							TRIM64C	ATP13A2				CNFN										HNRNPA1P10
							LOC646813	CRB1				ZNF559										SNORA2A
							LOC650368	ITGB3BP				SNORD35B										SNORA2B
							SNORA23	GPR161				KISS1R										SNORA34
							SNORA45	TARDBP				EMR3										SNORA49
							SNORA54	CELA3B				CREB3L3										SNORA53
							SNORD67	SLC35A3				GTPBP3										SNORD59B
							SNORA57	ICMT				HDGFRP2										MIR548C
							SNORD97	MACF1				MPV17L2										MIR615
							MIR610	LRRC8B				ZNF607										MIR617
							MIR611	ZNF281				NFKBID										MIR618
							MIR612	SNAPIN				LMNB2										MIR620
							LOC729013	LPAR3				RAX2										LOC728084
							LOC729799	PADI4				CEP89										C12orf73
							METTL12	DDAH1				ZNF382										LOC728739
							C11orf83	TMEM50A				ZNF566										MRS2P2
							LOC100126784	PHLDA3				MUM1										HOTAIR
							MRVI1-AS1	RUSC1				HSH2D										LOC100128191
							LOC100130348	CA14				MPND										LOC100128554
							LOC100130987	KPNA6				ALKBH6										LOC100130238
							C11orf91	SSBP3				ATG4D										LOC100130776
							MIR1908	STX12				ATCAY										LOC100131138
							MIR1237	CCDC19				SYDE1										LOC100131733
							MIR670	LMOD1				RHPN2										LOC100190940
							MIR3160-2	NBPF14				MBD3L1										LOC100233209
							MIR3160-1	BRP44				MIDN										LOC100240734
							MIR3162	OLFML2B				ZNF30										LOC100240735
							MIR4299	C1orf43				CEACAM21										LOC100286844
							MTRNR2L8	CLIC4				CCDC97										LINC00173
							MIR3654	SYF2				EXOC3L2										LOC100287944
							MIR3680-1	RWDD3				SAMD1										ZNF605
							LOC100500938	PARS2				DCAF15										MIR1252
							LOC100506305	MMACHC				GADD45GIP1										MIR1279
							LOC100506540	ZZZ3				YIF1B										MIR1228
							DCDC5	ACOT11				ZNF799										MIR1827
							LOC100507205	CHD5				C19orf52										MIR1293
							LOC100507300	DNM3				ZNF625										MIR1291
							LOC100507401	TOR1AIP1				ZNF700										MIR1178
							RBM14-RBM4	CHTOP				ZNF439										MIR1251
							TMX2-CTNND1	C1orf144				ZNF486										LOC100335030
							SAA2-SAA4	LDLRAP1				DPP9										SNORA70G
							ARL2-SNX15	SERBP1				ZNF682										MIR4303
							HNRNPUL2-BSCL2	NOC2L				R3HDM4										MIR4304
							MIR4486	PTPN22				C19orf6										MIR3685
							MIR4485	PHGDH				C19orf40										MIR3612
							MIR4489	FBXO2				TDRD12										MIR3652
							MIR4690	LCE2B				TPGS1										MIR3922
							MIR3973	FBXO6				ZNF461										MIR548Z
							MIR4688	PLA2G2D				ZNF585B										MIR3913-2
							MIR4691	AK5				CRB3										MIR3913-1
							MIR4694	MYCBP				TIMM50										MIR3908
							MIR1343	OR10J1				SHKBP1										LOC100505978
							MIR4687	HEYL				REEP6										LOC100506649
							MIR4488	EIF2C1				PEX11G										LOC100506668
								OR4F3				DMKN										LOC100506844
								SNORD81				ZNF561										LOC100507055
								SNORD79				OLFM2										LOC100507066
								SNORD80				CCDC114										LOC100507091
								SNORA66				HAUS8										LOC100507206
								SNORD47				FAM125A										LOC100507250
								SNORD45B				DKFZp434J0226										LOC100507377
								SNORD45A				ARMC6										BLOC1S1-RDH5
								SNORD44				CGB5										POC1B-GALNT4
								SNORD55				DKFZp566F0947										ZNF664-FAM101A
								RNU11				MUC16										MIR4699
								RNF11				CGB7										MIR4498
								USP21				ZNF101										MIR548AL
								FOXD3				CGB8										MIR4701
								TRAPPC3				GNG8										MIR4472-2
								CACYBP				PPP1R14A										MIR4700
								HSPB7				EGLN2										MIR3198-2
								CHIA				FAM71E1										MIR4497
								SLC39A1				FDX1L										MIR4698
								ARHGEF16				NACC1										LOC100652999
								AHDC1				PTH2
								RNF115				IZUMO4
								KLHL20				SCAMP4
								TEKT2				ADAT3
								SMPDL3B				LOC113230
								ANGPTL3				ZNF257
								LAMTOR2				SIGLEC11
								PRO0611				CGB1
								LINC00339				CGB2
								SSU72				PGLYRP2
								TMOD4				LMTK3
								GNL2				CCDC124
								GPSM2				ZNF554
								UBIAD1				FBXO17
								NME7				ARHGAP33
								ALG6				EVI5L
								PADI1				RASGRP4
								CERS2				NXNL1
								SLC25A24				CCDC151
								PLA2G2E				ZNF653
								DNTTIP2				ZNF526
								WRAP73				GRIN3B
								CRNN				MRPL54
								SLC45A1				LRG1
								DCAF8				CIB3
								HP1BP3				RLN3
								F11R				CEACAM20
								TMED5				RAVER1
								GLRX2				OR7D4
								BOLA1				OR7G1
								CELA2B				OR1M1
								ZNF593				CALR3
								ZBTB7B				ACER1
								ZNF691				C19orf70
								TXNDC12				MBD3L2
								TNNI3K				TRAPPC5
								RRNAD1				PCP2
								SH3GLB1				ZNF441
								MECR				ZNF491
								APH1A				ZNF440
								UTP11L				SWSAP1
								SDF4				CCDC159
								MRTO4				IZUMO2
								PLEKHO1				CPT1C
								HAO2				ALDH16A1
								ACP6				NTN5
								TMEM69				ZNF573
								MRPL37				WDR88
								IER5				TMIGD2
								HOOK1				EID2B
								SNX7				TNFAIP8L1
								UCHL5				ZNF57
								C1orf9				IRGQ
								HPCAL4				ZNF428
								YTHDF2				JSRP1
								GPR89B				MOB3A
								HSD17B7				MFSD12
								UFC1				GIPC3
								ZCCHC17				NDUFA11
								TRIM33				C19orf21
								METTL13				LRRC25
								DPH5				OR1I1
								HSPB11				WTIP
								OAZ3				ZNF792
								PADI3				NR2C2AP
								CMPK1				HSPB6
								CD244				CCDC105
								GPR88				CYP4F22
								ERRFI1				RINL
								DPM3				FBXO27
								WNT4				PLK5
								YIPF1				C19orf47
								FBXO42				LOC126536
								MRPS21				OR10H4
								CCDC76				ANKLE1
								TMCO1				C2CD4C
								ADAMTSL4				ZNF358
								CRCT1				PPM1N
								RNF186				KLC3
								SPATA6				IGSF23
								MXRA8				LYPD4
								L1TD1				LOC147727
								HES2				ZNF560
								RSBN1				HIPK4
								ZNHIT6				ZNF563
								GPN2				SPC24
								LEPROT				CCDC155
								FBLIM1				DACT3
								MED18				SIX5
								TRIT1				IGFL2
								GIPC2				ZNF420
								SWT1				ZNF565
								GDAP2				FAM98C
								FAM46C				CAPN12
								GON4L				DPY19L3
								GPATCH4				LGALS16
								PALMD				TTC9B
								FNBP1L				TICAM1
								ST7L				CIRBP-AS1
								PQLC2				ZNRF4
								CASZ1				ZNF599
								RHBDL2				FAM187B
								DUSP23				CILP2
								ADPRHL2				C19orf55
								TRNAU1AP				LOC148145
								C1orf27				ZNF558
								C1orf109				LOC148189
								C1orf56				ZNF98
								CPSF3L				ZNF738
								C1orf123				ZNF714
								C1orf159				ZNF681
								AURKAIP1				C19orf25
								TTC22				ATP8B3
								MRPL20				FLJ25328
								AIM1L				DIRAS1
								TMEM51				ZNF555
								RALGPS2				ZNF569
								BSDC1				ZNF570
								XKR8				ZNF296
								TMEM39B				DEDD2
								PRPF38B				ZNF846
								CDCA8				OR7D2
								LRRC8D				ZNF791
								MSTO1				ZNF564
								DARS2				ZNF709
								ARHGEF10L				ZNF433
								PRMT6				ZNF114
								RNF220				ZNF567
								VPS13D				ZNF383
								FAM176B				ZNF781
								GOLPH3L				EID2
								ATAD3A				ZNF780B
								TMEM57				PRR22
								TRIM62				LGI4
								RAVER2				C19orf46
								PANK4				ZNF676
								KIRREL				ZNF100
								YY1AP1				ZNF540
								ECHDC2				SSBP4
								FGGY				ZNF431
								MCOLN3				ANKRD24
								SLC22A15				SPACA4
								CAMK2N1				ZNF675
								UBE2Q1				C19orf59
								RNPC3				ZNF627
								ITLN1				DAND5
								ASAP3				ZNF585A
								POMGNT1				GGN
								PNRC2				CADM4
								LRRC40				THAP8
								DEPDC1				U2AF1L4
								PIGV				ZNF626
								NBPF1				FAM129C
								MAP7D1				C19orf76
								IPO9				C19orf26
								TMEM48				CSNK1G2-AS1
								NECAP2				PRR24
								IQCC				C19orf38
								C1orf112				SYCE2
								DNAJC11				NAPSB
								C1orf106				KANK3
								LRIF1				PLAC2
								FAM63A				TMEM146
								ADCY10				IL4I1
								DCAF6				IL28A
								ASH1L				IL28B
								LENEP				IL29
								CTTNBP2NL				ZNF780A
								RCC2				C19orf54
								FAM212B				PRR19
								DMAP1				TMEM145
								AJAP1				CXCL17
								GNG12				LOC284344
								SLC50A1				ZNF575
								TMEM234				LYPD5
								FAM54B				ZNF283
								CCBL2				PPP1R37
								SLAMF8				NKPD1
								CDC42SE1				TPRX1
								UBQLN4				MAMSTR
								TMEM167B				IZUMO1
								OLFML3				C19orf63
								LHX9				ACTL9
								OTUD7B				OR2Z1
								CTNNBIP1				LOC284385
								C1orf63				ZNF763
								AGTRAP				ZNF844
								PITHD1				LOC284395
								RAB25				SCGB2B2
								PGLYRP4				WDR62
								RHBG				ZFP82
								MAN1C1				LOC284408
								SCYL3				LOC284412
								NIPAL3				C19orf77
								SEPN1				MIR7-3HG
								ATP8B2				SLC25A41
								TP73-AS1				MBD3L5
								VANGL2				OR10H5
								FAM91A2				NWD1
								PBXIP1				SLC25A42
								S100A14				LOC284440
								PLEKHG5				ZNF493
								GATAD2B				ODF3L2
								AMIGO1				LOC284454
								LRRC47				HKR1
								ODF2L				EMR4P
								CGN				ZNF181
								KIAA1324				ZNF260
								PTCHD2				ZNF546
								IGSF9				MYPOP
								LRRC7				NANOS2
								KIF17				ADAMTSL5
								ZNF687				CLEC4G
								ZSWIM5				VSTM2B
								POGK				ZNF850
								KIAA1522				NCCRP1
								HCN3				SYCN
								CACHD1				LEUTX
								MIER1				ZNF404
								KIAA1614				ZNF284
								FAM5B				NANOS3
								HES4				PALM3
								C1orf114				SELV
								GRHL3				ZNF429
								SLAMF7				ZNF233
								CADM3				TMPRSS9
								PTBP2				NDUFS7
								PRUNE				C19orf35
								DNASE2B				HSD11B1L
								DLGAP3				C19orf45
								IL22RA1				ZNF699
								HIVEP3				TMEM205
								GPBP1L1				YJEFN3
								HAPLN2				SBSN
								MIIP				ZNF829
								GAS5				ZNF568
								PAPPA2				B3GNT8
								CELA2A				IGFL1
								BCAN				WASH5P
								GPATCH3				SLC27A1
								TNN				LOC388499
								MRPS14				C3P1
								DMRTB1				ZNF788
								DMRTA2				CLEC17A
								CLSPN				CYP4F24P
								PRDM16				RPSAP58
								OXCT2				RGS9BP
								RRAGC				KRTDAP
								ELTD1				ZNF790
								TINAGL1				CEACAM22P
								LEPRE1				CEACAM16
								SEMA4A				BLOC1S3
								TOR3A				LOC388553
								RFWD2				IGFL3
								RGS18				ONECUT3
								PLA2G2F				OR7G2
								HIAT1				OR7G3
								SMAP2				OR7A10
								ATPAF1				NUDT19
								S100PBP				ZNF793
								MEAF6				PAPL
								RBM15				LOC390940
								DEM1				SPRED3
								CEP85				MEX3D
								NMNAT1				FLJ45445
								ELOVL1				PRSS57
								VWA1				VMAC
								DCLRE1B				LOC400680
								MRPS15				LOC400684
								MRPL9				LOC400685
								PINK1				LGALS17A
								MARCKSL1				SIGLEC16
								PRAMEF1				FLJ26850
								PRAMEF2				ZNF833P
								INTS3				HAPLN4
								NADK				CTXN1
								ZNF643				C19orf29-AS1
								SELRC1				MIR150
								PHACTR4				MIR181C
								C1orf135				MIR199A1
								SCNM1				MIR23A
								ERI3				MIR24-2
								C1orf50				MIR27A
								WDR77				MIR7-3
								MGC4473				PLIN5
								CCDC28B				CLEC4GP1
								EFHD2				ZNF506
								MMEL1				LOC440518
								RSG1				ZNF724P
								FCRL2				PSG8
								DLEU2L				MIR330
								OR4F5				IGFL4
								NKAIN1				FLJ25758
								EPS8L3				MIR181D
								CDC73				LOC641367
								MRPL24				TMEM91
								MUL1				FAM138F
								TNFAIP8L2				LOC643669
								C1orf54				SCGB1B2P
								TMEM53				SDHAF1
								AKIRIN1				LOC644189
								HECTD3				LOC644554
								BEND5				LINGO3
								VTCN1				ARRDC5
								YRDC				FAM138A
								ZYG11B				UCA1
								NOL9				PSG10P
								PPCS				LGALS7B
								LIN28A				PHLDB3
								SH3D21				MBD3L4
								TTLL7				MBD3L3
								SNIP1				SEC1
								AGMAT				ZNF826P
								WDR78				SNORD23
								ZMYM1				SNORD105
								LINC00115				PPAN-P2RY11
								RPAP2				MIR637
								MORN1				MIR638
								FAM110D				MIR639
								KIAA0319L				MIR641
								DHDDS				MIR642A
								PAQR6				RPL13AP5
								DENND2D				LOC728752
								WLS				PLIN4
								GPR157				CCDC61
								TRIM46				ZNF812
								C1orf129				ZNF878
								RPF1				LOC729966
								SIKE1				MEF2BNB
								ZC3H12A				ZNF726
								SPSB1				MIR769
								TARS2				LOC100101266
								TRIM45				SNORD105B
								EDEM3				ZGLP1
								FLAD1				SNAR-G1
								GLTPD1				SNAR-A1
								ZNF436				SNAR-A2
								TAS1R2				SNAR-A12
								TAS1R1				C19orf71
								NPL				LOC100128573
								GJA9				LOC100128675
								OR4F16				LOC100128682
								OR6N2				ZNF737
								OR6K2				LOC100129935
								SYNC				SCGB2B3P
								CFHR5				TMEM221
								C1orf21				LOC100131094
								ACTL8				BSPH1
								ANKRD13C				C19orf79
								PVRL4				LOC100134317
								SNX27				SNAR-A3
								ANP32E				SNAR-A5
								SHCBP1L				SNAR-A7
								TRMT1L				SNAR-A11
								TSSK3				SNAR-A9
								CCNL2				SNAR-A4
								VANGL1				SNAR-A6
								ST6GALNAC5				SNAR-A8
								ISG20L2				SNAR-A13
								HYI				SNAR-A10
								FCRL5				SNAR-B2
								FCRL4				SNAR-C2
								SH3BGRL3				SNAR-C4
								DDX59				SNAR-E
								NUF2				SNAR-C5
								SESN2				SNAR-B1
								ESPN				SNAR-C1
								TAS1R3				SNAR-C3
								ATAD3B				SNAR-D
								HMCN1				SNAR-G2
								GPR61				SRRM5
								STK40				C19orf69
								TM2D1				SNAR-A14
								REG4				MEF2B
								TMEM222				LOC100287177
								C1orf49				ZNF729
								PLEKHN1				LOC100288123
								HORMAD1				LOC100289650
								TOMM40L				MIR1470
								SYDE2				MIR1270-1
								ZNF644				MIR1909
								USP48				MIR1181
								ZMYND12				MIR1238
								NBPF3				MIR1227
								LRRC8C				LOC100379224
								ZDHHC18				MIR3191
								SGIP1				MIR3188
								POLR3GL				MIR3187
								SLC25A33				MIR3190
								TMEM79				MIR320E
								DDI2				MIR4322
								ACBD6				MIR3189
								LZIC				MIR4324
								PROK1				MIR4323
								EFCAB7				MIR1270-2
								ZBTB37				MIR4321
								NT5C1A				MIR642B
								LCE3D				MIR3940
								TRIM63				LOC100505495
								PSRC1				LOC100505622
								FAM167B				LOC100505681
								MGC12982				LOC100505715
								C1orf170				LOC100505812
								CROCCP2				LOC100505835
								FCRLA				LOC100506012
								ANKRD36BP1				LOC100506033
								HPDL				LOC100506068
								ATP1A1OS				LOC100506469
								AGBL4				LOC100506930
								MFSD2A				LOC100507003
								ATG4C				LOC100507373
								MAEL				LOC100507433
								PRPF38A				THEG5
								SYTL1				LOC100507567
								IGSF21				LOC100507588
								LSM10				ZNF559-ZNF177
								C1orf94				MIA-RAB4B
								SNHG12				RAB4B-EGLN2
								FAM40A				ZNF625-ZNF20
								RGS8				APOC4-APOC2
								DOCK7				MIR4530
								KIAA1751				MIR4749
								NAV1				MIR4750
								SEC16B				MIR4747
								AQP10				MIR4531
								LHX4				MIR4746
								SLAMF9				MIR4748
								KIAA2013				MIR4745
								THAP3				MIR4751
								C1orf201				LOC100631378
								PYGO2				LOC100652909
								SPOCD1
								ZNF697
								IGFN1
								NUP210L
								BTF3L4
								UBXN11
								NEXN
								CENPL
								DUSP27
								RCSD1
								MEX3A
								METTL18
								GORAB
								C1orf105
								PIGM
								IGSF8
								C1orf158
								FBXO44
								ATPIF1
								SNORD46
								SNORD38A
								SNORD38B
								DNAJA1P5
								C1orf85
								MED8
								KTI12
								C1orf212
								ADC
								TMEM54
								HENMT1
								TOE1
								ERMAP
								PGLYRP3
								CSMD2
								MYSM1
								GNRHR2
								CROCCP3
								FHAD1
								SLAMF6
								OSBPL9
								LOC115110
								OMA1
								RAB42
								FCRL1
								FCRL3
								LRRC42
								GBP4
								GBP5
								FAM46B
								FMO9P
								RBP7
								TSEN15
								FAM129A
								ACAP3
								TADA1
								THEM4
								SH2D1B
								SSX2IP
								UBE2J2
								OLFM3
								GABPB2
								TCHHL1
								RPTN
								CCDC163P
								TDRD10
								SHE
								C1orf172
								LRRC38
								AADACL3
								PUSL1
								B3GALT6
								WDR63
								KLHDC9
								AXDND1
								MAB21L3
								IFFO2
								HIST2H3C
								SLC44A3
								ATXN7L2
								C1orf194
								ATP6V1G3
								ASB17
								TYW3
								C1orf173
								LRRIQ3
								TPRG1L
								FAM213B
								MYOM3
								DMBX1
								OR10J5
								TMCO2
								ZNF684
								TCEANC2
								PODN
								LRRC39
								GJB4
								HMGB4
								RNF19B
								DCST2
								ZNF648
								TEDDM1
								C1orf122
								OSCP1
								C1orf216
								KLHDC7A
								VWA5B1
								UBXN10
								C1orf87
								UHMK1
								FCRLB
								LIX1L
								HSD3BP4
								KLF17
								TMEM125
								C1orf182
								IQGAP3
								APOA1BP
								ARHGEF19
								DRAM2
								C1orf88
								C1orf162
								OR10T2
								OR6P1
								OR10X1
								OR10Z1
								OR6K6
								OR6N1
								S100A16
								NEK7
								ACTRT2
								MIB2
								ITLN2
								SYT6
								CREB3L4
								C1orf127
								SAMD11
								LOC148413
								SAMD13
								C1orf52
								PHF13
								C1orf51
								TMEM56
								NBPF4
								UBE2U
								HFE2
								ANKRD35
								FAM163A
								SLC30A7
								CCDC27
								C1orf213
								KNCN
								MOB3C
								GLIS1
								LELP1
								RC3H1
								MGC27382
								DCDC2B
								ZNF362
								LOC149086
								DCST1
								MANEAL
								IL23R
								METTL11B
								FAM78B
								SHISA4
								PDIK1L
								BNIPL
								CLDN19
								WDR65
								C1orf210
								CCDC24
								BTBD19
								CCDC17
								LRRC71
								C1orf64
								RP11-165H20.1
								PYHIN1
								SLC2A7
								DENND2C
								GBP6
								LPPR5
								FNDC7
								DENND1B
								TDRD5
								TOR1AIP2
								CALML6
								IL28RA
								CYP4Z2P
								CITED4
								FLJ40434
								C1orf177
								SPRR4
								KANK4
								SASS6
								FAM43B
								PPIAL4A
								HFM1
								PAQR7
								TTC24
								UBL4B
								PDIA3P
								EIF2C3
								EIF2C4
								LCE4A
								ALG14
								FAM76A
								LINC00466
								C1orf168
								TMEM201
								TMEM61
								CYP4Z1
								C1orf86
								CDCP2
								SLC5A9
								CC2D1B
								NBPF11
								NUDT17
								FLJ23867
								TXLNA
								TCTEX1D1
								SPAG17
								SLFNL1
								KRTCAP2
								CRTC2
								C1orf126
								HIPK1
								SLC44A5
								ATAD3C
								AKR7L
								AKR7A2P1
								TMEM9
								FNDC5
								EPHX4
								LOC254099
								TTLL10
								AKNAD1
								LCE5A
								TMCO4
								MCOLN2
								COL24A1
								PCSK9
								ST6GALNAC3
								ZNF683
								ARHGAP30
								C1orf192
								NEGR1
								ASPM
								MDS2
								CYP4X1
								MAGI3
								TIPRL
								NPHP4
								BEST4
								FAM19A3
								RIIAD1
								THEM5
								SLC9A11
								CYP4A22
								C1orf185
								LOC284551
								NBPF15
								FAM41C
								FAM102B
								SYPL2
								CYB561D1
								ANKRD34A
								RUSC1-AS1
								LOC284632
								LOC284648
								DKFZP564C196
								RSPO1
								EPHA10
								LOC284661
								C1orf204
								C1orf111
								LOC284688
								ZNF326
								BTBD8
								RIMKLA
								SLC25A34
								ESPNP
								HIST2H2AB
								PPM1J
								HIST2H3A
								HIST2H2BC
								HIST2H2BA
								FAM151A
								S100A7A
								LINGO4
								RXFP4
								ANKRD45
								LOC339442
								C1orf174
								KLHL17
								TMEM240
								TMEM52
								FAM5C
								MTMR9LP
								ZBTB8OS
								TFAP2E
								LOC339505
								C1orf110
								FAM58BP
								LOC339524
								C1orf228
								ZNF642
								AADACL4
								PRAMEF5
								HNRNPCL1
								PRAMEF9
								PRAMEF10
								CCDC18
								MYBPHL
								OR10R2
								FCRL6
								KCNT2
								BARHL2
								HSP90B3P
								NBPF7
								TCTEX1D4
								SERINC2
								FAM159A
								FAM131C
								LCE1A
								LCE1B
								LCE1C
								LCE1D
								LCE1E
								LCE1F
								LCE2A
								LCE2C
								LCE2D
								LCE3A
								LCE3B
								LCE3C
								LCE3E
								PADI6
								RGSL1
								BMP8A
								ZBTB41
								CYCSP52
								C1orf187
								SPATA21
								CCDC23
								ATPAF1-AS1
								HEATR8
								FAM73A
								LOC375010
								PEAR1
								SFT2D2
								AGRN
								RPS10P7
								APITD1
								CATSPER4
								NSUN4
								GPR153
								ILDR2
								FAM132A
								HES5
								LOC388588
								RNF207
								TMEM82
								TRNP1
								CD164L2
								LOC388630
								LDLRAD1
								GBP7
								C1orf146
								FAM69A
								SLC6A17
								NOTCH2NL
								FLJ39739
								LOC388692
								LYSMD1
								HRNR
								FLG2
								C1orf189
								FMO6P
								LINC00272
								C1orf53
								HES3
								PRAMEF12
								PRAMEF21
								PRAMEF8
								PRAMEF18
								PRAMEF17
								PLA2G2C
								SKINTL
								UOX
								FRRS1
								VHLL
								OR10K2
								OR10K1
								OR6Y1
								OR6K3
								VSIG8
								TMEM200B
								PRAMEF4
								PRAMEF13
								SH2D5
								C1orf130
								LOC400752
								C1orf141
								GBP1P1
								FLJ27354
								MIR137HG
								C1orf226
								LOC400794
								C1orf220
								NBPF9
								RNF223
								PRAMEF3
								LDLRAD2
								LOC402779
								APOBEC4
								MIR101-1
								MIR137
								MIR181B1
								MIR186
								MIR197
								MIR199A2
								MIR200A
								MIR200B
								MIR181A1
								MIR214
								MIR30C1
								MIR30E
								MIR34A
								MIR9-1
								RGS21
								LHX8
								C1orf180
								FLJ42875
								PRAMEF11
								PRAMEF6
								LOC440563
								UQCRHL
								MINOS1
								FLJ32224
								FAM183A
								ZYG11A
								FLJ31662
								LOC440600
								BCL2L15
								HIST2H2BF
								ETV3L
								LRRC52
								LOC440700
								LOC440704
								ANKRD65
								PRAMEF7
								PGCP1
								OR10J3
								KPRP
								LCE6A
								SUMO1P3
								GEMIN8P4
								RBMXL1
								LURAP1
								PEF1
								MIR429
								C1orf98
								HIST2H4B
								PRR9
								MIR488
								CYB5RL
								SNORD74
								RPL31P11
								FAM138F
								SRG7
								CYMP
								KIAA0754
								LOC643441
								LOC643837
								TMEM88B
								C1orf233
								LOC644242
								PPIAL4G
								LOC644961
								C1orf200
								PPIAL4D
								LOC645166
								PRAMEF19
								PRAMEF20
								FAM138A
								LOC645676
								POU5F1P4
								S100A7L2
								LOC646268
								LOC646471
								LOC646626
								EMBP1
								SRGAP2P2
								LOC648740
								LOC649330
								ZBTB8A
								NBPF6
								LOC653160
								PPIAL4B
								LOC653513
								GPR89A
								LOC653566
								PPIAL4C
								HIST2H3D
								PRAMEF22
								PRAMEF15
								WASH7P
								FAM72B
								PRAMEF16
								PCP4L1
								SCARNA3
								SCARNA2
								SCARNA4
								SCARNA1
								SNORA42
								SNORA44
								SNORA55
								SNORA61
								SNORA59B
								SNORA59A
								SNORA16A
								SNORD45C
								SNORD75
								SNORD76
								SNORD77
								SNORD78
								SNORD85
								SNORD99
								SNORD103A
								SNORD103B
								MIR548D1
								MIR551A
								MIR553
								MIR554
								MIR555
								MIR556
								MIR557
								MIR92B
								HIST2H2AA4
								ZBTB8B
								LOC728431
								PPIEL
								CCDC30
								CDK11A
								SLC35E2B
								LOC728716
								FAM72D
								LOC728855
								LOC728875
								NBPF24
								GPR89C
								NBPF16
								PDZK1P1
								PPIAL4F
								RPS15AP10
								LOC728989
								LOC729041
								LOC729059
								HSD52
								PRAMEF14
								FLJ37453
								LOC729737
								OR4F29
								LOC729970
								LOC729987
								LOC730102
								LOC730159
								PPIAL4E
								PFN1P2
								MIR765
								MIR942
								MIR190B
								MIR760
								MIR921
								LOC100128071
								LOC100128787
								LOC100129046
								LOC100129138
								LOC100129196
								LOC100129269
								C1orf68
								MSTO2P
								LOC100129534
								LOC100129620
								LOC100129924
								LOC100130000
								LOC100130197
								LOC100130417
								LOC100130557
								LOC100131060
								TSTD1
								LOC100131234
								LOC100131564
								LOC100131825
								LOC100132062
								LOC100132111
								LOC100132287
								NBPF10
								FCGR1C
								ZRANB2-AS1
								LOC100132774
								LOC100133331
								LOC100133445
								LOC100133612
								C2CD4D
								LOC100286793
								DDX11L1
								LOC100287722
								TTC34
								GM140
								LOC100288069
								LOC100288079
								LOC100289178
								LOC100289211
								MIR320B1
								MIR1231
								MIR1278
								MIR1295A
								MIR1976
								MIR548F1
								MIR1262
								LOC100302401
								MIR761
								NPPA-AS1
								MIR3119-1
								MIR3115
								MIR3117
								MIR3120
								MIR4255
								MIR4253
								MIR4251
								MIR4252
								MIR4256
								MIR4257
								MIR3119-2
								MIR4258
								MIR4254
								MIR3121
								MIR3659
								MIR3917
								MIR3658
								MIR3605
								MIR3671
								MIR548AA1
								MIR3675
								LOC100505633
								LOC100505666
								LOC100505768
								LOC100505795
								LOC100505918
								ENO1-AS1
								LOC100506023
								LOC100506046
								ZMYM6NB
								LOC100506343
								LOC100506730
								LOC100506801
								LOC100506963
								LOC100507178
								LOC100507423
								LOC100507564
								LOC100507634
								APITD1-CORT
								FPGT-TNNI3K
								GJA9-MYCBP
								HEATR8-TTC4
								PMF1-BGLAP
								LOC100527964
								TMEM56-RWDD3
								C1orf151-NBL1
								TNFAIP8L2-SCNM1
								MIR4695
								MIR4420
								MIR4422
								MIR4781
								MIR4424
								MIR4794
								MIR4735
								MIR4654
								MIR4684
								MIR4711
								MIR4689
								MIR4632
								MIR2682
								MIR4423
								MIR4417
								MIR378F
								DNM3OS
								RCAN3AS
								NEGR1-IT1
								ZRANB2-AS2

## Sheet: Amp_Caucasian-TCGA
Supplementary Data 8: GISTIC confidence genes (q value> 0.25) among ethnic-groups: amplifications in Caucasian-TCGA.
cytoband	11q13.3	8p11.23	17q12	8q24.21	20q13.2	1q21.3	17q23.1	6q21	1p22.3	15q26.3	10q22.3	8p11.21	1q44	11q14.1	3q26.2	11p13	12q15	17p11.2	8q13.1	19q12	19q13.43	6p22.3	3p25.1	13q12.3	4q13.3	7p11.2	16q12.1	10p15.1	13q34	14q13.1	5q35.3	12p11.21	19p13.12	12p13.33
q value	2.2346e-127	6.2227e-72	6.0478e-77	1.2451e-36	4.299e-28	9.2238e-25	1.0069e-28	9.7605e-13	1.561e-12	2.05e-09	2.4642e-06	5.6795e-28	5.8614e-10	4.9555e-47	2.3542e-05	0.00011594	0.00074329	0.00061481	7.6879e-10	9.9276e-05	0.00071166	0.0076581	0.019038	0.01074	0.024323	0.033484	0.038421	0.042969	0.014464	0.11916	0.13892	0.075221	0.22552	0.056049
residual q value	2.334e-115	2.0545e-60	1.8232e-53	3.5743e-31	4.299e-28	1.0634e-19	4.5243e-16	9.7605e-13	1.561e-12	2.05e-09	2.4642e-06	7.9626e-06	9.1882e-06	1.0002e-05	2.3542e-05	0.00011594	0.00074329	0.00074329	0.0017288	0.0018552	0.0045253	0.0076581	0.019038	0.021022	0.024323	0.033484	0.038421	0.042969	0.064921	0.11916	0.13892	0.17379	0.22552	0.24332
wide peak boundaries	chr11:69462857-69502928	chr8:37492669-37602217	chr17:37789433-37906169	chr8:128657453-128779930	chr20:52130442-52359576	chr1:150493148-150678056	chr17:57770376-58790294	chr6:107206856-107339613	chr1:85974031-86002734	chr15:98849843-99681028	chr10:80685954-82012440	chr8:41428319-42143006	chr1:241161649-249250621	chr11:76956669-78208937	chr3:168136691-181680608	chr11:32402479-33859313	chr12:69083314-69918875	chr17:20698259-21262678	chr8:59853142-70207915	chr19:29460726-30870249	chr19:55524376-58777239	chr6:18237662-22950872	chr3:14517283-15514296	chr13:30368799-31124677	chr4:73267570-74875451	chr7:54910434-56472935	chr16:47211104-49251296	chr10:5242638-6333144	chr13:93345298-115169878	chr14:30700883-38931353	chr5:174895195-180915260	chr12:24880663-39228082	chr19:15293986-15578278	chr12:1-2012744
genes in wide peak	CCND1	ERLIN2	ERBB2	MYC	ZNF217	hsa-mir-4257	hsa-mir-21	hsa-mir-587	DDAH1	IGF1R	ANXA11	hsa-mir-486	hsa-mir-3124	CLNS1A	hsa-mir-569	CD59	hsa-mir-1279	MAP2K3	hsa-mir-124-2	CCNE1	hsa-mir-1274b	hsa-mir-548a-1	SLC6A6	HMGB1	AFM	CCT6A	PHKB	hsa-mir-3155	hsa-mir-1267	hsa-mir-3172	hsa-mir-340	hsa-mir-4302	hsa-mir-1470	NINJ2
	ORAOV1	ZNF703	GRB7			ENSA	CA4	LOC100422737		SYNM	SFTPD	ANK1	hsa-mir-3123	NDUFC2	hsa-mir-551b	CSTF3	CPM	TMEM11	ASPH	UQCRFS1	FKBP1AP1	E2F3	NR2C2	UBL3	AFP	EGFR	SIAH1	CALML3	hsa-mir-4306	hsa-mir-624	hsa-mir-1229	BCAT1	NOTCH3	RAD52
			PNMT			MCL1	CLTC			TTC23	MBL1P	IKBKB	ADSS	PAK1	ACTL6A	WT1	LYZ	USP22	CA8	URI1	IL11	ID4	COLQ	KATNAL1	ALB	GBAS	N4BP1	AKR1C4	hsa-mir-623	ARHGAP5	hsa-mir-4281	BICD1	AKAP8	KDM5A
			TCAP			ADAMTSL4	RPS6KB1			PGPEP1L	PPIF	PLAT	CHML	THRSP	ECT2	HIPK3	MDM2	DHRS7B	CRH	ZNF536	PEG3	PRL	SH3BP5	LOC440131	CXCL1	PHKG1	ITFG1	GDI2	hsa-mir-3170	CFL2	hsa-mir-1271	DDX11	BRD4	SLC6A12
			STARD3			GOLPH3L	PPM1D			FAM169B	ZMIZ1	KAT6A	FH	GAB2	MECOM	EIF3M	YEATS4	C17orf103	MYBL1	POP4	PTPRH	SOX4	CAPN7	LINC00426	IL8	PSPH	LONP2	IL2RA	ATP4B	COCH	CANX	ITPR2	AKAP8L	SLC6A13
			PPP1R1B			HORMAD1	APPBP2			MIR4714	FAM213A	AP3M2	HNRNPU	C11orf67	GHSR	C11orf41	FRS2	CCDC144NL	PDE7A	PLEKHF1	RPL28	DEK	C3orf19		PF4	SUMF2	ABCC11	IL15RA	COL4A1	GPR33	CLTB	KRAS	WIZ	ERC1
			MIEN1			MIR4257	RNFT1				EIF5AL1	AGPAT6	RGS7	RSF1	NDUFB5	FBXO3	CPSF6		RAB2A	C19orf12	AURKC	CDKAL1	ZFYVE20		PF4V1	CHCHD2	ABCC12	PFKFB3	COL4A2	FOXA1	DBN1	LRMP	RASAL3	WNK1
			PGAP3				TUBD1				LOC219347	NKX6-3	ZNF124	USP35	CLDN11	WT1-AS	SLC35E3		TTPA	LOC284395	SYT5	MBOAT1	MRPS25		PPBP	MRPS17	LOC100507577	NET1	DCT	NFKBIA	F12	PKP2	EPHX3	ADIPOR2
			MIR4728				PTRH2				PLAC9	MIR486	KMO	KCTD14	PIK3CA	TCP11L1	NUP107		GGH	VSTM2B	TNNI3	HDGFL1	GRIP2		CXCL6	LANCL2	MIR548AE2	CALML5	GPR183	PAX9	FGFR4	PTHLH	MIR1470	WNT5B
							BCAS3				ZCCHC24		EXO1	ALG8	PLD1	PRRG4	MIR1279		CYP7B1	LOC100505835	TNNT1	RNF144B	C3orf20		CXCL5	VOPP1		ANKRD16	EFNB2	PSMA6	FLT4	SSPN		CCDC77
							HEATR6				LOC283050		CEP170	NARS2	PRKCI	QSER1			MTFR1		ZNF17	LINC00340	EAF1		ADAMTS3	2014-09-01		FAM208B	ERCC5	SRP54	GRK6	PPFIBP1		CACNA2D4
							VMP1				LOC439990		AKT3	INTS4	SKIL	DEPDC7			TOX		ZNF134	MIR548A1	METTL6		ANKRD17	ZNF713		ASB13	F7	SSTR1	GRM6	MED21		FBXL14
							USP32				LOC642361		ZNF238	GDPD4	SLC2A2	LINC00294			ARFGEF1		ZNF135	LOC729177	FGD5		RASSF6	FKBP9L		TUBAL3	F10	NKX2-1	HK3	DNM1L		B4GALNT3
							C17orf64				LOC650623		SDCCAG8	AQP11	SOX2	LOC338739			COPS5		ZNF154		COL6A4P1		COX18	LOC389493		FBXO18	FGF14	AKAP6	HNRNPAB	IPO8		IQSEC3
							MIR21				SFTPA1		OPN3	KCTD21	TERC	CCDC73			RRS1		ZNF264		FGD5-AS1			SNORA15		RBM17	GPC5	KIAA0391	HNRNPH1	RASSF8		LOC574538
							LOC645638				SFTPA2		TRIM58	NDUFC2-KCTD14	SEC62	C11orf91			SGK3		ZNF256		LOC100505696					UCN3	GAS6	AP4S1	HRH2	STK38L		LRTM2
							TBC1D3P1-DHX40P1				LOC100288974		AHCTF1		FXR1				PTTG3P		ZNF211							LOC399715	GPR18	BAZ1A	LTC4S	FGFR1OP2		FAM138D
							LOC653653						OR1C1		TNFSF10				BHLHE22		TRAPPC2P1							MIR3155A	ING1	SCFD1	MGAT1	YARS2		LOC100288778
							SCARNA20						OR2M4		USP13				ARMC1		ZNF274							MIR3155B	IPO5	HECTD1	MAPK9	ERGIC2		LOC100292680
							MIR4737						OR2L2		KCNMB2				CHD7		ZNF460								LAMP1	HEATR5A	PROP1	TM7SF3		MIR3649
													OR2L1P		NLGN1				C8orf44		U2AF2								LIG4	NKX2-8	SLC34A1	C12orf35
													OR2T1		TNIK				CPA6		PPP6R1								PCCA	STRN3	SNCB	CASC1
													PPPDE1		GPR160				CSPP1		ZIM2								DNAJC3	MBIP	ZNF354A	CCDC91
													SCCPDH		KCNMB3				VCPIP1		HSPBP1								RAP2A	PPP2R3C	SQSTM1	FAR2
													KIF26B		ZNF639				PREX2		ZNF544								GRK1	G2E3	PDLIM7	ASUN
													ZNF692		PEX5L				TRIM55		UBE2S								SLC10A2	EAPP	ADAMTS2	ARNTL2
													ZNF695		MFN1				DNAJC5B		CCDC106								SLC15A1	SNX6	MAML1	KLHDC5
													TFB2M		MYNN				C8orf34		EPN1								SOX1	NPAS3	GFPT2	FAM60A
													SMYD3		EIF5A2				ADHFE1		ZNF580								TFDP1	NUBPL	GNB2L1	MRPS35
													ZNF669		MRPL47				C8orf45		GP6								TPP2	BRMS1L	RGS14	CAPRIN2
													ZNF672		NCEH1				CLVS1		ZNF581								ZIC2	INSM2	CPLX2	BHLHE41
													SH3BP5L		SLC7A14				YTHDF3		PPP1R12C								STK24	ARHGAP5-AS1	BTNL3	FLJ13224
													OR2G3		GNB4				C8orf46		ZNF586								CUL4A	SLC25A21	LMAN2	TMTC1
													OR2G2		ZMAT3				NKAIN3		EPS8L1								IRS2	EGLN3	MGAT4B	ALG10
													OR2C3		FNDC3B				LOC286184		ZNF444								PROZ	C14orf126	B4GALT7	FGD4
													EFCAB2		TBL1XR1				LOC286186		ZNF416								ARHGEF7	MIPOL1	RNF44	ALG10B
													ZNF496		LRRC31				PPP1R42		NAT14								CDC16	CLEC14A	TBC1D9B	LYRM5
													ZNF670		PHC3				LOC286189		VN1R1								CLDN10	SPTSSA	N4BP3	CPNE8
													NLRP3		SPATA16				LOC401463		ZNF304								ITGBL1	RALGAPA1	FAF2	IFLTD1
													FAM36A		ARPM1				MIR124-2		ZNF471								TM9SF2	SFTA3	ZNF346	DENND5B
													OR2M5		EGFEM1P				LINC00251		USP29								GPC6	IGBP1P1	TSPAN17	AMN1
													OR2M3		DNAJC19				SNHG6		ZNF71								MBNL2	FAM177A1	OR4F3	C12orf77
													OR2T12		TTC14				SNORD87		ZNF667								FARP1	MIR624	PRELID1	METTL20
													OR14C36		LRRC34				UG0898H09		ZSCAN18								ABCC4	LOC100129794	ZNF354C	C12orf70
													OR2T34		RPL22L1				TCF24		ZSCAN5A								TUBGCP3	LOC100506071	C5orf45	OVCH1
													OR2T10		NAALADL2				LOC100130155		ZNF329								TNFSF13B	MIR4503	DDX41	SYT10
													OR2T4		CCDC39				LOC100130298		ZNF419								SOX21		NOP16	REP15
													OR2T11		LRRIQ4				LOC100505659		ISOC2								RASA3		UIMC1	H3F3C
													OR2B11		SAMD7				LOC100505676		ZNF552								DZIP1		RAB24	TSPAN11
													WDR64		SOX2-OT				LOC100505718		ZNF671								MYO16		FAM193B	C12orf71
													C1orf150		TMEM212				C8orf44-SGK3		ZNF606								ATP11A		TMED9	MANSC4
													LOC148824		MIR551B				MIR4470		BRSK1								MCF2L		CDHR2	LOC100287314
													LOC149134		MIR569						SUV420H2								DOCK9		NHP2	MIR4302
													CNST		LOC100128164						ZNF587								TGDS		RNF130	LOC100506451
													PLD5		MIR4789						FIZ1								OXGR1		KIAA1191	LOC100506660
													C1orf100								GALP								BIVM		CLK4
													OR2T6								ZNF628								TMCO3		CNOT6
													LOC255654								ZNF551								ARGLU1		NSD1
													C1orf101								ZNF835								DCUN1D2		GMCL1P1
													PGBD2								RDH13								ANKRD10		RMND5B
													OR2L13								ZIM3								RAB20		BTNL8
													OR14A16								ZNF543								CARKD		DOK3
													HNRNPU-AS1								COX6B2								UGGT2		ZFP2
													VN1R5								NLRP13								PCID2		RUFY1
													LOC339529								NLRP8								UPF3A		PRR7
													OR6F1								NLRP5								KDELC1		OR4F16
													OR2W3								ZNF787								CARS2		TRIM7
													OR2T8								ZFP28								GRTP1		MXD3
													OR2T3								LOC147670								TMTC4		THOC3
													OR2T29								C19orf18								ABHD13		TRIM52
													C1orf229								ZNF418								ZIC5		AGXT2L2
													OR2M1P								ZNF417								A2LD1		UNC5A
													OR11L1								ZNF548								TEX30		TRIM41
													OR2L8								TMEM190								ADPRHL1		COL23A1
													OR2AK2								ZNF524								TEX29		SCGB3A1
													OR2L3								ZNF784								METTL21CP1		SFXN1
													OR2M2								NLRP4								SPACA7		GPRIN1
													OR2T33								ZNF542								RNF113B		ZNF354B
													OR2M7								ZNF582								GPR180		OR2Y1
													OR2G6								ZNF583								CLYBL		BTNL9
													OR2T2								ZNF550								METTL21C		HIGD2A
													OR2T5								ZNF579								NALCN		FAM153B
													OR14I1								ZSCAN4								HS6ST3		LOC202181
													OR2T27								NLRP11								DAOA		EIF4E1B
													OR2T35								TMEM86B								DAOA-AS1		RASGEF1C
													MAP1LC3C								ZNF549								FGF14-IT1		FAM153A
													OR2W5								SSC5D								LOC283481		ARL10
													OR13G1								ZNF547								LINC00346		OR2V2
													LOC646627								ZIK1								CHAMP1		ZNF454
													LOC731275								ZNF776								UBAC2		C5orf60
													MIR3123								ZSCAN1								FAM70B		LOC340037
													MIR3124								TMEM150B								C13orf35		PFN3
													MIR3916								FAM71E2								FLJ44054		ZNF879
													ZNF670-ZNF695								NLRP9								CCDC168		C5orf25
													MIR4677								RFPL4A								FLJ41484		MIR340
																					ZSCAN5B								MIR623		SNORD95
																					ZNF530								LINC00460		SNORD96A
																					C19orf51								FAM155A		LOC643201
																					ZNF773								LINC00552		ZFP62
																					LOC386758								FKSG29		CBY3
																					TMEM238								UBAC2-AS1		FAM153C
																					ZNF470								MCF2L-AS1		LOC728554
																					ZNF749								MIR4306		AACSP1
																					ZNF805								MIR3170		LOC729678
																					ZNF772								LOC100506394		OR4F29
																					DUXA								BIVM-ERCC5		LOC100132062
																					SBK2								MIR2681		LOC100132287
																					SHISA7								MIR548AN		LOC100133331
																					ZNF814								MIR4705		MIR1229
																					MIMT1										MIR4281
																					LOC100128252										LOC100507387
																					LOC100128398										MIR4638
																					SGK110										LOC100859930
																					PEG3-AS1
																					ZNF587B
																					ZNF865

## Sheet: Del_Caucasian-TCGA
Supplementary Data 8: GISTIC confidence genes (q value> 0.25) among ethnic-groups: delition in Caucasian-TCGA.
cytoband	1p36.13	19p13.3	10q23.31	13q14.2	3p14.3	9p21.3	4q25	6q27	8p23.2	4q34.3	15q13.1	11p15.5	2q37.3	17q21.31	7q36.1	6p25.2	11q24.2	5q11.2	10q26.3	17p12	12q24.31	14q24.3	1p21.2	21q21.1	11q13.1	11q25	18q23	9q21.11	19q13.32	16q11.2	17q25.3	8p11.21	7p22.3	6q15	9q34.3	9p23	16q23.1	16q24.2	4p16.3	5q21.3	12p13.2	2p24.2	20p13	2q22.3	22q13.31	13q12.11	6q22.31	15q21.2	17p13.3
q value	1.1914e-29	2.9588e-25	1.1658e-26	2.8022e-22	8.5636e-14	1.2278e-17	5.1267e-13	1.2114e-14	6.7632e-12	3.1925e-11	6.0895e-11	1.3433e-07	1.0614e-07	1.3951e-08	1.0085e-06	1.2473e-06	4.4506e-16	1.1725e-06	1.0963e-08	7.7436e-07	1.1504e-05	0.00010484	6.6168e-08	0.00018107	1.4995e-05	1.6839e-14	0.0016512	9.119e-05	0.0023522	0.0002755	2.8269e-05	0.00011018	0.006461	9.2399e-06	0.0060224	0.00035379	0.0001088	3.2253e-06	0.029277	0.0094582	0.032756	0.034199	0.040487	0.0072607	0.066125	1.5927e-05	9.2185e-05	1.8718e-05	0.013235
residual q value	4.2488e-28	2.9588e-25	1.1992e-24	1.002e-19	8.5636e-14	2.6388e-12	7.0665e-12	2.1617e-11	4.8068e-11	3.3686e-10	9.3142e-08	1.3593e-07	5.0224e-07	7.582e-07	9.6896e-07	1.2685e-06	2.7244e-06	6.4015e-06	1.8159e-05	1.8159e-05	5.609e-05	0.00010244	0.0001455	0.00017996	0.00077733	0.00077733	0.0016394	0.0023157	0.0023157	0.0025137	0.0033054	0.0033775	0.0065684	0.0091702	0.010007	0.011059	0.011765	0.013114	0.029641	0.029641	0.032888	0.033937	0.039798	0.054598	0.06788	0.071431	0.089387	0.089387	0.10671
wide peak boundaries	chr1:14151399-21133098	chr19:1103802-1882761	chr10:89615138-90034038	chr13:48833767-49064807	chr3:47552760-63264907	chr9:21865498-22448737	chr4:109084835-109543418	chr6:167273179-170849030	chr8:2079140-6262191	chr4:178360197-185553097	chr15:28096454-31198928	chr11:1-4115961	chr2:229039385-243199373	chr17:40069743-43193679	chr7:151715976-152136074	chr6:1-7284095	chr11:104032904-128569958	chr5:45365060-79274594	chr10:114575125-135534747	chr17:11896630-12456081	chr12:111177671-133851895	chr14:63177578-100534957	chr1:84463129-114360700	chr21:17245677-22371931	chr11:63280599-65684611	chr11:131778519-135006516	chr18:67515151-78077248	chr9:38619152-71152237	chr19:45804626-48497925	chr16:31772318-48202502	chr17:80443432-81195210	chr8:42883855-47753079	chr7:1-3344016	chr6:57206486-116264311	chr9:135765302-141213431	chr9:7799607-12693402	chr16:78064108-79627770	chr16:87969957-88516170	chr4:1-7759803	chr5:104425581-107194910	chr12:12418624-14933108	chr2:1-29416480	chr20:1-648944	chr2:122525427-157181548	chr22:46365895-51304566	chr13:1-24737091	chr6:123955968-125232805	chr15:35278924-68597126	chr17:1-1554769
genes in wide peak	hsa-mir-1290	hsa-mir-1909	PTEN	RB1	hsa-mir-135a-1	CDKN2A	LOC285456	CCR6	CSMD1	hsa-mir-1305	APBA2	hsa-mir-483	hsa-mir-3133	hsa-mir-2117	MLL3	BPHL	hsa-mir-3167	hsa-mir-582	hsa-mir-202	hsa-mir-744	hsa-mir-4304	hsa-mir-3173	hsa-mir-4256	hsa-mir-548x	hsa-mir-612	OPCML	CYB5A	hsa-mir-1299	hsa-mir-3191	hsa-mir-1826	FOXK2	FNTA	hsa-mir-339	hsa-mir-587	hsa-mir-602	PTPRD	WWOX	BANP	hsa-mir-4274	EFNA5	hsa-mir-614	hsa-mir-4263	CSNK2A1	hsa-mir-128-1	hsa-mir-3201	hsa-mir-2276	NKAIN2	hsa-mir-4311	hsa-mir-3183
	CAPZB	ATP5D	KLLN	LPAR6	hsa-mir-566	CDKN2B	LOC641518	GPR31		DCTD	TJP1	hsa-mir-675	hsa-mir-149	AOC2	GALNT11	SERPINB1	hsa-mir-100	hsa-mir-449c	hsa-mir-378c	MAP2K4	hsa-mir-1178	hsa-mir-1260	hsa-mir-197	hsa-mir-125b-2	hsa-mir-194-2	IGSF9B	GALR1	PGM5	hsa-mir-320e	PHKB	TBCD	SGK196	GNA12	hsa-mir-2113	hsa-mir-4292			ZNF469	hsa-mir-943	RAB9BP1	hsa-mir-613	hsa-mir-1301	SOX12	hsa-mir-663b	hsa-let-7b	FGF9		hsa-mir-1272	ABR
	CASP9	CIRBP			hsa-mir-4271	C9orf53		KIF25		ING2	HERC2	hsa-mir-4298	hsa-mir-4269	ARL4D		F13A1	hsa-mir-4301	hsa-mir-581	hsa-mir-4297	MIR744	hsa-mir-620	hsa-mir-625	hsa-mir-553	hsa-let-7c	hsa-mir-1237	NCAPD3	MBP	ZNF658	hsa-mir-769	DNAJA2	RAB40B	HGSNAT	GPER	hsa-mir-4282	hsa-mir-126				hsa-mir-571		CDKN1B	hsa-mir-3125	TCF15	ACVR2A	ACR	GJA3		hsa-mir-422a	CRK
	CDA	EFNA2			hsa-mir-191	CDKN2B-AS1		MLLT4		IRF2	FAM189A1	hsa-mir-210	hsa-mir-562	ATP6V0A1		FOXF2	hsa-mir-34c	TRIM23	hsa-mir-4296		hsa-mir-1302-1	hsa-mir-548h-1	hsa-mir-137	CXADR	ARL2	ACAD8	NFATC1	FAM75A7	hsa-mir-642	ZNF267	WDR45L	POTEA	LFNG	hsa-mir-30a	ABCA2				ADD1		CREBL2	hsa-mir-4262	RBCK1	BIN1	ARSA	GJB2		hsa-mir-190	MYO1C
	CLCNKA	GAMT			hsa-mir-711			TCP10		CLDN22	DKFZP434L187	AP2A2	hsa-mir-1471	BRCA1		FOXC1	ACAT1	ARSB	hsa-mir-2110		ACADS	SERPINA3	hsa-mir-760	TMPRSS15	BAD	B3GAT1	ZNF236	CNTNAP3	C5AR1	ORC6	FN3K		NUDT1	hsa-mir-30c-2	ABO				ADRA2C		EMP1	hsa-mir-548s	TRIB3	RND3	CHKB	MIPEP		hsa-mir-2116	PITPNA
	CLCNKB	GPX4			hsa-mir-2115			TCTE3		CDKN2AIP	NDNL2	RHOG	hsa-mir-1244-1	CNP		GMDS	ACRV1	BHMT	ACADSB		ALDH2	ACTN1	ABCA4	BTG3	C11orf2	THYN1	CTDP1	ANKRD20A1	CALM3	TP53TG3	FN3KRP		PDGFA	hsa-mir-548u	C8G				ATP5I		GPR19	hsa-mir-4261	NRSN2	CACNB4	CPT1B	SGCG		hsa-mir-628	YWHAE
	DDOST	RPS15			hsa-mir-1226			THBS2		ODZ3	CHRFAM7A	ART1	AGXT	DHX8		IRF4	APOA1	BTF3	ADAM8		BCL7A	ACYP1	ADORA3	CHODL-AS1	MRPL49	NTM	SOCS6	FAM201A	CKM	VPS35	ZNF750		PRKAR1B	AIM1	CACNA1B				CRMP1		GRIN2B	ACP1	DEFB126	CCNT2	TYMP	TUBA3C		hsa-mir-1266	DOC2B
	EPHA2	STK11			ACY1			RNASET2		STOX2	ULK4P3	ASCL2	ALPI	DUSP3		NQO2	APOA4	CCNB1	ADRB1		SCARB1	ARG2	AGL	C21orf91	ZNHIT2	JAM3	ZNF516	CBWD5	AP2S1	SHCBP1	B3GNTL1		MAFK	AMD1	ENTPD2				CTBP1		GUCY2C	ADCY3	ZCCHC3	DARS	PPARA	ZMYM2		hsa-mir-147b	SCARF1
	HTR6	TCF3			ALAS1			FGFR1OP		TRAPPC11	ULK4P1	CARS	ALPP	ETV4		SERPINB6	APOC3	CDK7	BNIP3		COX6A1	BDKRB1	ALX3	CHODL	CAPN1	GLB1L2	TSHZ1	LOC286297	CRX	ITFG1	METRNL		MAD1L1	BAI3	CEL				DGKQ		GPRC5A	APOB	TBC1D20	ERCC3	MAPK11	IFT88		hsa-mir-1282	RPH3AL
	MFAP2	APC2			AMT			C6orf123		WWC2	ARHGAP11B	CD81	ALPPL2	EZH1		SERPINB9	ARCN1	ERCC8	CASP7		DTX1	BDKRB2	AMPD2	C21orf91-OT1	CFL1	VPS26B	CD226	FOXD4L3	DMPK	NETO2	FLJ43681		EIF3B	BCKDHB	CELP				EVC		HEBP1	RHOB	C20orf96	GPR17	MAPK12	ZMYM5		hsa-mir-627	TIMM22
	NBL1	UQCR11			APEH			DLL1		MGC45800	GOLGA8G	CD151	KIF1A	FZD2		RREB1	ATM	CRHBP	CTBP2		EIF2B1	ZFP36L1	AMY1A	LINC00320	COX8A	GLB1L3	TXNL4A	FOXD4L4	DMWD	GPT2			ADAP1	PRDM1	COL5A1				FGFR3		DDX47	CAD	SRXN1	GPR39	SBF1	SAP18		hsa-mir-4310	GEMIN4
	PAX7	SBNO2			ARF4			UNC93A		ENPP6	HERC2P9	CDKN1C	BOK	G6PC		TUBB2A	FXYD2	F2R	CYP2E1		STX2	CALM1	AMY1B	LINC00478	CTSW	SPATA19	ADNP2	AQP7P1	ERCC1	MYLK3			IQCE	CCNC	DBH				GAK		MANSC1	CENPA	DEFB127	GYPC	CELSR1	GJB6		hsa-mir-626	GLOD4
	PLA2G2A	DAZAP1			RHOA			PHF10		C4orf38	WHAMMP2	CTSD	CHRND	KAT2A		RIPK1	CXCR5	F2RL1	DMBT1		GOLGA3	SERPINA6	AMY1C	MIRLET7C	MARK2	LOC283174	RTTN	KGFLP1	ERCC2	ABCC12			SUN1	CGA	SARDH				GRK4		GPRC5D	DDX1	DEFB129	HNMT	PPP6R2	SACS		ADAM10	INPP5K
	PLA2G5	MBD3			C3orf51			C6orf70		RWDD4	LOC646278	DRD4	CHRNG	GFAP		PRPF4B	CASP1	F2RL2	DOCK1		GTF2H3	ENTPD5	AMY2A	MIR125B2	ESRRA	LOC283177	KCNG2	FAM75A6	FOSB	ANKRD26P1			INTS1	CNR1	FCN1				HTT		ATF7IP	DNMT3A	DEFB125	KCNJ3	ZBED4	LATS2		ANXA2	RNMTL1
	RSC1A1	PCSK4			CACNA1D			SMOC2		LOC285501	LOC653075	DUSP8	COL6A3	CCR10		CDYL	CASP4	FOXD1	ECHS1		HPD	FOXN3	AMY2B	MIR99A	FAU	LOC100128239	SALL3	MGC21881	GIPR	LOC146481			SNX8	COL9A1	FCN2				HGFAC		H2AFJ	DTNB	DEFB128	KIF5C	SCO2	CRYL1		AQP9	VPS53
	SDHB	C19orf24			SLC25A20			FRMD1		LOC389247	GOLGA8F	HRAS	DTYMK	GRN		LY86	CASP5	GTF2H2	EMX2		MMP17	CHGA	RHOC	C21orf37	FKBP2	MIR4697	TIMM21	FAM74A1	GPR4	LOC283914			FTSJ2	COL12A1	FUT7				IDUA		KIAA1467	E2F6	DEFB132	LCT	PKDREJ	IL17D		B2M	NXN
	ZBTB17	REXO1			CAMP			C6orf208		FAM92A3	ULK4P2	IGF2	GBX2	HCRT		ECI2	CBL	GZMA	FGFR2		MSI1	DIO2	ATP5F1		DNAJC4		ZNF407	FAM74A4	ARHGAP35	SLC6A10P			GET4	COL19A1	GRIN1				LETM1		PLBD1	FKBP1B		MCM6	RABL2B	MPHOSPH8		BNIP2	FAM57A
	AKR7A2	KLF16			CDC25A			TTLL2		LINC00290	LOC100288637	INS	GPC1	HSD17B1		FARS2	CD3D	GZMK	GFRA1		MYL2	DLST	BRDT		LTBP3		CNDP2	ZNF658B	FOXA3	C16orf87			CYP2W1	COX7A2	LCN1				LRPAP1		DUSP16	FOSL2		MGAT5	GRAMD4	PSPC1		BUB1B	RILP
	ALDH4A1	MUM1			CISH			FAM120B		LOC728175	LOC100289656	IRF7	GPR35	IFI35		RPP40	CD3E	HEXB	PRLHR		NOS1	EIF2S1	CAPZA1		MEN1		RBFA	LOC440896	NOVA2	LOC390705			HEATR2	EEF1A1	NOTCH1				MSX1		APOLD1	FTH1P3		MYO7B	MLC1	TNFRSF19		CA12	SLC43A2
	CROCC	MIDN			COL7A1			LOC154449		CLDN24	MIR4509-1	KCNQ1	HDLBP	ITGA2B		FAM50B	CD3G	HMGCR	GPR26		OAS1	EML1	CD53		MAP3K11		PQLC1	ANKRD20A3	NPAS1	FLJ26245			CHST12	EPHA7	PAEP				MYL5		GSG1	GCKR		NEB	MAPK8IP2	XPO4		CAPN3	TUSC5
	MST1P2	REEP6			DAG1			DACT2		MIR1305	MIR4509-2	LSP1	HTR2B	NBR1		NRN1	CHEK1	HTR1A	GRK5		OAS2	ERH	CHI3L2		OVOL1		NETO1	ANKRD20A2	PPP5C	HERC2P4			FAM20C	FOXO3	PTGDS				PDE6B		HTR7P1	GTF3C2		ORC4	PLXNB2	MRP63		CKMT1B	FAM101B
	MST1P9	PLK5			DNASE1L3			WDR27			MIR4509-3	MUC2	SP110	ADAM11		EXOC2	CRYAB	IL6ST	HABP2		OAS3	ESR2	CLCA1		PLCB3		PARD6G	AQP7P3	PTGIR	UBE2MP1			MICALL2	FYN	RALGDS				PPP2R2C		LOH12CR1	HADHA		POLR2D	BRD1	TPTE2		CYP19A1	C17orf97
	PADI2	CIRBP-AS1			DOCK3			C6orf120				MUC6	INPP5D	MEOX1		WRNIP1	DDX6	ISL1	HMX2		P2RX4	ESRRB	CNN3		PPP2R5B		CNDP1	LOC442421	RTN2	LINC00273			TTYH3	GABRR1	RPL7A				RGS12		HIST4H4	HADHB		PROC	TBC1D22A	N6AMT2		DUT	BHLHA9
	CTRC	C19orf25			DUSP7			TCP10L2				NAP1L4	KCNJ13	MPP2		DUSP22	DDX10	ITGA1	INPP5A		P2RX7	FNTB	COL11A1		PYGM		FAM69C	CBWD3	SEPW1	TP53TG3C			PSMG3	GABRR2	RXRA				RNF4		C12orf36	HPCAL1		TNFAIP6	FAM19A5	SKA3		EPB42	DBIL5P
	AKR7A3	ATP8B3			CELSR3			LINC00242				NUP98	NCL	MPP3		LYRM4	DLAT	ITGA2	ABLIM1		PEBP1	FOS	CSF1		MAP4K2		CBLN2	FAM27A	SLC1A5	LOC729264			C7orf50	GPR6	SNAPC4				S100P		RPL13AP20	ID2		CXCR4	NCAPH2	EFHA1		FBN1	LOC100306951
	SPEN	C19orf26			FHIT			MLLT4-AS1				SLC22A18	NDUFA10	NAGLU		SLC22A23	DPAGT1	KIF2A	MGMT		PLA2G1B	FUT8	CTBS		RARRES3		FBXO15	LOC572558	SLC8A2	TP53TG3B			CARD11	GRIK2	SURF1				SH3BP2		LOH12CR2	KCNF1		KYNU	GTSE1	ZDHHC20		FGF7	MIR3183
	KIAA0090	ADAMTSL5			FLNB			HGC6.3				SLC22A18AS	2002-09-01	NMT1		FOXQ1	DRD2	TNPO1	MKI67		POLE	GALC	DBT		RELA		ZADH2	PGM5P2	SNRPD2	LOC100130700			ZFAND2A	HDAC2	SURF2				WFS1		MIR613	KCNK3		NMI	MOV10L1	PHF2P1		GABPB1	LOC100506388
	PLEKHM2	NDUFS7			GNAI2			MIR3939				POLR2L	NEU2	PPY		HUS1B	ETS1	CD180	NRAP		PRKAB1	GPX2	DPYD		DPF2		C18orf62	LOC642236	SULT2A1				COX19	HTR1B	SURF4				WHSC1		MIR614	KCNS3		HS6ST1	TTC38	ANKRD20A9P		GALK2
	OTUD3	ONECUT3			GNAT1			MIR4644				PSMD13	NPPC	PYY		C6orf195	FDX1	MAP1B	OAT		PSMD9	GSTZ1	DR1		SIPA1		LOC284276	FAM75A2	VASP				KIAA1908	HTR1E	MED22				WHSC2		LOC100506314	KHK		ZEB2	C22orf26	LINC00442		GANC
	KAZN	MEX3D			GPX1							RNH1	PDCD1	RAB5C		PXDC1	SLC37A4	MAP3K1	PNLIP		PTPN11	GTF2A1	S1PR1		TM7SF2		LOC339298	FAM75A4	SYMPK				GPR146	IMPG1	SURF6				ZNF141			KIF3C		STAM2	MIOX	C1QTNF9B		GATM
	DNAJC16	LOC100288123			GRM2							MRPL23	PDE6D	RPL27		MGC39372	GRIA4	MOCS2	PNLIPRP1		PXMP2	HSPA2	CELSR2		VEGFB		ATP9B	LOC642929	NAPA				AMZ1	LAMA4	TRAF2				SLBP			MATN3		MAP3K2	TRMU	C1QTNF9B-AS1		GCHFR
	UBR4	MIR1909			HYAL1							RPLP2	PPP1R7	SLC4A1		FAM217A	GRIK4	NAIP	PNLIPRP2		PXN	IFI27	EXTL2		SF1		LOC400655	LOC643648	PGLYRP1				TMEM184A	MARCKS	TSC1				NOP14			MPV17		NXPH2	PANX2	BASP1P1		PDIA3
	ATP13A2				IMPDH2							SCT	PSMD1	STAT3		LOC285768	GUCY1A2	NDUFS4	HTRA1		RAN	ITPK1	F3		ZFPL1		LOC400657	CBWD6	DHX34				BRAT1	ME1	VAV2				FAM193A			MYCN		RAB3GAP1	CERK	ANKRD26P3		GTF2A2
	PADI4				ITIH1							STIM1	PTMA	STAT5A		LY86-AS1	H2AFX	PDE4D	PTPRE		RFC5	LTBP2	GBP1		FOSL1		HSBP1L1	FAM75A1	SAE1				TFAMP1	MYO6	BRD3				KIAA0232			ODC1		UBXN4	ALG12	LINC00421		HDC
	C1orf144				ITIH3							TALDO1	SNORD20	STAT5B		MYLK4	HMBS	PIK3R1	RGS10		RPL6	MAX	GBP2		RPS6KA4		C18orf63	FAM74A2	PPP1R13L				UNCX	NT5E	LHX3				C4orf6			POMC		R3HDM1	CRELD2	MIR2276		ONECUT1
	PLA2G2D				ITIH4							TH	SAG	MLX		TUBB2B	HSPA8	PMCHL2	SLC18A2		RPLP0	ATXN3	GBP3		FIBP		LOC100130522	FOXD4L6	CD3EAP				ELFN1	PGM3	GFI1B				MFSD10			PPM1G		EPC2	ADM2	LINC00327		ITPKA
	HSPB7				LAMB2							TSPAN4	SP100	DNAJC7		PSMG4	HSPB2	RAD17	TCF7L2		CLIP1	MAP3K9	GFI1		NRXN2		LOC100131655	FOXD4L5	KPTN				FLJ44511	POU3F2	SSNA1				MAEA			PPP1CB		ARL5A	TRABD	MIR4499		IVD
	PADI1				MAP4							TNNI2	SPP2	TUBG1		DKFZP686I15217	HTR3A	SMN1	TIAL1		ATXN2	ALDH6A1	GCLM		NAALADL1		LOC100505776	LOC653501	ZC3H4				LOC442497	PREP	EDF1				PCGF3			RPS7		PTPN18	SELO			LIPC
	PLA2G2E				MST1							TNNT3	DGKD	UBTF		C6orf201	IL10RA	SMN2	UROS		SFSWAP	MTHFD1	GNAI3		KCNK7		LOC100505817	KGFLP2	FBXO46				MIR339	REV3L	CLIC3				SPON2			RRM2		MMADHC	HDAC10			LTK
	HP1BP3				MST1R							TRPC2	PER2	RND2		PPP1R3G	IL18	TAF9	ADAM12		TBX5	NDUFB1	GNAT2		RASGRP2			FAM75A3	EML2				LOC100288524	RNY4	GTF3C5				TACC3			SDC1		C2orf27A	SHANK3			SMAD3
	CELA2B				PDHB							PHLDA2	LRRFIP1	CNTNAP1		MIR3691	STT3A	TBCA	UTF1		TBX3	SERPINA5	GNG5		RTN3			FAM75A5	PRKD2				MIR4648	SIM1	ADAMTSL2				MXD4			SOX11		ARHGEF4	TUBGCP6			SMAD6
	MRTO4				PFKFB4							ZNF195	GPR55	AOC3		LOC100507194	VWA5A	SERF1A	EIF3A		HNF1A	PGF	GSTM1		CDC42EP2			FAM74A3	CCDC9				MIR4655	SMPD2	PPP1R26				CPLX1			ADAM17		LRP1B	LOC90834			MAP1A
	PADI3				PLXNB1							RASSF7	TRIP12	BECN1		LOC100508120	MCAM	ENC1	BUB3		UBC	SERPINA1	GSTM2		KAT5			CNTNAP3B	IRF2BP1					ELOVL4	SEC16A				SLC26A1			TPO		PLEKHB2	LMF2			MEIS2
	FBXO42				PRKAR2A							IFITM1	ECEL1	EFTUD2		MIR4645	MLL	AP3B1	BAG3		ZNF10	SERPINA4	GSTM3		SSSCA1			ANKRD20A4	BBC3					MAP3K7	TUBB4B				MAN2B2			TSSC1		RIF1	KLHDC7B			MFAP1
	RNF186				PRKCD							BRSK2	EIF4E2	HDAC5			NCAM1	PPAP2A	FAM53B		ZNF26	PIGH	GSTM4		EHD1			FOXD4L2	GPR77					NR2E1	UBAC1				D4S234E			UCN		WDR33	LOC150381			MYO1E
	FBLIM1				PTPRG							TSPAN32	HDAC4	GJC1			NNMT	PDE8B	DCLRE1A		ZNF84	PPP2R5E	GSTM5		STIP1			LOC100132352	STRN4					TPBG	OLFM1				STX18			VSNL1		SMPD4	C22orf40			MYO5A
	PQLC2				QARS							TSSC4	FARP2	PSME3			NPAT	HSPB3	GLRX3		ZNF140	LGMN	GTF2B		CCDC85B			FAM27C	GLTSCR2					TTK	AGPAT2				FGFRL1			SLC30A3		PRPF40A	CN5H6.4			NEDD4
	TMEM51				RPL29							IFITM3	ARL4C	NBR2			NRGN	HOMER1	DPYSL4		CDK2AP1	PSEN1	CYR61		PLA2G16			FAM95B1	GLTSCR1					PTP4A1	SDCCAG3				CYTL1			PXDN		IWS1	LOC284933			OAZ2
	ARHGEF10L				SEMA3F							DEAF1	RAMP1	RAMP2			PAFAH1B2	SCAMP1	TACC2		BRAP	PSMC1	KCNA2		ATG2A			FAM27B	EHD2					DDO	NOXA1				PIGG			KLF11		LIMS2	RPL23AP82			PLCB2
	CAMK2N1				SMARCC1							IFITM2	NMUR1	VAT1			POU2AF1	CARTPT	TUBGCP2		ULK1	ABCD4	KCNA3		FAM89B			LOC100133920	QPCTL					SNX3	WDR5				CNO			NCOA1		MBD5	LOC339685			PPIB
	NBPF1				NEK4							OR7E12P	STK25	C1QL1			PPP2R1B	COL4A3BP	PRDX3		RASAL1	RAD51B	KCNA10		POLA2				TMEM160					RNGTT	ADAMTS13				STK32B			ASAP2		ARHGAP15	C22orf34			MAPK6
	NECAP2				TCTA							KCNQ1OT1	COPS8	RUNDC3A			PTS	LHFPL2	VAX1		MAPKAPK5	SEL1L	KCNC4		FLRT1				PNMAL1					CD164	C9orf7				LYAR			SLC5A6		CFC1	CHKB-CPT1B			MAP2K1
	RCC2				TKT							PKP3	CAPN10	GPATCH8			PVRL1	CWC27	ATE1		DENR	SRSF5	KCND3		PRDX5				MEIS3					WISP3	SLC2A6				TBC1D14			EIF2B4		RPRM	MIRLET7BHG			MAP2K5
	KIF17				TNNC1							SIRT3	SP140	KCNH4			RDX	CCNO	SEC23IP		OASL	SLC8A3	MOV10		C11orf20				PNMAL2					WASF1	MAN1B1				SORCS2			TAF1B		UGGT1	FLJ46257			RAB27A
	CELA2A				UBA7							PGAP2	PASK	FAM215A			RPS25	NSA2	RAB11FIP2		DYNLL1	SLC10A1	OVGP1		ATL3				HIF3A					TBX18	PMPCA				KIAA1530			ITGB1BP1		SAP130	IL17REL			RAD51
	PLA2G2F				USP4							C11orf21	ATG4B	TUBG2			SC5DL	FST	INPP5F		SRSF9	SPTB	PRKACB		PPP1R14B				FKRP					HMGN3	COBRA1				ZFYVE28			OTOF		GTDC1	MIRLET7A3			RORA
	PINK1				UQCRC1							TRPM5	SH3BP4	NKIRAS2			SCN2B	PLK2	DUX4		HRK	TGFB3	PKN2		MACROD1				OPA3					FHL5	NELF				TNIP2			ROCK2		MZT2B	MIRLET7B			RPL4
	EFHD2				WNT5A							IGF2-AS1	NGEF	CCDC56			SCN4B	IQGAP2	FAM175B		ADAM1	TSHR	PSMA5		SAC3D1				RSPH6A					ATG5	GPSM1				HAUS3			TP53I3		YSK4	FAM116B			SLC12A1
	RSG1				IFRD2							BET1L	SNORD82	PSMC3IP			SDHD	SMA4	ATRNL1		HCAR3	VRK1	ABCD3		SNX15				CCDC8					ZBTB24	DKFZP434A062				ABCA11P			MRPL33		THSD7B	PIM3			SNX1
	MUL1				MAPKAPK3							CEND1	SNED1	SOST			ST3GAL4	SMA5	C10orf137		HIP1R	ZBTB25	RAP1A		EFEMP2				ZNF541					SNAP91	GBGT1				GRPEL1			BRE		TMEM163	ODF3B			SORD
	AGMAT				SEMA3B							CDHR5	GIGYF2	SLC25A39			SLN	ESM1	DUX2		PIWIL1	DPF3	SNORD21		KCNK4				DKFZp434J0226					FIG4	SNORD36C				MFSD7			GREB1		AMMECR1L	SYCE3			SPINT1
	TAS1R2				SLMAP							TOLLIP	TRAF3IP1	HIGD1B			SORL1	ADAMTS6	VENTX		CABP1	GPR68	RPL5		TRMT112				GNG8					CASP8AP2	SNORD36B				TMEM175			LAPTM4A		ZRANB3	LOC730668			SRP14
	ACTL8				MANF							PIDD	ANO7	ATXN7L3			SRPR	SV2C	CUZD1		NCOR2	TCL1A	SORT1		HRASLS2				PPM1N					SYNCRIP	SNORD36A				TMEM128			RNF144A		RAB6C	LOC100128946			TCF12
	DDI2				ACOX2							KCNQ1DN	PRLH	WNK4			TAGLN	MRPS27	CALY		KNTC1	GPR65	SARS		CDC42BPG				KLC3					SLC35A1	SNORD24				C4orf42			SNX17		CCDC115	LOC100144603			THBS1
	CROCCP2				BAP1							CHRNA10	THAP4	C17orf53			TECTA	PPWD1	CHST15		MLEC	NUMB	SLC16A1		OTUB1				DACT3					FUT9	NDOR1				TMEM129			SUPT7L		SFT2D3	LOC100271722			TP53BP1
	IGSF21				HYAL3							PNPLA2	ANKMY1	TMUB2			THY1	OTP	ZRANB1		RBM19	ADAM21	STXBP3		SLC22A11				SIX5					TRAF3IP2	PHPT1				MRFAP1			PREB		CCDC74A	MIR3201			TPM1
	CROCCP3				CADPS							PHRF1	SCLY	DHX58			UPK2	SKIV2L2	TTC40		RNF10	ADAM20	TAF13		GPR137				IGFL2					PNRC1	ANAPC2				LOC93622			PDIA6		CCDC74B	MIR3619			TYRO3
	FHAD1				HYAL2							SIGIRR	ASB1	DCAKD			ZBTB16	BHMT2	NSMCE4A		SH2B3	CCNK	TGFBR3		SCYL1				PRR24					ASCC3	DPP7				TADA2B			MYCNOS		IMP4	MIR4763			SLC30A4
	IFFO2				HESX1							RIC8A	CAB39	PLEKHH3			ZNF202	PART1	C10orf118		MPHOSPH9	DCAF5	VCAM1		C11orf95				TPRX1					BVES	OBP2B				MRFAP1L1			CGREF1		TUBA3E	MIR4535			CILP
	KLHDC7A				BSN							EPS8L2	UGT1A10	DBF4B			CUL5	FAM169A	WDR11		CAMKK2	ALKBH1	WNT2B		NAA40				MYPOP					SEC63	OBP2A				EVC2			RAB10		TUBA3D				PIAS1
	VWA5B1				RRP9							CHID1	UGT1A8	COASY			ZNF259	DIMT1	DHX32		ZNF268	EIF2B2	EVI5		MUS81				NANOS2					KIAA1009	MRPS2				OTOP1			YWHAQ		FMNL2				EIF3J
	UBXN10				CACNA2D2							SLC25A22	UGT1A7	AARSD1			USP2	DMGDH	PPP2R2D		TRAFD1	PNMA1	CDC7		FERMT3				IGFL1					ANKRD6	EGFL7				ZNF595			EMILIN1		GALNT13				JMJD7-PLA2G4B
	ARHGEF19				VPRBP							ATHL1	UGT1A6	TTC25			PCSK7	IPO11	FAM45B		TMED2	RPS6KA5	BCAR3		TRPT1				LOC388553					RIMS1	FBXW5				JAKMIP1			GPN1		LYPD1				RAB11A
	C1orf64				IP6K1							PTDSS2	UGT1A5	VPS25			HTR3B	GCNT4	TDRD1		ERP29	TRIP11	LMO4		FRMD8				IGFL3					DOPEY1	C9orf167				FAM53A			MAPRE3		CNTNAP5				SNAP23
	FAM43B				PARP3							MOB2	UGT1A9	TMEM101			ZW10	POLK	BCCIP		GCN1L1	NRXN3	CDC14A		RNASEH2C				MIR330					ZNF292	EXD3				ZBTB49			SLC4A1AP		ACMSD				ALDH1A2
	C1orf126				RBM6							SYT8	UGT1A4	GHDC			UBE4A	PELO	KIAA1598		SDS	AKAP5	RTCD1		NUDT22				IGFL4					CDK19	C9orf86				ZNF721			EFR3B		FAM168B				HERC1
	AKR7L				RBM5							ODF3	UGT1A1	AOC4			EI24	DHX29	FAM160B1		RAB35	SPTLC2	BCL10		SYVN1				SNORD23					MDN1	INPP5E				ZNF718			MYT1L		LYPD6				USP8
	TMCO4				NME6							OSBPL5	UGT1A3	G6PC3			FEZ1	DDX4	PLEKHA1		SNRNP35	TCL1B	SLC16A4		DKFZp761E198				MIR642A					UFL1	NPDC1				CCDC96			WDR43		LYPD6B				CCNB2
	SLC25A34				TRAIP							LRRC56	PID1	ASB16			C2CD2L	SGTB	FAM204A		CIT	RGS6	2015-09-01		CDCA5				CCDC61					PHF3	REXO4				CRIPAK			LPIN1		LOC150527				SLC28A2
	ESPNP				ARIH2							MRGPRE	ATG16L1	HSPB9			RBM7	ARL15	LHPP		FZD10	KIAA0247	ARHGAP29		BATF2				MIR769					ORC3	KCNT1				LOC285484			PUM2		LOC150776				SLC24A1
	LOC339505				NPRL2							ART5	USP40	TMEM106A			MPZL2	AGGF1	IKZF5		MLXIP	KIAA0317	CLCA3P		SLC22A12				SNAR-A1					MTO1	CARD9				DOK7			NTSR2		WTH3DI				CCPG1
	FAM131C				CSPG5							LOC143666	HJURP	LSM12			HYOU1	WDR41	MCMBP		RPH3A	GOLGA5	CLCA2		C11orf84				SNAR-A2					PNISR	MRPL41				FLJ35424			IFT172		ARL6IP6				GCNT3
	PADI6				USP19							SCGB1C1	HES6	CCDC43			ATP5L	DEPDC1B	C10orf81		P2RX2	MED6	HS2ST1		GPHA2				SNAR-A12					IBTK	EHMT1				RNF212			SH3YL1		FAM123C				COPS2
	SPATA21				SLC38A3							NLRP6	CXCR7	CNTD1			TREH	BDP1	C10orf88		FBXO21	GPHN	LRIG2		TIGD3				BSPH1					SENP6	KIAA1984				C4orf10			SNORD53		LOC285103				TRIP4
	TMEM82				CYB561D2							NS3BP	RNPEPL1	CD300LG			CEP164	ERBB2IP	LRRC27		SETD1B	VTI1B	LPPR4		LOC254100				SNAR-A3					FBXL4	SNHG7				NAT8L			TRIB2		SPOPL				TGM5
	PLA2G2C				TMEM115							LOC255512	GAL3ST2	KIF18B			EXPH5	NLN	GPR123		ANKLE2	FBLN5	CEPT1		EHBP1L1				SNAR-A5					SLC17A5	TMEM141				C4orf44			GRHL1		CYP27C1				PIGB
	SH2D5				RPP14							C11orf35	RAB17	RUNDC1			PHLDB1	ZSWIM6	NKX6-2		CUX2	BATF	VAV3		SNX32				SNAR-A7					SNORD50A	C9orf37				FAM86EP			NRBP1		NCKAP5				IGDCC3
	UQCRHL				FAM107A							H19	COPS7B	NAGS			SIK2	ANKRA2	AFAP1L2		MED13L	NPC2	HBXIP		C11orf85				SNAR-A11					FILIP1	SAPCD2				POLN			ITSN2		GPR148				PPIP5K1
	MINOS1				WDR6							EFCAB4A	TRPM8	FAM134C			ARHGEF12	MCCC2	KNDC1		SIRT4	AHSA1	PHTF1		SLC25A45				SNAR-A9					SESN1	C9orf69				C4orf48			TRAPPC12		RBM43				SECISBP2L
	FLJ37453				RASSF1							TMEM80	MLPH	ZNF385C			SIK3	CENPK	MTG1		ABCB9	CYP46A1	AHCYL1		NEAT1				SNAR-A4					OSTM1	UAP1L1				LOC402160			DNAJC27		LOC389033				KIAA0101
	MIR3675				NISCH							C11orf36	IQCA1	C17orf105			VSIG2	RGNEF	FANK1		RIMBP2	PAPOLA	GLMN		CCDC88B				SNAR-A6					NDUFAF4	ARRDC1				ZNF876P			C2orf28		LOC389043				LCMT2
	LOC100506730				TREX1							ANO9	C2orf54	FAM171A2			BACE1	SLC30A5	SYCE1		ATP6V0A2	ACOT2	DDX20		RCOR2				SNAR-A8					CYB5R4	WDR85				ZNF732			NBAS		LOC401010				USP3
	C1orf151-NBL1				TUSC2							LOC338651	ARMC9	C17orf104			TRIM29	CENPH	PRAP1		FBXW8	TMED10	CLCA4		MALAT1				SNAR-A13					TUBE1	TMEM203				SCARNA22			SF3B14		DKFZp686O1327				BCL2L10
	MIR4695				TWF2							B4GALNT4	EFHD1	PTRF			CADM1	GPBP1	ZNF511		HSPB8	PTPN21	MTF2		SPDYC				SNAR-A10					C6orf203	ZMYND19				FLJ36777			CPSF3		MIR128-1				PDCD7
					DHX30							PDDC1	ILKAP	C17orf65			POU2F3	PARP8	C10orf90		HCAR1	C14orf1	NTNG1		PCNXL3				SNAR-C2					CDC40	NACC2				PSAPL1			SNTG2		C2orf27B				FEM1B
					LAMB2P1							MRGPRG	ITM2C	LOC388387			HINFP	ANKRD55	BTBD16		GALNT9	VASH1	WDR47		MIR192				SNAR-C4					UBE2J1	C9orf116				MIR943			ATAD2B		LOC440905				RASGRP1
					RAD54L2							KRTAP5-1	ING5	CCDC103			REXO2	PTCD2	FAM24A		C12orf47	ZBTB1	CLCC1		MIR194-2				SNAR-E					LGSN	LCN8				LOC100129917			TMEM214		LOC440910				SERF2
					STAB1							KRTAP5-3	MGC16025	LOC100130581			OR8G2	ELOVL7	PSTK		ARL6IP4	SNW1	KIAA1107		SLC22A20				SNAR-C5					COQ3	FAM69B				LOC100129931			C2orf18		POTEKP				DENND4A
					FAM208A							KRTAP5-4	DNER	LOC100190938			OR8B8	C5orf44	MMP21		TAOK3	PCNX	SLC35A3		MIR612				SNAR-C1					PHIP	SLC34A3				LOC100130872			TRMT61B		POTEE				SNAPC5
					NAT6							IFITM5	B3GNT7	MIR2117			OR8G1	UTP15	PDZD8		POP5	TTLL5	LRRC8B		LOC100130348				SNAR-C3					SOBP	CAMSAP1				LOC100133461			ASXL2		ANKRD30BL				GNB5
					ABHD14A							FAM99A	SP140L				TIMM8B	ZBED3	CTAGE7P		ANAPC5	SYNE2	LPAR3		MIR1237				SNAR-A14					AKIRIN2	C9orf163				TMED11P			ADI1		LOC646743				ARPP19
					POC1A							IFITM10	AGAP1				OR8B2	GFM2	CLRN3		TRIAP1	ANGEL1	DDAH1		ARL2-SNX15				LOC100287177					QRSL1	MAMDC4				MIR4274			ALLC		LOC647012				CLPX
					NDUFAF3							MIR210	TWIST2				DCPS	NDUFAF2	PNLIPRP3		TPCN1	DICER1	RWDD3		MIR4489				MIR3191					AKIRIN2-AS1	LCN6				LOC100507266			DPYSL5		CFC1B				SLC27A2
					DNAH1							KRTAP5-5	DIS3L2				DDX25	MRPS36	SFXN4		RHOF	ZFYVE26	SNORA66		MIR4690				MIR3190					DDX43	C9orf96				MIR378D1			TRIM54		MZT2A				GPR176
					ERC2							KRTAP5-2	NEU4				CDON	SNX18	CPXM2		VSIG10	TTC9	CHIA						MIR320E					FAM46A	QSOX2				MIR4800			KIDINS220		POTEF				CHP
					APPL1							KRTAP5-6	SPATA3				SIDT2	FCHO2	TRUB1		TESC	FLRT2	GPSM2						MIR642B					TMEM30A	LINC00094				MIR4798			WDR35		PABPC1P2				OIP5
					GNL3							MIR483	FBXO36				TRAPPC4	RAB3C	LOC143188		SBNO1	PLEKHG3	SLC25A24						LOC100505681					LMBRD1	LCN12				HTT-AS1			RDH14		LOC100129961				BAHD1
					SPCS1							SNORA52	MTERFD2				SPA17	C5orf35	C10orf82		ZCCHC8	SIPA1L1	DNTTIP2						LOC100506012					KCNQ5	C9orf142							AGBL5		LOC100131320				CEP152
					RBM15B							LOC650368	UBE2F				FXYD6	IL31RA	C10orf46		CHFR	DCAF4	TMED5						LOC100506068					RARS2	TPRN							C2orf43		CYP4F30P				MAPKBP1
					GMPPB							LOC653486	OTOS				SIAE	EMB	C10orf91		WSB2	C14orf109	SH3GLB1											PDSS2	GLT6D1							RBKS		LOC100144595				ZNF609
					ARHGEF3							SNORA54	MYEOV2				C11orf71	JMY	PWWP2B		DIABLO	PLEK2	SNX7											C6orf162	PNPLA7							HS1BP3		LOC100216479				RTF1
					C3orf18							INS-IGF2	OR6B3				ROBO4	TMEM171	EMX2OS		PITPNM2	TCL6	DPH5											LYRM2	C9orf169							FNDC4		ZEB2-AS1				MGA
					SHISA5							MUC5B	LOC150935				SLC35F2	TMEM174	PPAPDC1A		EP400	MLH3	GPR88											SNX14	ENTPD8							COLEC11		MIR663B				DMXL2
					ZMYND10							MIR675	LOC151171				RAB39A	POC5	PAOX		DHX37	KCNH5	CCDC76											HACE1	LCN15							CENPO		MIR3679				VPS39
					TEX264							FAM99B	LOC151174				BTG4	SREK1	FAM24B		FBRSL1	PRO1768	RSBN1											FAM135A	C9orf172							CCDC121		LOC100507600				AP4E1
					CCDC72							LOC100133161	SLC16A14				FAM55D	SLC38A9	EBF3		DDX55	POMT2	ZNHIT6											BEND3	LRRC26							SMC6		MIR4783				CCNDBP1
					ZNF589							MRPL23-AS1	LOC151475				TTC12	MARVELD2	CASC2		LHX5	COQ6	PALMD											RRAGD	TMEM8C							CLIP4		MIR4784				DAPK2
					HEMK1							MIR4298	LINC00471				C11orf57	MIER3	TCERG1L		SUDS3	FCF1	FNBP1L											PRDM13	LCN9							NOL10		MIR4773-1				EID1
					IP6K2							MIR210HG	LOC151484				ELMOD1	CDC20B	HSPA12A		C12orf43	RDH11	ST7L											BACH2	LOC401557							C2orf44		MIR4773-2				C15orf63
					SFMBT1							MIR4686	MSL3P1				FOXRED1	PAPD4	C10orf125		VPS33A	SERPINA10	PRPF38B											SMAP1	LCNL1							FAM49A						TMEM87A
					NCKIPSD							MIR4687	C2orf57				SCN3B	ZNF366	JAKMIP3		RSRC2	GLRX5	LRRC8D											C6orf164	C9orf139							C2orf16						RPAP1
					PHF7								TIGD1				VPS11	S100Z	STK32C		AACS	COX16	PRMT6											POPDC3	FAM166A							ZNF512						PYGO1
					TLR9								LOC200772				TEX12	CCDC125	LOC283038		DDX54	ATP6V1D	MCOLN3											MICAL1	SOHLH1							ABHD1						PLDN
					P4HTM								C2orf72				CRTAM	GAPT	LOC283089		NOC4L	C14orf129	RNPC3											OGFRL1	MIR126							EPT1						FOXB1
					IL17RD								CXXC11				TMPRSS4	CMYA5	KCNK18		B3GNT4	ASB2	LRIF1											MANEA	LCN10							RSAD2						RPUSD2
					QRICH1								DUSP28				IFT46	ANKRD31	VWA2		OGFOD2	ZFYVE1	CTTNBP2NL											LINC00472	C9orf173							CCDC164						TUBGCP4
					PXK								ESPNL				DSCAML1	LOC257396	NANOS1		VPS37B	CPSF2	FAM212B											KHDC1	NRARP							NT5C1B						SCG3
					FEZF2								ECEL1P2				GRAMD1B	C5orf64	HMX3		C12orf49	KCNK10	CCBL2											GPR63	FAM163B							KLHL29						TMOD3
					DALRD3								LOC348761				ARHGAP20	RNF180	NHLRC2		TCTN2	C14orf102	TMEM167B											SPACA1	FLJ40292							CMPK2						TMOD2
					PBRM1								RBM44				USP28	SREK1IP1	C10orf96		NAA25	ATG2B	AMIGO1											SH3BGRL2	TUBBP5							MBOAT2						EHD4
					CHDH								AQP12A				CARD18	IDAS	FLJ46361		SLC24A6	UBR7	ODF2L											ARMC2	RNF224							TMEM18						DUOX2
					IL17RB								KLHL30				AASDHPPT	ACTBL2	ENO4		RNF34	EXD2	KIAA1324											RPF2	SNORA17							CIB4						MYEF2
					CACNA2D3								C2orf82				PKNOX2	MAST4	ARMS2		CCDC92	VRTN	PTBP2											MCHR2	SNORA43							OSR1						RPS27L
					DCP1A								OR6B2				ABCG4	RNF138P1	C10orf122		PUS1	SYNJ2BP	DNASE2B											FAXC	MIR602							TTC32						NDUFAF1
					GLT8D1								ASB18				ROBO3	RGS7BP	LOC387723		ACAD10	SLC39A9	HIAT1											GJA10	RNF208							ZNF513						RSL24D1
					SEMA3G								FLJ43879				C11orf1	GPX8	NKX1-2		COQ5	FLVCR2	RBM15											RTN4IP1	DNLZ							C2orf50						NUSAP1
					PCBP4								MIR149				RNF26	MIR449A	C10orf120		SRRM4	C14orf118	WDR77											USP45	LOC100128593							PQLC3						RASL12
					ABHD6								DNAJB3				FAM118B	LOC642366	LOC399815		CCDC62	SMEK1	EPS8L3											SLC22A16	LOC100129722							LOC150622						SPG21
					LRTM1								LOC643387				NLRX1	C5orf43	METTL10		KDM2B	BTBD7	RPAP2											C6orf7	LOC100130954							TCF23						SPTBN5
					C3orf14								PRR21				C11orf61	LOC647859	FLJ37035		UNC119B	TDP1	DENND2D											UBE2CBP	LOC100131193							FAM59B						PTPLAD1
					SELK								PRSS56				ALG9	GUSBP3	FOXI2		ORAI1	SPATA7	RPF1											KIAA1919	FAM157B							PLB1						CTDSPL2
					RNF123								AQP12B				CLMP	GTF2H2B	FLJ46300		RNFT2	YLPM1	GPR61											GTF3C6	RNU6ATAC							FAM84A						RAB8B
					CCDC71								SNORA75				PDZD3	SNORA47	LOC399829		C12orf52	KCNK13	SYDE2											MRAP2	LOC100289341							GDF7						DUOX1
					NT5DC2								SCARNA6				C11orf63	MIR449B	SPRNP1		TMEM116	C14orf162	ZNF644											RWDD2A	MIR4292							GPR113						CSNK1G1
					SLC26A6								SCARNA5				CCDC15	MIR581	FAM45A		C12orf65	C14orf132	LRRC8C											KLHL32	MIR3621							FAM179A						DLL4
					CAMKV								D2HGDH				TMPRSS5	GTF2H2C	FRG2B		TMEM132C	DDX24	PROK1											MB21D1	MIR3689A							UBXN2A						INO80
					CCDC51								LOC728323				PUS3	SERF1B	SPRN		CCDC64	ADCK1	PSRC1											SLC16A10	MIR3689B							CYS1						FAM63B
					WDR82								PP14571				MFRP	LOC728723	MIR202		SDSL	TMEM63C	FAM40A											RIPPLY2	LOC100506599							KRTCAP3						RNF111
					ID2B								LOC100286922				BCO2	GTF2H2D	NPS		TMEM132B	RHOJ	DNAJA1P5											IRAK1BP1	MIR3689D1							SPDYA						ZNF280D
					ATRIP								MIR1471				TMPRSS13	GUSBP9	LOC619207		IQCD	GALNTL1	HENMT1											B3GAT2	MIR3689F							ATP6V1C2						TRPM7
					NICN1								MIR1244-1				KIAA1826	LRRC70	SNORA19		LOC116437	PLEKHH1	GBP4											C6orf57	MIR4669							RNASEH1						VPS13C
					MON1A								BOK-AS1				KIRREL3	FAM159B	FAM196A		TMEM132D	UNC79	GBP5											CD109	MIR4673							FAM150B						PPP1R14D
					ABHD14B								MIR1244-3				BUD13	LOC100170939	DUX4L7		SLC15A4	PPP4R4	SSX2IP											PM20D2	MIR4674							DNAJC5G						DPP8
					UCN2								MIR1244-2				TMEM25	LOC100272216	DUX4L6		SPPL3	ZNF410	OLFM3											SRSF12	MIR3689C							IAH1						PARP16
					RFT1								MIR4269				RPUSD4	NCRUPAR	DUX4L5		BRI3BP	NGB	WDR63											C6orf221	MIR3689D2							FLJ33534						TIPIN
					ACTR8								UBE2F-SCLY				TBRG1	LOC100303749	DUX4L3		FAM101A	RBM25	SLC44A3											C6orf165	MIR3689E							C2orf70						CLN6
					GPR62								MIR4777				UBASH3B	MIR449C	DUX4L2		ZNF664	C14orf133	ATXN7L2											BVES-AS1	MIR4479							C2orf53						ZWILCH
					FAM3D								MIR2467				DIXDC1	OCLN	LOC100169752		TMEM120B	SMOC1	C1orf194											PRSS35								LOC339788						FLJ10038
					IQCF1								MIR4440				ZC3H12C	MIR4804	MIR2110		WDR66	MOAP1	LRRC39											LCA5								LINC00299						HAUS2
					GLYCTK								MIR4786				ESAM	MIR4803	MIR378C		GLT1D1	IRF2BPL	DRAM2											KHDRBS2								LOC339822						FAM82A2
					PPM1M								MIR4441				ALKBH8		MIR4297		FAM109A	MPP5	C1orf88											C6orf163								MSGN1						DNAJC17
					C3orf45												FDXACB1		MIR4296		LOC144742	BCL11B	C1orf162											CCDC162P								GEN1						MNS1
					ASB14												C11orf52		MIR3941		CCDC63	OTUB2	SAMD13											AKD1								C2orf48						MYO5C
					C3orf67												TIRAP		MIR3663		CCDC60	LINC00341	C1orf52											HS3ST5								PFN4						FAM214A
					KCTD6												CARD16		MIR3944		PGAM5	ZC2HC1C	TMEM56											LACE1								LOC375190						PAK6
					KLHDC8B												C1QTNF5		FAM24B-CUZD1		RILPL2	C14orf169	NBPF4											MMS22L								LOC386597						DTWD1
					DNAH12												PANX3		MIR4483		DNAH10	CLMN	SLC30A7											SCML4								MFSD2B						CASC5
					PDE12												APOA5		MIR4682		PLBD2	CATSPERB	RP11-165H20.1											CEP57L1								C2orf71						STARD9
					FAM116A												C11orf93		MIR4484		LRRC43	ZC3H14	GBP6											PPIL6								PTRHD1						VPS18
					FBXW12												PIH1D2		MIR4681		LOC255480	RIN3	LPPR5											LOC285758								LOC400940						IGDCC4
					CCDC66												FAM55A				GPR133	C14orf159	FNDC7											FLJ34503								LINC00487						SQRDL
					LOC285401												FAM55B				MORN3	C14orf45	SASS6											DPPA5								FLJ12334						ZFP106
					CCDC36												AMICA1				C12orf51	SGPP1	HFM1											EYS								FAM110C						IQCH
					SPATA12												KBTBD3				KSR2	SLIRP	UBL4B											GUSBP4								LOC645949						RFX7
					C3orf62												CWF19L2				GATC	DNAL1	ALG14											GJB7								C2orf84						SPATA5L1
					TMEM110												KDELC2				HNF1A-AS1	RPS6KL1	AKR7A2P1											SNHG5								SNORD92						CHAC1
					AMIGO3												LAYN				DDX51	IFI27L2	EPHX4											C6orf147								LOC727982						NARG2
					CDHR4												TTC36				HCAR2	SETD3	AKNAD1											LINC00222								RAD51AP2						AAGAB
					FAM212A												PATE1				LOC338799	HHIPL1	MCOLN2											LIN28B								DNAJC27-AS1						SLTM
					IQCF2												C11orf65				EP400NL	C14orf142	COL24A1											MIR30A								LOC730811						SNX22
					IQCF5												MPZL3				RILPL1	STON2	MAGI3											MIR30C2								OST4						ATP8B4
					MUSTN1												HYLS1				IL31	KIAA1737	FAM19A3											OOEP								MIR1301						WDR76
					IQCF3												TMEM218				CCDC42B	PAPLN	FAM102B											MCART3P								LOC100302650						TMEM62
					MIRLET7G												SLC37A2				TMEM233	FAM181A	SYPL2											GSTM2P1								SNORA80B						SEMA6D
					MIR135A1												OR8B12				SETD8	EFCAB11	CYB561D1											RFPL4B								MIR4261						PIF1
					MIR191												OR8G5				LOC387895	CHURC1	ZNF326											C6orf225								MIR4263						SPG11
					TMEM89												OR10G8				LOC400084	C14orf43	BTBD8											TSG1								MIR3125						ELL3
					IQCF6												OR10G9				FLJ37505	LIN52	PPM1J											TRAF3IP2-AS1								MIR4262						PLEKHO2
					C3orf78												OR10S1				LOC440117	NEK9	LOC339524											SNORD50B								LOC100505624						POLR2M
					MIR425												OR6T1				FLJ31485	IFT43	CCDC18											LOC728012								LOC100505716						C15orf44
					SPINK8												OR4D5				MAP1LC3B2	WDR89	MYBPHL											C6orf186								LOC100505964						APH1B
					C3orf71												TBCEL				LOC647589	AK7	BARHL2											KHDC1L								LOC100506054						TLN2
					LOC646498												TMEM136				SNORA49	IFI27L1	HSP90B3P											LOC100130890								LOC100506274						FAM96A
					SNORD19												HEPACAM				MIR620	GPHB5	GBP7											LOC100288198								LOC100506474						C15orf48
					SNORD69												OAF				LOC100128554	NOXRED1	C1orf146											MIR2113								NT5C1B-RDH14						MEGF11
					ESRG												ANKK1				LOC100130238	JDP2	FAM69A											MIR548H3								MIR4757						C15orf41
					SNORD19B												RNF214				LOC100131138	ISCA2	SLC6A17											LOC100422737								MIR4429						SPPL2A
					C3orf74												LOC283143				LOC100190940	ACOT4	UOX											MIR4282														ZFYVE19
					BSN-AS2												BCL9L				LINC00173	TTC8	FRRS1											LOC100506804														CGNL1
					MIR1226												FOXR1				ZNF605	TC2N	GBP1P1											MIR4464														FRMD5
					MIR711												CCDC153				MIR1178	SLC24A4	FLJ27354											MIR4643														DISP2
					MIR4271												OR8D1				MIR4304	RDH12	MIR137HG																									ATPBD4
					MIR3938												OR8D2				MIR3612	ADAM21P1	MIR137																									C15orf57
					IQCF4												OR8B4				MIR3908	GSC	MIR197																									C15orf23
					LOC100506994												KIRREL3-AS3				LOC100506649	SERPINA12	C1orf180																									BMF
					ABHD14A-ACY1												CCDC84				LOC100506668	PRIMA1	FLJ31662																									SHF
					TMEM110-MUSTN1												TMEM225				LOC100507055	PPP1R36	LOC440600																									DUOXA1
					MIR4793												OR8D4				LOC100507066	LOC145474	PGCP1																									CALML4
					MIR4787												C11orf53				LOC100507091	PTGR2	GEMIN8P4																									LDHAL6B
					MIR4443												LOC341056				LOC100507206	FAM161B	RBMXL1																									CHST14
					LUST												C11orf34				ZNF664-FAM101A	C14orf166B	SRG7																									CASC4
																	BSX				MIR4498	ISM2	CYMP																									LACTB
																	OR6X1				MIR4472-2	CEP128	LOC643441																									DIS3L
																	OR6M1				MIR4700	TTC7B	LOC646626																									TGM7
																	OR10G4					FAM71D	LOC648740																									CATSPER2
																	OR10G7					TMEM229B	NBPF6																									LEO1
																	OR8B3					C14orf49	SCARNA2																									MTFMT
																	OR8A1					SAMD15	MIR548D1																									OSTBETA
																	C11orf87					EML5	MIR553																									PLA2G4E
																	C11orf92					LINC00521	LOC729970																									TRIM69
																	C11orf88					SERPINA11	LOC729987																									C15orf43
																	MIR100HG					PROX2	MIR760																									LOC145663
																	PATE2					ZDHHC22	LOC100128787																									C2CD4A
																	PATE4					TMED8	LOC100129046																									FAM81A
																	FLJ39051					C14orf178	LOC100129138																									GCOM1
																	MIRLET7A2					LOC283585	LOC100129269																									LOC145783
																	MIR100					LOC283587	LOC100129620																									FLJ27352
																	MIR125B1					FAM181A-AS1	LOC100131564																									LOC145845
																	MIR34B					SNHG10	MIR4256																									C15orf61
																	MIR34C					C14orf177	MIR548AA1																									TMCO5A
																	BLID					C14orf55	LOC100505768																									ZSCAN29
																	CARD17					CCDC85C	LOC100506343																									TTBK2
																	HEPN1					ITPK1-AS1	TMEM56-RWDD3																									CDAN1
																	LOC643733					SNORD56B	MIR2682																									STRC
																	LOC643923					SERPINA9	MIR4423																									DYX1C1
																	CLDN25					VSX2																										CSNK1A1P1
																	LOC649133					COX8C																										SPRED1
																	RPL23AP64					RAB15																										ADAL
																	LOC100132078					SERPINA13																										EXD1
																	PATE3					C14orf64																										FSIP1
																	LOC100288346					HEATR4																										RHOV
																	BACE1-AS					PLEKHD1																										C15orf33
																	MIR4301					LOC400236																										MGC15885
																	MIR3167					LOC400238																										LCTL
																	LOC100499227					DICER1-AS1																										UBR1
																	MIR3656					LINC00238																										PATL2
																	CASP12					CCDC88C																										PLA2G4F
																	LOC100507392					TEX21P																										LRRC57
																	LOC100526771					ACOT1																										LYSMD2
																	HSPB2-C11orf52					ACOT6																										WDR72
																	FXYD6-FXYD2					LOC645431																										HMGN2P46
																	MIR4493					SYNDIG1L																										SLC24A5
																	MIR4491					SCARNA13																										PRTG
																	MIR4492					SNORA79																										LOC283663
																	LOC100652768					LOC731223																										FAM98B
																						SNORA11B																										PLA2G4D
																						LOC100129345																										FBXL22
																						LOC100289511																										GLDN
																						MIR1260A																										RBPMS2
																						MIR3173																										ANKDD1A
																						LOC100506321																										MRPL42P5
																						LOC100507043																										USP50
																						SYNJ2BP-COX16																										TEX9
																						CHURC1-FNTB																										C15orf52
																						MIR4505																										TNFAIP8L3
																						MIR4708																										C2CD4B
																						MIR4709																										KBTBD13
																						MIR4706																										UBAP1L
																						LOC100628307																										SKOR1
																																																SHC4
																																																CTXN2
																																																C15orf53
																																																C15orf54
																																																DUOXA2
																																																MIR190A
																																																EIF2AK4
																																																CATSPER2P1
																																																UNC13C
																																																CKMT1A
																																																SNORD16
																																																SNORD18A
																																																SNORD18B
																																																SNORD18C
																																																SERINC4
																																																C15orf62
																																																C15orf56
																																																PHGR1
																																																LOC645212
																																																HSP90AB4P
																																																SCARNA14
																																																MIR626
																																																MIR627
																																																MIR628
																																																ANP32AP1
																																																LOC728758
																																																OIP5-AS1
																																																MIR147B
																																																LOC100129387
																																																LOC100130855
																																																LOC100131089
																																																ANKRD63
																																																LOC100132724
																																																JMJD7
																																																PLA2G4B
																																																MIR1272
																																																MIR1266
																																																MIR1282
																																																LOC100306975
																																																MIR2116
																																																MIR4311
																																																MIR4310
																																																MIR3942
																																																LOC100505648
																																																LOC100506686
																																																LOC100507466
																																																SERF2-C15ORF63
																																																DYX1C1-CCPG1
																																																MIR4510
																																																MIR4716
																																																MIR4713
																																																MIR4511
																																																MIR4712
																																																MYZAP
















[truncated: 3 more columns]
