# Supplementary material for: Comprehensive omic characterization of breast cancer in Mexican-Hispanic women
Source: Nat Commun. 2021 Apr 14;12:2245. doi: 10.1038/s41467-021-22478-5 (PMC8046804; doi:10.1038/s41467-021-22478-5)
Supplement: Supplementary file 12 — Supplementary Data 9 [file 41467_2021_22478_MOESM12_ESM.xlsx]

## Sheet: TMB-TAF
Supplementary Data 9: Coordinated altered mechanisms in evaluated tumors: TMB-TAF landscape, correlation matrix of cis-effects of SCNA events on mRNA expression patterns (R.0.30, p<0.05) (LogFC1.5, p<0.05) and MEMo results for HM profiled tumors (N= 886 , 117 AA, 57 Asian, 663 Cua, 49 HM)
SampleID	Cohort	Age	Final Class	Tumor mutational burden	Tumor altered fraction	low TMB	High TMB	low TAF	High TAF
FUC_T105	Mex	Younger	LowTMB_HighTAF	LowTMB	HighTAF	1	0	0	1
FUC_T106	Mex	Younger	LowTMB_HighTAF	LowTMB	HighTAF	1	0	0	1
MEX-BR-110	Mex	Younger	HighTMB_HighTAF	HighTMB	HighTAF	0	1	0	1
MEX-BR-116	Mex	Older	HighTMB_HighTAF	HighTMB	HighTAF	0	1	0	1
FUC_T120	Mex	Older	LowTMB_HighTAF	LowTMB	HighTAF	1	0	0	1
FUC_T122	Mex	Older	HighTMB_HighTAF	HighTMB	HighTAF	0	1	0	1
MEX-BR-123	Mex	Older	HighTMB_HighTAF	HighTMB	HighTAF	0	1	0	1
FUC_T126	Mex	Older	HighTMB_HighTAF	HighTMB	HighTAF	0	1	0	1
FUC_T129	Mex	Older	LowTMB_lowTAF	LowTMB	lowTAF	1	0	1	0
FUC_T149	Mex	Older	HighTMB_HighTAF	HighTMB	HighTAF	0	1	0	1
FUC_T150	Mex	Younger	LowTMB_HighTAF	LowTMB	HighTAF	1	0	0	1
FUC_T154	Mex	Older	LowTMB_HighTAF	LowTMB	HighTAF	1	0	0	1
MEX-BR-165	Mex	Younger	LowTMB_HighTAF	LowTMB	HighTAF	1	0	0	1
MEX-BR-166	Mex	Older	HighTMB_HighTAF	HighTMB	HighTAF	0	1	0	1
MEX-BR-169	Mex	Older	LowTMB_lowTAF	LowTMB	lowTAF	1	0	1	0
MEX-BR-172	Mex	Younger	LowTMB_HighTAF	LowTMB	HighTAF	1	0	0	1
MEX-BR-174	Mex	Older	HighTMB_HighTAF	HighTMB	HighTAF	0	1	0	1
FUC_T184	Mex	Younger	LowTMB_lowTAF	LowTMB	lowTAF	1	0	1	0
FUC_T186	Mex	Older	LowTMB_HighTAF	LowTMB	HighTAF	1	0	0	1
BDD-FUC_187	Mex	Older	HighTMB_HighTAF	HighTMB	HighTAF	0	1	0	1
FUC_T189	Mex	Older	HighTMB_HighTAF	HighTMB	HighTAF	0	1	0	1
FUC_T191	Mex	Older	HighTMB_HighTAF	HighTMB	HighTAF	0	1	0	1
FUC_T192	Mex	Older	LowTMB_HighTAF	LowTMB	HighTAF	1	0	0	1
MEX-BR-193	Mex	Younger	HighTMB_HighTAF	HighTMB	HighTAF	0	1	0	1
FUC_T200	Mex	Younger	LowTMB_HighTAF	LowTMB	HighTAF	1	0	0	1
MEX-BR-26	Mex	Older	HighTMB_HighTAF	HighTMB	HighTAF	0	1	0	1
FUC_T27	Mex	Older	HighTMB_HighTAF	HighTMB	HighTAF	0	1	0	1
FUC_T28	Mex	Older	LowTMB_HighTAF	LowTMB	HighTAF	1	0	0	1
FUC_T30	Mex	Older	LowTMB_HighTAF	LowTMB	HighTAF	1	0	0	1
FUC_T34	Mex	Older	LowTMB_HighTAF	LowTMB	HighTAF	1	0	0	1
FUC_T36	Mex	Older	LowTMB_HighTAF	LowTMB	HighTAF	1	0	0	1
MEX-BR-37	Mex	Older	HighTMB_lowTAF	HighTMB	lowTAF	0	1	1	0
FUC_T38	Mex	Younger	LowTMB_HighTAF	LowTMB	HighTAF	1	0	0	1
FUC_T41	Mex	Younger	HighTMB_HighTAF	HighTMB	HighTAF	0	1	0	1
MEX-BR-45	Mex	Younger	HighTMB_HighTAF	HighTMB	HighTAF	0	1	0	1
MEX-BR-47	Mex	Older	HighTMB_HighTAF	HighTMB	HighTAF	0	1	0	1
MEX-BR-5	Mex	Older	LowTMB_HighTAF	LowTMB	HighTAF	1	0	0	1
MEX-BR-50	Mex	Younger	LowTMB_HighTAF	LowTMB	HighTAF	1	0	0	1
FUC_T55	Mex	Older	HighTMB_HighTAF	HighTMB	HighTAF	0	1	0	1
MEX-BR-59	Mex	Older	LowTMB_lowTAF	LowTMB	lowTAF	1	0	1	0
FUC_T73	Mex	Older	HighTMB_HighTAF	HighTMB	HighTAF	0	1	0	1
MEX-BR-74	Mex	Younger	LowTMB_HighTAF	LowTMB	HighTAF	1	0	0	1
FUC_T76	Mex	Younger	LowTMB_HighTAF	LowTMB	HighTAF	1	0	0	1
FUC_T79	Mex	Older	HighTMB_HighTAF	HighTMB	HighTAF	0	1	0	1
FUC_T83	Mex	Older	LowTMB_lowTAF	LowTMB	lowTAF	1	0	1	0
FUC_T85	Mex	Younger	LowTMB_lowTAF	LowTMB	lowTAF	1	0	1	0
MEX-BR-94	Mex	Younger	LowTMB_HighTAF	LowTMB	HighTAF	1	0	0	1
FUC_T95	Mex	Older	HighTMB_HighTAF	HighTMB	HighTAF	0	1	0	1
FUC_T98	Mex	Older	LowTMB_HighTAF	LowTMB	HighTAF	1	0	0	1
TCGA-A1-A0SJ-01	AA	Younger	LowTMB_HighTAF	LowTMB	HighTAF	1	0	0	1
TCGA-A2-A04P-01	AA	Younger	HighTMB_HighTAF	HighTMB	HighTAF	0	1	0	1
TCGA-A2-A04R-01	AA	Younger	HighTMB_HighTAF	HighTMB	HighTAF	0	1	0	1
TCGA-A2-A0CM-01	AA	Younger	HighTMB_HighTAF	HighTMB	HighTAF	0	1	0	1
TCGA-A2-A0CQ-01	AA	Older	LowTMB_HighTAF	LowTMB	HighTAF	1	0	0	1
TCGA-A2-A0D0-01	AA	Older	HighTMB_HighTAF	HighTMB	HighTAF	0	1	0	1
TCGA-A2-A0D4-01	AA	Younger	LowTMB_HighTAF	LowTMB	HighTAF	1	0	0	1
TCGA-A2-A0EQ-01	AA	Older	HighTMB_HighTAF	HighTMB	HighTAF	0	1	0	1
TCGA-A2-A0YF-01	AA	Older	LowTMB_HighTAF	LowTMB	HighTAF	1	0	0	1
TCGA-A2-A259-01	AA	Older	LowTMB_HighTAF	LowTMB	HighTAF	1	0	0	1
TCGA-A2-A25B-01	AA	Younger	HighTMB_HighTAF	HighTMB	HighTAF	0	1	0	1
TCGA-A2-A25E-01	AA	Younger	HighTMB_HighTAF	HighTMB	HighTAF	0	1	0	1
TCGA-A2-A3KC-01	AA	Older	LowTMB_HighTAF	LowTMB	HighTAF	1	0	0	1
TCGA-A2-A3XS-01	AA	Older	LowTMB_HighTAF	LowTMB	HighTAF	1	0	0	1
TCGA-A2-A3XT-01	AA	Younger	HighTMB_HighTAF	HighTMB	HighTAF	0	1	0	1
TCGA-A2-A3XU-01	AA	Younger	LowTMB_HighTAF	LowTMB	HighTAF	1	0	0	1
TCGA-A2-A3XV-01	AA	Younger	HighTMB_HighTAF	HighTMB	HighTAF	0	1	0	1
TCGA-A2-A3XW-01	AA	Younger	LowTMB_lowTAF	LowTMB	lowTAF	1	0	1	0
TCGA-A2-A3XX-01	AA	Younger	LowTMB_HighTAF	LowTMB	HighTAF	1	0	0	1
TCGA-A2-A3XY-01	AA	Younger	LowTMB_HighTAF	LowTMB	HighTAF	1	0	0	1
TCGA-A2-A3XZ-01	AA	Younger	LowTMB_HighTAF	LowTMB	HighTAF	1	0	0	1
TCGA-A2-A3Y0-01	AA	Older	HighTMB_HighTAF	HighTMB	HighTAF	0	1	0	1
TCGA-A2-A4RX-01	AA	Older	LowTMB_HighTAF	LowTMB	HighTAF	1	0	0	1
TCGA-A2-A4S3-01	AA	Older	HighTMB_HighTAF	HighTMB	HighTAF	0	1	0	1
TCGA-A7-A13D-01	AA	Younger	HighTMB_HighTAF	HighTMB	HighTAF	0	1	0	1
TCGA-A7-A26G-01	AA	Younger	LowTMB_HighTAF	LowTMB	HighTAF	1	0	0	1
TCGA-A7-A2KD-01	AA	Older	LowTMB_HighTAF	LowTMB	HighTAF	1	0	0	1
TCGA-A7-A4SD-01	AA	Older	LowTMB_HighTAF	LowTMB	HighTAF	1	0	0	1
TCGA-A7-A4SE-01	AA	Older	HighTMB_HighTAF	HighTMB	HighTAF	0	1	0	1
TCGA-A7-A4SF-01	AA	Older	HighTMB_HighTAF	HighTMB	HighTAF	0	1	0	1
TCGA-A7-A56D-01	AA	Older	HighTMB_HighTAF	HighTMB	HighTAF	0	1	0	1
TCGA-A7-A5ZV-01	AA	Older	HighTMB_HighTAF	HighTMB	HighTAF	0	1	0	1
TCGA-A7-A5ZW-01	AA	Younger	LowTMB_lowTAF	LowTMB	lowTAF	1	0	1	0
TCGA-AC-A2BK-01	AA	Older	HighTMB_HighTAF	HighTMB	HighTAF	0	1	0	1
TCGA-AC-A2BM-01	AA	Younger	LowTMB_HighTAF	LowTMB	HighTAF	1	0	0	1
TCGA-AC-A3BB-01	AA	Younger	LowTMB_HighTAF	LowTMB	HighTAF	1	0	0	1
TCGA-AC-A3W5-01	AA	Older	HighTMB_HighTAF	HighTMB	HighTAF	0	1	0	1
TCGA-AC-A5EH-01	AA	Older	HighTMB_HighTAF	HighTMB	HighTAF	0	1	0	1
TCGA-AC-A5XU-01	AA	Older	HighTMB_HighTAF	HighTMB	HighTAF	0	1	0	1
TCGA-AC-A62X-01	AA	Older	HighTMB_HighTAF	HighTMB	HighTAF	0	1	0	1
TCGA-AO-A03O-01	AA	Older	HighTMB_HighTAF	HighTMB	HighTAF	0	1	0	1
TCGA-AO-A03P-01	AA	Older	LowTMB_HighTAF	LowTMB	HighTAF	1	0	0	1
TCGA-AO-A0J4-01	AA	Younger	HighTMB_HighTAF	HighTMB	HighTAF	0	1	0	1
TCGA-AO-A0JA-01	AA	Younger	LowTMB_HighTAF	LowTMB	HighTAF	1	0	0	1
TCGA-AO-A0JE-01	AA	Older	LowTMB_HighTAF	LowTMB	HighTAF	1	0	0	1
TCGA-AO-A125-01	AA	Older	LowTMB_HighTAF	LowTMB	HighTAF	1	0	0	1
TCGA-AO-A12H-01	AA	Older	LowTMB_lowTAF	LowTMB	lowTAF	1	0	1	0
TCGA-AQ-A54N-01	AA	Older	HighTMB_HighTAF	HighTMB	HighTAF	0	1	0	1
TCGA-B6-A0I1-01	AA	Older	LowTMB_HighTAF	LowTMB	HighTAF	1	0	0	1
TCGA-B6-A0IE-01	AA	Younger	LowTMB_HighTAF	LowTMB	HighTAF	1	0	0	1
TCGA-B6-A0IJ-01	AA	Younger	HighTMB_HighTAF	HighTMB	HighTAF	0	1	0	1
TCGA-B6-A0IM-01	AA	Older	LowTMB_HighTAF	LowTMB	HighTAF	1	0	0	1
TCGA-B6-A0RE-01	AA	Older	HighTMB_HighTAF	HighTMB	HighTAF	0	1	0	1
TCGA-B6-A0RH-01	AA	Older	LowTMB_HighTAF	LowTMB	HighTAF	1	0	0	1
TCGA-B6-A0WS-01	AA	Older	LowTMB_HighTAF	LowTMB	HighTAF	1	0	0	1
TCGA-B6-A0WW-01	AA	Older	LowTMB_HighTAF	LowTMB	HighTAF	1	0	0	1
TCGA-B6-A0WX-01	AA	Younger	LowTMB_HighTAF	LowTMB	HighTAF	1	0	0	1
TCGA-B6-A0WZ-01	AA	Younger	LowTMB_HighTAF	LowTMB	HighTAF	1	0	0	1
TCGA-B6-A0X5-01	AA	Older	LowTMB_HighTAF	LowTMB	HighTAF	1	0	0	1
TCGA-B6-A3ZX-01	AA	Younger	LowTMB_lowTAF	LowTMB	lowTAF	1	0	1	0
TCGA-B6-A400-01	AA	Younger	HighTMB_HighTAF	HighTMB	HighTAF	0	1	0	1
TCGA-B6-A401-01	AA	Younger	LowTMB_HighTAF	LowTMB	HighTAF	1	0	0	1
TCGA-B6-A402-01	AA	Younger	LowTMB_HighTAF	LowTMB	HighTAF	1	0	0	1
TCGA-B6-A408-01	AA	Older	LowTMB_HighTAF	LowTMB	HighTAF	1	0	0	1
TCGA-B6-A409-01	AA	Younger	LowTMB_HighTAF	LowTMB	HighTAF	1	0	0	1
TCGA-BH-A0AV-01	AA	Older	HighTMB_HighTAF	HighTMB	HighTAF	0	1	0	1
TCGA-BH-A0B0-01	AA	Older	LowTMB_HighTAF	LowTMB	HighTAF	1	0	0	1
TCGA-BH-A0BW-01	AA	Older	HighTMB_HighTAF	HighTMB	HighTAF	0	1	0	1
TCGA-BH-A0DG-01	AA	Younger	LowTMB_HighTAF	LowTMB	HighTAF	1	0	0	1
TCGA-BH-A0E2-01	AA	Younger	LowTMB_HighTAF	LowTMB	HighTAF	1	0	0	1
TCGA-BH-A1FC-01	AA	Older	HighTMB_HighTAF	HighTMB	HighTAF	0	1	0	1
TCGA-BH-A209-01	AA	Older	HighTMB_HighTAF	HighTMB	HighTAF	0	1	0	1
TCGA-BH-A42T-01	AA	Older	LowTMB_HighTAF	LowTMB	HighTAF	1	0	0	1
TCGA-BH-A42U-01	AA	Older	LowTMB_lowTAF	LowTMB	lowTAF	1	0	1	0
TCGA-BH-A42V-01	AA	Younger	LowTMB_HighTAF	LowTMB	HighTAF	1	0	0	1
TCGA-BH-A5IZ-01	AA	Older	HighTMB_HighTAF	HighTMB	HighTAF	0	1	0	1
TCGA-BH-A5J0-01	AA	Older	HighTMB_HighTAF	HighTMB	HighTAF	0	1	0	1
TCGA-E2-A14X-01	AA	Older	LowTMB_HighTAF	LowTMB	HighTAF	1	0	0	1
TCGA-E2-A15L-01	AA	Older	LowTMB_HighTAF	LowTMB	HighTAF	1	0	0	1
TCGA-E2-A15O-01	AA	Older	LowTMB_HighTAF	LowTMB	HighTAF	1	0	0	1
TCGA-E2-A1L8-01	AA	Older	LowTMB_HighTAF	LowTMB	HighTAF	1	0	0	1
TCGA-E2-A1LB-01	AA	Younger	LowTMB_HighTAF	LowTMB	HighTAF	1	0	0	1
TCGA-E2-A1LG-01	AA	Younger	HighTMB_HighTAF	HighTMB	HighTAF	0	1	0	1
TCGA-E2-A1LK-01	AA	Older	LowTMB_HighTAF	LowTMB	HighTAF	1	0	0	1
TCGA-E2-A1LL-01	AA	Older	LowTMB_HighTAF	LowTMB	HighTAF	1	0	0	1
TCGA-E2-A2P5-01	AA	Older	HighTMB_HighTAF	HighTMB	HighTAF	0	1	0	1
TCGA-E2-A56Z-01	AA	Older	HighTMB_HighTAF	HighTMB	HighTAF	0	1	0	1
TCGA-E2-A570-01	AA	Younger	LowTMB_HighTAF	LowTMB	HighTAF	1	0	0	1
TCGA-E2-A573-01	AA	Younger	HighTMB_HighTAF	HighTMB	HighTAF	0	1	0	1
TCGA-E2-A574-01	AA	Younger	HighTMB_HighTAF	HighTMB	HighTAF	0	1	0	1
TCGA-EW-A1J2-01	AA	Younger	LowTMB_HighTAF	LowTMB	HighTAF	1	0	0	1
TCGA-EW-A1OZ-01	AA	Older	HighTMB_HighTAF	HighTMB	HighTAF	0	1	0	1
TCGA-EW-A1PB-01	AA	Older	HighTMB_HighTAF	HighTMB	HighTAF	0	1	0	1
TCGA-EW-A2FR-01	AA	Older	HighTMB_HighTAF	HighTMB	HighTAF	0	1	0	1
TCGA-EW-A2FS-01	AA	Younger	LowTMB_HighTAF	LowTMB	HighTAF	1	0	0	1
TCGA-EW-A3U0-01	AA	Older	HighTMB_HighTAF	HighTMB	HighTAF	0	1	0	1
TCGA-GI-A2C9-01	AA	Older	HighTMB_HighTAF	HighTMB	HighTAF	0	1	0	1
TCGA-GM-A2DF-01	AA	Older	LowTMB_HighTAF	LowTMB	HighTAF	1	0	0	1
TCGA-GM-A2DO-01	AA	Older	HighTMB_lowTAF	HighTMB	lowTAF	0	1	1	0
TCGA-GM-A3XL-01	AA	Younger	HighTMB_HighTAF	HighTMB	HighTAF	0	1	0	1
TCGA-LL-A441-01	AA	Older	HighTMB_HighTAF	HighTMB	HighTAF	0	1	0	1
TCGA-LL-A5YM-01	AA	Older	LowTMB_HighTAF	LowTMB	HighTAF	1	0	0	1
TCGA-LL-A5YN-01	AA	Younger	LowTMB_HighTAF	LowTMB	HighTAF	1	0	0	1
TCGA-LL-A5YO-01	AA	Younger	LowTMB_HighTAF	LowTMB	HighTAF	1	0	0	1
TCGA-LL-A5YP-01	AA	Younger	HighTMB_HighTAF	HighTMB	HighTAF	0	1	0	1
TCGA-OL-A5D6-01	AA	Older	LowTMB_HighTAF	LowTMB	HighTAF	1	0	0	1
TCGA-OL-A5D7-01	AA	Older	LowTMB_HighTAF	LowTMB	HighTAF	1	0	0	1
TCGA-OL-A5D8-01	AA	Younger	LowTMB_HighTAF	LowTMB	HighTAF	1	0	0	1
TCGA-OL-A5RU-01	AA	Older	LowTMB_lowTAF	LowTMB	lowTAF	1	0	1	0
TCGA-OL-A5RV-01	AA	Younger	LowTMB_HighTAF	LowTMB	HighTAF	1	0	0	1
TCGA-OL-A5RW-01	AA	Younger	HighTMB_HighTAF	HighTMB	HighTAF	0	1	0	1
TCGA-OL-A5RX-01	AA	Older	LowTMB_HighTAF	LowTMB	HighTAF	1	0	0	1
TCGA-OL-A5RY-01	AA	Older	LowTMB_lowTAF	LowTMB	lowTAF	1	0	1	0
TCGA-OL-A5RZ-01	AA	Older	HighTMB_HighTAF	HighTMB	HighTAF	0	1	0	1
TCGA-OL-A5S0-01	AA	Older	LowTMB_HighTAF	LowTMB	HighTAF	1	0	0	1
TCGA-OL-A66H-01	AA	NA	LowTMB_HighTAF	LowTMB	HighTAF	1	0	0	1
TCGA-OL-A66I-01	AA	Younger	LowTMB_HighTAF	LowTMB	HighTAF	1	0	0	1
TCGA-A1-A0SK-01	Asian	Older	HighTMB_HighTAF	HighTMB	HighTAF	0	1	0	1
TCGA-A2-A0CR-01	Asian	Older	HighTMB_lowTAF	HighTMB	lowTAF	0	1	1	0
TCGA-A2-A0CV-01	Asian	Younger	LowTMB_HighTAF	LowTMB	HighTAF	1	0	0	1
TCGA-AC-A2FF-01	Asian	Younger	LowTMB_lowTAF	LowTMB	lowTAF	1	0	1	0
TCGA-AO-A03L-01	Asian	Younger	LowTMB_HighTAF	LowTMB	HighTAF	1	0	0	1
TCGA-AO-A126-01	Asian	Younger	LowTMB_HighTAF	LowTMB	HighTAF	1	0	0	1
TCGA-AR-A1AS-01	Asian	Older	LowTMB_HighTAF	LowTMB	HighTAF	1	0	0	1
TCGA-BH-A0HW-01	Asian	Older	LowTMB_HighTAF	LowTMB	HighTAF	1	0	0	1
TCGA-C8-A12K-01	Asian	Older	HighTMB_HighTAF	HighTMB	HighTAF	0	1	0	1
TCGA-C8-A12L-01	Asian	Older	HighTMB_HighTAF	HighTMB	HighTAF	0	1	0	1
TCGA-C8-A12M-01	Asian	Older	HighTMB_HighTAF	HighTMB	HighTAF	0	1	0	1
TCGA-C8-A12N-01	Asian	Older	LowTMB_HighTAF	LowTMB	HighTAF	1	0	0	1
TCGA-C8-A12O-01	Asian	Younger	LowTMB_HighTAF	LowTMB	HighTAF	1	0	0	1
TCGA-C8-A12P-01	Asian	Older	HighTMB_HighTAF	HighTMB	HighTAF	0	1	0	1
TCGA-C8-A12Q-01	Asian	Older	HighTMB_HighTAF	HighTMB	HighTAF	0	1	0	1
TCGA-C8-A12T-01	Asian	Younger	HighTMB_HighTAF	HighTMB	HighTAF	0	1	0	1
TCGA-C8-A12U-01	Asian	Younger	LowTMB_HighTAF	LowTMB	HighTAF	1	0	0	1
TCGA-C8-A12V-01	Asian	Older	LowTMB_lowTAF	LowTMB	lowTAF	1	0	1	0
TCGA-C8-A12W-01	Asian	Younger	LowTMB_HighTAF	LowTMB	HighTAF	1	0	0	1
TCGA-C8-A12X-01	Asian	Older	LowTMB_HighTAF	LowTMB	HighTAF	1	0	0	1
TCGA-C8-A12Y-01	Asian	Younger	LowTMB_HighTAF	LowTMB	HighTAF	1	0	0	1
TCGA-C8-A12Z-01	Asian	Younger	HighTMB_HighTAF	HighTMB	HighTAF	0	1	0	1
TCGA-C8-A130-01	Asian	Older	LowTMB_HighTAF	LowTMB	HighTAF	1	0	0	1
TCGA-C8-A131-01	Asian	Older	HighTMB_HighTAF	HighTMB	HighTAF	0	1	0	1
TCGA-C8-A132-01	Asian	Older	HighTMB_HighTAF	HighTMB	HighTAF	0	1	0	1
TCGA-C8-A134-01	Asian	Older	HighTMB_HighTAF	HighTMB	HighTAF	0	1	0	1
TCGA-C8-A135-01	Asian	Older	LowTMB_HighTAF	LowTMB	HighTAF	1	0	0	1
TCGA-C8-A137-01	Asian	Younger	LowTMB_HighTAF	LowTMB	HighTAF	1	0	0	1
TCGA-C8-A138-01	Asian	Older	LowTMB_HighTAF	LowTMB	HighTAF	1	0	0	1
TCGA-C8-A1HE-01	Asian	Older	LowTMB_HighTAF	LowTMB	HighTAF	1	0	0	1
TCGA-C8-A1HF-01	Asian	Younger	LowTMB_HighTAF	LowTMB	HighTAF	1	0	0	1
TCGA-C8-A1HG-01	Asian	Younger	LowTMB_HighTAF	LowTMB	HighTAF	1	0	0	1
TCGA-C8-A1HI-01	Asian	Younger	LowTMB_HighTAF	LowTMB	HighTAF	1	0	0	1
TCGA-C8-A1HJ-01	Asian	Older	HighTMB_HighTAF	HighTMB	HighTAF	0	1	0	1
TCGA-C8-A1HK-01	Asian	Older	HighTMB_HighTAF	HighTMB	HighTAF	0	1	0	1
TCGA-C8-A1HL-01	Asian	Younger	LowTMB_HighTAF	LowTMB	HighTAF	1	0	0	1
TCGA-C8-A1HM-01	Asian	Older	HighTMB_HighTAF	HighTMB	HighTAF	0	1	0	1
TCGA-C8-A1HN-01	Asian	Older	LowTMB_HighTAF	LowTMB	HighTAF	1	0	0	1
TCGA-C8-A1HO-01	Asian	Younger	LowTMB_HighTAF	LowTMB	HighTAF	1	0	0	1
TCGA-C8-A26V-01	Asian	Younger	HighTMB_HighTAF	HighTMB	HighTAF	0	1	0	1
TCGA-C8-A26W-01	Asian	Older	HighTMB_HighTAF	HighTMB	HighTAF	0	1	0	1
TCGA-C8-A26X-01	Asian	Older	HighTMB_HighTAF	HighTMB	HighTAF	0	1	0	1
TCGA-C8-A26Y-01	Asian	Older	HighTMB_HighTAF	HighTMB	HighTAF	0	1	0	1
TCGA-C8-A26Z-01	Asian	Older	LowTMB_HighTAF	LowTMB	HighTAF	1	0	0	1
TCGA-C8-A273-01	Asian	Younger	LowTMB_HighTAF	LowTMB	HighTAF	1	0	0	1
TCGA-C8-A274-01	Asian	Older	HighTMB_HighTAF	HighTMB	HighTAF	0	1	0	1
TCGA-C8-A275-01	Asian	Older	HighTMB_HighTAF	HighTMB	HighTAF	0	1	0	1
TCGA-C8-A278-01	Asian	Older	LowTMB_HighTAF	LowTMB	HighTAF	1	0	0	1
TCGA-C8-A27A-01	Asian	Younger	LowTMB_HighTAF	LowTMB	HighTAF	1	0	0	1
TCGA-C8-A27B-01	Asian	Younger	HighTMB_HighTAF	HighTMB	HighTAF	0	1	0	1
TCGA-C8-A3M7-01	Asian	Older	HighTMB_HighTAF	HighTMB	HighTAF	0	1	0	1
TCGA-C8-A3M8-01	Asian	Older	HighTMB_HighTAF	HighTMB	HighTAF	0	1	0	1
TCGA-EW-A1IX-01	Asian	Younger	LowTMB_HighTAF	LowTMB	HighTAF	1	0	0	1
TCGA-EW-A1IY-01	Asian	Younger	LowTMB_HighTAF	LowTMB	HighTAF	1	0	0	1
TCGA-JL-A3YW-01	Asian	Younger	HighTMB_HighTAF	HighTMB	HighTAF	0	1	0	1
TCGA-JL-A3YX-01	Asian	Younger	LowTMB_HighTAF	LowTMB	HighTAF	1	0	0	1
TCGA-PE-A5DD-01	Asian	Older	HighTMB_HighTAF	HighTMB	HighTAF	0	1	0	1
TCGA-A1-A0SD-01	Caucasian	Older	LowTMB_HighTAF	LowTMB	HighTAF	1	0	0	1
TCGA-A1-A0SE-01	Caucasian	Older	LowTMB_HighTAF	LowTMB	HighTAF	1	0	0	1
TCGA-A1-A0SF-01	Caucasian	Older	LowTMB_HighTAF	LowTMB	HighTAF	1	0	0	1
TCGA-A1-A0SG-01	Caucasian	Older	LowTMB_HighTAF	LowTMB	HighTAF	1	0	0	1
TCGA-A1-A0SH-01	Caucasian	Younger	HighTMB_HighTAF	HighTMB	HighTAF	0	1	0	1
TCGA-A1-A0SI-01	Caucasian	Older	HighTMB_HighTAF	HighTMB	HighTAF	0	1	0	1
TCGA-A1-A0SM-01	Caucasian	Older	LowTMB_HighTAF	LowTMB	HighTAF	1	0	0	1
TCGA-A1-A0SN-01	Caucasian	Younger	HighTMB_HighTAF	HighTMB	HighTAF	0	1	0	1
TCGA-A1-A0SQ-01	Caucasian	Younger	LowTMB_HighTAF	LowTMB	HighTAF	1	0	0	1
TCGA-A2-A04N-01	Caucasian	Older	LowTMB_HighTAF	LowTMB	HighTAF	1	0	0	1
TCGA-A2-A04Q-01	Caucasian	Younger	LowTMB_HighTAF	LowTMB	HighTAF	1	0	0	1
TCGA-A2-A04T-01	Caucasian	Older	HighTMB_HighTAF	HighTMB	HighTAF	0	1	0	1
TCGA-A2-A04U-01	Caucasian	Younger	HighTMB_HighTAF	HighTMB	HighTAF	0	1	0	1
TCGA-A2-A04V-01	Caucasian	Younger	LowTMB_HighTAF	LowTMB	HighTAF	1	0	0	1
TCGA-A2-A04W-01	Caucasian	Younger	HighTMB_HighTAF	HighTMB	HighTAF	0	1	0	1
TCGA-A2-A04X-01	Caucasian	Younger	LowTMB_HighTAF	LowTMB	HighTAF	1	0	0	1
TCGA-A2-A04Y-01	Caucasian	Older	HighTMB_HighTAF	HighTMB	HighTAF	0	1	0	1
TCGA-A2-A0CK-01	Caucasian	Older	LowTMB_HighTAF	LowTMB	HighTAF	1	0	0	1
TCGA-A2-A0CO-01	Caucasian	Older	LowTMB_HighTAF	LowTMB	HighTAF	1	0	0	1
TCGA-A2-A0CP-01	Caucasian	Older	HighTMB_HighTAF	HighTMB	HighTAF	0	1	0	1
TCGA-A2-A0CS-01	Caucasian	Older	LowTMB_HighTAF	LowTMB	HighTAF	1	0	0	1
TCGA-A2-A0CT-01	Caucasian	Older	HighTMB_HighTAF	HighTMB	HighTAF	0	1	0	1
TCGA-A2-A0CU-01	Caucasian	Older	LowTMB_HighTAF	LowTMB	HighTAF	1	0	0	1
TCGA-A2-A0CW-01	Caucasian	Older	HighTMB_HighTAF	HighTMB	HighTAF	0	1	0	1
TCGA-A2-A0CX-01	Caucasian	Older	HighTMB_HighTAF	HighTMB	HighTAF	0	1	0	1
TCGA-A2-A0D1-01	Caucasian	Older	HighTMB_HighTAF	HighTMB	HighTAF	0	1	0	1
TCGA-A2-A0D2-01	Caucasian	Younger	HighTMB_HighTAF	HighTMB	HighTAF	0	1	0	1
TCGA-A2-A0D3-01	Caucasian	Younger	LowTMB_HighTAF	LowTMB	HighTAF	1	0	0	1
TCGA-A2-A0EM-01	Caucasian	Older	LowTMB_HighTAF	LowTMB	HighTAF	1	0	0	1
TCGA-A2-A0EN-01	Caucasian	Older	LowTMB_HighTAF	LowTMB	HighTAF	1	0	0	1
TCGA-A2-A0EO-01	Caucasian	Older	LowTMB_HighTAF	LowTMB	HighTAF	1	0	0	1
TCGA-A2-A0EP-01	Caucasian	Older	LowTMB_lowTAF	LowTMB	lowTAF	1	0	1	0
TCGA-A2-A0ER-01	Caucasian	Older	LowTMB_HighTAF	LowTMB	HighTAF	1	0	0	1
TCGA-A2-A0ES-01	Caucasian	Older	LowTMB_lowTAF	LowTMB	lowTAF	1	0	1	0
TCGA-A2-A0ET-01	Caucasian	Older	LowTMB_HighTAF	LowTMB	HighTAF	1	0	0	1
TCGA-A2-A0EU-01	Caucasian	Older	LowTMB_HighTAF	LowTMB	HighTAF	1	0	0	1
TCGA-A2-A0EV-01	Caucasian	Older	HighTMB_HighTAF	HighTMB	HighTAF	0	1	0	1
TCGA-A2-A0EW-01	Caucasian	Older	LowTMB_HighTAF	LowTMB	HighTAF	1	0	0	1
TCGA-A2-A0EX-01	Caucasian	Younger	LowTMB_HighTAF	LowTMB	HighTAF	1	0	0	1
TCGA-A2-A0EY-01	Caucasian	Older	HighTMB_HighTAF	HighTMB	HighTAF	0	1	0	1
TCGA-A2-A0ST-01	Caucasian	Older	LowTMB_lowTAF	LowTMB	lowTAF	1	0	1	0
TCGA-A2-A0SU-01	Caucasian	Older	LowTMB_HighTAF	LowTMB	HighTAF	1	0	0	1
TCGA-A2-A0SV-01	Caucasian	Older	LowTMB_HighTAF	LowTMB	HighTAF	1	0	0	1
TCGA-A2-A0SW-01	Caucasian	Older	HighTMB_HighTAF	HighTMB	HighTAF	0	1	0	1
TCGA-A2-A0SX-01	Caucasian	Younger	LowTMB_HighTAF	LowTMB	HighTAF	1	0	0	1
TCGA-A2-A0SY-01	Caucasian	Older	HighTMB_HighTAF	HighTMB	HighTAF	0	1	0	1
TCGA-A2-A0T0-01	Caucasian	Older	HighTMB_HighTAF	HighTMB	HighTAF	0	1	0	1
TCGA-A2-A0T2-01	Caucasian	Older	LowTMB_HighTAF	LowTMB	HighTAF	1	0	0	1
TCGA-A2-A0T3-01	Caucasian	Younger	LowTMB_HighTAF	LowTMB	HighTAF	1	0	0	1
TCGA-A2-A0T4-01	Caucasian	Older	LowTMB_HighTAF	LowTMB	HighTAF	1	0	0	1
TCGA-A2-A0T5-01	Caucasian	Younger	HighTMB_HighTAF	HighTMB	HighTAF	0	1	0	1
TCGA-A2-A0T6-01	Caucasian	Younger	HighTMB_HighTAF	HighTMB	HighTAF	0	1	0	1
TCGA-A2-A0T7-01	Caucasian	Older	LowTMB_HighTAF	LowTMB	HighTAF	1	0	0	1
TCGA-A2-A0YC-01	Caucasian	Older	LowTMB_HighTAF	LowTMB	HighTAF	1	0	0	1
TCGA-A2-A0YD-01	Caucasian	Older	HighTMB_HighTAF	HighTMB	HighTAF	0	1	0	1
TCGA-A2-A0YE-01	Caucasian	Younger	LowTMB_HighTAF	LowTMB	HighTAF	1	0	0	1
TCGA-A2-A0YG-01	Caucasian	Older	LowTMB_HighTAF	LowTMB	HighTAF	1	0	0	1
TCGA-A2-A0YH-01	Caucasian	Older	HighTMB_HighTAF	HighTMB	HighTAF	0	1	0	1
TCGA-A2-A0YI-01	Caucasian	Older	LowTMB_HighTAF	LowTMB	HighTAF	1	0	0	1
TCGA-A2-A0YJ-01	Caucasian	Younger	HighTMB_HighTAF	HighTMB	HighTAF	0	1	0	1
TCGA-A2-A0YL-01	Caucasian	Younger	LowTMB_HighTAF	LowTMB	HighTAF	1	0	0	1
TCGA-A2-A0YM-01	Caucasian	Older	HighTMB_HighTAF	HighTMB	HighTAF	0	1	0	1
TCGA-A2-A0YT-01	Caucasian	Older	HighTMB_HighTAF	HighTMB	HighTAF	0	1	0	1
TCGA-A2-A1FV-01	Caucasian	Older	LowTMB_HighTAF	LowTMB	HighTAF	1	0	0	1
TCGA-A2-A1FW-01	Caucasian	Older	HighTMB_HighTAF	HighTMB	HighTAF	0	1	0	1
TCGA-A2-A1FX-01	Caucasian	Older	LowTMB_HighTAF	LowTMB	HighTAF	1	0	0	1
TCGA-A2-A1FZ-01	Caucasian	Older	LowTMB_HighTAF	LowTMB	HighTAF	1	0	0	1
TCGA-A2-A1G0-01	Caucasian	Younger	LowTMB_HighTAF	LowTMB	HighTAF	1	0	0	1
TCGA-A2-A1G1-01	Caucasian	Older	LowTMB_HighTAF	LowTMB	HighTAF	1	0	0	1
TCGA-A2-A1G4-01	Caucasian	Older	LowTMB_HighTAF	LowTMB	HighTAF	1	0	0	1
TCGA-A2-A25C-01	Caucasian	Younger	LowTMB_HighTAF	LowTMB	HighTAF	1	0	0	1
TCGA-A2-A25D-01	Caucasian	Older	HighTMB_HighTAF	HighTMB	HighTAF	0	1	0	1
TCGA-A2-A25F-01	Caucasian	Older	LowTMB_lowTAF	LowTMB	lowTAF	1	0	1	0
TCGA-A2-A3KD-01	Caucasian	Younger	LowTMB_HighTAF	LowTMB	HighTAF	1	0	0	1
TCGA-A2-A4RW-01	Caucasian	Younger	HighTMB_HighTAF	HighTMB	HighTAF	0	1	0	1
TCGA-A2-A4RY-01	Caucasian	Younger	LowTMB_lowTAF	LowTMB	lowTAF	1	0	1	0
TCGA-A2-A4S0-01	Caucasian	Older	LowTMB_lowTAF	LowTMB	lowTAF	1	0	1	0
TCGA-A2-A4S1-01	Caucasian	Older	HighTMB_HighTAF	HighTMB	HighTAF	0	1	0	1
TCGA-A2-A4S2-01	Caucasian	Older	LowTMB_HighTAF	LowTMB	HighTAF	1	0	0	1
TCGA-A7-A0CD-01	Caucasian	Older	LowTMB_HighTAF	LowTMB	HighTAF	1	0	0	1
TCGA-A7-A0CE-01	Caucasian	Older	HighTMB_HighTAF	HighTMB	HighTAF	0	1	0	1
TCGA-A7-A0CG-01	Caucasian	Older	LowTMB_HighTAF	LowTMB	HighTAF	1	0	0	1
TCGA-A7-A0CH-01	Caucasian	Older	LowTMB_HighTAF	LowTMB	HighTAF	1	0	0	1
TCGA-A7-A0CJ-01	Caucasian	Older	LowTMB_HighTAF	LowTMB	HighTAF	1	0	0	1
TCGA-A7-A0D9-01	Caucasian	Younger	LowTMB_HighTAF	LowTMB	HighTAF	1	0	0	1
TCGA-A7-A0DA-01	Caucasian	Older	HighTMB_HighTAF	HighTMB	HighTAF	0	1	0	1
TCGA-A7-A0DB-01	Caucasian	Older	LowTMB_HighTAF	LowTMB	HighTAF	1	0	0	1
TCGA-A7-A0DC-01	Caucasian	Older	LowTMB_HighTAF	LowTMB	HighTAF	1	0	0	1
TCGA-A7-A13E-01	Caucasian	Older	HighTMB_HighTAF	HighTMB	HighTAF	0	1	0	1
TCGA-A7-A13F-01	Caucasian	Younger	LowTMB_HighTAF	LowTMB	HighTAF	1	0	0	1
TCGA-A7-A13G-01	Caucasian	Older	LowTMB_HighTAF	LowTMB	HighTAF	1	0	0	1
TCGA-A7-A13H-01	Caucasian	Older	LowTMB_HighTAF	LowTMB	HighTAF	1	0	0	1
TCGA-A7-A26E-01	Caucasian	Older	LowTMB_HighTAF	LowTMB	HighTAF	1	0	0	1
TCGA-A7-A26F-01	Caucasian	Older	LowTMB_HighTAF	LowTMB	HighTAF	1	0	0	1
TCGA-A7-A26H-01	Caucasian	Older	HighTMB_HighTAF	HighTMB	HighTAF	0	1	0	1
TCGA-A7-A26I-01	Caucasian	Older	LowTMB_HighTAF	LowTMB	HighTAF	1	0	0	1
TCGA-A7-A26J-01	Caucasian	Younger	LowTMB_HighTAF	LowTMB	HighTAF	1	0	0	1
TCGA-A7-A3IY-01	Caucasian	Older	LowTMB_lowTAF	LowTMB	lowTAF	1	0	1	0
TCGA-A7-A3IZ-01	Caucasian	Older	LowTMB_HighTAF	LowTMB	HighTAF	1	0	0	1
TCGA-A7-A3J0-01	Caucasian	Older	LowTMB_HighTAF	LowTMB	HighTAF	1	0	0	1
TCGA-A7-A3J1-01	Caucasian	Older	LowTMB_HighTAF	LowTMB	HighTAF	1	0	0	1
TCGA-A7-A3RF-01	Caucasian	Older	HighTMB_lowTAF	HighTMB	lowTAF	0	1	1	0
TCGA-A7-A425-01	Caucasian	Older	LowTMB_HighTAF	LowTMB	HighTAF	1	0	0	1
TCGA-A7-A426-01	Caucasian	Younger	LowTMB_HighTAF	LowTMB	HighTAF	1	0	0	1
TCGA-A7-A4SA-01	Caucasian	Younger	HighTMB_HighTAF	HighTMB	HighTAF	0	1	0	1
TCGA-A7-A4SB-01	Caucasian	Older	LowTMB_HighTAF	LowTMB	HighTAF	1	0	0	1
TCGA-A7-A5ZX-01	Caucasian	Younger	LowTMB_HighTAF	LowTMB	HighTAF	1	0	0	1
TCGA-AC-A23C-01	Caucasian	Older	HighTMB_HighTAF	HighTMB	HighTAF	0	1	0	1
TCGA-AC-A23E-01	Caucasian	Younger	LowTMB_HighTAF	LowTMB	HighTAF	1	0	0	1
TCGA-AC-A23G-01	Caucasian	Older	LowTMB_HighTAF	LowTMB	HighTAF	1	0	0	1
TCGA-AC-A23H-01	Caucasian	Older	HighTMB_HighTAF	HighTMB	HighTAF	0	1	0	1
TCGA-AC-A2B8-01	Caucasian	Older	HighTMB_HighTAF	HighTMB	HighTAF	0	1	0	1
TCGA-AC-A2FB-01	Caucasian	Older	LowTMB_lowTAF	LowTMB	lowTAF	1	0	1	0
TCGA-AC-A2FE-01	Caucasian	Older	LowTMB_HighTAF	LowTMB	HighTAF	1	0	0	1
TCGA-AC-A2FG-01	Caucasian	Older	LowTMB_HighTAF	LowTMB	HighTAF	1	0	0	1
TCGA-AC-A2FM-01	Caucasian	Older	LowTMB_HighTAF	LowTMB	HighTAF	1	0	0	1
TCGA-AC-A2FO-01	Caucasian	Older	LowTMB_HighTAF	LowTMB	HighTAF	1	0	0	1
TCGA-AC-A2QH-01	Caucasian	Older	LowTMB_HighTAF	LowTMB	HighTAF	1	0	0	1
TCGA-AC-A2QI-01	Caucasian	Older	HighTMB_HighTAF	HighTMB	HighTAF	0	1	0	1
TCGA-AC-A2QJ-01	Caucasian	Younger	LowTMB_HighTAF	LowTMB	HighTAF	1	0	0	1
TCGA-AC-A3EH-01	Caucasian	Older	LowTMB_HighTAF	LowTMB	HighTAF	1	0	0	1
TCGA-AC-A3HN-01	Caucasian	Older	LowTMB_HighTAF	LowTMB	HighTAF	1	0	0	1
TCGA-AC-A3OD-01	Caucasian	Older	LowTMB_HighTAF	LowTMB	HighTAF	1	0	0	1
TCGA-AC-A3QP-01	Caucasian	Older	LowTMB_HighTAF	LowTMB	HighTAF	1	0	0	1
TCGA-AC-A3TM-01	Caucasian	Younger	LowTMB_HighTAF	LowTMB	HighTAF	1	0	0	1
TCGA-AC-A3TN-01	Caucasian	Older	LowTMB_HighTAF	LowTMB	HighTAF	1	0	0	1
TCGA-AC-A3W6-01	Caucasian	Older	HighTMB_HighTAF	HighTMB	HighTAF	0	1	0	1
TCGA-AC-A3W7-01	Caucasian	Older	HighTMB_HighTAF	HighTMB	HighTAF	0	1	0	1
TCGA-AC-A3YI-01	Caucasian	Older	LowTMB_lowTAF	LowTMB	lowTAF	1	0	1	0
TCGA-AC-A3YJ-01	Caucasian	Older	LowTMB_lowTAF	LowTMB	lowTAF	1	0	1	0
TCGA-AC-A5EI-01	Caucasian	Older	LowTMB_HighTAF	LowTMB	HighTAF	1	0	0	1
TCGA-AC-A5XS-01	Caucasian	Older	HighTMB_HighTAF	HighTMB	HighTAF	0	1	0	1
TCGA-AC-A62Y-01	Caucasian	Older	HighTMB_HighTAF	HighTMB	HighTAF	0	1	0	1
TCGA-AN-A03X-01	Caucasian	Older	LowTMB_HighTAF	LowTMB	HighTAF	1	0	0	1
TCGA-AN-A03Y-01	Caucasian	Older	LowTMB_HighTAF	LowTMB	HighTAF	1	0	0	1
TCGA-AN-A041-01	Caucasian	Younger	LowTMB_HighTAF	LowTMB	HighTAF	1	0	0	1
TCGA-AN-A046-01	Caucasian	Older	HighTMB_lowTAF	HighTMB	lowTAF	0	1	1	0
TCGA-AN-A049-01	Caucasian	Older	LowTMB_HighTAF	LowTMB	HighTAF	1	0	0	1
TCGA-AN-A04A-01	Caucasian	Younger	LowTMB_HighTAF	LowTMB	HighTAF	1	0	0	1
TCGA-AN-A04C-01	Caucasian	Older	HighTMB_HighTAF	HighTMB	HighTAF	0	1	0	1
TCGA-AN-A04D-01	Caucasian	Older	HighTMB_HighTAF	HighTMB	HighTAF	0	1	0	1
TCGA-AN-A0AJ-01	Caucasian	Older	HighTMB_HighTAF	HighTMB	HighTAF	0	1	0	1
TCGA-AN-A0AK-01	Caucasian	Older	HighTMB_HighTAF	HighTMB	HighTAF	0	1	0	1
TCGA-AN-A0AL-01	Caucasian	Younger	HighTMB_HighTAF	HighTMB	HighTAF	0	1	0	1
TCGA-AN-A0AM-01	Caucasian	Older	HighTMB_HighTAF	HighTMB	HighTAF	0	1	0	1
TCGA-AN-A0AR-01	Caucasian	Older	HighTMB_HighTAF	HighTMB	HighTAF	0	1	0	1
TCGA-AN-A0AS-01	Caucasian	Older	HighTMB_HighTAF	HighTMB	HighTAF	0	1	0	1
TCGA-AN-A0AT-01	Caucasian	Older	HighTMB_HighTAF	HighTMB	HighTAF	0	1	0	1
TCGA-AN-A0FD-01	Caucasian	Older	LowTMB_HighTAF	LowTMB	HighTAF	1	0	0	1
TCGA-AN-A0FF-01	Caucasian	Younger	LowTMB_HighTAF	LowTMB	HighTAF	1	0	0	1
TCGA-AN-A0FJ-01	Caucasian	Older	HighTMB_HighTAF	HighTMB	HighTAF	0	1	0	1
TCGA-AN-A0FK-01	Caucasian	Older	LowTMB_HighTAF	LowTMB	HighTAF	1	0	0	1
TCGA-AN-A0FL-01	Caucasian	Older	HighTMB_HighTAF	HighTMB	HighTAF	0	1	0	1
TCGA-AN-A0FN-01	Caucasian	Older	LowTMB_lowTAF	LowTMB	lowTAF	1	0	1	0
TCGA-AN-A0FS-01	Caucasian	Older	HighTMB_HighTAF	HighTMB	HighTAF	0	1	0	1
TCGA-AN-A0FT-01	Caucasian	Older	HighTMB_HighTAF	HighTMB	HighTAF	0	1	0	1
TCGA-AN-A0FV-01	Caucasian	Older	HighTMB_HighTAF	HighTMB	HighTAF	0	1	0	1
TCGA-AN-A0FW-01	Caucasian	Older	HighTMB_HighTAF	HighTMB	HighTAF	0	1	0	1
TCGA-AN-A0FX-01	Caucasian	Older	HighTMB_HighTAF	HighTMB	HighTAF	0	1	0	1
TCGA-AN-A0FY-01	Caucasian	Older	HighTMB_HighTAF	HighTMB	HighTAF	0	1	0	1
TCGA-AN-A0FZ-01	Caucasian	Younger	HighTMB_HighTAF	HighTMB	HighTAF	0	1	0	1
TCGA-AN-A0XL-01	Caucasian	Older	LowTMB_HighTAF	LowTMB	HighTAF	1	0	0	1
TCGA-AN-A0XN-01	Caucasian	Older	HighTMB_HighTAF	HighTMB	HighTAF	0	1	0	1
TCGA-AN-A0XO-01	Caucasian	Older	LowTMB_HighTAF	LowTMB	HighTAF	1	0	0	1
TCGA-AN-A0XP-01	Caucasian	Older	LowTMB_HighTAF	LowTMB	HighTAF	1	0	0	1
TCGA-AN-A0XR-01	Caucasian	Older	LowTMB_HighTAF	LowTMB	HighTAF	1	0	0	1
TCGA-AN-A0XS-01	Caucasian	Older	LowTMB_HighTAF	LowTMB	HighTAF	1	0	0	1
TCGA-AN-A0XT-01	Caucasian	Older	LowTMB_HighTAF	LowTMB	HighTAF	1	0	0	1
TCGA-AN-A0XU-01	Caucasian	Older	HighTMB_HighTAF	HighTMB	HighTAF	0	1	0	1
TCGA-AN-A0XV-01	Caucasian	Older	LowTMB_HighTAF	LowTMB	HighTAF	1	0	0	1
TCGA-AN-A0XW-01	Caucasian	Younger	HighTMB_HighTAF	HighTMB	HighTAF	0	1	0	1
TCGA-AO-A03V-01	Caucasian	Younger	HighTMB_HighTAF	HighTMB	HighTAF	0	1	0	1
TCGA-AO-A0J2-01	Caucasian	Younger	HighTMB_HighTAF	HighTMB	HighTAF	0	1	0	1
TCGA-AO-A0J3-01	Caucasian	Older	HighTMB_HighTAF	HighTMB	HighTAF	0	1	0	1
TCGA-AO-A0J5-01	Caucasian	Younger	HighTMB_HighTAF	HighTMB	HighTAF	0	1	0	1
TCGA-AO-A0J6-01	Caucasian	Older	HighTMB_HighTAF	HighTMB	HighTAF	0	1	0	1
TCGA-AO-A0J7-01	Caucasian	Older	LowTMB_HighTAF	LowTMB	HighTAF	1	0	0	1
TCGA-AO-A0J8-01	Caucasian	Older	LowTMB_HighTAF	LowTMB	HighTAF	1	0	0	1
TCGA-AO-A0J9-01	Caucasian	Older	HighTMB_HighTAF	HighTMB	HighTAF	0	1	0	1
TCGA-AO-A0JB-01	Caucasian	Younger	HighTMB_HighTAF	HighTMB	HighTAF	0	1	0	1
TCGA-AO-A0JC-01	Caucasian	Older	LowTMB_lowTAF	LowTMB	lowTAF	1	0	1	0
TCGA-AO-A0JD-01	Caucasian	Older	HighTMB_HighTAF	HighTMB	HighTAF	0	1	0	1
TCGA-AO-A0JF-01	Caucasian	Older	LowTMB_HighTAF	LowTMB	HighTAF	1	0	0	1
TCGA-AO-A0JI-01	Caucasian	Older	LowTMB_HighTAF	LowTMB	HighTAF	1	0	0	1
TCGA-AO-A0JJ-01	Caucasian	Older	LowTMB_HighTAF	LowTMB	HighTAF	1	0	0	1
TCGA-AO-A0JL-01	Caucasian	Older	HighTMB_HighTAF	HighTMB	HighTAF	0	1	0	1
TCGA-AO-A124-01	Caucasian	Younger	HighTMB_HighTAF	HighTMB	HighTAF	0	1	0	1
TCGA-AO-A128-01	Caucasian	Older	HighTMB_HighTAF	HighTMB	HighTAF	0	1	0	1
TCGA-AO-A129-01	Caucasian	Younger	HighTMB_HighTAF	HighTMB	HighTAF	0	1	0	1
TCGA-AO-A12A-01	Caucasian	Younger	LowTMB_HighTAF	LowTMB	HighTAF	1	0	0	1
TCGA-AO-A12B-01	Caucasian	Older	LowTMB_HighTAF	LowTMB	HighTAF	1	0	0	1
TCGA-AO-A12D-01	Caucasian	Younger	LowTMB_HighTAF	LowTMB	HighTAF	1	0	0	1
TCGA-AO-A12E-01	Caucasian	Older	HighTMB_HighTAF	HighTMB	HighTAF	0	1	0	1
TCGA-AO-A12F-01	Caucasian	Younger	LowTMB_HighTAF	LowTMB	HighTAF	1	0	0	1
TCGA-AO-A12G-01	Caucasian	Older	LowTMB_HighTAF	LowTMB	HighTAF	1	0	0	1
TCGA-AO-A1KP-01	Caucasian	Older	LowTMB_HighTAF	LowTMB	HighTAF	1	0	0	1
TCGA-AO-A1KR-01	Caucasian	Older	HighTMB_HighTAF	HighTMB	HighTAF	0	1	0	1
TCGA-AO-A1KS-01	Caucasian	Older	LowTMB_HighTAF	LowTMB	HighTAF	1	0	0	1
TCGA-AO-A1KT-01	Caucasian	Older	LowTMB_HighTAF	LowTMB	HighTAF	1	0	0	1
TCGA-AQ-A04J-01	Caucasian	Younger	HighTMB_HighTAF	HighTMB	HighTAF	0	1	0	1
TCGA-AQ-A0Y5-01	Caucasian	Older	LowTMB_HighTAF	LowTMB	HighTAF	1	0	0	1
TCGA-AQ-A1H2-01	Caucasian	Older	LowTMB_HighTAF	LowTMB	HighTAF	1	0	0	1
TCGA-AQ-A1H3-01	Caucasian	Younger	LowTMB_HighTAF	LowTMB	HighTAF	1	0	0	1
TCGA-AR-A0TS-01	Caucasian	Younger	LowTMB_HighTAF	LowTMB	HighTAF	1	0	0	1
TCGA-AR-A0TY-01	Caucasian	Older	HighTMB_HighTAF	HighTMB	HighTAF	0	1	0	1
TCGA-AR-A0U0-01	Caucasian	Older	LowTMB_HighTAF	LowTMB	HighTAF	1	0	0	1
TCGA-AR-A0U1-01	Caucasian	Younger	HighTMB_HighTAF	HighTMB	HighTAF	0	1	0	1
TCGA-AR-A0U2-01	Caucasian	Younger	HighTMB_HighTAF	HighTMB	HighTAF	0	1	0	1
TCGA-AR-A0U3-01	Caucasian	Older	LowTMB_HighTAF	LowTMB	HighTAF	1	0	0	1
TCGA-AR-A1AH-01	Caucasian	Older	HighTMB_HighTAF	HighTMB	HighTAF	0	1	0	1
TCGA-AR-A1AI-01	Caucasian	Younger	HighTMB_HighTAF	HighTMB	HighTAF	0	1	0	1
TCGA-AR-A1AJ-01	Caucasian	Older	LowTMB_HighTAF	LowTMB	HighTAF	1	0	0	1
TCGA-AR-A1AK-01	Caucasian	Older	HighTMB_HighTAF	HighTMB	HighTAF	0	1	0	1
TCGA-AR-A1AL-01	Caucasian	Older	LowTMB_HighTAF	LowTMB	HighTAF	1	0	0	1
TCGA-AR-A1AM-01	Caucasian	Older	LowTMB_HighTAF	LowTMB	HighTAF	1	0	0	1
TCGA-AR-A1AN-01	Caucasian	Younger	LowTMB_HighTAF	LowTMB	HighTAF	1	0	0	1
TCGA-AR-A1AP-01	Caucasian	Older	LowTMB_HighTAF	LowTMB	HighTAF	1	0	0	1
TCGA-AR-A1AQ-01	Caucasian	Younger	LowTMB_HighTAF	LowTMB	HighTAF	1	0	0	1
TCGA-AR-A1AR-01	Caucasian	Younger	HighTMB_HighTAF	HighTMB	HighTAF	0	1	0	1
TCGA-AR-A1AU-01	Caucasian	Younger	LowTMB_HighTAF	LowTMB	HighTAF	1	0	0	1
TCGA-AR-A1AV-01	Caucasian	Older	HighTMB_HighTAF	HighTMB	HighTAF	0	1	0	1
TCGA-AR-A1AW-01	Caucasian	Older	LowTMB_HighTAF	LowTMB	HighTAF	1	0	0	1
TCGA-AR-A1AX-01	Caucasian	Older	LowTMB_lowTAF	LowTMB	lowTAF	1	0	1	0
TCGA-AR-A1AY-01	Caucasian	Older	LowTMB_HighTAF	LowTMB	HighTAF	1	0	0	1
TCGA-AR-A24H-01	Caucasian	Older	HighTMB_HighTAF	HighTMB	HighTAF	0	1	0	1
TCGA-AR-A24K-01	Caucasian	Younger	LowTMB_HighTAF	LowTMB	HighTAF	1	0	0	1
TCGA-AR-A24L-01	Caucasian	Younger	LowTMB_HighTAF	LowTMB	HighTAF	1	0	0	1
TCGA-AR-A24M-01	Caucasian	Younger	LowTMB_HighTAF	LowTMB	HighTAF	1	0	0	1
TCGA-AR-A24N-01	Caucasian	Older	LowTMB_HighTAF	LowTMB	HighTAF	1	0	0	1
TCGA-AR-A24O-01	Caucasian	Younger	LowTMB_lowTAF	LowTMB	lowTAF	1	0	1	0
TCGA-AR-A24P-01	Caucasian	Younger	LowTMB_HighTAF	LowTMB	HighTAF	1	0	0	1
TCGA-AR-A24Q-01	Caucasian	Younger	HighTMB_HighTAF	HighTMB	HighTAF	0	1	0	1
TCGA-AR-A24R-01	Caucasian	Younger	LowTMB_HighTAF	LowTMB	HighTAF	1	0	0	1
TCGA-AR-A24S-01	Caucasian	Older	LowTMB_HighTAF	LowTMB	HighTAF	1	0	0	1
TCGA-AR-A24T-01	Caucasian	Younger	LowTMB_HighTAF	LowTMB	HighTAF	1	0	0	1
TCGA-AR-A24U-01	Caucasian	Younger	LowTMB_HighTAF	LowTMB	HighTAF	1	0	0	1
TCGA-AR-A24V-01	Caucasian	Older	LowTMB_HighTAF	LowTMB	HighTAF	1	0	0	1
TCGA-AR-A24W-01	Caucasian	Older	LowTMB_HighTAF	LowTMB	HighTAF	1	0	0	1
TCGA-AR-A24X-01	Caucasian	Older	LowTMB_HighTAF	LowTMB	HighTAF	1	0	0	1
TCGA-AR-A24Z-01	Caucasian	Older	LowTMB_HighTAF	LowTMB	HighTAF	1	0	0	1
TCGA-AR-A250-01	Caucasian	Older	HighTMB_HighTAF	HighTMB	HighTAF	0	1	0	1
TCGA-AR-A251-01	Caucasian	Older	HighTMB_HighTAF	HighTMB	HighTAF	0	1	0	1
TCGA-AR-A252-01	Caucasian	Younger	LowTMB_lowTAF	LowTMB	lowTAF	1	0	1	0
TCGA-AR-A254-01	Caucasian	Younger	LowTMB_HighTAF	LowTMB	HighTAF	1	0	0	1
TCGA-AR-A255-01	Caucasian	Older	HighTMB_HighTAF	HighTMB	HighTAF	0	1	0	1
TCGA-AR-A256-01	Caucasian	Younger	HighTMB_HighTAF	HighTMB	HighTAF	0	1	0	1
TCGA-AR-A2LE-01	Caucasian	Older	HighTMB_HighTAF	HighTMB	HighTAF	0	1	0	1
TCGA-AR-A2LJ-01	Caucasian	Younger	LowTMB_HighTAF	LowTMB	HighTAF	1	0	0	1
TCGA-AR-A2LK-01	Caucasian	Older	LowTMB_HighTAF	LowTMB	HighTAF	1	0	0	1
TCGA-AR-A2LL-01	Caucasian	Older	LowTMB_HighTAF	LowTMB	HighTAF	1	0	0	1
TCGA-AR-A2LM-01	Caucasian	Younger	LowTMB_HighTAF	LowTMB	HighTAF	1	0	0	1
TCGA-AR-A2LN-01	Caucasian	Older	LowTMB_HighTAF	LowTMB	HighTAF	1	0	0	1
TCGA-AR-A2LO-01	Caucasian	Younger	LowTMB_HighTAF	LowTMB	HighTAF	1	0	0	1
TCGA-AR-A2LR-01	Caucasian	Younger	HighTMB_HighTAF	HighTMB	HighTAF	0	1	0	1
TCGA-AR-A5QM-01	Caucasian	Older	LowTMB_HighTAF	LowTMB	HighTAF	1	0	0	1
TCGA-AR-A5QN-01	Caucasian	Older	LowTMB_HighTAF	LowTMB	HighTAF	1	0	0	1
TCGA-AR-A5QP-01	Caucasian	Older	LowTMB_HighTAF	LowTMB	HighTAF	1	0	0	1
TCGA-AR-A5QQ-01	Caucasian	Older	HighTMB_lowTAF	HighTMB	lowTAF	0	1	1	0
TCGA-B6-A0I2-01	Caucasian	Younger	HighTMB_HighTAF	HighTMB	HighTAF	0	1	0	1
TCGA-B6-A0I5-01	Caucasian	Younger	LowTMB_HighTAF	LowTMB	HighTAF	1	0	0	1
TCGA-B6-A0I9-01	Caucasian	Older	HighTMB_HighTAF	HighTMB	HighTAF	0	1	0	1
TCGA-B6-A0IA-01	Caucasian	Older	HighTMB_HighTAF	HighTMB	HighTAF	0	1	0	1
TCGA-B6-A0IB-01	Caucasian	Older	HighTMB_HighTAF	HighTMB	HighTAF	0	1	0	1
TCGA-B6-A0IC-01	Caucasian	Older	LowTMB_HighTAF	LowTMB	HighTAF	1	0	0	1
TCGA-B6-A0IG-01	Caucasian	Younger	HighTMB_HighTAF	HighTMB	HighTAF	0	1	0	1
TCGA-B6-A0IH-01	Caucasian	Older	LowTMB_HighTAF	LowTMB	HighTAF	1	0	0	1
TCGA-B6-A0IK-01	Caucasian	Older	HighTMB_HighTAF	HighTMB	HighTAF	0	1	0	1
TCGA-B6-A0IN-01	Caucasian	Younger	LowTMB_HighTAF	LowTMB	HighTAF	1	0	0	1
TCGA-B6-A0IO-01	Caucasian	Older	HighTMB_HighTAF	HighTMB	HighTAF	0	1	0	1
TCGA-B6-A0IP-01	Caucasian	Older	LowTMB_HighTAF	LowTMB	HighTAF	1	0	0	1
TCGA-B6-A0IQ-01	Caucasian	Younger	HighTMB_HighTAF	HighTMB	HighTAF	0	1	0	1
TCGA-B6-A0RG-01	Caucasian	Younger	HighTMB_HighTAF	HighTMB	HighTAF	0	1	0	1
TCGA-B6-A0RI-01	Caucasian	Younger	LowTMB_HighTAF	LowTMB	HighTAF	1	0	0	1
TCGA-B6-A0RN-01	Caucasian	Older	LowTMB_HighTAF	LowTMB	HighTAF	1	0	0	1
TCGA-B6-A0RO-01	Caucasian	Older	LowTMB_HighTAF	LowTMB	HighTAF	1	0	0	1
TCGA-B6-A0RP-01	Caucasian	Older	LowTMB_HighTAF	LowTMB	HighTAF	1	0	0	1
TCGA-B6-A0RT-01	Caucasian	Younger	LowTMB_lowTAF	LowTMB	lowTAF	1	0	1	0
TCGA-B6-A0RU-01	Caucasian	Younger	LowTMB_HighTAF	LowTMB	HighTAF	1	0	0	1
TCGA-B6-A0RV-01	Caucasian	Younger	LowTMB_HighTAF	LowTMB	HighTAF	1	0	0	1
TCGA-B6-A0WT-01	Caucasian	Older	LowTMB_HighTAF	LowTMB	HighTAF	1	0	0	1
TCGA-B6-A0WV-01	Caucasian	Older	LowTMB_HighTAF	LowTMB	HighTAF	1	0	0	1
TCGA-B6-A0WY-01	Caucasian	Younger	LowTMB_HighTAF	LowTMB	HighTAF	1	0	0	1
TCGA-B6-A0X0-01	Caucasian	Older	LowTMB_HighTAF	LowTMB	HighTAF	1	0	0	1
TCGA-B6-A0X1-01	Caucasian	Younger	HighTMB_HighTAF	HighTMB	HighTAF	0	1	0	1
TCGA-B6-A0X4-01	Caucasian	Older	LowTMB_lowTAF	LowTMB	lowTAF	1	0	1	0
TCGA-B6-A0X7-01	Caucasian	Older	LowTMB_HighTAF	LowTMB	HighTAF	1	0	0	1
TCGA-B6-A1KF-01	Caucasian	Older	LowTMB_HighTAF	LowTMB	HighTAF	1	0	0	1
TCGA-B6-A1KI-01	Caucasian	Older	LowTMB_HighTAF	LowTMB	HighTAF	1	0	0	1
TCGA-B6-A1KN-01	Caucasian	Older	HighTMB_HighTAF	HighTMB	HighTAF	0	1	0	1
TCGA-B6-A2IU-01	Caucasian	Older	LowTMB_HighTAF	LowTMB	HighTAF	1	0	0	1
TCGA-B6-A40B-01	Caucasian	Older	HighTMB_HighTAF	HighTMB	HighTAF	0	1	0	1
TCGA-B6-A40C-01	Caucasian	Older	LowTMB_HighTAF	LowTMB	HighTAF	1	0	0	1
TCGA-BH-A0AU-01	Caucasian	Younger	LowTMB_HighTAF	LowTMB	HighTAF	1	0	0	1
TCGA-BH-A0AW-01	Caucasian	Older	HighTMB_HighTAF	HighTMB	HighTAF	0	1	0	1
TCGA-BH-A0AY-01	Caucasian	Older	HighTMB_HighTAF	HighTMB	HighTAF	0	1	0	1
TCGA-BH-A0AZ-01	Caucasian	Younger	HighTMB_HighTAF	HighTMB	HighTAF	0	1	0	1
TCGA-BH-A0B3-01	Caucasian	Older	LowTMB_HighTAF	LowTMB	HighTAF	1	0	0	1
TCGA-BH-A0B4-01	Caucasian	Older	HighTMB_HighTAF	HighTMB	HighTAF	0	1	0	1
TCGA-BH-A0B5-01	Caucasian	Younger	HighTMB_HighTAF	HighTMB	HighTAF	0	1	0	1
TCGA-BH-A0B6-01	Caucasian	Younger	HighTMB_HighTAF	HighTMB	HighTAF	0	1	0	1
TCGA-BH-A0B7-01	Caucasian	Younger	LowTMB_HighTAF	LowTMB	HighTAF	1	0	0	1
TCGA-BH-A0B9-01	Caucasian	Younger	LowTMB_HighTAF	LowTMB	HighTAF	1	0	0	1
TCGA-BH-A0BA-01	Caucasian	Older	LowTMB_HighTAF	LowTMB	HighTAF	1	0	0	1
TCGA-BH-A0BC-01	Caucasian	Older	LowTMB_HighTAF	LowTMB	HighTAF	1	0	0	1
TCGA-BH-A0BD-01	Caucasian	Younger	LowTMB_HighTAF	LowTMB	HighTAF	1	0	0	1
TCGA-BH-A0BF-01	Caucasian	Older	LowTMB_HighTAF	LowTMB	HighTAF	1	0	0	1
TCGA-BH-A0BG-01	Caucasian	Older	LowTMB_HighTAF	LowTMB	HighTAF	1	0	0	1
TCGA-BH-A0BJ-01	Caucasian	Younger	LowTMB_HighTAF	LowTMB	HighTAF	1	0	0	1
TCGA-BH-A0BL-01	Caucasian	Younger	HighTMB_HighTAF	HighTMB	HighTAF	0	1	0	1
TCGA-BH-A0BM-01	Caucasian	Older	LowTMB_HighTAF	LowTMB	HighTAF	1	0	0	1
TCGA-BH-A0BO-01	Caucasian	Older	LowTMB_lowTAF	LowTMB	lowTAF	1	0	1	0
TCGA-BH-A0BP-01	Caucasian	Older	HighTMB_HighTAF	HighTMB	HighTAF	0	1	0	1
TCGA-BH-A0BQ-01	Caucasian	Younger	LowTMB_HighTAF	LowTMB	HighTAF	1	0	0	1
TCGA-BH-A0BR-01	Caucasian	Older	HighTMB_HighTAF	HighTMB	HighTAF	0	1	0	1
TCGA-BH-A0BS-01	Caucasian	Older	LowTMB_lowTAF	LowTMB	lowTAF	1	0	1	0
TCGA-BH-A0BT-01	Caucasian	Older	LowTMB_HighTAF	LowTMB	HighTAF	1	0	0	1
TCGA-BH-A0BV-01	Caucasian	Older	LowTMB_HighTAF	LowTMB	HighTAF	1	0	0	1
TCGA-BH-A0BZ-01	Caucasian	Older	HighTMB_HighTAF	HighTMB	HighTAF	0	1	0	1
TCGA-BH-A0C0-01	Caucasian	Older	HighTMB_HighTAF	HighTMB	HighTAF	0	1	0	1
TCGA-BH-A0C3-01	Caucasian	Younger	LowTMB_HighTAF	LowTMB	HighTAF	1	0	0	1
TCGA-BH-A0DD-01	Caucasian	Older	LowTMB_HighTAF	LowTMB	HighTAF	1	0	0	1
TCGA-BH-A0DE-01	Caucasian	Older	LowTMB_HighTAF	LowTMB	HighTAF	1	0	0	1
TCGA-BH-A0DH-01	Caucasian	Older	LowTMB_HighTAF	LowTMB	HighTAF	1	0	0	1
TCGA-BH-A0DI-01	Caucasian	Older	LowTMB_HighTAF	LowTMB	HighTAF	1	0	0	1
TCGA-BH-A0DK-01	Caucasian	Younger	HighTMB_HighTAF	HighTMB	HighTAF	0	1	0	1
TCGA-BH-A0DL-01	Caucasian	Older	LowTMB_HighTAF	LowTMB	HighTAF	1	0	0	1
TCGA-BH-A0DP-01	Caucasian	Older	LowTMB_HighTAF	LowTMB	HighTAF	1	0	0	1
TCGA-BH-A0DQ-01	Caucasian	Younger	LowTMB_HighTAF	LowTMB	HighTAF	1	0	0	1
TCGA-BH-A0DS-01	Caucasian	Older	LowTMB_HighTAF	LowTMB	HighTAF	1	0	0	1
TCGA-BH-A0DT-01	Caucasian	Younger	LowTMB_HighTAF	LowTMB	HighTAF	1	0	0	1
TCGA-BH-A0DV-01	Caucasian	Older	LowTMB_lowTAF	LowTMB	lowTAF	1	0	1	0
TCGA-BH-A0DX-01	Caucasian	Older	HighTMB_HighTAF	HighTMB	HighTAF	0	1	0	1
TCGA-BH-A0DZ-01	Caucasian	Younger	HighTMB_HighTAF	HighTMB	HighTAF	0	1	0	1
TCGA-BH-A0E0-01	Caucasian	Younger	LowTMB_HighTAF	LowTMB	HighTAF	1	0	0	1
TCGA-BH-A0E1-01	Caucasian	Older	LowTMB_HighTAF	LowTMB	HighTAF	1	0	0	1
TCGA-BH-A0E6-01	Caucasian	Older	HighTMB_HighTAF	HighTMB	HighTAF	0	1	0	1
TCGA-BH-A0E7-01	Caucasian	Older	LowTMB_HighTAF	LowTMB	HighTAF	1	0	0	1
TCGA-BH-A0EA-01	Caucasian	Older	LowTMB_HighTAF	LowTMB	HighTAF	1	0	0	1
TCGA-BH-A0EB-01	Caucasian	Older	LowTMB_HighTAF	LowTMB	HighTAF	1	0	0	1
TCGA-BH-A0EE-01	Caucasian	Older	HighTMB_HighTAF	HighTMB	HighTAF	0	1	0	1
TCGA-BH-A0EI-01	Caucasian	Older	LowTMB_HighTAF	LowTMB	HighTAF	1	0	0	1
TCGA-BH-A0GY-01	Caucasian	Older	LowTMB_HighTAF	LowTMB	HighTAF	1	0	0	1
TCGA-BH-A0GZ-01	Caucasian	Older	LowTMB_HighTAF	LowTMB	HighTAF	1	0	0	1
TCGA-BH-A0H0-01	Caucasian	Older	LowTMB_HighTAF	LowTMB	HighTAF	1	0	0	1
TCGA-BH-A0H3-01	Caucasian	Younger	LowTMB_HighTAF	LowTMB	HighTAF	1	0	0	1
TCGA-BH-A0H5-01	Caucasian	Younger	LowTMB_lowTAF	LowTMB	lowTAF	1	0	1	0
TCGA-BH-A0H6-01	Caucasian	Older	LowTMB_HighTAF	LowTMB	HighTAF	1	0	0	1
TCGA-BH-A0H7-01	Caucasian	Older	HighTMB_HighTAF	HighTMB	HighTAF	0	1	0	1
TCGA-BH-A0H9-01	Caucasian	Older	LowTMB_HighTAF	LowTMB	HighTAF	1	0	0	1
TCGA-BH-A0HA-01	Caucasian	Younger	HighTMB_HighTAF	HighTMB	HighTAF	0	1	0	1
TCGA-BH-A0HB-01	Caucasian	Older	LowTMB_HighTAF	LowTMB	HighTAF	1	0	0	1
TCGA-BH-A0HI-01	Caucasian	Older	LowTMB_HighTAF	LowTMB	HighTAF	1	0	0	1
TCGA-BH-A0HK-01	Caucasian	Older	HighTMB_HighTAF	HighTMB	HighTAF	0	1	0	1
TCGA-BH-A0HO-01	Caucasian	Younger	LowTMB_lowTAF	LowTMB	lowTAF	1	0	1	0
TCGA-BH-A0HP-01	Caucasian	Older	HighTMB_HighTAF	HighTMB	HighTAF	0	1	0	1
TCGA-BH-A0HQ-01	Caucasian	Older	LowTMB_HighTAF	LowTMB	HighTAF	1	0	0	1
TCGA-BH-A0HU-01	Caucasian	Older	LowTMB_HighTAF	LowTMB	HighTAF	1	0	0	1
TCGA-BH-A0HX-01	Caucasian	Older	HighTMB_HighTAF	HighTMB	HighTAF	0	1	0	1
TCGA-BH-A0HY-01	Caucasian	Older	HighTMB_HighTAF	HighTMB	HighTAF	0	1	0	1
TCGA-BH-A0RX-01	Caucasian	Older	LowTMB_HighTAF	LowTMB	HighTAF	1	0	0	1
TCGA-BH-A0W3-01	Caucasian	Older	LowTMB_HighTAF	LowTMB	HighTAF	1	0	0	1
TCGA-BH-A0W4-01	Caucasian	Younger	LowTMB_lowTAF	LowTMB	lowTAF	1	0	1	0
TCGA-BH-A0W5-01	Caucasian	Older	LowTMB_HighTAF	LowTMB	HighTAF	1	0	0	1
TCGA-BH-A0W7-01	Caucasian	Younger	HighTMB_HighTAF	HighTMB	HighTAF	0	1	0	1
TCGA-BH-A0WA-01	Caucasian	Older	HighTMB_HighTAF	HighTMB	HighTAF	0	1	0	1
TCGA-BH-A18F-01	Caucasian	Younger	HighTMB_HighTAF	HighTMB	HighTAF	0	1	0	1
TCGA-BH-A18G-01	Caucasian	Older	HighTMB_HighTAF	HighTMB	HighTAF	0	1	0	1
TCGA-BH-A18H-01	Caucasian	Older	LowTMB_HighTAF	LowTMB	HighTAF	1	0	0	1
TCGA-BH-A18I-01	Caucasian	Older	LowTMB_HighTAF	LowTMB	HighTAF	1	0	0	1
TCGA-BH-A18J-01	Caucasian	Older	HighTMB_HighTAF	HighTMB	HighTAF	0	1	0	1
TCGA-BH-A18K-01	Caucasian	Younger	LowTMB_HighTAF	LowTMB	HighTAF	1	0	0	1
TCGA-BH-A18L-01	Caucasian	Younger	LowTMB_HighTAF	LowTMB	HighTAF	1	0	0	1
TCGA-BH-A18M-01	Caucasian	Younger	LowTMB_HighTAF	LowTMB	HighTAF	1	0	0	1
TCGA-BH-A18N-01	Caucasian	Older	LowTMB_HighTAF	LowTMB	HighTAF	1	0	0	1
TCGA-BH-A18P-01	Caucasian	Older	HighTMB_HighTAF	HighTMB	HighTAF	0	1	0	1
TCGA-BH-A18Q-01	Caucasian	Older	HighTMB_HighTAF	HighTMB	HighTAF	0	1	0	1
TCGA-BH-A18R-01	Caucasian	Younger	LowTMB_HighTAF	LowTMB	HighTAF	1	0	0	1
TCGA-BH-A18S-01	Caucasian	Older	LowTMB_HighTAF	LowTMB	HighTAF	1	0	0	1
TCGA-BH-A18T-01	Caucasian	Older	HighTMB_HighTAF	HighTMB	HighTAF	0	1	0	1
TCGA-BH-A18U-01	Caucasian	Older	HighTMB_HighTAF	HighTMB	HighTAF	0	1	0	1
TCGA-BH-A18V-01	Caucasian	Younger	HighTMB_HighTAF	HighTMB	HighTAF	0	1	0	1
TCGA-BH-A1EN-01	Caucasian	Older	LowTMB_HighTAF	LowTMB	HighTAF	1	0	0	1
TCGA-BH-A1EO-01	Caucasian	Older	LowTMB_HighTAF	LowTMB	HighTAF	1	0	0	1
TCGA-BH-A1ES-01	Caucasian	Younger	LowTMB_HighTAF	LowTMB	HighTAF	1	0	0	1
TCGA-BH-A1ET-01	Caucasian	Older	LowTMB_HighTAF	LowTMB	HighTAF	1	0	0	1
TCGA-BH-A1EU-01	Caucasian	Older	LowTMB_HighTAF	LowTMB	HighTAF	1	0	0	1
TCGA-BH-A1EV-01	Caucasian	Younger	HighTMB_HighTAF	HighTMB	HighTAF	0	1	0	1
TCGA-BH-A1EW-01	Caucasian	Younger	LowTMB_HighTAF	LowTMB	HighTAF	1	0	0	1
TCGA-BH-A1EX-01	Caucasian	Older	LowTMB_HighTAF	LowTMB	HighTAF	1	0	0	1
TCGA-BH-A1EY-01	Caucasian	Older	LowTMB_HighTAF	LowTMB	HighTAF	1	0	0	1
TCGA-BH-A1F0-01	Caucasian	Older	LowTMB_lowTAF	LowTMB	lowTAF	1	0	1	0
TCGA-BH-A1F2-01	Caucasian	Older	LowTMB_HighTAF	LowTMB	HighTAF	1	0	0	1
TCGA-BH-A1F5-01	Caucasian	Older	LowTMB_HighTAF	LowTMB	HighTAF	1	0	0	1
TCGA-BH-A1F6-01	Caucasian	Older	HighTMB_HighTAF	HighTMB	HighTAF	0	1	0	1
TCGA-BH-A1F8-01	Caucasian	Older	HighTMB_HighTAF	HighTMB	HighTAF	0	1	0	1
TCGA-BH-A1FD-01	Caucasian	Older	LowTMB_HighTAF	LowTMB	HighTAF	1	0	0	1
TCGA-BH-A1FE-01	Caucasian	Younger	LowTMB_HighTAF	LowTMB	HighTAF	1	0	0	1
TCGA-BH-A1FG-01	Caucasian	Older	LowTMB_HighTAF	LowTMB	HighTAF	1	0	0	1
TCGA-BH-A1FH-01	Caucasian	Younger	LowTMB_lowTAF	LowTMB	lowTAF	1	0	1	0
TCGA-BH-A1FJ-01	Caucasian	Older	LowTMB_HighTAF	LowTMB	HighTAF	1	0	0	1
TCGA-BH-A1FL-01	Caucasian	Older	LowTMB_HighTAF	LowTMB	HighTAF	1	0	0	1
TCGA-BH-A1FM-01	Caucasian	Younger	LowTMB_HighTAF	LowTMB	HighTAF	1	0	0	1
TCGA-BH-A1FN-01	Caucasian	Younger	HighTMB_HighTAF	HighTMB	HighTAF	0	1	0	1
TCGA-BH-A1FR-01	Caucasian	Older	LowTMB_lowTAF	LowTMB	lowTAF	1	0	1	0
TCGA-BH-A201-01	Caucasian	Older	LowTMB_HighTAF	LowTMB	HighTAF	1	0	0	1
TCGA-BH-A202-01	Caucasian	Older	LowTMB_HighTAF	LowTMB	HighTAF	1	0	0	1
TCGA-BH-A203-01	Caucasian	Older	LowTMB_HighTAF	LowTMB	HighTAF	1	0	0	1
TCGA-BH-A204-01	Caucasian	Older	LowTMB_HighTAF	LowTMB	HighTAF	1	0	0	1
TCGA-BH-A28O-01	Caucasian	Younger	LowTMB_lowTAF	LowTMB	lowTAF	1	0	1	0
TCGA-BH-A28Q-01	Caucasian	Younger	LowTMB_HighTAF	LowTMB	HighTAF	1	0	0	1
TCGA-BH-A2L8-01	Caucasian	Younger	HighTMB_lowTAF	HighTMB	lowTAF	0	1	1	0
TCGA-C8-A133-01	Caucasian	Older	LowTMB_lowTAF	LowTMB	lowTAF	1	0	1	0
TCGA-D8-A13Y-01	Caucasian	Older	HighTMB_HighTAF	HighTMB	HighTAF	0	1	0	1
TCGA-D8-A13Z-01	Caucasian	Older	HighTMB_HighTAF	HighTMB	HighTAF	0	1	0	1
TCGA-D8-A140-01	Caucasian	Older	HighTMB_HighTAF	HighTMB	HighTAF	0	1	0	1
TCGA-D8-A141-01	Caucasian	Younger	LowTMB_lowTAF	LowTMB	lowTAF	1	0	1	0
TCGA-D8-A142-01	Caucasian	Older	HighTMB_HighTAF	HighTMB	HighTAF	0	1	0	1
TCGA-D8-A143-01	Caucasian	Older	LowTMB_HighTAF	LowTMB	HighTAF	1	0	0	1
TCGA-D8-A145-01	Caucasian	Older	LowTMB_HighTAF	LowTMB	HighTAF	1	0	0	1
TCGA-D8-A146-01	Caucasian	Older	LowTMB_HighTAF	LowTMB	HighTAF	1	0	0	1
TCGA-D8-A147-01	Caucasian	Younger	HighTMB_HighTAF	HighTMB	HighTAF	0	1	0	1
TCGA-D8-A1J8-01	Caucasian	Older	HighTMB_HighTAF	HighTMB	HighTAF	0	1	0	1
TCGA-D8-A1J9-01	Caucasian	Younger	HighTMB_HighTAF	HighTMB	HighTAF	0	1	0	1
TCGA-D8-A1JA-01	Caucasian	Older	HighTMB_HighTAF	HighTMB	HighTAF	0	1	0	1
TCGA-D8-A1JB-01	Caucasian	Older	LowTMB_lowTAF	LowTMB	lowTAF	1	0	1	0
TCGA-D8-A1JC-01	Caucasian	Older	HighTMB_HighTAF	HighTMB	HighTAF	0	1	0	1
TCGA-D8-A1JD-01	Caucasian	Younger	HighTMB_HighTAF	HighTMB	HighTAF	0	1	0	1
TCGA-D8-A1JE-01	Caucasian	Older	LowTMB_HighTAF	LowTMB	HighTAF	1	0	0	1
TCGA-D8-A1JF-01	Caucasian	Older	LowTMB_HighTAF	LowTMB	HighTAF	1	0	0	1
TCGA-D8-A1JH-01	Caucasian	Older	LowTMB_lowTAF	LowTMB	lowTAF	1	0	1	0
TCGA-D8-A1JI-01	Caucasian	Older	LowTMB_HighTAF	LowTMB	HighTAF	1	0	0	1
TCGA-D8-A1JJ-01	Caucasian	Older	HighTMB_HighTAF	HighTMB	HighTAF	0	1	0	1
TCGA-D8-A1JK-01	Caucasian	Older	HighTMB_HighTAF	HighTMB	HighTAF	0	1	0	1
TCGA-D8-A1JL-01	Caucasian	Older	HighTMB_HighTAF	HighTMB	HighTAF	0	1	0	1
TCGA-D8-A1JM-01	Caucasian	Older	LowTMB_HighTAF	LowTMB	HighTAF	1	0	0	1
TCGA-D8-A1JN-01	Caucasian	Older	HighTMB_HighTAF	HighTMB	HighTAF	0	1	0	1
TCGA-D8-A1JP-01	Caucasian	Older	HighTMB_HighTAF	HighTMB	HighTAF	0	1	0	1
TCGA-D8-A1JS-01	Caucasian	Older	LowTMB_HighTAF	LowTMB	HighTAF	1	0	0	1
TCGA-D8-A1JT-01	Caucasian	Older	LowTMB_HighTAF	LowTMB	HighTAF	1	0	0	1
TCGA-D8-A1JU-01	Caucasian	Older	LowTMB_HighTAF	LowTMB	HighTAF	1	0	0	1
TCGA-D8-A1X5-01	Caucasian	Older	LowTMB_HighTAF	LowTMB	HighTAF	1	0	0	1
TCGA-D8-A1X6-01	Caucasian	Older	LowTMB_HighTAF	LowTMB	HighTAF	1	0	0	1
TCGA-D8-A1X7-01	Caucasian	Younger	LowTMB_HighTAF	LowTMB	HighTAF	1	0	0	1
TCGA-D8-A1X8-01	Caucasian	Older	LowTMB_HighTAF	LowTMB	HighTAF	1	0	0	1
TCGA-D8-A1X9-01	Caucasian	Older	HighTMB_HighTAF	HighTMB	HighTAF	0	1	0	1
TCGA-D8-A1XA-01	Caucasian	Older	LowTMB_HighTAF	LowTMB	HighTAF	1	0	0	1
TCGA-D8-A1XB-01	Caucasian	Older	LowTMB_HighTAF	LowTMB	HighTAF	1	0	0	1
TCGA-D8-A1XC-01	Caucasian	Older	LowTMB_HighTAF	LowTMB	HighTAF	1	0	0	1
TCGA-D8-A1XF-01	Caucasian	Younger	LowTMB_HighTAF	LowTMB	HighTAF	1	0	0	1
TCGA-D8-A1XG-01	Caucasian	Older	LowTMB_HighTAF	LowTMB	HighTAF	1	0	0	1
TCGA-D8-A1XJ-01	Caucasian	Older	HighTMB_HighTAF	HighTMB	HighTAF	0	1	0	1
TCGA-D8-A1XK-01	Caucasian	Older	HighTMB_HighTAF	HighTMB	HighTAF	0	1	0	1
TCGA-D8-A1XL-01	Caucasian	Younger	HighTMB_HighTAF	HighTMB	HighTAF	0	1	0	1
TCGA-D8-A1XM-01	Caucasian	Older	HighTMB_HighTAF	HighTMB	HighTAF	0	1	0	1
TCGA-D8-A1XO-01	Caucasian	Older	LowTMB_HighTAF	LowTMB	HighTAF	1	0	0	1
TCGA-D8-A1XQ-01	Caucasian	Older	HighTMB_HighTAF	HighTMB	HighTAF	0	1	0	1
TCGA-D8-A1XR-01	Caucasian	Older	LowTMB_HighTAF	LowTMB	HighTAF	1	0	0	1
TCGA-D8-A1XS-01	Caucasian	Younger	LowTMB_HighTAF	LowTMB	HighTAF	1	0	0	1
TCGA-D8-A1XT-01	Caucasian	Older	LowTMB_HighTAF	LowTMB	HighTAF	1	0	0	1
TCGA-D8-A1XU-01	Caucasian	Older	LowTMB_HighTAF	LowTMB	HighTAF	1	0	0	1
TCGA-D8-A1XV-01	Caucasian	Older	LowTMB_lowTAF	LowTMB	lowTAF	1	0	1	0
TCGA-D8-A1XY-01	Caucasian	Older	LowTMB_HighTAF	LowTMB	HighTAF	1	0	0	1
TCGA-D8-A1XZ-01	Caucasian	Older	HighTMB_HighTAF	HighTMB	HighTAF	0	1	0	1
TCGA-D8-A1Y0-01	Caucasian	Older	HighTMB_HighTAF	HighTMB	HighTAF	0	1	0	1
TCGA-D8-A1Y1-01	Caucasian	Older	HighTMB_HighTAF	HighTMB	HighTAF	0	1	0	1
TCGA-D8-A1Y2-01	Caucasian	Older	LowTMB_HighTAF	LowTMB	HighTAF	1	0	0	1
TCGA-D8-A1Y3-01	Caucasian	Older	LowTMB_HighTAF	LowTMB	HighTAF	1	0	0	1
TCGA-D8-A27E-01	Caucasian	Older	LowTMB_lowTAF	LowTMB	lowTAF	1	0	1	0
TCGA-D8-A27F-01	Caucasian	Younger	HighTMB_HighTAF	HighTMB	HighTAF	0	1	0	1
TCGA-D8-A27G-01	Caucasian	Older	HighTMB_HighTAF	HighTMB	HighTAF	0	1	0	1
TCGA-D8-A27H-01	Caucasian	Older	HighTMB_HighTAF	HighTMB	HighTAF	0	1	0	1
TCGA-D8-A27I-01	Caucasian	Older	LowTMB_lowTAF	LowTMB	lowTAF	1	0	1	0
TCGA-D8-A27K-01	Caucasian	Younger	LowTMB_HighTAF	LowTMB	HighTAF	1	0	0	1
TCGA-D8-A27L-01	Caucasian	Younger	LowTMB_HighTAF	LowTMB	HighTAF	1	0	0	1
TCGA-D8-A27M-01	Caucasian	Older	HighTMB_HighTAF	HighTMB	HighTAF	0	1	0	1
TCGA-D8-A27N-01	Caucasian	Younger	LowTMB_HighTAF	LowTMB	HighTAF	1	0	0	1
TCGA-D8-A27P-01	Caucasian	Older	LowTMB_lowTAF	LowTMB	lowTAF	1	0	1	0
TCGA-D8-A27R-01	Caucasian	Younger	LowTMB_HighTAF	LowTMB	HighTAF	1	0	0	1
TCGA-D8-A27T-01	Caucasian	Older	LowTMB_HighTAF	LowTMB	HighTAF	1	0	0	1
TCGA-D8-A27V-01	Caucasian	Older	HighTMB_HighTAF	HighTMB	HighTAF	0	1	0	1
TCGA-D8-A27W-01	Caucasian	Older	LowTMB_HighTAF	LowTMB	HighTAF	1	0	0	1
TCGA-D8-A3Z5-01	Caucasian	Older	LowTMB_HighTAF	LowTMB	HighTAF	1	0	0	1
TCGA-D8-A3Z6-01	Caucasian	Older	LowTMB_HighTAF	LowTMB	HighTAF	1	0	0	1
TCGA-D8-A4Z1-01	Caucasian	Older	LowTMB_lowTAF	LowTMB	lowTAF	1	0	1	0
TCGA-E2-A105-01	Caucasian	Older	HighTMB_HighTAF	HighTMB	HighTAF	0	1	0	1
TCGA-E2-A107-01	Caucasian	Older	LowTMB_HighTAF	LowTMB	HighTAF	1	0	0	1
TCGA-E2-A109-01	Caucasian	Older	HighTMB_HighTAF	HighTMB	HighTAF	0	1	0	1
TCGA-E2-A10A-01	Caucasian	Younger	LowTMB_HighTAF	LowTMB	HighTAF	1	0	0	1
TCGA-E2-A10B-01	Caucasian	Older	LowTMB_HighTAF	LowTMB	HighTAF	1	0	0	1
TCGA-E2-A10C-01	Caucasian	Older	HighTMB_HighTAF	HighTMB	HighTAF	0	1	0	1
TCGA-E2-A10E-01	Caucasian	Older	LowTMB_HighTAF	LowTMB	HighTAF	1	0	0	1
TCGA-E2-A10F-01	Caucasian	Younger	LowTMB_HighTAF	LowTMB	HighTAF	1	0	0	1
TCGA-E2-A14N-01	Caucasian	Younger	HighTMB_HighTAF	HighTMB	HighTAF	0	1	0	1
TCGA-E2-A14O-01	Caucasian	Older	LowTMB_HighTAF	LowTMB	HighTAF	1	0	0	1
TCGA-E2-A14P-01	Caucasian	Older	HighTMB_HighTAF	HighTMB	HighTAF	0	1	0	1
TCGA-E2-A14Q-01	Caucasian	Younger	LowTMB_HighTAF	LowTMB	HighTAF	1	0	0	1
TCGA-E2-A14R-01	Caucasian	Older	HighTMB_HighTAF	HighTMB	HighTAF	0	1	0	1
TCGA-E2-A14S-01	Caucasian	Older	LowTMB_HighTAF	LowTMB	HighTAF	1	0	0	1
TCGA-E2-A14T-01	Caucasian	Older	LowTMB_HighTAF	LowTMB	HighTAF	1	0	0	1
TCGA-E2-A14U-01	Caucasian	Older	LowTMB_lowTAF	LowTMB	lowTAF	1	0	1	0
TCGA-E2-A14V-01	Caucasian	Older	HighTMB_HighTAF	HighTMB	HighTAF	0	1	0	1
TCGA-E2-A14W-01	Caucasian	Older	HighTMB_HighTAF	HighTMB	HighTAF	0	1	0	1
TCGA-E2-A14Y-01	Caucasian	Younger	LowTMB_HighTAF	LowTMB	HighTAF	1	0	0	1
TCGA-E2-A14Z-01	Caucasian	Older	HighTMB_HighTAF	HighTMB	HighTAF	0	1	0	1
TCGA-E2-A150-01	Caucasian	Younger	LowTMB_HighTAF	LowTMB	HighTAF	1	0	0	1
TCGA-E2-A152-01	Caucasian	Older	HighTMB_HighTAF	HighTMB	HighTAF	0	1	0	1
TCGA-E2-A153-01	Caucasian	Older	LowTMB_HighTAF	LowTMB	HighTAF	1	0	0	1
TCGA-E2-A154-01	Caucasian	Older	LowTMB_HighTAF	LowTMB	HighTAF	1	0	0	1
TCGA-E2-A155-01	Caucasian	Older	HighTMB_HighTAF	HighTMB	HighTAF	0	1	0	1
TCGA-E2-A156-01	Caucasian	Older	LowTMB_lowTAF	LowTMB	lowTAF	1	0	1	0
TCGA-E2-A158-01	Caucasian	Younger	HighTMB_HighTAF	HighTMB	HighTAF	0	1	0	1
TCGA-E2-A159-01	Caucasian	Younger	HighTMB_HighTAF	HighTMB	HighTAF	0	1	0	1
TCGA-E2-A15A-01	Caucasian	Younger	LowTMB_HighTAF	LowTMB	HighTAF	1	0	0	1
TCGA-E2-A15C-01	Caucasian	Older	LowTMB_HighTAF	LowTMB	HighTAF	1	0	0	1
TCGA-E2-A15D-01	Caucasian	Younger	LowTMB_HighTAF	LowTMB	HighTAF	1	0	0	1
TCGA-E2-A15E-01	Caucasian	Younger	LowTMB_HighTAF	LowTMB	HighTAF	1	0	0	1
TCGA-E2-A15F-01	Caucasian	Older	LowTMB_HighTAF	LowTMB	HighTAF	1	0	0	1
TCGA-E2-A15G-01	Caucasian	Older	HighTMB_HighTAF	HighTMB	HighTAF	0	1	0	1
TCGA-E2-A15H-01	Caucasian	Younger	LowTMB_HighTAF	LowTMB	HighTAF	1	0	0	1
TCGA-E2-A15I-01	Caucasian	Younger	HighTMB_HighTAF	HighTMB	HighTAF	0	1	0	1
TCGA-E2-A15J-01	Caucasian	Older	LowTMB_HighTAF	LowTMB	HighTAF	1	0	0	1
TCGA-E2-A15K-01	Caucasian	Older	LowTMB_HighTAF	LowTMB	HighTAF	1	0	0	1
TCGA-E2-A15M-01	Caucasian	Older	HighTMB_HighTAF	HighTMB	HighTAF	0	1	0	1
TCGA-E2-A15P-01	Caucasian	Older	HighTMB_HighTAF	HighTMB	HighTAF	0	1	0	1
TCGA-E2-A15R-01	Caucasian	Older	LowTMB_HighTAF	LowTMB	HighTAF	1	0	0	1
TCGA-E2-A15S-01	Caucasian	Younger	LowTMB_HighTAF	LowTMB	HighTAF	1	0	0	1
TCGA-E2-A15T-01	Caucasian	Older	LowTMB_HighTAF	LowTMB	HighTAF	1	0	0	1
TCGA-E2-A1AZ-01	Caucasian	Older	LowTMB_HighTAF	LowTMB	HighTAF	1	0	0	1
TCGA-E2-A1B0-01	Caucasian	Younger	LowTMB_HighTAF	LowTMB	HighTAF	1	0	0	1
TCGA-E2-A1B1-01	Caucasian	Younger	LowTMB_lowTAF	LowTMB	lowTAF	1	0	1	0
TCGA-E2-A1B4-01	Caucasian	Older	LowTMB_lowTAF	LowTMB	lowTAF	1	0	1	0
TCGA-E2-A1B5-01	Caucasian	Younger	LowTMB_lowTAF	LowTMB	lowTAF	1	0	1	0
TCGA-E2-A1B6-01	Caucasian	Younger	LowTMB_lowTAF	LowTMB	lowTAF	1	0	1	0
TCGA-E2-A1BD-01	Caucasian	Older	LowTMB_HighTAF	LowTMB	HighTAF	1	0	0	1
TCGA-E2-A1IE-01	Caucasian	Older	LowTMB_HighTAF	LowTMB	HighTAF	1	0	0	1
TCGA-E2-A1IF-01	Caucasian	Older	LowTMB_HighTAF	LowTMB	HighTAF	1	0	0	1
TCGA-E2-A1IG-01	Caucasian	Younger	LowTMB_HighTAF	LowTMB	HighTAF	1	0	0	1
TCGA-E2-A1IH-01	Caucasian	Older	HighTMB_HighTAF	HighTMB	HighTAF	0	1	0	1
TCGA-E2-A1II-01	Caucasian	Older	LowTMB_HighTAF	LowTMB	HighTAF	1	0	0	1
TCGA-E2-A1IJ-01	Caucasian	Older	LowTMB_HighTAF	LowTMB	HighTAF	1	0	0	1
TCGA-E2-A1IK-01	Caucasian	Older	LowTMB_lowTAF	LowTMB	lowTAF	1	0	1	0
TCGA-E2-A1IL-01	Caucasian	Older	LowTMB_HighTAF	LowTMB	HighTAF	1	0	0	1
TCGA-E2-A1IN-01	Caucasian	Older	HighTMB_HighTAF	HighTMB	HighTAF	0	1	0	1
TCGA-E2-A1IO-01	Caucasian	Younger	LowTMB_HighTAF	LowTMB	HighTAF	1	0	0	1
TCGA-E2-A1IU-01	Caucasian	Older	LowTMB_HighTAF	LowTMB	HighTAF	1	0	0	1
TCGA-E2-A1L6-01	Caucasian	Younger	LowTMB_HighTAF	LowTMB	HighTAF	1	0	0	1
TCGA-E2-A1L7-01	Caucasian	Younger	HighTMB_HighTAF	HighTMB	HighTAF	0	1	0	1
TCGA-E2-A1L9-01	Caucasian	Younger	LowTMB_HighTAF	LowTMB	HighTAF	1	0	0	1
TCGA-E2-A1LE-01	Caucasian	Older	HighTMB_HighTAF	HighTMB	HighTAF	0	1	0	1
TCGA-E2-A1LH-01	Caucasian	Older	HighTMB_HighTAF	HighTMB	HighTAF	0	1	0	1
TCGA-E2-A1LI-01	Caucasian	Older	LowTMB_HighTAF	LowTMB	HighTAF	1	0	0	1
TCGA-E2-A3DX-01	Caucasian	Younger	LowTMB_lowTAF	LowTMB	lowTAF	1	0	1	0
TCGA-E9-A1N3-01	Caucasian	Older	LowTMB_HighTAF	LowTMB	HighTAF	1	0	0	1
TCGA-E9-A1N4-01	Caucasian	Younger	LowTMB_HighTAF	LowTMB	HighTAF	1	0	0	1
TCGA-E9-A1N5-01	Caucasian	Younger	LowTMB_HighTAF	LowTMB	HighTAF	1	0	0	1
TCGA-E9-A1N8-01	Caucasian	Younger	LowTMB_HighTAF	LowTMB	HighTAF	1	0	0	1
TCGA-E9-A1N9-01	Caucasian	Older	HighTMB_HighTAF	HighTMB	HighTAF	0	1	0	1
TCGA-E9-A1NA-01	Caucasian	Older	HighTMB_HighTAF	HighTMB	HighTAF	0	1	0	1
TCGA-E9-A1NC-01	Caucasian	Older	HighTMB_HighTAF	HighTMB	HighTAF	0	1	0	1
TCGA-E9-A1ND-01	Caucasian	Older	HighTMB_HighTAF	HighTMB	HighTAF	0	1	0	1
TCGA-E9-A1NE-01	Caucasian	Younger	LowTMB_lowTAF	LowTMB	lowTAF	1	0	1	0
TCGA-E9-A1NF-01	Caucasian	Older	LowTMB_HighTAF	LowTMB	HighTAF	1	0	0	1
TCGA-E9-A1NG-01	Caucasian	Older	LowTMB_HighTAF	LowTMB	HighTAF	1	0	0	1
TCGA-E9-A1NH-01	Caucasian	Older	LowTMB_HighTAF	LowTMB	HighTAF	1	0	0	1
TCGA-E9-A1NI-01	Caucasian	Older	HighTMB_HighTAF	HighTMB	HighTAF	0	1	0	1
TCGA-E9-A1QZ-01	Caucasian	Older	LowTMB_HighTAF	LowTMB	HighTAF	1	0	0	1
TCGA-E9-A1R0-01	Caucasian	Older	LowTMB_HighTAF	LowTMB	HighTAF	1	0	0	1
TCGA-E9-A1R2-01	Caucasian	Older	HighTMB_HighTAF	HighTMB	HighTAF	0	1	0	1
TCGA-E9-A1R3-01	Caucasian	Older	LowTMB_HighTAF	LowTMB	HighTAF	1	0	0	1
TCGA-E9-A1R4-01	Caucasian	Older	HighTMB_HighTAF	HighTMB	HighTAF	0	1	0	1
TCGA-E9-A1R5-01	Caucasian	Older	LowTMB_HighTAF	LowTMB	HighTAF	1	0	0	1
TCGA-E9-A1R6-01	Caucasian	Older	LowTMB_HighTAF	LowTMB	HighTAF	1	0	0	1
TCGA-E9-A1R7-01	Caucasian	Older	HighTMB_HighTAF	HighTMB	HighTAF	0	1	0	1
TCGA-E9-A1RA-01	Caucasian	Younger	LowTMB_HighTAF	LowTMB	HighTAF	1	0	0	1
TCGA-E9-A1RB-01	Caucasian	Younger	LowTMB_HighTAF	LowTMB	HighTAF	1	0	0	1
TCGA-E9-A1RC-01	Caucasian	Older	LowTMB_HighTAF	LowTMB	HighTAF	1	0	0	1
TCGA-E9-A1RD-01	Caucasian	Older	LowTMB_HighTAF	LowTMB	HighTAF	1	0	0	1
TCGA-E9-A1RE-01	Caucasian	Older	LowTMB_HighTAF	LowTMB	HighTAF	1	0	0	1
TCGA-E9-A1RF-01	Caucasian	Older	HighTMB_HighTAF	HighTMB	HighTAF	0	1	0	1
TCGA-E9-A1RG-01	Caucasian	Older	LowTMB_HighTAF	LowTMB	HighTAF	1	0	0	1
TCGA-E9-A1RH-01	Caucasian	Older	HighTMB_HighTAF	HighTMB	HighTAF	0	1	0	1
TCGA-E9-A1RI-01	Caucasian	Younger	LowTMB_HighTAF	LowTMB	HighTAF	1	0	0	1
TCGA-E9-A226-01	Caucasian	Younger	LowTMB_HighTAF	LowTMB	HighTAF	1	0	0	1
TCGA-E9-A227-01	Caucasian	Younger	LowTMB_HighTAF	LowTMB	HighTAF	1	0	0	1
TCGA-E9-A228-01	Caucasian	Older	LowTMB_HighTAF	LowTMB	HighTAF	1	0	0	1
TCGA-E9-A229-01	Caucasian	Younger	LowTMB_HighTAF	LowTMB	HighTAF	1	0	0	1
TCGA-E9-A22A-01	Caucasian	Older	LowTMB_HighTAF	LowTMB	HighTAF	1	0	0	1
TCGA-E9-A22B-01	Caucasian	Older	HighTMB_HighTAF	HighTMB	HighTAF	0	1	0	1
TCGA-E9-A22D-01	Caucasian	Younger	LowTMB_HighTAF	LowTMB	HighTAF	1	0	0	1
TCGA-E9-A22E-01	Caucasian	Older	HighTMB_HighTAF	HighTMB	HighTAF	0	1	0	1
TCGA-E9-A22G-01	Caucasian	Younger	HighTMB_HighTAF	HighTMB	HighTAF	0	1	0	1
TCGA-E9-A22H-01	Caucasian	Younger	LowTMB_HighTAF	LowTMB	HighTAF	1	0	0	1
TCGA-E9-A243-01	Caucasian	Older	HighTMB_HighTAF	HighTMB	HighTAF	0	1	0	1
TCGA-E9-A244-01	Caucasian	Older	HighTMB_HighTAF	HighTMB	HighTAF	0	1	0	1
TCGA-E9-A245-01	Caucasian	Younger	LowTMB_lowTAF	LowTMB	lowTAF	1	0	1	0
TCGA-E9-A247-01	Caucasian	Older	LowTMB_HighTAF	LowTMB	HighTAF	1	0	0	1
TCGA-E9-A248-01	Caucasian	Older	LowTMB_HighTAF	LowTMB	HighTAF	1	0	0	1
TCGA-E9-A249-01	Caucasian	Younger	LowTMB_HighTAF	LowTMB	HighTAF	1	0	0	1
TCGA-E9-A24A-01	Caucasian	Older	LowTMB_HighTAF	LowTMB	HighTAF	1	0	0	1
TCGA-E9-A295-01	Caucasian	Older	HighTMB_HighTAF	HighTMB	HighTAF	0	1	0	1
TCGA-E9-A2JS-01	Caucasian	Older	HighTMB_HighTAF	HighTMB	HighTAF	0	1	0	1
TCGA-E9-A2JT-01	Caucasian	Older	LowTMB_lowTAF	LowTMB	lowTAF	1	0	1	0
TCGA-E9-A3HO-01	Caucasian	Younger	HighTMB_HighTAF	HighTMB	HighTAF	0	1	0	1
TCGA-E9-A3Q9-01	Caucasian	Older	LowTMB_lowTAF	LowTMB	lowTAF	1	0	1	0
TCGA-E9-A3QA-01	Caucasian	Younger	HighTMB_HighTAF	HighTMB	HighTAF	0	1	0	1
TCGA-E9-A3X8-01	Caucasian	Younger	LowTMB_HighTAF	LowTMB	HighTAF	1	0	0	1
TCGA-E9-A54X-01	Caucasian	Older	LowTMB_HighTAF	LowTMB	HighTAF	1	0	0	1
TCGA-E9-A54Y-01	Caucasian	Older	LowTMB_HighTAF	LowTMB	HighTAF	1	0	0	1
TCGA-E9-A5FK-01	Caucasian	Older	LowTMB_HighTAF	LowTMB	HighTAF	1	0	0	1
TCGA-E9-A5FL-01	Caucasian	Older	HighTMB_HighTAF	HighTMB	HighTAF	0	1	0	1
TCGA-E9-A5UO-01	Caucasian	Younger	LowTMB_HighTAF	LowTMB	HighTAF	1	0	0	1
TCGA-E9-A5UP-01	Caucasian	Older	LowTMB_HighTAF	LowTMB	HighTAF	1	0	0	1
TCGA-EW-A1IW-01	Caucasian	Older	HighTMB_HighTAF	HighTMB	HighTAF	0	1	0	1
TCGA-EW-A1IZ-01	Caucasian	Older	HighTMB_lowTAF	HighTMB	lowTAF	0	1	1	0
TCGA-EW-A1J1-01	Caucasian	Younger	LowTMB_HighTAF	LowTMB	HighTAF	1	0	0	1
TCGA-EW-A1J3-01	Caucasian	Older	LowTMB_HighTAF	LowTMB	HighTAF	1	0	0	1
TCGA-EW-A1J5-01	Caucasian	Older	HighTMB_HighTAF	HighTMB	HighTAF	0	1	0	1
TCGA-EW-A1J6-01	Caucasian	Older	LowTMB_HighTAF	LowTMB	HighTAF	1	0	0	1
TCGA-EW-A1OV-01	Caucasian	Older	HighTMB_HighTAF	HighTMB	HighTAF	0	1	0	1
TCGA-EW-A1OX-01	Caucasian	Younger	LowTMB_HighTAF	LowTMB	HighTAF	1	0	0	1
TCGA-EW-A1OY-01	Caucasian	Older	HighTMB_HighTAF	HighTMB	HighTAF	0	1	0	1
TCGA-EW-A1P0-01	Caucasian	Older	LowTMB_HighTAF	LowTMB	HighTAF	1	0	0	1
TCGA-EW-A1P1-01	Caucasian	Older	LowTMB_lowTAF	LowTMB	lowTAF	1	0	1	0
TCGA-EW-A1P3-01	Caucasian	Younger	LowTMB_HighTAF	LowTMB	HighTAF	1	0	0	1
TCGA-EW-A1P4-01	Caucasian	Younger	HighTMB_HighTAF	HighTMB	HighTAF	0	1	0	1
TCGA-EW-A1P5-01	Caucasian	Older	LowTMB_HighTAF	LowTMB	HighTAF	1	0	0	1
TCGA-EW-A1P6-01	Caucasian	Older	LowTMB_HighTAF	LowTMB	HighTAF	1	0	0	1
TCGA-EW-A1P8-01	Caucasian	Older	LowTMB_HighTAF	LowTMB	HighTAF	1	0	0	1
TCGA-EW-A1PA-01	Caucasian	Older	LowTMB_HighTAF	LowTMB	HighTAF	1	0	0	1
TCGA-EW-A1PD-01	Caucasian	Older	HighTMB_HighTAF	HighTMB	HighTAF	0	1	0	1
TCGA-EW-A1PE-01	Caucasian	Older	LowTMB_HighTAF	LowTMB	HighTAF	1	0	0	1
TCGA-EW-A1PH-01	Caucasian	Older	LowTMB_HighTAF	LowTMB	HighTAF	1	0	0	1
TCGA-EW-A2FV-01	Caucasian	Younger	LowTMB_HighTAF	LowTMB	HighTAF	1	0	0	1
TCGA-EW-A2FW-01	Caucasian	Older	LowTMB_HighTAF	LowTMB	HighTAF	1	0	0	1
TCGA-EW-A423-01	Caucasian	Older	HighTMB_HighTAF	HighTMB	HighTAF	0	1	0	1
TCGA-GI-A2C8-01	Caucasian	Older	HighTMB_HighTAF	HighTMB	HighTAF	0	1	0	1
TCGA-GM-A2D9-01	Caucasian	Older	HighTMB_HighTAF	HighTMB	HighTAF	0	1	0	1
TCGA-GM-A2DA-01	Caucasian	Younger	LowTMB_HighTAF	LowTMB	HighTAF	1	0	0	1
TCGA-GM-A2DB-01	Caucasian	Older	HighTMB_HighTAF	HighTMB	HighTAF	0	1	0	1
TCGA-GM-A2DC-01	Caucasian	Older	LowTMB_HighTAF	LowTMB	HighTAF	1	0	0	1
TCGA-GM-A2DH-01	Caucasian	Older	HighTMB_HighTAF	HighTMB	HighTAF	0	1	0	1
TCGA-GM-A2DI-01	Caucasian	Older	LowTMB_lowTAF	LowTMB	lowTAF	1	0	1	0
TCGA-GM-A2DK-01	Caucasian	Older	LowTMB_HighTAF	LowTMB	HighTAF	1	0	0	1
TCGA-GM-A2DL-01	Caucasian	Younger	LowTMB_HighTAF	LowTMB	HighTAF	1	0	0	1
TCGA-GM-A2DM-01	Caucasian	Older	LowTMB_lowTAF	LowTMB	lowTAF	1	0	1	0
TCGA-GM-A2DN-01	Caucasian	Older	LowTMB_HighTAF	LowTMB	HighTAF	1	0	0	1
TCGA-GM-A3NW-01	Caucasian	Older	HighTMB_HighTAF	HighTMB	HighTAF	0	1	0	1
TCGA-GM-A3NY-01	Caucasian	Older	LowTMB_HighTAF	LowTMB	HighTAF	1	0	0	1
TCGA-GM-A3XG-01	Caucasian	Younger	LowTMB_lowTAF	LowTMB	lowTAF	1	0	1	0
TCGA-GM-A3XN-01	Caucasian	Younger	LowTMB_HighTAF	LowTMB	HighTAF	1	0	0	1
TCGA-GM-A4E0-01	Caucasian	Older	LowTMB_lowTAF	LowTMB	lowTAF	1	0	1	0
TCGA-GM-A5PV-01	Caucasian	Older	LowTMB_lowTAF	LowTMB	lowTAF	1	0	1	0
TCGA-GM-A5PX-01	Caucasian	Older	LowTMB_HighTAF	LowTMB	HighTAF	1	0	0	1
TCGA-LL-A440-01	Caucasian	Older	LowTMB_lowTAF	LowTMB	lowTAF	1	0	1	0
TCGA-LL-A50Y-01	Caucasian	Older	LowTMB_HighTAF	LowTMB	HighTAF	1	0	0	1
TCGA-LL-A5YL-01	Caucasian	Older	HighTMB_HighTAF	HighTMB	HighTAF	0	1	0	1
TCGA-LQ-A4E4-01	Caucasian	Older	HighTMB_HighTAF	HighTMB	HighTAF	0	1	0	1
TCGA-MS-A51U-01	Caucasian	Younger	LowTMB_HighTAF	LowTMB	HighTAF	1	0	0	1
TCGA-OL-A5DA-01	Caucasian	Older	HighTMB_HighTAF	HighTMB	HighTAF	0	1	0	1
TCGA-OL-A66J-01	Caucasian	Older	HighTMB_HighTAF	HighTMB	HighTAF	0	1	0	1
TCGA-OL-A66K-01	Caucasian	Older	LowTMB_HighTAF	LowTMB	HighTAF	1	0	0	1
TCGA-PE-A5DC-01	Caucasian	Older	HighTMB_HighTAF	HighTMB	HighTAF	0	1	0	1
TCGA-PE-A5DE-01	Caucasian	Younger	HighTMB_HighTAF	HighTMB	HighTAF	0	1	0	1

## Sheet: Correlation GE-CNV
Supplementary Data 9: Coordinated altered mechanisms in evaluated tumors: TMB-TAF landscape, correlation matrix of cis-effects of SCNA events on mRNA expression patterns (R.0.30, p<0.05) (LogFC1.5, p<0.05) and MEMo results for HM profiled tumors.
Gene	1q21.3	2q23.3	2q37.3	3p26.1	3q26.33	4q25	4q35.1	5q11.2	6q21	6q27	7q36.3	8p11.23	8p12	8p23.2	8q22.3	10q26.3	11q12.1	11q13.2	11q13.3	11q24.2	12q15	13q32.3	14q13.1	15q14	16q24.1	17p12.2	17q12	17q23.1
S100A1	0.417111	0	0	0	0	0	0	0	0	0	0	0	0	0	0	0	0	0	0	0	0	0	0	0	0	0	0	0
S100A11	0.450071	0	0	0	0	0	0	0	0	0	0	0	0	0	0	0	0	0	0	0	0	0	0	0	0	0	0	0
VPS72	0.707025	0	0	0	0	0	0	0	0	0	0	0	0	0	0	0	0	0	0	0	0	0	0	0	0	0	0	0
CHD1L	0.539344	0	0	0	0	0	0	0	0	0	0	0	0	0	0	0	0	0	0	0	0	0	0	0	0	0	0	0
TDRKH	0.475428	0	0	0	0	0	0	0	0	0	0	0	0	0	0	0	0	0	0	0	0	0	0	0	0	0	0	0
SNAPIN	0.582999	0	0	0	0	0	0	0	0	0	0	0	0	0	0	0	0	0	0	0	0	0	0	0	0	0	0	0
MRPL9	0.612512	0	0	0	0	0	0	0	0	0	0	0	0	0	0	0	0	0	0	0	0	0	0	0	0	0	0	0
SCNM1	0.609232	0	0	0	0	0	0	0	0	0	0	0	0	0	0	0	0	0	0	0	0	0	0	0	0	0	0	0
ANP32E	0.349984	0	0	0	0	0	0	0	0	0	0	0	0	0	0	0	0	0	0	0	0	0	0	0	0	0	0	0
LY75	0	0.382908	0	0	0	0	0	0	0	0	0	0	0	0	0	0	0	0	0	0	0	0	0	0	0	0	0	0
NMI	0	0.485178	0	0	0	0	0	0	0	0	0	0	0	0	0	0	0	0	0	0	0	0	0	0	0	0	0	0
MMADHC	0	0.389828	0	0	0	0	0	0	0	0	0	0	0	0	0	0	0	0	0	0	0	0	0	0	0	0	0	0
BAZ2B	0	0.455614	0	0	0	0	0	0	0	0	0	0	0	0	0	0	0	0	0	0	0	0	0	0	0	0	0	0
IFIH1	0	0.388735	0	0	0	0	0	0	0	0	0	0	0	0	0	0	0	0	0	0	0	0	0	0	0	0	0	0
RBM43	0	0.505034	0	0	0	0	0	0	0	0	0	0	0	0	0	0	0	0	0	0	0	0	0	0	0	0	0	0
RAB17	0	0	0.432022	0	0	0	0	0	0	0	0	0	0	0	0	0	0	0	0	0	0	0	0	0	0	0	0	0
SETMAR	0	0	0	0.452274	0	0	0	0	0	0	0	0	0	0	0	0	0	0	0	0	0	0	0	0	0	0	0	0
THUMPD3	0	0	0	0.502855	0	0	0	0	0	0	0	0	0	0	0	0	0	0	0	0	0	0	0	0	0	0	0	0
TRNT1	0	0	0	0.494033	0	0	0	0	0	0	0	0	0	0	0	0	0	0	0	0	0	0	0	0	0	0	0	0
CRBN	0	0	0	0.53186	0	0	0	0	0	0	0	0	0	0	0	0	0	0	0	0	0	0	0	0	0	0	0	0
SETD5	0	0	0	0.568126	0	0	0	0	0	0	0	0	0	0	0	0	0	0	0	0	0	0	0	0	0	0	0	0
BRK1	0	0	0	0.347776	0	0	0	0	0	0	0	0	0	0	0	0	0	0	0	0	0	0	0	0	0	0	0	0
RAD18	0	0	0	0.508109	0	0	0	0	0	0	0	0	0	0	0	0	0	0	0	0	0	0	0	0	0	0	0	0
SUMF1	0	0	0	0.481796	0	0	0	0	0	0	0	0	0	0	0	0	0	0	0	0	0	0	0	0	0	0	0	0
ACTL6A	0	0	0	0	0.695343	0	0	0	0	0	0	0	0	0	0	0	0	0	0	0	0	0	0	0	0	0	0	0
NDUFB5	0	0	0	0	0.580265	0	0	0	0	0	0	0	0	0	0	0	0	0	0	0	0	0	0	0	0	0	0	0
USP13	0	0	0	0	0.515939	0	0	0	0	0	0	0	0	0	0	0	0	0	0	0	0	0	0	0	0	0	0	0
MFN1	0	0	0	0	0.585108	0	0	0	0	0	0	0	0	0	0	0	0	0	0	0	0	0	0	0	0	0	0	0
MRPL47	0	0	0	0	0.673912	0	0	0	0	0	0	0	0	0	0	0	0	0	0	0	0	0	0	0	0	0	0	0
LAMTOR3	0	0	0	0	0	0.392892	0	0	0	0	0	0	0	0	0	0	0	0	0	0	0	0	0	0	0	0	0	0
AP1AR	0	0	0	0	0	0.534426	0	0	0	0	0	0	0	0	0	0	0	0	0	0	0	0	0	0	0	0	0	0
INTS12	0	0	0	0	0	0.372574	0	0	0	0	0	0	0	0	0	0	0	0	0	0	0	0	0	0	0	0	0	0
ELOVL6	0	0	0	0	0	0.480877	0	0	0	0	0	0	0	0	0	0	0	0	0	0	0	0	0	0	0	0	0	0
KIAA1109	0	0	0	0	0	0.355575	0	0	0	0	0	0	0	0	0	0	0	0	0	0	0	0	0	0	0	0	0	0
SNORA24	0	0	0	0	0	0.452121	0	0	0	0	0	0	0	0	0	0	0	0	0	0	0	0	0	0	0	0	0	0
ING2	0	0	0	0	0	0	0.420849	0	0	0	0	0	0	0	0	0	0	0	0	0	0	0	0	0	0	0	0	0
GALNT7	0	0	0	0	0	0	0.355256	0	0	0	0	0	0	0	0	0	0	0	0	0	0	0	0	0	0	0	0	0
UFSP2	0	0	0	0	0	0	0.5412	0	0	0	0	0	0	0	0	0	0	0	0	0	0	0	0	0	0	0	0	0
LRP2BP	0	0	0	0	0	0	0.369569	0	0	0	0	0	0	0	0	0	0	0	0	0	0	0	0	0	0	0	0	0
TRAPPC11	0	0	0	0	0	0	0.585016	0	0	0	0	0	0	0	0	0	0	0	0	0	0	0	0	0	0	0	0	0
SNX25	0	0	0	0	0	0	0.409434	0	0	0	0	0	0	0	0	0	0	0	0	0	0	0	0	0	0	0	0	0
CBR4	0	0	0	0	0	0	0.363947	0	0	0	0	0	0	0	0	0	0	0	0	0	0	0	0	0	0	0	0	0
IL6ST	0	0	0	0	0	0	0	0.658049	0	0	0	0	0	0	0	0	0	0	0	0	0	0	0	0	0	0	0	0
MAP3K1	0	0	0	0	0	0	0	0.480554	0	0	0	0	0	0	0	0	0	0	0	0	0	0	0	0	0	0	0	0
PIK3R1	0	0	0	0	0	0	0	0.338753	0	0	0	0	0	0	0	0	0	0	0	0	0	0	0	0	0	0	0	0
ANKRA2	0	0	0	0	0	0	0	0.457871	0	0	0	0	0	0	0	0	0	0	0	0	0	0	0	0	0	0	0	0
MCCC2	0	0	0	0	0	0	0	0.49972	0	0	0	0	0	0	0	0	0	0	0	0	0	0	0	0	0	0	0	0
GPBP1	0	0	0	0	0	0	0	0.643432	0	0	0	0	0	0	0	0	0	0	0	0	0	0	0	0	0	0	0	0
MIER3	0	0	0	0	0	0	0	0.630364	0	0	0	0	0	0	0	0	0	0	0	0	0	0	0	0	0	0	0	0
CCDC125	0	0	0	0	0	0	0	0.354962	0	0	0	0	0	0	0	0	0	0	0	0	0	0	0	0	0	0	0	0
MAST4	0	0	0	0	0	0	0	0.429724	0	0	0	0	0	0	0	0	0	0	0	0	0	0	0	0	0	0	0	0
C6orf203	0	0	0	0	0	0	0	0	0.853064	0	0	0	0	0	0	0	0	0	0	0	0	0	0	0	0	0	0	0
PDSS2	0	0	0	0	0	0	0	0	0.690925	0	0	0	0	0	0	0	0	0	0	0	0	0	0	0	0	0	0	0
BEND3	0	0	0	0	0	0	0	0	0.803876	0	0	0	0	0	0	0	0	0	0	0	0	0	0	0	0	0	0	0
ACAT2	0	0	0	0	0	0	0	0	0	0.407238	0	0	0	0	0	0	0	0	0	0	0	0	0	0	0	0	0	0
PSMB1	0	0	0	0	0	0	0	0	0	0.497534	0	0	0	0	0	0	0	0	0	0	0	0	0	0	0	0	0	0
DYNLT1	0	0	0	0	0	0	0	0	0	0.503127	0	0	0	0	0	0	0	0	0	0	0	0	0	0	0	0	0	0
EZR	0	0	0	0	0	0	0	0	0	0.547565	0	0	0	0	0	0	0	0	0	0	0	0	0	0	0	0	0	0
FGFR1OP	0	0	0	0	0	0	0	0	0	0.537811	0	0	0	0	0	0	0	0	0	0	0	0	0	0	0	0	0	0
MRPL18	0	0	0	0	0	0	0	0	0	0.505717	0	0	0	0	0	0	0	0	0	0	0	0	0	0	0	0	0	0
TMEM181	0	0	0	0	0	0	0	0	0	0.338258	0	0	0	0	0	0	0	0	0	0	0	0	0	0	0	0	0	0
FAM120B	0	0	0	0	0	0	0	0	0	0.568764	0	0	0	0	0	0	0	0	0	0	0	0	0	0	0	0	0	0
PAXIP1	0	0	0	0	0	0	0	0	0	0	0.55463	0	0	0	0	0	0	0	0	0	0	0	0	0	0	0	0	0
PRKAG2	0	0	0	0	0	0	0	0	0	0	0.403902	0	0	0	0	0	0	0	0	0	0	0	0	0	0	0	0	0
WDR60	0	0	0	0	0	0	0	0	0	0	0.337704	0	0	0	0	0	0	0	0	0	0	0	0	0	0	0	0	0
LETM2	0	0	0	0	0	0	0	0	0	0	0	0.655179	0	0	0	0	0	0	0	0	0	0	0	0	0	0	0	0
WRN	0	0	0	0	0	0	0	0	0	0	0	0	0.499907	0	0	0	0	0	0	0	0	0	0	0	0	0	0	0
AGPAT5	0	0	0	0	0	0	0	0	0	0	0	0	0	0.335061	0	0	0	0	0	0	0	0	0	0	0	0	0	0
UBR5	0	0	0	0	0	0	0	0	0	0	0	0	0	0	0.632642	0	0	0	0	0	0	0	0	0	0	0	0	0
DOCK1	0	0	0	0	0	0	0	0	0	0	0	0	0	0	0	0.460008	0	0	0	0	0	0	0	0	0	0	0	0
ECHS1	0	0	0	0	0	0	0	0	0	0	0	0	0	0	0	0.421873	0	0	0	0	0	0	0	0	0	0	0	0
INPP5A	0	0	0	0	0	0	0	0	0	0	0	0	0	0	0	0.612555	0	0	0	0	0	0	0	0	0	0	0	0
ABLIM1	0	0	0	0	0	0	0	0	0	0	0	0	0	0	0	0.423821	0	0	0	0	0	0	0	0	0	0	0	0
ADAM12	0	0	0	0	0	0	0	0	0	0	0	0	0	0	0	0.360502	0	0	0	0	0	0	0	0	0	0	0	0
ACSL5	0	0	0	0	0	0	0	0	0	0	0	0	0	0	0	0.402739	0	0	0	0	0	0	0	0	0	0	0	0
DHX32	0	0	0	0	0	0	0	0	0	0	0	0	0	0	0	0.51568	0	0	0	0	0	0	0	0	0	0	0	0
FANK1	0	0	0	0	0	0	0	0	0	0	0	0	0	0	0	0.358062	0	0	0	0	0	0	0	0	0	0	0	0
VWA2	0	0	0	0	0	0	0	0	0	0	0	0	0	0	0	0.422169	0	0	0	0	0	0	0	0	0	0	0	0
MPPED2	0	0	0	0	0	0	0	0	0	0	0	0	0	0	0	0	0.30508	0	0	0	0	0	0	0	0	0	0	0
CD59	0	0	0	0	0	0	0	0	0	0	0	0	0	0	0	0	0.384538	0	0	0	0	0	0	0	0	0	0	0
ST5	0	0	0	0	0	0	0	0	0	0	0	0	0	0	0	0	0.320679	0	0	0	0	0	0	0	0	0	0	0
TEAD1	0	0	0	0	0	0	0	0	0	0	0	0	0	0	0	0	0.369219	0	0	0	0	0	0	0	0	0	0	0
PARVA	0	0	0	0	0	0	0	0	0	0	0	0	0	0	0	0	0.345468	0	0	0	0	0	0	0	0	0	0	0
SBF2	0	0	0	0	0	0	0	0	0	0	0	0	0	0	0	0	0.339984	0	0	0	0	0	0	0	0	0	0	0
LDLRAD3	0	0	0	0	0	0	0	0	0	0	0	0	0	0	0	0	0.368518	0	0	0	0	0	0	0	0	0	0	0
SLC29A2	0	0	0	0	0	0	0	0	0	0	0	0	0	0	0	0	0	0.383994	0	0	0	0	0	0	0	0	0	0
PACS1	0	0	0	0	0	0	0	0	0	0	0	0	0	0	0	0	0	0.512003	0	0	0	0	0	0	0	0	0	0
RAB1B	0	0	0	0	0	0	0	0	0	0	0	0	0	0	0	0	0	0.500429	0	0	0	0	0	0	0	0	0	0
CCND1	0	0	0	0	0	0	0	0	0	0	0	0	0	0	0	0	0	0	0.398518	0	0	0	0	0	0	0	0	0
ZW10	0	0	0	0	0	0	0	0	0	0	0	0	0	0	0	0	0	0	0	0.39776	0	0	0	0	0	0	0	0
HYOU1	0	0	0	0	0	0	0	0	0	0	0	0	0	0	0	0	0	0	0	0.343534	0	0	0	0	0	0	0	0
SIK2	0	0	0	0	0	0	0	0	0	0	0	0	0	0	0	0	0	0	0	0.381759	0	0	0	0	0	0	0	0
NCAPD3	0	0	0	0	0	0	0	0	0	0	0	0	0	0	0	0	0	0	0	0.71584	0	0	0	0	0	0	0	0
SIAE	0	0	0	0	0	0	0	0	0	0	0	0	0	0	0	0	0	0	0	0.378154	0	0	0	0	0	0	0	0
CLMP	0	0	0	0	0	0	0	0	0	0	0	0	0	0	0	0	0	0	0	0.313132	0	0	0	0	0	0	0	0
PUS3	0	0	0	0	0	0	0	0	0	0	0	0	0	0	0	0	0	0	0	0.373111	0	0	0	0	0	0	0	0
DIXDC1	0	0	0	0	0	0	0	0	0	0	0	0	0	0	0	0	0	0	0	0.326953	0	0	0	0	0	0	0	0
GLB1L2	0	0	0	0	0	0	0	0	0	0	0	0	0	0	0	0	0	0	0	0.580836	0	0	0	0	0	0	0	0
FDXACB1	0	0	0	0	0	0	0	0	0	0	0	0	0	0	0	0	0	0	0	0.500875	0	0	0	0	0	0	0	0
ARHGAP42	0	0	0	0	0	0	0	0	0	0	0	0	0	0	0	0	0	0	0	0.387701	0	0	0	0	0	0	0	0
YEATS4	0	0	0	0	0	0	0	0	0	0	0	0	0	0	0	0	0	0	0	0	0.622888	0	0	0	0	0	0	0
CCT2	0	0	0	0	0	0	0	0	0	0	0	0	0	0	0	0	0	0	0	0	0.63477	0	0	0	0	0	0	0
FRS2	0	0	0	0	0	0	0	0	0	0	0	0	0	0	0	0	0	0	0	0	0.448049	0	0	0	0	0	0	0
CPSF6	0	0	0	0	0	0	0	0	0	0	0	0	0	0	0	0	0	0	0	0	0.612839	0	0	0	0	0	0	0
NUP107	0	0	0	0	0	0	0	0	0	0	0	0	0	0	0	0	0	0	0	0	0.53009	0	0	0	0	0	0	0
RAB3IP	0	0	0	0	0	0	0	0	0	0	0	0	0	0	0	0	0	0	0	0	0.58362	0	0	0	0	0	0	0
ING1	0	0	0	0	0	0	0	0	0	0	0	0	0	0	0	0	0	0	0	0	0	0.374915	0	0	0	0	0	0
IPO5	0	0	0	0	0	0	0	0	0	0	0	0	0	0	0	0	0	0	0	0	0	0.558519	0	0	0	0	0	0
PCCA	0	0	0	0	0	0	0	0	0	0	0	0	0	0	0	0	0	0	0	0	0	0.472606	0	0	0	0	0	0
TFDP1	0	0	0	0	0	0	0	0	0	0	0	0	0	0	0	0	0	0	0	0	0	0.370565	0	0	0	0	0	0
TPP2	0	0	0	0	0	0	0	0	0	0	0	0	0	0	0	0	0	0	0	0	0	0.448679	0	0	0	0	0	0
STK24	0	0	0	0	0	0	0	0	0	0	0	0	0	0	0	0	0	0	0	0	0	0.683455	0	0	0	0	0	0
CUL4A	0	0	0	0	0	0	0	0	0	0	0	0	0	0	0	0	0	0	0	0	0	0.399776	0	0	0	0	0	0
TM9SF2	0	0	0	0	0	0	0	0	0	0	0	0	0	0	0	0	0	0	0	0	0	0.54452	0	0	0	0	0	0
FARP1	0	0	0	0	0	0	0	0	0	0	0	0	0	0	0	0	0	0	0	0	0	0.510463	0	0	0	0	0	0
TUBGCP3	0	0	0	0	0	0	0	0	0	0	0	0	0	0	0	0	0	0	0	0	0	0.394589	0	0	0	0	0	0
DOCK9	0	0	0	0	0	0	0	0	0	0	0	0	0	0	0	0	0	0	0	0	0	0.472004	0	0	0	0	0	0
CARS2	0	0	0	0	0	0	0	0	0	0	0	0	0	0	0	0	0	0	0	0	0	0.368115	0	0	0	0	0	0
TMTC4	0	0	0	0	0	0	0	0	0	0	0	0	0	0	0	0	0	0	0	0	0	0.503656	0	0	0	0	0	0
ABHD13	0	0	0	0	0	0	0	0	0	0	0	0	0	0	0	0	0	0	0	0	0	0.312724	0	0	0	0	0	0
NFKBIA	0	0	0	0	0	0	0	0	0	0	0	0	0	0	0	0	0	0	0	0	0	0	0.359662	0	0	0	0	0
PSMA6	0	0	0	0	0	0	0	0	0	0	0	0	0	0	0	0	0	0	0	0	0	0	0.318457	0	0	0	0	0
SRP54	0	0	0	0	0	0	0	0	0	0	0	0	0	0	0	0	0	0	0	0	0	0	0.533774	0	0	0	0	0
BAZ1A	0	0	0	0	0	0	0	0	0	0	0	0	0	0	0	0	0	0	0	0	0	0	0.651279	0	0	0	0	0
EAPP	0	0	0	0	0	0	0	0	0	0	0	0	0	0	0	0	0	0	0	0	0	0	0.597059	0	0	0	0	0
BRMS1L	0	0	0	0	0	0	0	0	0	0	0	0	0	0	0	0	0	0	0	0	0	0	0.320256	0	0	0	0	0
MIPOL1	0	0	0	0	0	0	0	0	0	0	0	0	0	0	0	0	0	0	0	0	0	0	0.424367	0	0	0	0	0
RALGAPA1	0	0	0	0	0	0	0	0	0	0	0	0	0	0	0	0	0	0	0	0	0	0	0.626973	0	0	0	0	0
FAM177A1	0	0	0	0	0	0	0	0	0	0	0	0	0	0	0	0	0	0	0	0	0	0	0.380095	0	0	0	0	0
IVD	0	0	0	0	0	0	0	0	0	0	0	0	0	0	0	0	0	0	0	0	0	0	0	0.470496	0	0	0	0
UBE3A	0	0	0	0	0	0	0	0	0	0	0	0	0	0	0	0	0	0	0	0	0	0	0	0.476972	0	0	0	0
GOLGA8IP	0	0	0	0	0	0	0	0	0	0	0	0	0	0	0	0	0	0	0	0	0	0	0	0.423069	0	0	0	0
SNORD109A	0	0	0	0	0	0	0	0	0	0	0	0	0	0	0	0	0	0	0	0	0	0	0	0.490558	0	0	0	0
FMN1	0	0	0	0	0	0	0	0	0	0	0	0	0	0	0	0	0	0	0	0	0	0	0	0.445274	0	0	0	0
SNORD64	0	0	0	0	0	0	0	0	0	0	0	0	0	0	0	0	0	0	0	0	0	0	0	0.466493	0	0	0	0
SNORD116-1	0	0	0	0	0	0	0	0	0	0	0	0	0	0	0	0	0	0	0	0	0	0	0	0.517772	0	0	0	0
SNORD116-2	0	0	0	0	0	0	0	0	0	0	0	0	0	0	0	0	0	0	0	0	0	0	0	0.362396	0	0	0	0
SNORD116-4	0	0	0	0	0	0	0	0	0	0	0	0	0	0	0	0	0	0	0	0	0	0	0	0.532312	0	0	0	0
SNORD116-6	0	0	0	0	0	0	0	0	0	0	0	0	0	0	0	0	0	0	0	0	0	0	0	0.482318	0	0	0	0
SNORD116-7	0	0	0	0	0	0	0	0	0	0	0	0	0	0	0	0	0	0	0	0	0	0	0	0.550162	0	0	0	0
SNORD116-8	0	0	0	0	0	0	0	0	0	0	0	0	0	0	0	0	0	0	0	0	0	0	0	0.562588	0	0	0	0
SNORD116-14	0	0	0	0	0	0	0	0	0	0	0	0	0	0	0	0	0	0	0	0	0	0	0	0.511842	0	0	0	0
SNORD116-15	0	0	0	0	0	0	0	0	0	0	0	0	0	0	0	0	0	0	0	0	0	0	0	0.499255	0	0	0	0
SNORD116-17	0	0	0	0	0	0	0	0	0	0	0	0	0	0	0	0	0	0	0	0	0	0	0	0.529458	0	0	0	0
SNORD116-20	0	0	0	0	0	0	0	0	0	0	0	0	0	0	0	0	0	0	0	0	0	0	0	0.505951	0	0	0	0
SNORD116-21	0	0	0	0	0	0	0	0	0	0	0	0	0	0	0	0	0	0	0	0	0	0	0	0.482002	0	0	0	0
SNORD116-23	0	0	0	0	0	0	0	0	0	0	0	0	0	0	0	0	0	0	0	0	0	0	0	0.420483	0	0	0	0
SNORD116-24	0	0	0	0	0	0	0	0	0	0	0	0	0	0	0	0	0	0	0	0	0	0	0	0.478202	0	0	0	0
SNORD116-25	0	0	0	0	0	0	0	0	0	0	0	0	0	0	0	0	0	0	0	0	0	0	0	0.439475	0	0	0	0
SNORD115-22	0	0	0	0	0	0	0	0	0	0	0	0	0	0	0	0	0	0	0	0	0	0	0	0.466115	0	0	0	0
SNORD115-23	0	0	0	0	0	0	0	0	0	0	0	0	0	0	0	0	0	0	0	0	0	0	0	0.371881	0	0	0	0
SNORD115-25	0	0	0	0	0	0	0	0	0	0	0	0	0	0	0	0	0	0	0	0	0	0	0	0.453705	0	0	0	0
SNORD115-30	0	0	0	0	0	0	0	0	0	0	0	0	0	0	0	0	0	0	0	0	0	0	0	0.469145	0	0	0	0
SNORD115-31	0	0	0	0	0	0	0	0	0	0	0	0	0	0	0	0	0	0	0	0	0	0	0	0.39628	0	0	0	0
SNORD115-32	0	0	0	0	0	0	0	0	0	0	0	0	0	0	0	0	0	0	0	0	0	0	0	0.41642	0	0	0	0
SNORD115-33	0	0	0	0	0	0	0	0	0	0	0	0	0	0	0	0	0	0	0	0	0	0	0	0.416386	0	0	0	0
SNORD115-38	0	0	0	0	0	0	0	0	0	0	0	0	0	0	0	0	0	0	0	0	0	0	0	0.366047	0	0	0	0
SNORD115-39	0	0	0	0	0	0	0	0	0	0	0	0	0	0	0	0	0	0	0	0	0	0	0	0.487022	0	0	0	0
SNORD115-40	0	0	0	0	0	0	0	0	0	0	0	0	0	0	0	0	0	0	0	0	0	0	0	0.434564	0	0	0	0
SNORD115-41	0	0	0	0	0	0	0	0	0	0	0	0	0	0	0	0	0	0	0	0	0	0	0	0.443765	0	0	0	0
SNORD115-44	0	0	0	0	0	0	0	0	0	0	0	0	0	0	0	0	0	0	0	0	0	0	0	0.478641	0	0	0	0
SNORD116-29	0	0	0	0	0	0	0	0	0	0	0	0	0	0	0	0	0	0	0	0	0	0	0	0.53602	0	0	0	0
COX4I1	0	0	0	0	0	0	0	0	0	0	0	0	0	0	0	0	0	0	0	0	0	0	0	0	0.693711	0	0	0
FANCA	0	0	0	0	0	0	0	0	0	0	0	0	0	0	0	0	0	0	0	0	0	0	0	0	0.453398	0	0	0
GAS8	0	0	0	0	0	0	0	0	0	0	0	0	0	0	0	0	0	0	0	0	0	0	0	0	0.467015	0	0	0
CHMP1A	0	0	0	0	0	0	0	0	0	0	0	0	0	0	0	0	0	0	0	0	0	0	0	0	0.550238	0	0	0
RPL13	0	0	0	0	0	0	0	0	0	0	0	0	0	0	0	0	0	0	0	0	0	0	0	0	0.46802	0	0	0
SPG7	0	0	0	0	0	0	0	0	0	0	0	0	0	0	0	0	0	0	0	0	0	0	0	0	0.654812	0	0	0
SLC7A5	0	0	0	0	0	0	0	0	0	0	0	0	0	0	0	0	0	0	0	0	0	0	0	0	0.385415	0	0	0
CDK10	0	0	0	0	0	0	0	0	0	0	0	0	0	0	0	0	0	0	0	0	0	0	0	0	0.597442	0	0	0
USP10	0	0	0	0	0	0	0	0	0	0	0	0	0	0	0	0	0	0	0	0	0	0	0	0	0.581202	0	0	0
TCF25	0	0	0	0	0	0	0	0	0	0	0	0	0	0	0	0	0	0	0	0	0	0	0	0	0.721204	0	0	0
ZCCHC14	0	0	0	0	0	0	0	0	0	0	0	0	0	0	0	0	0	0	0	0	0	0	0	0	0.518153	0	0	0
GINS2	0	0	0	0	0	0	0	0	0	0	0	0	0	0	0	0	0	0	0	0	0	0	0	0	0.398503	0	0	0
TRAPPC2L	0	0	0	0	0	0	0	0	0	0	0	0	0	0	0	0	0	0	0	0	0	0	0	0	0.490305	0	0	0
KLHDC4	0	0	0	0	0	0	0	0	0	0	0	0	0	0	0	0	0	0	0	0	0	0	0	0	0.65784	0	0	0
ZDHHC7	0	0	0	0	0	0	0	0	0	0	0	0	0	0	0	0	0	0	0	0	0	0	0	0	0.597596	0	0	0
MTHFSD	0	0	0	0	0	0	0	0	0	0	0	0	0	0	0	0	0	0	0	0	0	0	0	0	0.739004	0	0	0
KLHL36	0	0	0	0	0	0	0	0	0	0	0	0	0	0	0	0	0	0	0	0	0	0	0	0	0.590411	0	0	0
CENPBD1	0	0	0	0	0	0	0	0	0	0	0	0	0	0	0	0	0	0	0	0	0	0	0	0	0.661318	0	0	0
ZNF778	0	0	0	0	0	0	0	0	0	0	0	0	0	0	0	0	0	0	0	0	0	0	0	0	0.518395	0	0	0
SNORD68	0	0	0	0	0	0	0	0	0	0	0	0	0	0	0	0	0	0	0	0	0	0	0	0	0.466705	0	0	0
MAP2K4	0	0	0	0	0	0	0	0	0	0	0	0	0	0	0	0	0	0	0	0	0	0	0	0	0	0.595971	0	0
ERBB2	0	0	0	0	0	0	0	0	0	0	0	0	0	0	0	0	0	0	0	0	0	0	0	0	0	0	0.902146	0
CLTC	0	0	0	0	0	0	0	0	0	0	0	0	0	0	0	0	0	0	0	0	0	0	0	0	0	0	0	0.723264
PTRH2	0	0	0	0	0	0	0	0	0	0	0	0	0	0	0	0	0	0	0	0	0	0	0	0	0	0	0	0.699533

## Sheet: MEMo
Supplementary Data 9: Coordinated altered mechanisms in evaluated tumors: TMB-TAF landscape, correlation matrix of cis-effects of SCNA events on mRNA expression patterns (R.0.30, p<0.05) (LogFC1.5, p<0.05) and MEMo results for HM profiled tumors.
Module ID	Genes	Total Percent Altered Cases	Total Altered Samples	Multiple Alteration Samples	p-value	p*-value
M1	AKT1 [11], ERBB2 [14], PIK3CA [39],	0.3697	61	3	0.025	0.02
M2	AKT1 [11], CCND1 [12], CDH1 [4], ERBB2 [14], PIK3CA [39],	0.4303	71	8	0.054	0.1

## Sheet: Statistics Sup Fig 10
Supplementary Data 9: Statistics of Supplemetary Figure 10.
Term	p.value	log10_p.value	Combined.Score	Count	Locus	cnv_Status	Genes	DB
ATP-dependent chromatin remodeling	6.40441e-05	4.19352	436.181	3	13q32.3	Amplification	VPS72;ACTL6A;ANP32E	GO_Biological_Process_2018
chromatin remodeling	0.000234624	3.62963	123.348	4	13q32.3	Amplification	ACTL6A;ANP32E;BAZ1A;CHD1L	GO_Biological_Process_2018
histone H4 acetylation	0.000247933	3.60567	229.94	3	13q32.3	Amplification	ACTL6A;BEND3;YEATS4	GO_Biological_Process_2018
cellular protein complex assembly	0.000533567	3.27281	88.8522	4	13q32.3	Amplification	CCT2;NUP107;CLTC;SRP54	GO_Biological_Process_2018
histone H2A acetylation	0.000777274	3.10943	407.777	2	13q32.3	Amplification	ACTL6A;YEATS4	GO_Biological_Process_2018
histone acetylation	0.000836358	3.07761	126.842	3	13q32.3	Amplification	ACTL6A;BEND3;YEATS4	GO_Biological_Process_2018
nucleotide-excision repair, preincision complex stabilization	0.00134897	2.87	277.261	2	13q32.3	Amplification	CUL4A;CHD1L	GO_Biological_Process_2018
nucleotide-excision repair, DNA incision, 3'-to lesion	0.0014814	2.82933	259.653	2	13q32.3	Amplification	CUL4A;CHD1L	GO_Biological_Process_2018
nucleotide-excision repair, DNA duplex unwinding	0.0014814	2.82933	259.653	2	13q32.3	Amplification	CUL4A;CHD1L	GO_Biological_Process_2018
protein-DNA complex assembly	0.00171392	2.76601	88.0017	3	13q32.3	Amplification	CUL4A;ANP32E;CHD1L	GO_Biological_Process_2018
nucleotide-excision repair, preincision complex assembly	0.00257357	2.58946	175.968	2	13q32.3	Amplification	CUL4A;CHD1L	GO_Biological_Process_2018
G1/S transition of mitotic cell cycle	0.00257801	2.58871	71.0065	3	13q32.3	Amplification	CUL4A;TFDP1;CCND1	GO_Biological_Process_2018
global genome nucleotide-excision repair	0.00312845	2.50467	153.162	2	13q32.3	Amplification	CUL4A;CHD1L	GO_Biological_Process_2018
positive regulation of nucleocytoplasmic transport	0.00332476	2.47824	146.65	2	13q32.3	Amplification	CPSF6;IPO5	GO_Biological_Process_2018
histone exchange	0.00394735	2.40369	129.668	2	13q32.3	Amplification	VPS72;ANP32E	GO_Biological_Process_2018
Prostate cancer	0.00205745	2.68667	79.9973	3	13q32.3	Amplification	NFKBIA;CCND1;ERBB2	KEGG_2019_Human
Bladder cancer	0.00509542	2.29282	107.803	2	13q32.3	Amplification	CCND1;ERBB2	KEGG_2019_Human
Endometrial cancer	0.00998676	2.00058	65.4517	2	13q32.3	Amplification	CCND1;ERBB2	KEGG_2019_Human
Non-small cell lung cancer	0.0127892	1.89316	54.1734	2	13q32.3	Amplification	CCND1;ERBB2	KEGG_2019_Human
Proteoglycans in cancer	0.0154039	1.81237	25.4853	3	13q32.3	Amplification	CCND1;ERBB2;FRS2	KEGG_2019_Human
Pancreatic cancer	0.0163018	1.78776	44.8301	2	13q32.3	Amplification	CCND1;ERBB2	KEGG_2019_Human
Chronic myeloid leukemia	0.0167149	1.7769	43.9533	2	13q32.3	Amplification	NFKBIA;CCND1	KEGG_2019_Human
Thermogenesis	0.0221933	1.65378	20.1646	3	13q32.3	Amplification	NDUFB5;ACTL6A;FRS2	KEGG_2019_Human
Small cell lung cancer	0.0243984	1.61264	32.4105	2	13q32.3	Amplification	NFKBIA;CCND1	KEGG_2019_Human
Neurotrophin signaling pathway	0.0383731	1.41597	22.1049	2	13q32.3	Amplification	NFKBIA;FRS2	KEGG_2019_Human
Cell cycle	0.0413408	1.38362	20.7094	2	13q32.3	Amplification	TFDP1;CCND1	KEGG_2019_Human
Ubiquitin mediated proteolysis	0.0494433	1.30589	17.6522	2	13q32.3	Amplification	CUL4A;UBR5	KEGG_2019_Human
Measles	0.0500888	1.30026	17.446	2	13q32.3	Amplification	NFKBIA;CCND1	KEGG_2019_Human
Terpenoid backbone biosynthesis	0.0556934	1.2542	53.7321	1	13q32.3	Amplification	PDSS2	KEGG_2019_Human
Breast cancer	0.0560343	1.25155	15.7429	2	13q32.3	Amplification	CCND1;ERBB2	KEGG_2019_Human
regulation of cellular response to insulin stimulus	0.000888371	3.05141	429.415	2	6q27	Deletion	VWA2;SIK2	GO_Biological_Process_2018
leucine metabolic process	0.000888371	3.05141	429.415	2	6q27	Deletion	MCCC2;IVD	GO_Biological_Process_2018
positive regulation of DNA recombination	0.00117938	2.92835	343.397	2	6q27	Deletion	WRN;PAXIP1	GO_Biological_Process_2018
establishment of mitotic spindle orientation	0.00373483	2.42773	142.303	2	6q27	Deletion	DYNLT1;ZW10	GO_Biological_Process_2018
filopodium assembly	0.00429086	2.36746	128.089	2	6q27	Deletion	RAB17;EZR	GO_Biological_Process_2018
mitotic chromosome condensation	0.00429086	2.36746	128.089	2	6q27	Deletion	CHMP1A;NCAPD3	GO_Biological_Process_2018
fatty acid beta-oxidation	0.00439217	2.35732	53.2346	3	6q27	Deletion	ECHS1;IVD;ACAT2	GO_Biological_Process_2018
establishment of mitotic spindle localization	0.00617204	2.20957	97.1169	2	6q27	Deletion	DYNLT1;ZW10	GO_Biological_Process_2018
ER to Golgi vesicle-mediated transport	0.00689297	2.16159	22.0511	5	6q27	Deletion	ZW10;RAB1B;TRAPPC11;HYOU1;CD59	GO_Biological_Process_2018
establishment of spindle orientation	0.00836272	2.07765	76.8883	2	6q27	Deletion	DYNLT1;ZW10	GO_Biological_Process_2018
branched-chain amino acid catabolic process	0.00836272	2.07765	76.8883	2	6q27	Deletion	MCCC2;IVD	GO_Biological_Process_2018
vesicle coating	0.00836338	2.07762	36.7284	3	6q27	Deletion	TRAPPC2L;RAB1B;CD59	GO_Biological_Process_2018
COPII vesicle coating	0.00836338	2.07762	36.7284	3	6q27	Deletion	TRAPPC2L;RAB1B;CD59	GO_Biological_Process_2018
vesicle targeting, rough ER to cis-Golgi	0.00836338	2.07762	36.7284	3	6q27	Deletion	TRAPPC2L;RAB1B;CD59	GO_Biological_Process_2018
branched-chain amino acid metabolic process	0.00915952	2.03813	71.6507	2	6q27	Deletion	MCCC2;IVD	GO_Biological_Process_2018
Valine, leucine and isoleucine degradation	0.000281668	3.55026	115.097	4	6q27	Deletion	MCCC2;ECHS1;IVD;ACAT2	KEGG_2019_Human
Lysine degradation	0.0069784	2.15624	40.8494	3	6q27	Deletion	ECHS1;SETMAR;ACAT2	KEGG_2019_Human
Fatty acid elongation	0.0136221	1.86576	52.4595	2	6q27	Deletion	ECHS1;ELOVL6	KEGG_2019_Human
Butanoate metabolism	0.0146072	1.83543	49.6196	2	6q27	Deletion	ECHS1;ACAT2	KEGG_2019_Human
Propanoate metabolism	0.0188417	1.72488	40.4053	2	6q27	Deletion	ECHS1;ACAT2	KEGG_2019_Human
Hepatitis B	0.0229916	1.63843	14.6137	4	6q27	Deletion	IFIH1;MAP2K4;MAP3K1;PIK3R1	KEGG_2019_Human
Tryptophan metabolism	0.0313412	1.50388	26.408	2	6q27	Deletion	ECHS1;ACAT2	KEGG_2019_Human
Fatty acid degradation	0.0341437	1.46669	24.526	2	6q27	Deletion	ECHS1;ACAT2	KEGG_2019_Human
Regulation of actin cytoskeleton	0.0535559	1.27119	8.56243	4	6q27	Deletion	BRK1;PIK3R1;EZR;DOCK1	KEGG_2019_Human
Synthesis and degradation of ketone bodies	0.0640876	1.19323	46.2788	1	6q27	Deletion	ACAT2	KEGG_2019_Human
Central carbon metabolism in cancer	0.0686987	1.16305	12.952	2	6q27	Deletion	SLC7A5;PIK3R1	KEGG_2019_Human
Fc epsilon RI signaling pathway	0.0742968	1.12903	11.9998	2	6q27	Deletion	MAP2K4;PIK3R1	KEGG_2019_Human
Non-alcoholic fatty liver disease	0.0759713	1.11935	8.09676	3	6q27	Deletion	COX4I1;PRKAG2;PIK3R1	KEGG_2019_Human
RIG-I-like receptor signaling pathway	0.0781076	1.10731	11.4216	2	6q27	Deletion	IFIH1;MAP3K1	KEGG_2019_Human
mTOR signaling pathway	0.0795737	1.09923	7.78995	3	6q27	Deletion	SLC7A5;PIK3R1;LAMTOR3	KEGG_2019_Human
