# Supplementary material for: Comprehensive omic characterization of breast cancer in Mexican-Hispanic women
Source: Nat Commun. 2021 Apr 14;12:2245. doi: 10.1038/s41467-021-22478-5 (PMC8046804; doi:10.1038/s41467-021-22478-5)
Supplement: Supplementary file 13 — Supplementary Data 10 [file 41467_2021_22478_MOESM13_ESM.xlsx]

## Sheet: ssGSEA_immune_cell
Supplementary Data 10: Normalized ssGSEA scores calculated to each immune-cell population (Gene expression profile defined with Affymetrix array N=1672) and their statistical differences (Wilcoxon test) among ethnic-groups and PAM50 intrinsic subtypes (HM cohort used as reference).
Term	GSM505591	GSM2082401	GSM927014	GSM2082427	GSM2082171	GSM505339	GSM2082239	GSM927038	GSM505334	GSM2082442	GSM505547	GSM505353	GSM2082353	GSM2082199	GSM2082364	GSM927050	GSM2082166	GSM2082438	GSM2082086	GSM2082391	GSM2082266	GSM505389	GSM505388	GSM505457	GSM508172	GSM927033	GSM2082243	GSM2082407	GSM2082393	GSM505338	GSM927053	GSM505464	GSM2082249	GSM2082229	GSM2082408	GSM508128	GSM505595	GSM2082351	GSM2082135	GSM927016	GSM508187	GSM2082361	GSM2082392	GSM2082348	GSM2082439	GSM2082333	GSM2082189	GSM2082373	GSM2082209
Anestrey	AA	AA	AA	AA	AA	AA	AA	AA	AA	AA	AA	AA	AA	AA	AA	AA	AA	AA	AA	AA	AA	AA	AA	AA	AA	AA	AA	AA	AA	AA	AA	AA	AA	AA	AA	AA	AA	AA	AA	AA	AA	AA	AA	AA	AA	AA	AA	AA	AA
Pam50 subtype	LumB	LumB	LumB	LumB	LumB	LumB	LumB	LumB	LumB	LumB	LumB	LumB	LumB	LumB	LumB	LumB	LumB	LumB	LumB	LumB	LumB	LumB	LumB	LumB	LumB	LumB	LumA	LumA	LumA	LumA	LumA	LumA	LumA	LumA	LumA	LumA	LumA	LumA	LumA	LumA	LumA	LumA	LumA	LumA	LumA	LumA	LumA	LumA	LumA
Activated B cell	-0.0618162	-0.147515	-0.22218	-0.246614	-0.173715	0.0578505	0.473846	-0.292433	0.0296507	0.0507103	-0.102737	0.121496	0.329734	0.0888865	0.0345311	0.308627	-0.227925	-0.0369572	0.310536	-0.29943	-0.27732	-0.0946771	-0.0650729	-0.180558	-0.176153	0.437492	-0.159112	0.0519298	0.267511	0.0105692	0.313595	-0.00960254	-0.139718	-0.201612	-0.0511611	-0.042302	0.0905671	-0.00768635	-0.104473	-0.319519	0.0951272	-0.110395	-0.19457	-0.198886	-0.153509	0.181487	-0.134401	-0.234512	0.279176
Activated CD4 T cell	0.0275816	0.154002	0.0305773	0.0307368	0.114318	0.148447	0.18555	0.0704026	0.225617	0.235154	0.0862232	0.262379	0.212724	0.100063	0.265816	0.271622	0.0909986	0.29192	0.198126	-0.107916	-0.115947	0.0561672	0.0580112	0.0779199	0.104781	0.287463	-0.0217721	-0.0844117	0.121073	-0.0447677	0.0288453	-0.0497377	-0.00749318	0.112593	0.139774	-0.0126175	-0.133026	-0.0278825	-0.259697	-0.115322	-0.114402	0.155564	-0.155038	-0.0299725	0.103398	0.0208314	-0.00816665	0.0949432	0.275591
Activated CD8 T cell	-0.0195913	0.064475	-0.0990179	0.0149138	-0.0562292	0.0858534	0.298207	-0.0705388	0.10018	0.232649	0.00753468	0.280881	0.252871	0.0850011	-0.0514316	0.196317	-0.0317513	0.267434	0.260302	-0.0386184	0.0112436	0.0803111	0.0900105	0.193463	0.213201	0.285661	-0.0395408	0.123899	0.294694	0.140985	0.114878	0.0348148	0.139652	0.0894654	0.0722106	0.0756689	-0.145507	0.109014	-0.0304593	-0.255174	-0.132629	0.0696789	-0.0228157	-0.0552909	-0.00601401	-0.0265431	0.104635	0.0290064	0.200866
Activated dendritic cell	-0.0580082	0.0560548	0.149997	-0.0092874	0.0373405	0.0861163	0.0319662	0.0483191	0.166695	-0.0527869	0.0510644	0.0842573	0.12806	-0.0505818	0.115958	-0.0240417	0.134134	0.106107	0.0418867	0.166367	-0.0260957	0.0682032	0.0628437	0.153299	0.136784	0.179706	-0.0123434	-0.000526714	0.0919922	0.174934	0.0156702	0.0794113	-0.0114024	0.0161682	0.123595	0.104034	0.0811545	0.0209361	-0.0909398	0.0894935	0.0819212	-0.0193508	-0.00721185	0.063285	0.123415	-0.029642	0.0350809	0.0883912	0.139163
CD56bright natural killer cell	0.162113	0.0750217	0.102887	0.0727351	0.000101608	0.139265	-0.102055	0.0819482	0.189951	0.107014	0.167364	0.105512	0.0236952	0.0302428	0.0200471	0.0666645	0.128252	0.107239	-0.0264073	0.0910603	0.16197	0.189138	0.210943	0.0632522	0.0813347	0.0501238	0.0258825	0.0661009	0.0321164	-0.22186	-0.134647	0.102194	0.160795	0.166761	0.0504784	0.126822	-0.0194052	0.078719	0.0692377	0.128794	0.0120541	0.0134522	0.133419	0.165844	0.140413	0.0163058	0.105737	0.0572758	0.0595958
CD56dim natural killer cell	0.130354	0.169376	-0.0821309	0.0354494	0.0708155	0.281341	0.00561383	0.13349	-0.0175663	-0.0381556	0.0591247	0.181687	0.0376887	0.109758	-0.0218374	0.179984	0.0665418	0.0141724	0.0149364	0.0590948	0.109821	0.160203	0.22863	-0.0492289	-0.0086252	0.114365	0.0545424	0.144686	0.17153	0.157122	-0.0501255	0.224969	0.164993	0.0398766	-0.0131919	0.239273	0.108956	0.169381	0.167762	0.152866	0.132518	0.0197901	0.199766	0.101618	0.077144	0.0523544	-0.0513062	0.0247151	0.0245236
Central memory CD4 T cell	0.0848891	0.134006	0.0032397	0.160777	0.119136	-0.00955124	0.109671	0.179259	0.190678	0.106842	0.177928	0.140789	0.167542	0.0640039	-0.00793286	0.102083	0.142863	0.0871066	0.0227017	0.242526	0.123785	0.225347	0.245993	0.0986875	0.106588	0.0720986	0.131443	0.115455	0.19646	-0.0154956	-0.0591704	0.234664	0.109878	0.132289	0.160439	0.240869	-0.139006	0.250319	0.0707568	0.222957	-0.10157	0.186918	0.310427	0.256495	0.257603	0.0237348	0.127868	0.117378	0.078709
Central memory CD8 T cell	0.127552	0.0980338	0.0712899	0.0938341	0.112177	0.0684472	-0.0221518	0.193678	0.131859	0.0363812	0.21524	0.105636	-0.20973	0.129152	0.186653	0.161608	0.249809	-0.127129	-0.0466263	0.22295	0.22221	0.233304	0.228465	0.0362857	0.0529094	-0.0429206	0.123884	0.143412	0.0491664	0.00348856	-0.151575	0.206313	0.118017	0.257094	0.0327802	0.20169	0.0355009	0.0689473	0.291016	0.210174	0.0391754	0.137618	0.318257	0.128592	0.0678458	0.162737	0.196563	0.157977	0.0023227
Effector memeory CD4 T cell	0.143818	0.174689	0.0990462	0.185355	0.175474	0.162705	0.0857325	0.115609	0.147267	0.148209	0.179323	0.162238	0.108667	-0.0544933	0.000405168	0.140568	0.205445	0.17737	-0.0517777	0.0439155	0.14131	0.139325	0.165532	0.0446999	0.0471001	0.037962	0.163006	0.0972114	-0.0587906	-0.0780828	-0.0667608	0.0533405	-0.000874896	0.00442185	0.199646	0.0642915	0.0652763	0.19525	-0.0630124	0.0866458	0.0431339	-0.0538507	0.0811733	0.210659	0.188377	0.0496549	0.0385381	0.138442	0.0541493
Effector memeory CD8 T cell	-0.0114933	-0.0497463	0.0934369	0.0102066	-0.15902	-0.123255	0.227638	-0.0788365	0.0604564	0.100254	-0.118678	0.00512124	0.337839	0.0985851	0.103427	-0.12925	-0.0437944	0.14776	0.254564	0.0920901	-0.0582583	-0.104157	-0.0765975	0.0155675	-0.00310339	0.126041	0.0461228	0.129967	0.152747	0.126726	0.161931	0.11226	-0.0639332	-0.0421222	-0.0246585	0.0944031	-0.0352136	0.164586	0.134142	0.12758	-0.050654	0.103501	-0.0818341	0.0128708	0.059271	0.0514949	0.17001	-0.0480703	0.146581
Eosinophil	0.0412597	0.074642	0.0382357	0.0546748	0.254034	0.0999351	0.0562577	-0.0592291	-0.124381	-0.0269843	-0.127421	-0.0466273	-0.0686933	0.117611	0.0169505	0.0697926	-0.034221	-0.00957583	0.0937028	-0.000264264	0.149739	-0.0794863	-0.107183	0.152122	0.145858	0.0509602	0.222911	0.00209469	-0.0830979	0.106206	0.117381	-0.126305	0.153001	0.170944	-0.00838182	-0.131042	0.254819	-0.0389609	0.0365562	0.0870661	0.279332	0.122125	-0.167598	0.131475	0.020748	0.106524	-0.0203424	0.138929	0.0533471
Gamma delta T cell	0.158844	0.127826	0.0788673	0.113562	0.190358	0.0501282	0.0345249	0.0941914	0.119788	0.101422	0.149797	0.173227	-0.0582082	0.090205	0.0800159	0.122792	0.00309367	0.122547	0.0555287	0.00174339	0.155541	0.0738007	0.0867136	0.0603079	0.0365897	0.118362	0.0944978	0.021085	-0.0251182	-0.0261851	0.020721	-0.0101055	0.0777288	0.0501472	-0.0492937	-0.0314007	0.0740756	0.0236834	0.0461129	0.104906	0.0691202	0.113293	0.0701521	0.0166774	-0.0344769	0.0506534	0.0151832	0.149201	0.0676395
Immature dendritic cell	0.148481	0.186216	0.215347	0.196289	0.111046	0.0263409	-0.194867	0.19659	0.120869	0.0647948	0.210745	0.144468	-0.0987478	0.0211185	0.184713	0.0896227	0.227422	0.090661	-0.12945	0.167152	0.174946	0.17646	0.20905	0.168015	0.197784	-0.107471	0.135322	0.173421	0.0659747	-0.0614453	-0.158098	0.086191	0.197404	0.272938	0.238164	0.104881	0.112155	0.142731	0.108381	0.00793669	0.154281	0.0457544	0.211823	0.0792724	0.214809	0.108107	0.0135135	0.155145	0.0415333
Macrophage	0.04195	-0.0135662	0.164206	-0.08175	0.111074	0.002114	0.0498123	0.145385	-0.0161337	-0.0568968	0.0164933	-0.0236071	0.0586327	0.0383582	0.0406915	-0.0502276	0.0339488	0.0677108	0.0590398	0.040706	-0.0114883	-0.019144	-0.0582711	0.104163	0.0733179	-0.038476	0.17201	0.03055	-0.00839331	0.220464	0.126498	-0.00329389	0.0275636	-0.00940051	-0.0514137	-0.0290908	0.159741	0.00332002	0.115657	0.236693	0.120668	0.0411402	0.0426761	0.0605502	0.0630389	-0.035161	0.187048	-0.0350681	-0.0526365
Mast cell	0.0270893	0.173762	0.0164454	-0.0399324	-0.0736237	-0.0817427	-0.0527722	-0.0272292	-0.150542	0.0303465	0.0439844	-0.102977	0.0055209	-0.0642988	0.0680378	0.0330735	0.0405648	-0.0964208	-0.0424598	-0.023063	0.0276013	-0.0191487	-0.0274783	0.19444	0.161768	-0.115607	0.151327	0.0991663	-0.0956779	0.227417	0.0769594	-0.0435246	0.0622674	0.145131	0.0195666	-0.0576379	0.127142	0.125932	0.0872737	-0.0324434	0.100947	0.0536844	-0.0228173	0.159208	0.0151495	0.263493	0.15321	0.0705794	-0.114293
MDSC	-0.135747	0.0727473	0.0250742	-0.0418127	-0.133922	0.0161771	0.14544	-0.0286423	0.0946318	-0.0248201	-0.154934	-0.0443139	0.261751	-0.0784718	0.301258	0.0389887	-0.0857186	0.176466	0.0649646	0.0235313	-0.169407	-0.0284789	0.0206068	0.140872	0.134164	0.144653	0.0874571	-0.0172505	0.185119	0.274828	0.20471	0.0174356	0.125443	-0.119874	0.030875	0.0446787	-0.101762	-0.0651834	0.0437569	0.14767	-0.0795841	0.202634	-0.108587	0.00476396	0.118867	0.00699443	0.0119425	-0.0143795	0.147588
Memory B cell	0.190272	0.271272	0.21917	0.14386	0.150354	0.180894	0.0199523	0.127949	0.22105	0.122544	0.303237	0.0219016	-0.109051	0.0527073	0.0695467	0.117565	0.103776	0.00642561	-0.160091	0.169346	0.197928	0.107215	0.145345	0.189039	0.189191	-0.0433125	-0.0499626	0.187507	-0.0329482	0.124075	-0.0956121	0.00987505	0.0709817	-0.0162166	0.234615	-0.00628321	0.20216	0.114426	0.0474844	-0.0635693	0.219405	-0.0471327	0.145554	0.110453	0.153344	0.132373	-0.0908201	0.168729	0.0165844
Monocyte	0.177087	0.137238	0.033784	0.105877	0.0905277	0.16932	-0.0576568	0.115571	0.139123	0.163825	0.12425	0.226121	0.0663187	0.108075	0.175778	0.0866342	0.0784174	0.116212	0.0774181	0.226765	-0.0805831	0.183126	0.141149	0.229765	0.253	0.124325	0.0933654	0.152889	0.134945	0.134933	0.106965	0.221631	0.0763838	0.130785	0.23299	0.245481	0.0377337	0.0210606	0.0526393	0.116498	0.101324	0.187124	0.238711	0.0652701	0.115236	0.165469	-0.128045	0.157692	0.0448088
Natural killer cell	0.108475	-0.0292586	0.159906	0.21718	0.0610966	0.107777	0.0707516	0.166652	0.0265363	0.0765527	0.0868737	-0.00599973	0.11759	0.105955	0.0856854	-0.0530246	0.154108	0.0997226	-0.0224627	0.0962279	0.198402	0.000112563	0.0245321	0.0857971	0.0832773	0.0173869	0.096342	0.15528	0.0895122	0.0934787	0.0929012	0.107458	0.0965201	0.0716141	0.135748	0.08975	0.15338	0.0688562	0.213063	0.133818	0.129478	0.132338	0.160284	0.120277	0.105879	0.138176	0.0707363	0.183981	0.110469
Natural killer T cell	0.0764131	-0.000630851	-0.0234311	-0.0247109	0.130384	0.0391444	0.0655866	-0.000451963	0.0280494	0.0356247	0.0664284	0.0160739	0.0863751	0.127119	-0.000519152	-0.0269249	0.0678156	0.0593686	0.134769	0.0949931	0.102651	0.00140029	-0.0258452	-0.0269814	-0.0494149	0.142132	0.050917	-0.0165707	0.0527829	0.0821667	0.0709586	0.0686238	0.0355075	0.108245	-0.00251727	0.0431761	0.119584	-0.0342516	0.119755	0.0362135	0.0913947	-0.0406201	-0.0500673	0.0496687	-0.1006	0.0363121	0.162389	0.0215899	0.0877818
Neutrophil	0.0253885	-0.0837774	0.133735	-0.101337	0.0918676	0.216731	-0.0691504	0.0304958	-0.197187	0.0106008	0.0573332	-0.11058	-0.144229	0.0201354	0.163095	-0.059931	0.0592031	-0.153372	0.0108822	0.0435541	0.16912	-0.0311005	0.0321677	0.156953	0.122673	-0.143153	0.0492386	-0.0117674	-0.111624	0.396767	0.448867	0.0854	0.103526	0.125358	-0.018742	0.0841846	0.0910805	0.0507426	0.0876139	-0.0635441	0.0624549	0.0895415	0.0943995	-0.0878253	0.0399406	-0.0452749	0.0785079	0.0461644	-0.00644459
Plasmacytoid dendritic cell	0.028794	0.0522565	-0.117115	0.151832	0.0308591	-0.0230267	0.0414462	0.160116	0.139256	0.10208	-0.0145456	0.143035	-0.0288205	0.0656079	0.0830063	0.0649797	0.156312	-0.107661	0.0145399	0.0719108	0.0859523	0.162314	0.176993	0.215731	0.226524	-0.0650715	0.215036	0.0710667	0.0455939	0.0432853	0.0575512	0.215406	0.10978	0.0146585	0.110257	0.217172	-0.101034	0.159327	0.158198	0.135777	-0.0804477	0.0665706	0.248932	0.0889025	0.125526	0.107817	0.0603604	0.179919	0.0512188
Regulatory T cell	-0.0129472	0.0870505	0.115442	0.114685	-0.00848859	-0.113674	0.00858736	0.0768418	0.0368348	0.0430182	-0.0659034	0.00711604	0.0743573	0.0147508	0.0453833	-0.00735976	0.0251144	0.184587	-0.0153593	0.0585379	0.052399	-0.0264545	-0.0307748	0.0539308	0.0305991	0.0486176	0.00236513	-0.0989533	0.0589756	0.137182	0.0943045	0.000584499	0.0891496	-0.211887	0.058018	-0.0101959	-0.0316821	0.00345896	-0.0188088	0.226821	-0.0822077	0.140579	0.0053522	0.136751	0.0360451	-0.0318315	0.10124	-0.0718433	0.0269349
T follicular helper cell	0.0887072	0.0699256	0.161412	0.0638491	-0.0126252	0.0541983	-0.0307701	0.0531233	-0.082707	0.0347524	0.0363705	-0.0113947	0.0579969	-0.0259265	0.00364228	-0.0785632	0.0516633	0.0615477	0.130759	0.0477214	0.00557756	0.0571122	-0.0507702	-0.111582	-0.123703	-0.0245385	-0.00781437	0.0340568	0.121315	0.0858409	0.145027	-0.0216549	0.06545	0.14183	0.0462561	-0.0396432	0.183336	0.020932	0.0840339	0.120411	0.132902	0.127799	0.0263236	0.162187	0.0896416	0.0266817	0.101785	0.100201	-0.0899965
Type 1 T helper cell	0.00977719	-0.00159366	0.0889318	0.0917226	0.0681601	0.0877607	0.0515537	0.0201861	-0.0119324	0.0343	0.0546232	-0.0204275	-0.00293799	0.148979	-0.00442343	0.0928887	-0.0270232	0.00529126	0.121912	0.0638726	0.0628455	0.023059	0.000845745	0.0206009	0.0262754	0.0393597	-0.0129907	0.0602003	0.0210525	0.0659843	0.107825	0.06961	0.021085	0.0386067	-0.0231132	0.0740699	0.157206	0.0440902	0.077814	0.0228566	0.156412	0.0382507	0.0587025	-0.00564458	-0.0531049	0.0983349	0.126778	-0.00410933	0.0491286
Type 17 T helper cell	0.115436	0.108938	0.206429	-0.0529976	0.151094	0.118915	0.101687	0.143822	0.00715334	0.0152944	0.00745639	-0.00924907	0.0170765	0.130536	0.036282	-0.121951	-0.087207	-0.0438206	0.0471961	0.025576	-0.0230008	0.0813813	0.0182506	-0.04754	-0.0505696	-0.240537	-0.00236037	0.052819	-0.023952	0.0885006	0.138906	0.0491335	0.0324791	-0.0473302	0.127538	0.020492	0.189822	0.13843	-0.0291599	0.0360775	0.212966	0.0426383	-0.000513218	0.0396861	0.0681601	0.0236609	0.0106591	0.0279922	-0.0704927
Type 2 T helper cell	0.261168	0.104567	0.100398	0.244508	0.246012	0.056656	0.0328521	0.199089	0.102029	0.120227	0.201486	-0.0156124	-0.0648434	0.0739924	0.0733607	0.155144	0.232174	0.0328888	-0.0536855	0.0504352	0.139095	0.206862	0.184158	-0.152371	-0.125353	-0.105963	0.130909	0.15141	-0.0439041	-0.268105	-0.143117	-0.0209158	0.172109	0.122042	0.156246	-0.0279101	0.149691	0.172981	0.127388	0.0166002	0.151323	-0.0292065	0.103473	0.05363	0.184783	0.152606	-0.00866694	0.119311	0.0604578
[truncated: 1,623 more columns]

## Sheet: Statistics Fig. 8c-d
Supplementary Data 10: Normalized ssGSEA scores calculated to each immune-cell population (N=1672) and their statistical differences (Wilcoxon test) among ethnic-groups and PAM50 intrinsic subtypes (HM cohort used as reference). Data from Figure 8 c and d
Immune cell	Pam50	Ancestry1	Ancestry2	p	p.signif	method
Activated_CD4_T_cell	Basal	HM	Asian	0.0258111	*	Wilcoxon
Activated_CD4_T_cell	Basal	HM	Caucasian	0.014762	*	Wilcoxon
Eosinophil	Basal	HM	Hispanic	0.0465006	*	Wilcoxon
Mast_cell	Basal	HM	Asian	0.0303489	*	Wilcoxon
Natural_killer_T_cell	Basal	HM	Hispanic	0.0234342	*	Wilcoxon
Type_17_T_helper_cell	Basal	HM	Caucasian	0.0243775	*	Wilcoxon
Type_17_T_helper_cell	Basal	HM	Hispanic	0.0303025	*	Wilcoxon
Central_memory_CD4_T_cell	LumB	HM	AA	0.0209854	*	Wilcoxon
Effector_memeory_CD4_T_cell	LumB	HM	AA	0.0496181	*	Wilcoxon
Macrophage	LumB	HM	AA	0.0441643	*	Wilcoxon
Macrophage	LumB	HM	Hispanic	0.0279819	*	Wilcoxon
T_follicular_helper_cell	LumB	HM	AA	0.0376869	*	Wilcoxon
CD56bright_natural_killer_cell	Her2	HM	Hispanic	0.016103	*	Wilcoxon
Macrophage	Her2	HM	AA	0.0115597	*	Wilcoxon
Natural_killer_cell	Her2	HM	AA	0.0154479	*	Wilcoxon
Natural_killer_cell	Her2	HM	Asian	0.0287322	*	Wilcoxon
Natural_killer_cell	Her2	HM	Hispanic	0.016103	*	Wilcoxon
Plasmacytoid_dendritic_cell	Her2	HM	Hispanic	0.0306709	*	Wilcoxon
Regulatory_T_cell	Her2	HM	Asian	0.0192316	*	Wilcoxon
T_follicular_helper_cell	Her2	HM	AA	0.0204437	*	Wilcoxon
Type_17_T_helper_cell	Her2	HM	AA	0.021894	*	Wilcoxon
Activated_B_cell	LumA	HM	Asian	0.0173899	*	Wilcoxon
Activated_CD8_T_cell	LumA	HM	Hispanic	0.0292541	*	Wilcoxon
Central_memory_CD8_T_cell	LumA	HM	AA	0.0196926	*	Wilcoxon
Immature_dendritic_cell	LumA	HM	AA	0.0193622	*	Wilcoxon
Immature_dendritic_cell	LumA	HM	Caucasian	0.0197045	*	Wilcoxon
Mast_cell	LumA	HM	Asian	0.0155053	*	Wilcoxon
Mast_cell	LumA	HM	Hispanic	0.0277331	*	Wilcoxon
Monocyte	LumA	HM	AA	0.0240576	*	Wilcoxon
Monocyte	LumA	HM	Hispanic	0.0272415	*	Wilcoxon
Activated_CD4_T_cell	Basal	HM	Hispanic	0.00610526	**	Wilcoxon
Gamma_delta_T_cell	Basal	HM	Hispanic	0.00215773	**	Wilcoxon
Mast_cell	Basal	HM	Hispanic	0.00887414	**	Wilcoxon
Macrophage	Her2	HM	Hispanic	0.00457154	**	Wilcoxon
Regulatory_T_cell	Her2	HM	AA	0.0085659	**	Wilcoxon
T_follicular_helper_cell	Her2	HM	Hispanic	0.00253016	**	Wilcoxon
Activated_B_cell	LumA	HM	Caucasian	0.00414187	**	Wilcoxon
Activated_CD4_T_cell	LumA	HM	Caucasian	0.00432039	**	Wilcoxon
Activated_dendritic_cell	LumA	HM	Hispanic	0.00258788	**	Wilcoxon
CD56bright_natural_killer_cell	LumA	HM	Asian	0.00914438	**	Wilcoxon
CD56bright_natural_killer_cell	LumA	HM	Caucasian	0.00905565	**	Wilcoxon
CD56dim_natural_killer_cell	LumA	HM	AA	0.00131882	**	Wilcoxon
CD56dim_natural_killer_cell	LumA	HM	Hispanic	0.00219965	**	Wilcoxon
Central_memory_CD8_T_cell	LumA	HM	Asian	0.00142716	**	Wilcoxon
Central_memory_CD8_T_cell	LumA	HM	Caucasian	0.00110969	**	Wilcoxon
Immature_dendritic_cell	LumA	HM	Asian	0.00156845	**	Wilcoxon
Natural_killer_cell	LumA	HM	Asian	0.00628362	**	Wilcoxon
T_follicular_helper_cell	LumA	HM	Asian	0.00469051	**	Wilcoxon
Natural_killer_T_cell	Her2	HM	Hispanic	0.000153008	***	Wilcoxon
CD56dim_natural_killer_cell	LumA	HM	Asian	0.000671603	***	Wilcoxon
CD56dim_natural_killer_cell	LumA	HM	Caucasian	0.000682726	***	Wilcoxon
Regulatory_T_cell	LumA	HM	AA	0.000482443	***	Wilcoxon
Activated_B_cell	Basal	HM	AA	0.736719	ns	Wilcoxon
Activated_B_cell	Basal	HM	Asian	0.886326	ns	Wilcoxon
Activated_B_cell	Basal	HM	Caucasian	0.820333	ns	Wilcoxon
Activated_B_cell	Basal	HM	Hispanic	0.573135	ns	Wilcoxon
Activated_CD4_T_cell	Basal	HM	AA	0.113511	ns	Wilcoxon
Activated_CD8_T_cell	Basal	HM	AA	0.549438	ns	Wilcoxon
Activated_CD8_T_cell	Basal	HM	Asian	0.691295	ns	Wilcoxon
Activated_CD8_T_cell	Basal	HM	Caucasian	0.422791	ns	Wilcoxon
Activated_CD8_T_cell	Basal	HM	Hispanic	0.215135	ns	Wilcoxon
Activated_dendritic_cell	Basal	HM	AA	0.496123	ns	Wilcoxon
Activated_dendritic_cell	Basal	HM	Asian	0.436385	ns	Wilcoxon
Activated_dendritic_cell	Basal	HM	Caucasian	0.111876	ns	Wilcoxon
Activated_dendritic_cell	Basal	HM	Hispanic	0.38762	ns	Wilcoxon
CD56bright_natural_killer_cell	Basal	HM	AA	0.941169	ns	Wilcoxon
CD56bright_natural_killer_cell	Basal	HM	Asian	0.844687	ns	Wilcoxon
CD56bright_natural_killer_cell	Basal	HM	Caucasian	0.952061	ns	Wilcoxon
CD56bright_natural_killer_cell	Basal	HM	Hispanic	0.224547	ns	Wilcoxon
CD56dim_natural_killer_cell	Basal	HM	AA	0.736719	ns	Wilcoxon
CD56dim_natural_killer_cell	Basal	HM	Asian	0.844687	ns	Wilcoxon
CD56dim_natural_killer_cell	Basal	HM	Caucasian	0.688572	ns	Wilcoxon
CD56dim_natural_killer_cell	Basal	HM	Hispanic	0.298696	ns	Wilcoxon
Central_memory_CD4_T_cell	Basal	HM	AA	0.506561	ns	Wilcoxon
Central_memory_CD4_T_cell	Basal	HM	Asian	0.442652	ns	Wilcoxon
Central_memory_CD4_T_cell	Basal	HM	Caucasian	0.867372	ns	Wilcoxon
Central_memory_CD4_T_cell	Basal	HM	Hispanic	0.475419	ns	Wilcoxon
Central_memory_CD8_T_cell	Basal	HM	AA	0.812036	ns	Wilcoxon
Central_memory_CD8_T_cell	Basal	HM	Asian	0.762809	ns	Wilcoxon
Central_memory_CD8_T_cell	Basal	HM	Caucasian	0.962705	ns	Wilcoxon
Central_memory_CD8_T_cell	Basal	HM	Hispanic	0.643169	ns	Wilcoxon
Effector_memeory_CD4_T_cell	Basal	HM	AA	0.605434	ns	Wilcoxon
Effector_memeory_CD4_T_cell	Basal	HM	Asian	0.104066	ns	Wilcoxon
Effector_memeory_CD4_T_cell	Basal	HM	Caucasian	0.556645	ns	Wilcoxon
Effector_memeory_CD4_T_cell	Basal	HM	Hispanic	0.773362	ns	Wilcoxon
Effector_memeory_CD8_T_cell	Basal	HM	AA	0.496123	ns	Wilcoxon
Effector_memeory_CD8_T_cell	Basal	HM	Asian	0.474747	ns	Wilcoxon
Effector_memeory_CD8_T_cell	Basal	HM	Caucasian	0.846397	ns	Wilcoxon
Effector_memeory_CD8_T_cell	Basal	HM	Hispanic	0.15711	ns	Wilcoxon
Eosinophil	Basal	HM	AA	0.549438	ns	Wilcoxon
Eosinophil	Basal	HM	Asian	0.494602	ns	Wilcoxon
Eosinophil	Basal	HM	Caucasian	0.190446	ns	Wilcoxon
Gamma_delta_T_cell	Basal	HM	AA	0.10272	ns	Wilcoxon
Gamma_delta_T_cell	Basal	HM	Asian	0.0646271	ns	Wilcoxon
Gamma_delta_T_cell	Basal	HM	Caucasian	0.154789	ns	Wilcoxon
Immature_dendritic_cell	Basal	HM	AA	0.889134	ns	Wilcoxon
Immature_dendritic_cell	Basal	HM	Asian	0.73871	ns	Wilcoxon
Immature_dendritic_cell	Basal	HM	Caucasian	0.920187	ns	Wilcoxon
Immature_dendritic_cell	Basal	HM	Hispanic	0.870698	ns	Wilcoxon
Macrophage	Basal	HM	AA	0.354133	ns	Wilcoxon
Macrophage	Basal	HM	Asian	0.213411	ns	Wilcoxon
Macrophage	Basal	HM	Caucasian	0.21654	ns	Wilcoxon
Macrophage	Basal	HM	Hispanic	0.234249	ns	Wilcoxon
Mast_cell	Basal	HM	AA	0.571528	ns	Wilcoxon
Mast_cell	Basal	HM	Caucasian	0.0812542	ns	Wilcoxon
MDSC	Basal	HM	AA	0.79934	ns	Wilcoxon
MDSC	Basal	HM	Asian	0.69912	ns	Wilcoxon
MDSC	Basal	HM	Caucasian	0.78418	ns	Wilcoxon
MDSC	Basal	HM	Hispanic	0.347697	ns	Wilcoxon
Memory_B_cell	Basal	HM	AA	0.605434	ns	Wilcoxon
Memory_B_cell	Basal	HM	Asian	0.869626	ns	Wilcoxon
Memory_B_cell	Basal	HM	Caucasian	0.989341	ns	Wilcoxon
Memory_B_cell	Basal	HM	Hispanic	0.970036	ns	Wilcoxon
Monocyte	Basal	HM	AA	0.761584	ns	Wilcoxon
Monocyte	Basal	HM	Asian	0.337897	ns	Wilcoxon
Monocyte	Basal	HM	Caucasian	0.313135	ns	Wilcoxon
Monocyte	Basal	HM	Hispanic	0.697907	ns	Wilcoxon
Natural_killer_cell	Basal	HM	AA	0.605434	ns	Wilcoxon
Natural_killer_cell	Basal	HM	Asian	0.170278	ns	Wilcoxon
Natural_killer_cell	Basal	HM	Caucasian	0.713325	ns	Wilcoxon
Natural_killer_cell	Basal	HM	Hispanic	0.573135	ns	Wilcoxon
Natural_killer_T_cell	Basal	HM	AA	0.485801	ns	Wilcoxon
Natural_killer_T_cell	Basal	HM	Asian	0.78714	ns	Wilcoxon
Natural_killer_T_cell	Basal	HM	Caucasian	0.794466	ns	Wilcoxon
Neutrophil	Basal	HM	AA	0.724387	ns	Wilcoxon
Neutrophil	Basal	HM	Asian	0.668021	ns	Wilcoxon
Neutrophil	Basal	HM	Caucasian	0.570176	ns	Wilcoxon
Neutrophil	Basal	HM	Hispanic	0.38762	ns	Wilcoxon
Plasmacytoid_dendritic_cell	Basal	HM	AA	0.345679	ns	Wilcoxon
Plasmacytoid_dendritic_cell	Basal	HM	Asian	0.97888	ns	Wilcoxon
Plasmacytoid_dendritic_cell	Basal	HM	Caucasian	0.733348	ns	Wilcoxon
Plasmacytoid_dendritic_cell	Basal	HM	Hispanic	0.910278	ns	Wilcoxon
Regulatory_T_cell	Basal	HM	AA	0.928128	ns	Wilcoxon
Regulatory_T_cell	Basal	HM	Asian	0.501317	ns	Wilcoxon
Regulatory_T_cell	Basal	HM	Caucasian	0.723313	ns	Wilcoxon
Regulatory_T_cell	Basal	HM	Hispanic	0.99001	ns	Wilcoxon
T_follicular_helper_cell	Basal	HM	AA	0.560431	ns	Wilcoxon
T_follicular_helper_cell	Basal	HM	Asian	0.180394	ns	Wilcoxon
T_follicular_helper_cell	Basal	HM	Caucasian	0.313135	ns	Wilcoxon
T_follicular_helper_cell	Basal	HM	Hispanic	0.374012	ns	Wilcoxon
Type_1_T_helper_cell	Basal	HM	AA	0.416905	ns	Wilcoxon
Type_1_T_helper_cell	Basal	HM	Asian	0.844687	ns	Wilcoxon
Type_1_T_helper_cell	Basal	HM	Caucasian	0.708349	ns	Wilcoxon
Type_1_T_helper_cell	Basal	HM	Hispanic	0.716526	ns	Wilcoxon
Type_17_T_helper_cell	Basal	HM	AA	0.0927618	ns	Wilcoxon
Type_17_T_helper_cell	Basal	HM	Asian	0.183863	ns	Wilcoxon
Type_2_T_helper_cell	Basal	HM	AA	0.560431	ns	Wilcoxon
Type_2_T_helper_cell	Basal	HM	Asian	0.190949	ns	Wilcoxon
Type_2_T_helper_cell	Basal	HM	Caucasian	0.21654	ns	Wilcoxon
Type_2_T_helper_cell	Basal	HM	Hispanic	0.234249	ns	Wilcoxon
Activated_B_cell	LumB	HM	AA	0.954146	ns	Wilcoxon
Activated_B_cell	LumB	HM	Asian	0.244757	ns	Wilcoxon
Activated_B_cell	LumB	HM	Caucasian	0.956586	ns	Wilcoxon
Activated_B_cell	LumB	HM	Hispanic	0.507166	ns	Wilcoxon
Activated_CD4_T_cell	LumB	HM	AA	0.137066	ns	Wilcoxon
Activated_CD4_T_cell	LumB	HM	Asian	0.235906	ns	Wilcoxon
Activated_CD4_T_cell	LumB	HM	Caucasian	0.630885	ns	Wilcoxon
Activated_CD4_T_cell	LumB	HM	Hispanic	0.253155	ns	Wilcoxon
Activated_CD8_T_cell	LumB	HM	AA	0.69944	ns	Wilcoxon
Activated_CD8_T_cell	LumB	HM	Asian	0.754883	ns	Wilcoxon
Activated_CD8_T_cell	LumB	HM	Caucasian	0.811061	ns	Wilcoxon
Activated_CD8_T_cell	LumB	HM	Hispanic	0.246577	ns	Wilcoxon
Activated_dendritic_cell	LumB	HM	AA	0.928002	ns	Wilcoxon
Activated_dendritic_cell	LumB	HM	Asian	0.512593	ns	Wilcoxon
Activated_dendritic_cell	LumB	HM	Caucasian	0.685668	ns	Wilcoxon
Activated_dendritic_cell	LumB	HM	Hispanic	0.104764	ns	Wilcoxon
CD56bright_natural_killer_cell	LumB	HM	AA	0.604802	ns	Wilcoxon
CD56bright_natural_killer_cell	LumB	HM	Asian	0.613131	ns	Wilcoxon
CD56bright_natural_killer_cell	LumB	HM	Caucasian	0.214006	ns	Wilcoxon
CD56bright_natural_killer_cell	LumB	HM	Hispanic	0.266673	ns	Wilcoxon
CD56dim_natural_killer_cell	LumB	HM	AA	0.616316	ns	Wilcoxon
CD56dim_natural_killer_cell	LumB	HM	Asian	0.887943	ns	Wilcoxon
CD56dim_natural_killer_cell	LumB	HM	Caucasian	0.760114	ns	Wilcoxon
CD56dim_natural_killer_cell	LumB	HM	Hispanic	0.0696824	ns	Wilcoxon
Central_memory_CD4_T_cell	LumB	HM	Asian	0.578661	ns	Wilcoxon
Central_memory_CD4_T_cell	LumB	HM	Caucasian	0.565184	ns	Wilcoxon
Central_memory_CD4_T_cell	LumB	HM	Hispanic	0.476958	ns	Wilcoxon
Central_memory_CD8_T_cell	LumB	HM	AA	0.761179	ns	Wilcoxon
Central_memory_CD8_T_cell	LumB	HM	Asian	0.840158	ns	Wilcoxon
Central_memory_CD8_T_cell	LumB	HM	Caucasian	0.408776	ns	Wilcoxon
Central_memory_CD8_T_cell	LumB	HM	Hispanic	0.942666	ns	Wilcoxon
Effector_memeory_CD4_T_cell	LumB	HM	Asian	0.866161	ns	Wilcoxon
Effector_memeory_CD4_T_cell	LumB	HM	Caucasian	0.292216	ns	Wilcoxon
Effector_memeory_CD4_T_cell	LumB	HM	Hispanic	0.341637	ns	Wilcoxon
Effector_memeory_CD8_T_cell	LumB	HM	AA	0.24677	ns	Wilcoxon
Effector_memeory_CD8_T_cell	LumB	HM	Asian	0.874863	ns	Wilcoxon
Effector_memeory_CD8_T_cell	LumB	HM	Caucasian	0.379878	ns	Wilcoxon
Effector_memeory_CD8_T_cell	LumB	HM	Hispanic	0.671912	ns	Wilcoxon
Eosinophil	LumB	HM	AA	0.220973	ns	Wilcoxon
Eosinophil	LumB	HM	Asian	0.805761	ns	Wilcoxon
Eosinophil	LumB	HM	Caucasian	0.524322	ns	Wilcoxon
Eosinophil	LumB	HM	Hispanic	0.139315	ns	Wilcoxon
Gamma_delta_T_cell	LumB	HM	AA	0.627925	ns	Wilcoxon
Gamma_delta_T_cell	LumB	HM	Asian	0.223058	ns	Wilcoxon
Gamma_delta_T_cell	LumB	HM	Caucasian	0.800068	ns	Wilcoxon
Gamma_delta_T_cell	LumB	HM	Hispanic	0.707229	ns	Wilcoxon
Immature_dendritic_cell	LumB	HM	AA	0.233619	ns	Wilcoxon
Immature_dendritic_cell	LumB	HM	Asian	0.132124	ns	Wilcoxon
Immature_dendritic_cell	LumB	HM	Caucasian	0.979229	ns	Wilcoxon
Immature_dendritic_cell	LumB	HM	Hispanic	0.486916	ns	Wilcoxon
Macrophage	LumB	HM	Asian	0.484544	ns	Wilcoxon
Macrophage	LumB	HM	Caucasian	0.176534	ns	Wilcoxon
Mast_cell	LumB	HM	AA	0.0577585	ns	Wilcoxon
Mast_cell	LumB	HM	Asian	0.516157	ns	Wilcoxon
Mast_cell	LumB	HM	Caucasian	0.354727	ns	Wilcoxon
Mast_cell	LumB	HM	Hispanic	0.119173	ns	Wilcoxon
MDSC	LumB	HM	AA	0.616316	ns	Wilcoxon
MDSC	LumB	HM	Asian	0.805761	ns	Wilcoxon
MDSC	LumB	HM	Caucasian	0.584547	ns	Wilcoxon
MDSC	LumB	HM	Hispanic	0.317852	ns	Wilcoxon
Memory_B_cell	LumB	HM	AA	0.267454	ns	Wilcoxon
Memory_B_cell	LumB	HM	Asian	0.676534	ns	Wilcoxon
Memory_B_cell	LumB	HM	Caucasian	0.800068	ns	Wilcoxon
Memory_B_cell	LumB	HM	Hispanic	0.695382	ns	Wilcoxon
Monocyte	LumB	HM	AA	0.260431	ns	Wilcoxon
Monocyte	LumB	HM	Asian	0.90543	ns	Wilcoxon
Monocyte	LumB	HM	Caucasian	0.789115	ns	Wilcoxon
Monocyte	LumB	HM	Hispanic	0.375075	ns	Wilcoxon
Natural_killer_cell	LumB	HM	AA	0.98034	ns	Wilcoxon
Natural_killer_cell	LumB	HM	Asian	0.901054	ns	Wilcoxon
Natural_killer_cell	LumB	HM	Caucasian	0.390238	ns	Wilcoxon
Natural_killer_cell	LumB	HM	Hispanic	0.683609	ns	Wilcoxon
Natural_killer_T_cell	LumB	HM	AA	0.320251	ns	Wilcoxon
Natural_killer_T_cell	LumB	HM	Asian	0.258466	ns	Wilcoxon
Natural_killer_T_cell	LumB	HM	Caucasian	0.110118	ns	Wilcoxon
Natural_killer_T_cell	LumB	HM	Hispanic	0.804349	ns	Wilcoxon
Neutrophil	LumB	HM	AA	0.0645676	ns	Wilcoxon
Neutrophil	LumB	HM	Asian	0.318568	ns	Wilcoxon
Neutrophil	LumB	HM	Caucasian	0.0786437	ns	Wilcoxon
Neutrophil	LumB	HM	Hispanic	0.104764	ns	Wilcoxon
Plasmacytoid_dendritic_cell	LumB	HM	AA	0.651419	ns	Wilcoxon
Plasmacytoid_dendritic_cell	LumB	HM	Asian	0.738145	ns	Wilcoxon
Plasmacytoid_dendritic_cell	LumB	HM	Caucasian	0.357193	ns	Wilcoxon
Plasmacytoid_dendritic_cell	LumB	HM	Hispanic	0.287868	ns	Wilcoxon
Regulatory_T_cell	LumB	HM	AA	0.928002	ns	Wilcoxon
Regulatory_T_cell	LumB	HM	Asian	0.780205	ns	Wilcoxon
Regulatory_T_cell	LumB	HM	Caucasian	0.945276	ns	Wilcoxon
Regulatory_T_cell	LumB	HM	Hispanic	0.538349	ns	Wilcoxon
T_follicular_helper_cell	LumB	HM	Asian	0.289969	ns	Wilcoxon
T_follicular_helper_cell	LumB	HM	Caucasian	0.881463	ns	Wilcoxon
T_follicular_helper_cell	LumB	HM	Hispanic	0.215489	ns	Wilcoxon
Type_1_T_helper_cell	LumB	HM	AA	0.723924	ns	Wilcoxon
Type_1_T_helper_cell	LumB	HM	Asian	0.857476	ns	Wilcoxon
Type_1_T_helper_cell	LumB	HM	Caucasian	0.190569	ns	Wilcoxon
Type_1_T_helper_cell	LumB	HM	Hispanic	0.614657	ns	Wilcoxon
Type_17_T_helper_cell	LumB	HM	AA	0.328315	ns	Wilcoxon
Type_17_T_helper_cell	LumB	HM	Asian	0.104842	ns	Wilcoxon
Type_17_T_helper_cell	LumB	HM	Caucasian	0.307664	ns	Wilcoxon
Type_17_T_helper_cell	LumB	HM	Hispanic	0.603469	ns	Wilcoxon
Type_2_T_helper_cell	LumB	HM	AA	0.35329	ns	Wilcoxon
Type_2_T_helper_cell	LumB	HM	Asian	0.516157	ns	Wilcoxon
Type_2_T_helper_cell	LumB	HM	Caucasian	0.986781	ns	Wilcoxon
Type_2_T_helper_cell	LumB	HM	Hispanic	0.731136	ns	Wilcoxon
Activated_B_cell	Her2	HM	AA	0.117118	ns	Wilcoxon
Activated_B_cell	Her2	HM	Asian	0.0755974	ns	Wilcoxon
Activated_B_cell	Her2	HM	Caucasian	0.296709	ns	Wilcoxon
Activated_B_cell	Her2	HM	Hispanic	0.67897	ns	Wilcoxon
Activated_CD4_T_cell	Her2	HM	AA	0.0804138	ns	Wilcoxon
Activated_CD4_T_cell	Her2	HM	Asian	0.257619	ns	Wilcoxon
Activated_CD4_T_cell	Her2	HM	Caucasian	0.650433	ns	Wilcoxon
Activated_CD4_T_cell	Her2	HM	Hispanic	0.192602	ns	Wilcoxon
Activated_CD8_T_cell	Her2	HM	AA	0.136413	ns	Wilcoxon
Activated_CD8_T_cell	Her2	HM	Asian	0.230924	ns	Wilcoxon
Activated_CD8_T_cell	Her2	HM	Caucasian	0.332703	ns	Wilcoxon
Activated_CD8_T_cell	Her2	HM	Hispanic	0.0515686	ns	Wilcoxon
Activated_dendritic_cell	Her2	HM	AA	0.331413	ns	Wilcoxon
Activated_dendritic_cell	Her2	HM	Asian	0.800434	ns	Wilcoxon
Activated_dendritic_cell	Her2	HM	Caucasian	0.345303	ns	Wilcoxon
Activated_dendritic_cell	Her2	HM	Hispanic	0.107509	ns	Wilcoxon
CD56bright_natural_killer_cell	Her2	HM	AA	0.331413	ns	Wilcoxon
CD56bright_natural_killer_cell	Her2	HM	Asian	0.443865	ns	Wilcoxon
CD56bright_natural_killer_cell	Her2	HM	Caucasian	0.249481	ns	Wilcoxon
CD56dim_natural_killer_cell	Her2	HM	AA	0.595445	ns	Wilcoxon
CD56dim_natural_killer_cell	Her2	HM	Asian	0.560227	ns	Wilcoxon
CD56dim_natural_killer_cell	Her2	HM	Caucasian	0.384899	ns	Wilcoxon
CD56dim_natural_killer_cell	Her2	HM	Hispanic	0.416557	ns	Wilcoxon
Central_memory_CD4_T_cell	Her2	HM	AA	0.344469	ns	Wilcoxon
Central_memory_CD4_T_cell	Her2	HM	Asian	0.668188	ns	Wilcoxon
Central_memory_CD4_T_cell	Her2	HM	Caucasian	0.384899	ns	Wilcoxon
Central_memory_CD4_T_cell	Her2	HM	Hispanic	0.634657	ns	Wilcoxon
Central_memory_CD8_T_cell	Her2	HM	AA	0.111186	ns	Wilcoxon
Central_memory_CD8_T_cell	Her2	HM	Asian	0.26383	ns	Wilcoxon
Central_memory_CD8_T_cell	Her2	HM	Caucasian	0.403355	ns	Wilcoxon
Central_memory_CD8_T_cell	Her2	HM	Hispanic	0.192602	ns	Wilcoxon
Effector_memeory_CD4_T_cell	Her2	HM	AA	0.542747	ns	Wilcoxon
Effector_memeory_CD4_T_cell	Her2	HM	Asian	0.903772	ns	Wilcoxon
Effector_memeory_CD4_T_cell	Her2	HM	Caucasian	0.93704	ns	Wilcoxon
Effector_memeory_CD4_T_cell	Her2	HM	Hispanic	0.57061	ns	Wilcoxon
Effector_memeory_CD8_T_cell	Her2	HM	AA	0.631824	ns	Wilcoxon
Effector_memeory_CD8_T_cell	Her2	HM	Asian	0.457057	ns	Wilcoxon
Effector_memeory_CD8_T_cell	Her2	HM	Caucasian	0.904035	ns	Wilcoxon
Effector_memeory_CD8_T_cell	Her2	HM	Hispanic	0.349769	ns	Wilcoxon
Eosinophil	Her2	HM	AA	0.357849	ns	Wilcoxon
Eosinophil	Her2	HM	Asian	0.327991	ns	Wilcoxon
Eosinophil	Her2	HM	Caucasian	0.574624	ns	Wilcoxon
Eosinophil	Her2	HM	Hispanic	0.382269	ns	Wilcoxon
Gamma_delta_T_cell	Her2	HM	AA	0.560053	ns	Wilcoxon
Gamma_delta_T_cell	Her2	HM	Asian	0.422369	ns	Wilcoxon
Gamma_delta_T_cell	Her2	HM	Caucasian	0.699021	ns	Wilcoxon
Gamma_delta_T_cell	Her2	HM	Hispanic	0.263149	ns	Wilcoxon
Immature_dendritic_cell	Her2	HM	AA	0.746122	ns	Wilcoxon
Immature_dendritic_cell	Her2	HM	Asian	0.401495	ns	Wilcoxon
Immature_dendritic_cell	Her2	HM	Caucasian	0.812677	ns	Wilcoxon
Immature_dendritic_cell	Her2	HM	Hispanic	0.0729038	ns	Wilcoxon
Macrophage	Her2	HM	Asian	0.160575	ns	Wilcoxon
Macrophage	Her2	HM	Caucasian	0.171376	ns	Wilcoxon
Mast_cell	Her2	HM	AA	0.199815	ns	Wilcoxon
Mast_cell	Her2	HM	Asian	0.27334	ns	Wilcoxon
Mast_cell	Her2	HM	Caucasian	0.196024	ns	Wilcoxon
Mast_cell	Her2	HM	Hispanic	0.591615	ns	Wilcoxon
MDSC	Her2	HM	AA	0.969009	ns	Wilcoxon
MDSC	Her2	HM	Asian	0.443865	ns	Wilcoxon
MDSC	Her2	HM	Caucasian	0.686749	ns	Wilcoxon
MDSC	Her2	HM	Hispanic	0.890275	ns	Wilcoxon
Memory_B_cell	Her2	HM	AA	0.577621	ns	Wilcoxon
Memory_B_cell	Her2	HM	Asian	0.874825	ns	Wilcoxon
Memory_B_cell	Her2	HM	Caucasian	0.451753	ns	Wilcoxon
Memory_B_cell	Her2	HM	Hispanic	0.172494	ns	Wilcoxon
Monocyte	Her2	HM	AA	0.492482	ns	Wilcoxon
Monocyte	Her2	HM	Asian	0.67353	ns	Wilcoxon
Monocyte	Her2	HM	Caucasian	0.674558	ns	Wilcoxon
Monocyte	Her2	HM	Hispanic	0.549966	ns	Wilcoxon
Natural_killer_cell	Her2	HM	Caucasian	0.394062	ns	Wilcoxon
Natural_killer_T_cell	Her2	HM	AA	0.508955	ns	Wilcoxon
Natural_killer_T_cell	Her2	HM	Asian	0.646993	ns	Wilcoxon
Natural_killer_T_cell	Her2	HM	Caucasian	0.436899	ns	Wilcoxon
Neutrophil	Her2	HM	AA	0.845977	ns	Wilcoxon
Neutrophil	Her2	HM	Asian	0.17409	ns	Wilcoxon
Neutrophil	Her2	HM	Caucasian	0.705188	ns	Wilcoxon
Neutrophil	Her2	HM	Hispanic	0.263149	ns	Wilcoxon
Plasmacytoid_dendritic_cell	Her2	HM	AA	0.344469	ns	Wilcoxon
Plasmacytoid_dendritic_cell	Her2	HM	Asian	0.178779	ns	Wilcoxon
Plasmacytoid_dendritic_cell	Her2	HM	Caucasian	0.0596571	ns	Wilcoxon
Regulatory_T_cell	Her2	HM	Caucasian	0.117032	ns	Wilcoxon
Regulatory_T_cell	Her2	HM	Hispanic	0.0779383	ns	Wilcoxon
T_follicular_helper_cell	Her2	HM	Asian	0.183561	ns	Wilcoxon
T_follicular_helper_cell	Her2	HM	Caucasian	0.115102	ns	Wilcoxon
Type_1_T_helper_cell	Her2	HM	AA	0.228444	ns	Wilcoxon
Type_1_T_helper_cell	Her2	HM	Asian	0.14181	ns	Wilcoxon
Type_1_T_helper_cell	Her2	HM	Caucasian	0.304474	ns	Wilcoxon
Type_1_T_helper_cell	Her2	HM	Hispanic	0.57061	ns	Wilcoxon
Type_17_T_helper_cell	Her2	HM	Asian	0.63128	ns	Wilcoxon
Type_17_T_helper_cell	Her2	HM	Caucasian	0.825603	ns	Wilcoxon
Type_17_T_helper_cell	Her2	HM	Hispanic	0.214382	ns	Wilcoxon
Type_2_T_helper_cell	Her2	HM	AA	0.165844	ns	Wilcoxon
Type_2_T_helper_cell	Her2	HM	Asian	0.565171	ns	Wilcoxon
Type_2_T_helper_cell	Her2	HM	Caucasian	0.427154	ns	Wilcoxon
Type_2_T_helper_cell	Her2	HM	Hispanic	0.656662	ns	Wilcoxon
Activated_B_cell	LumA	HM	AA	0.242944	ns	Wilcoxon
Activated_B_cell	LumA	HM	Hispanic	0.063153	ns	Wilcoxon
Activated_CD4_T_cell	LumA	HM	AA	0.846937	ns	Wilcoxon
Activated_CD4_T_cell	LumA	HM	Asian	0.109896	ns	Wilcoxon
Activated_CD4_T_cell	LumA	HM	Hispanic	0.616796	ns	Wilcoxon
Activated_CD8_T_cell	LumA	HM	AA	0.460938	ns	Wilcoxon
Activated_CD8_T_cell	LumA	HM	Asian	0.349364	ns	Wilcoxon
Activated_CD8_T_cell	LumA	HM	Caucasian	0.240487	ns	Wilcoxon
Activated_dendritic_cell	LumA	HM	AA	0.438177	ns	Wilcoxon
Activated_dendritic_cell	LumA	HM	Asian	0.832963	ns	Wilcoxon
Activated_dendritic_cell	LumA	HM	Caucasian	0.624222	ns	Wilcoxon
CD56bright_natural_killer_cell	LumA	HM	AA	0.111455	ns	Wilcoxon
CD56bright_natural_killer_cell	LumA	HM	Hispanic	0.379772	ns	Wilcoxon
Central_memory_CD4_T_cell	LumA	HM	AA	0.673855	ns	Wilcoxon
Central_memory_CD4_T_cell	LumA	HM	Asian	0.340967	ns	Wilcoxon
Central_memory_CD4_T_cell	LumA	HM	Caucasian	0.269639	ns	Wilcoxon
Central_memory_CD4_T_cell	LumA	HM	Hispanic	0.258365	ns	Wilcoxon
Central_memory_CD8_T_cell	LumA	HM	Hispanic	0.318623	ns	Wilcoxon
Effector_memeory_CD4_T_cell	LumA	HM	AA	0.982328	ns	Wilcoxon
Effector_memeory_CD4_T_cell	LumA	HM	Asian	0.0685414	ns	Wilcoxon
Effector_memeory_CD4_T_cell	LumA	HM	Caucasian	0.606448	ns	Wilcoxon
Effector_memeory_CD4_T_cell	LumA	HM	Hispanic	0.91917	ns	Wilcoxon
Effector_memeory_CD8_T_cell	LumA	HM	AA	0.655468	ns	Wilcoxon
Effector_memeory_CD8_T_cell	LumA	HM	Asian	0.171701	ns	Wilcoxon
Effector_memeory_CD8_T_cell	LumA	HM	Caucasian	0.0896784	ns	Wilcoxon
Effector_memeory_CD8_T_cell	LumA	HM	Hispanic	0.142595	ns	Wilcoxon
Eosinophil	LumA	HM	AA	0.206736	ns	Wilcoxon
Eosinophil	LumA	HM	Asian	0.378295	ns	Wilcoxon
Eosinophil	LumA	HM	Caucasian	0.570588	ns	Wilcoxon
Eosinophil	LumA	HM	Hispanic	0.587552	ns	Wilcoxon
Gamma_delta_T_cell	LumA	HM	AA	0.926883	ns	Wilcoxon
Gamma_delta_T_cell	LumA	HM	Asian	0.977421	ns	Wilcoxon
Gamma_delta_T_cell	LumA	HM	Caucasian	0.185033	ns	Wilcoxon
Gamma_delta_T_cell	LumA	HM	Hispanic	0.760795	ns	Wilcoxon
Immature_dendritic_cell	LumA	HM	Hispanic	0.273398	ns	Wilcoxon
Macrophage	LumA	HM	AA	0.347308	ns	Wilcoxon
Macrophage	LumA	HM	Asian	0.374354	ns	Wilcoxon
Macrophage	LumA	HM	Caucasian	0.119036	ns	Wilcoxon
Macrophage	LumA	HM	Hispanic	0.246758	ns	Wilcoxon
Mast_cell	LumA	HM	AA	0.114329	ns	Wilcoxon
Mast_cell	LumA	HM	Caucasian	0.865999	ns	Wilcoxon
MDSC	LumA	HM	AA	1	ns	Wilcoxon
MDSC	LumA	HM	Asian	0.669838	ns	Wilcoxon
MDSC	LumA	HM	Caucasian	0.998221	ns	Wilcoxon
MDSC	LumA	HM	Hispanic	0.760795	ns	Wilcoxon
Memory_B_cell	LumA	HM	AA	0.588432	ns	Wilcoxon
Memory_B_cell	LumA	HM	Asian	0.325461	ns	Wilcoxon
Memory_B_cell	LumA	HM	Caucasian	0.642217	ns	Wilcoxon
Memory_B_cell	LumA	HM	Hispanic	0.156423	ns	Wilcoxon
Monocyte	LumA	HM	Asian	0.242918	ns	Wilcoxon
Monocyte	LumA	HM	Caucasian	0.11317	ns	Wilcoxon
Natural_killer_cell	LumA	HM	AA	0.07278	ns	Wilcoxon
Natural_killer_cell	LumA	HM	Caucasian	0.0619598	ns	Wilcoxon
Natural_killer_cell	LumA	HM	Hispanic	0.602094	ns	Wilcoxon
Natural_killer_T_cell	LumA	HM	AA	0.11875	ns	Wilcoxon
Natural_killer_T_cell	LumA	HM	Asian	0.555939	ns	Wilcoxon
Natural_killer_T_cell	LumA	HM	Caucasian	0.889443	ns	Wilcoxon
Natural_killer_T_cell	LumA	HM	Hispanic	0.597229	ns	Wilcoxon
Neutrophil	LumA	HM	AA	0.664636	ns	Wilcoxon
Neutrophil	LumA	HM	Asian	0.948315	ns	Wilcoxon
Neutrophil	LumA	HM	Caucasian	0.418215	ns	Wilcoxon
Neutrophil	LumA	HM	Hispanic	0.182459	ns	Wilcoxon
Plasmacytoid_dendritic_cell	LumA	HM	AA	0.520632	ns	Wilcoxon
Plasmacytoid_dendritic_cell	LumA	HM	Asian	0.813071	ns	Wilcoxon
Plasmacytoid_dendritic_cell	LumA	HM	Caucasian	0.450541	ns	Wilcoxon
Plasmacytoid_dendritic_cell	LumA	HM	Hispanic	0.577948	ns	Wilcoxon
Regulatory_T_cell	LumA	HM	Asian	0.197028	ns	Wilcoxon
Regulatory_T_cell	LumA	HM	Caucasian	0.189508	ns	Wilcoxon
Regulatory_T_cell	LumA	HM	Hispanic	0.088354	ns	Wilcoxon
T_follicular_helper_cell	LumA	HM	AA	0.37731	ns	Wilcoxon
T_follicular_helper_cell	LumA	HM	Caucasian	0.826423	ns	Wilcoxon
T_follicular_helper_cell	LumA	HM	Hispanic	0.124494	ns	Wilcoxon
Type_1_T_helper_cell	LumA	HM	AA	0.0659874	ns	Wilcoxon
Type_1_T_helper_cell	LumA	HM	Asian	0.242182	ns	Wilcoxon
Type_1_T_helper_cell	LumA	HM	Caucasian	0.85782	ns	Wilcoxon
Type_1_T_helper_cell	LumA	HM	Hispanic	0.468851	ns	Wilcoxon
Type_17_T_helper_cell	LumA	HM	AA	0.13947	ns	Wilcoxon
Type_17_T_helper_cell	LumA	HM	Asian	0.842951	ns	Wilcoxon
Type_17_T_helper_cell	LumA	HM	Caucasian	0.439025	ns	Wilcoxon
Type_17_T_helper_cell	LumA	HM	Hispanic	0.734286	ns	Wilcoxon
Type_2_T_helper_cell	LumA	HM	AA	0.0531819	ns	Wilcoxon
Type_2_T_helper_cell	LumA	HM	Asian	0.082633	ns	Wilcoxon
Type_2_T_helper_cell	LumA	HM	Caucasian	0.629492	ns	Wilcoxon
Type_2_T_helper_cell	LumA	HM	Hispanic	0.387412	ns	Wilcoxon

## Sheet: Statistics Sup Fig. 11c
Supplementary Data 10: Normalized ssGSEA scores calculated to each immune-cell population (Gene expression profile defined with Affymetrix array N=1672) and their statistical differences (two-talied Wilcoxon test) among ethnic-groups and PAM50 intrinsic subtypes (HM cohort used as reference). Data from Figure 11c
Immune cell	Ancestry1	Median	logpvalue	p.signif	Method
Activated_dendritic_cell	Hispanic	0.0990034	9.17504	**	Wilcoxon
Mast_cell	Statistics Fig 8c-d	0.0267279	7.18021	**	Wilcoxon
Type_2_T_helper_cell	AA	0.111342	7.04236	**	Wilcoxon
Regulatory_T_cell	AA	0.0311011	6.90585	**	Wilcoxon
CD56bright_natural_killer_cell	Caucasian	0.0809131	5.59523	*	Wilcoxon
Macrophage	AA	0.0368328	5.04214	*	Wilcoxon
Activated_CD8_T_cell	Hispanic	0.0888666	5.00807	*	Wilcoxon
Activated_CD4_T_cell	AA	0.0979688	5.00736	*	Wilcoxon
CD56dim_natural_killer_cell	Asian	0.0848085	4.4878	*	Wilcoxon
Neutrophil	AA	0.0107415	4.25618	*	Wilcoxon
Activated_CD4_T_cell	Caucasian	0.0126747	3.99813	ns	Wilcoxon
T_follicular_helper_cell	Hispanic	0.0501659	3.93426	ns	Wilcoxon
CD56bright_natural_killer_cell	Asian	0.0757423	3.72485	ns	Wilcoxon
Regulatory_T_cell	Hispanic	0.0338933	3.68239	ns	Wilcoxon
Type_17_T_helper_cell	AA	0.0307848	3.50052	ns	Wilcoxon
Natural_killer_cell	Hispanic	0.0574476	3.33065	ns	Wilcoxon
CD56dim_natural_killer_cell	Hispanic	0.0850934	3.15824	ns	Wilcoxon
Type_1_T_helper_cell	AA	0.0582986	3.15358	ns	Wilcoxon
Type_17_T_helper_cell	Caucasian	0.0756919	3.04102	ns	Wilcoxon
Mast_cell	Asian	0.0409624	2.99603	ns	Wilcoxon
Natural_killer_cell	AA	0.0656119	2.85436	ns	Wilcoxon
T_follicular_helper_cell	AA	0.0570475	2.52665	ns	Wilcoxon
CD56dim_natural_killer_cell	Caucasian	0.0799965	2.51976	ns	Wilcoxon
Mast_cell	Hispanic	0.0397485	2.48613	ns	Wilcoxon
Monocyte	Hispanic	0.0959568	2.47136	ns	Wilcoxon
Regulatory_T_cell	Asian	0.0505724	2.28077	ns	Wilcoxon
CD56bright_natural_killer_cell	AA	0.0709864	2.20881	ns	Wilcoxon
Activated_CD8_T_cell	AA	0.0853986	2.18513	ns	Wilcoxon
Effector_memeory_CD8_T_cell	Caucasian	0.0467829	2.1797	ns	Wilcoxon
Central_memory_CD8_T_cell	Hispanic	0.0580237	2.17477	ns	Wilcoxon
Immature_dendritic_cell	Caucasian	0.0930199	2.16935	ns	Wilcoxon
T_follicular_helper_cell	Asian	0.0621896	2.03543	ns	Wilcoxon
Central_memory_CD8_T_cell	Caucasian	0.0871734	1.96116	ns	Wilcoxon
Type_17_T_helper_cell	Asian	0.0748249	1.94219	ns	Wilcoxon
Central_memory_CD4_T_cell	Hispanic	0.083483	1.89013	ns	Wilcoxon
Activated_B_cell	Caucasian	-0.0207179	1.88902	ns	Wilcoxon
MDSC	AA	0.0667214	1.79919	ns	Wilcoxon
Type_2_T_helper_cell	Hispanic	0.0600715	1.74767	ns	Wilcoxon
CD56dim_natural_killer_cell	AA	0.0744056	1.73789	ns	Wilcoxon
CD56bright_natural_killer_cell	Hispanic	0.0776938	1.7012	ns	Wilcoxon
Activated_CD8_T_cell	Caucasian	0.0233776	1.69067	ns	Wilcoxon
Activated_B_cell	AA	0.0342123	1.65632	ns	Wilcoxon
Immature_dendritic_cell	Hispanic	0.103658	1.5364	ns	Wilcoxon
Regulatory_T_cell	Caucasian	0.0508312	1.5091	ns	Wilcoxon
Central_memory_CD8_T_cell	Asian	0.0815884	1.45107	ns	Wilcoxon
Immature_dendritic_cell	Asian	0.0917646	1.38122	ns	Wilcoxon
Immature_dendritic_cell	AA	0.0901418	1.17756	ns	Wilcoxon
Monocyte	Caucasian	0.0888258	1.16355	ns	Wilcoxon
MDSC	Hispanic	0.0513093	1.13836	ns	Wilcoxon
Type_2_T_helper_cell	Asian	0.0785324	1.13608	ns	Wilcoxon
Type_1_T_helper_cell	Asian	0.0649299	1.10291	ns	Wilcoxon
Macrophage	Hispanic	0.0458643	1.09522	ns	Wilcoxon
Plasmacytoid_dendritic_cell	Caucasian	0.090872	1.03965	ns	Wilcoxon
Eosinophil	AA	0.0539313	1.03529	ns	Wilcoxon
Natural_killer_T_cell	Caucasian	0.0687302	0.967567	ns	Wilcoxon
Neutrophil	Hispanic	0.0441794	0.945268	ns	Wilcoxon
Natural_killer_T_cell	AA	0.0622251	0.924789	ns	Wilcoxon
Central_memory_CD8_T_cell	AA	0.0686972	0.921935	ns	Wilcoxon
Effector_memeory_CD8_T_cell	Hispanic	0.0610295	0.887974	ns	Wilcoxon
Memory_B_cell	Caucasian	0.0707098	0.87243	ns	Wilcoxon
Memory_B_cell	Hispanic	0.0727217	0.861398	ns	Wilcoxon
Activated_CD4_T_cell	Asian	0.0375334	0.84952	ns	Wilcoxon
Natural_killer_T_cell	Asian	0.0712058	0.800022	ns	Wilcoxon
Natural_killer_cell	Caucasian	0.078478	0.787514	ns	Wilcoxon
Monocyte	Asian	0.0839659	0.72321	ns	Wilcoxon
Type_1_T_helper_cell	Caucasian	0.0711535	0.722989	ns	Wilcoxon
Activated_CD8_T_cell	Asian	0.023965	0.722276	ns	Wilcoxon
Gamma_delta_T_cell	Hispanic	0.0769788	0.691516	ns	Wilcoxon
Plasmacytoid_dendritic_cell	Asian	0.0825948	0.657687	ns	Wilcoxon
Macrophage	Caucasian	0.0657432	0.638872	ns	Wilcoxon
Central_memory_CD4_T_cell	Caucasian	0.0806253	0.62612	ns	Wilcoxon
Activated_CD4_T_cell	Hispanic	0.0614951	0.621099	ns	Wilcoxon
Effector_memeory_CD4_T_cell	Asian	0.0797053	0.604511	ns	Wilcoxon
Memory_B_cell	AA	0.0826917	0.574146	ns	Wilcoxon
Activated_dendritic_cell	AA	0.0787311	0.564164	ns	Wilcoxon
Effector_memeory_CD8_T_cell	AA	0.0790931	0.514886	ns	Wilcoxon
Central_memory_CD4_T_cell	AA	0.0987643	0.512449	ns	Wilcoxon
Activated_B_cell	Hispanic	0.0108968	0.477632	ns	Wilcoxon
Gamma_delta_T_cell	Caucasian	0.0717909	0.43579	ns	Wilcoxon
Monocyte	AA	0.0882919	0.426476	ns	Wilcoxon
Eosinophil	Hispanic	0.0608027	0.399595	ns	Wilcoxon
Type_17_T_helper_cell	Hispanic	0.054283	0.361636	ns	Wilcoxon
Plasmacytoid_dendritic_cell	AA	0.087114	0.341598	ns	Wilcoxon
T_follicular_helper_cell	Caucasian	0.0714459	0.319309	ns	Wilcoxon
Activated_dendritic_cell	Asian	0.0702979	0.300641	ns	Wilcoxon
Neutrophil	Caucasian	0.0366852	0.296676	ns	Wilcoxon
Plasmacytoid_dendritic_cell	Hispanic	0.0949002	0.295591	ns	Wilcoxon
Type_1_T_helper_cell	Hispanic	0.0712289	0.274924	ns	Wilcoxon
Effector_memeory_CD4_T_cell	Hispanic	0.0753753	0.264675	ns	Wilcoxon
Activated_dendritic_cell	Caucasian	0.0677427	0.261644	ns	Wilcoxon
Macrophage	Asian	0.0617759	0.251711	ns	Wilcoxon
Gamma_delta_T_cell	AA	0.0704233	0.249461	ns	Wilcoxon
Memory_B_cell	Asian	0.0839695	0.247941	ns	Wilcoxon
Eosinophil	Asian	0.0544001	0.229957	ns	Wilcoxon
Gamma_delta_T_cell	Asian	0.0683775	0.227721	ns	Wilcoxon
Effector_memeory_CD4_T_cell	Caucasian	0.0716618	0.200827	ns	Wilcoxon
Type_2_T_helper_cell	Caucasian	0.0670393	0.180806	ns	Wilcoxon
Effector_memeory_CD4_T_cell	AA	0.0686419	0.147519	ns	Wilcoxon
Mast_cell	Caucasian	0.0530672	0.125613	ns	Wilcoxon
Effector_memeory_CD8_T_cell	Asian	0.062466	0.114552	ns	Wilcoxon
MDSC	Caucasian	0.048027	0.0892465	ns	Wilcoxon
Eosinophil	Caucasian	0.06004	0.0886759	ns	Wilcoxon
Natural_killer_T_cell	Hispanic	0.061954	0.0850445	ns	Wilcoxon
MDSC	Asian	0.0379673	0.080069	ns	Wilcoxon
Central_memory_CD4_T_cell	Asian	0.0853982	0.0617572	ns	Wilcoxon
Natural_killer_cell	Asian	0.0796219	0.0597358	ns	Wilcoxon
Activated_B_cell	Asian	0.000482468	0.0490001	ns	Wilcoxon
Neutrophil	Asian	0.0469141	0.0429944	ns	Wilcoxon
